# Supplementary material for: Theileria annulata Hijacks Host Signaling: Integrated Phosphoproteomics and Transcriptomics Unveils ERK1/2 as a Central Regulator of Host Transcription Factors
Source: Mol Cell Proteomics. 2025 May 12;24(6):100992. doi: 10.1016/j.mcpro.2025.100992 (PMC12205586; doi:10.1016/j.mcpro.2025.100992)
Supplement: Supplemental Data [file mmc1.zip › Read me.txt]

Table 1: BL3 vs TA  Phosphoproteomics
Table 2: BL3 vs TA ANOVA Significant Phosphoproteomics
Table 3: TA vs TA_BPQ Phosphoproteomics
Table 4: TA vs TA_BPQ ANOVA significant Phosphoproteomics 
Table 5: TA vs TA_BPQ Phosphoproteomics(T. annulata) 
Table 6: TA vs TA_BPQ ANOVA significant Phosphoproteomics (T. annulata)
Table 7: Host Kinase Prediction 
Table 8: Parasite Kinase Prediction 
Table 9: TA vs TA_BPQ RNASeq 
Table 10: TA vs TA_BPQ RNASeq (T. annulata) 
