# Supplementary material for: Theileria annulata Hijacks Host Signaling: Integrated Phosphoproteomics and Transcriptomics Unveils ERK1/2 as a Central Regulator of Host Transcription Factors
Source: Mol Cell Proteomics. 2025 May 12;24(6):100992. doi: 10.1016/j.mcpro.2025.100992 (PMC12205586; doi:10.1016/j.mcpro.2025.100992)
Supplement: Supplemental Table 2 [file mmc3.xlsx]

## Sheet: Sheet1
Leading.proteins	Positions.within.proteins	Phospho..STY..Probabilities	Localization.prob	Intensity.BL3_1	Intensity.BL3_2	Intensity.BL3_3	Intensity.BL3_4	Intensity.TA_1	Intensity.TA_2	Intensity.TA_3	Intensity.TA_4	Amino.acid
A0A3Q1LSC1	538	S(1)PEPCGKPEK	1	25.0951	26.4138	23.7984	24.5381	22.2342	22.755	22.4325	22.236	S
A0A3Q1LWF7	283	TLTDEVNS(0.908)PDS(0.092)DRR	0.908305	23.3962	24.2788	24.0513	25.7665	22.047	22.2961	21.8643	22.8614	S
A0A3Q1M0D6	1053	GQSPT(0.111)S(0.884)PDS(0.005)R	0.883807	23.3206	24.8458	23.9583	25.192	21.9853	22.5538	22.0133	22.281	S
A0A3Q1M0D6	893	HSCSGS(0.004)S(0.994)PS(0.002)R	0.994053	25.8081	25.6491	24.4404	26.0639	23.9516	24.1929	23.9486	24.6327	S
A0A3Q1M0D6	1370	HSSSELS(1)PDVVEK	0.999937	24.2217	22.6121	25.1507	25.4602	19.8958	20.2273	20.5727	20.7812	S
A0A3Q1M0D6	776	S(0.982)LS(0.018)ESSPCPK	0.982468	23.237	24.4724	23.6227	25.0583	21.8874	22.1517	22.2261	21.9308	S
A0A3Q1M0D6	1118	SEIS(1)PEQSR	0.999986	24.6352	25.8012	24.8574	25.892	24.0202	24.3953	24.0988	24.367	S
A0A3Q1M0G8	2	S(1)DNGELEDKPPAPPVR	1	23.4791	25.0217	23.7954	25.9151	21.738	22.6267	19.6797	22.5787	S
A0A3Q1M1D9	182	QAS(1)PTEVVER	0.999996	23.3985	24.3583	23.7412	26.0114	22.4012	22.8003	22.6056	22.849	S
E1BK52	437;437	QAADQGGDLS(1)PAASR	0.999871	23.4912	24.729	23.7919	25.2877	22.0239	22.5425	21.7656	20.9332	S
P69341	619;643	DLS(1)PT(0.014)GS(0.982)IS(0.004)DSSAK	0.999991	24.2375	25.6031	24.8026	26.2928	23.0494	23.2575	23.1929	23.4578	S
A0A3Q1M808	296	GNKS(1)PS(1)PPPDGS(0.999)PAAT(0.001)PEIR	1	26.0535	27.8927	26.7334	28.6288	23.7518	24.3671	25.2527	24.9698	S
A0A3Q1M808	298	GNKS(1)PS(1)PPPDGS(0.999)PAAT(0.001)PEIR	1	26.0535	27.8927	26.7334	28.6288	23.7518	24.3671	25.2527	24.9698	S
A0A3Q1M839	183	ETTGSES(1)DGGDSSSTK	0.999814	24.6979	25.4118	24.7132	26.3324	22.8312	23.3996	24.0111	23.9966	S
A0A3Q1M8D9	988	QELGS(1)PDER	1	24.4439	25.388	24.8509	26.128	21.564	21.6652	21.566	21.8449	S
A0A3Q1ME92	295	NQTYS(0.018)FS(0.86)PS(0.122)K	0.860386	22.2846	23.787	22.9939	24.2999	19.1745	19.7673	20.1442	20.0273	S
F1MEW7	356;384	KAS(1)PEPEGEAAGK	1	23.2548	24.1492	22.8436	25.4856	21.1836	22.0189	22.1891	21.3761	S
A0A3Q1MP80	638	RAS(1)PS(1)PPPK	1	28.2633	29.4117	27.7813	29.619	25.9055	26.5478	27.1091	26.5651	S
A0A3Q1MP80	640	RAS(1)PS(1)PPPK	1	28.2633	29.4117	27.7813	29.619	25.9055	26.5478	27.1091	26.5651	S
A0A3Q1MP80	448	RES(1)PSPAPK	0.999553	24.9996	27.3471	24.9023	25.9493	23.4615	23.9913	23.847	22.8999	S
A0A3Q1MP80	561	RRS(1)PS(1)PPPAR	1	24.5802	27.2413	23.5112	28.4422	20.313	20.8929	22.25	22.1344	S
A0A3Q1MP80	563	RRS(1)PS(1)PPPAR	1	24.5802	27.2413	23.5112	28.4422	20.313	20.8929	22.25	22.1344	S
A0A3Q1MP80	260	TEPVLEPKEPS(1)PEK	1	24.0626	25.1679	24.628	26.6176	21.5849	22.3385	21.5706	21.8791	S
A0A3Q1MQ24	379	NESS(0.011)NAS(0.989)EEENCEK	0.988763	20.8878	22.6014	21.8286	23.422	19.1024	20.1577	19.8618	20.387	S
A0A3Q1MR95	685	STS(0.001)TPT(0.012)S(0.986)PGPR	0.986009	23.9436	25.3456	24.5672	26.3315	22.569	23.229	22.1681	22.8521	S
A0A3Q1MXM3	1392	SSAAVAS(1)PDATTDLK	0.999867	22.3533	23.6914	22.8025	24.6113	20.3938	21.1688	21.0229	20.9719	S
A0A3Q1NAH5	719	S(0.004)AS(0.008)QNS(0.988)LDKLDQELK	0.988273	19.6735	21.789	20.8318	22.6592	22.5745	23.3932	25.3482	26.0252	S
A0A3Q1NB02	225	DGQDVIAQS(1)PEK	1	25.0865	26.2242	25.6619	27.0005	24.513	24.9871	24.7231	24.8017	S
A0A3Q1NE82	5609	AGVAGS(1)PEASVSGSK	0.999843	20.2818	21.7472	20.9087	22.4823	23.2043	23.7143	23.7056	23.6447	S
A0A3Q1NE82	136	LKS(1)EDGVEGDAGETQSR	1	22.978	25.6618	24.4208	25.1158	27.0529	27.675	26.7314	27.268	S
A0A3Q1NI32	244	ASGVSELS(1)PR	1	26.1203	27.2276	26.6606	28.6565	25.2032	25.8863	25.509	25.5621	S
A0A3S5ZPM7	310	SLGT(0.069)QS(0.931)PKK	0.930575	25.2863	26.3016	24.3335	26.8108	20.5732	21.3842	21.8763	22.4987	S
A0A3S5ZPU0	1062	QSQIQNQQGAEPDS(0.976)EQEEFY(0.024)	0.976482	25.4498	26.9565	26.191	28.0401	23.0596	23.8095	23.6673	23.528	S
P02316	7;7	KVS(0.949)S(0.051)AEGAAK	0.948762	20.4863	21.3766	21.9321	23.1122	24.1937	25.1264	25.2487	24.5696	S
A0JNE9	575	S(0.001)GS(0.001)S(0.002)S(0.995)PDS(0.001)EITELK	0.995359	22.3245	23.4956	20.6082	24.0527	24.4009	24.6529	26.4853	26.8815	S
A4IFB1	4	GDS(1)DDEYDR	1	24.7475	26.111	25.3793	25.8854	23.512	23.547	23.6976	23.6956	S
A4IFR1	195	GPGRPS(0.125)S(0.875)PQR	0.87478	25.195	27.1894	25.3577	26.7778	23.7638	24.4659	24.5118	23.994	S
A5D9H4	442	VQDPS(0.027)S(0.967)PS(0.005)T(0.001)TPPQAK	0.967377	23.6251	25.2634	23.9377	25.8069	21.7198	21.5432	21.9986	21.9959	S
A5PJL4	715	NQS(1)PVLEPVGR	1	20.0118	22.1795	20.4541	22.4677	22.7488	23.3408	22.7844	23.6725	S
A7MB38	267	S(1)KS(1)KDPAEEK	1	26.3123	27.2722	26.5855	27.872	24.5271	25.6349	24.9574	24.7993	S
A7MB38	269	S(1)KS(1)KDPAEEK	1	26.3123	27.2722	26.5855	27.872	24.5271	25.6349	24.9574	24.7993	S
A7Z065	1067	KGDVEGS(0.041)QS(0.959)QDEGEGSGESER	0.959332	23.7077	24.7823	24.5539	25.8139	22.743	23.4018	23.3549	22.6193	S
A7Z066	584	AEEDEILNRS(1)PR	1	29.6256	30.6645	30.8414	32.3825	28.8945	29.3621	28.9813	29.124	S
D3K0R6	1168	T(0.001)S(0.001)S(0.998)LDGEVTPQTNK	0.997974	23.5474	24.9674	24.0713	25.6273	19.8691	20.4643	20.7957	20.7965	S
E1B7Q7	77	S(0.001)AS(0.999)PDYNR	0.998529	20.7388	20.4677	21.2031	23.8201	23.4025	23.6702	24.704	25.4913	S
E1BBW0	279	RGS(0.99)GDT(0.01)SSLIDPDTSLSELR	0.989756	19.2771	21.0372	19.9637	22.2883	24.6907	25.4334	27.3957	27.8871	S
E1BC65	1022	LQSLDS(1)PER	0.99998	21.6868	22.767	22.5181	23.844	21.13	21.7726	20.8319	21.2148	S
E1BDL3	432	APSSLEGSDGVGDS(1)D	1	23.4072	25.0566	23.8167	25.3082	22.8808	23.414	22.7527	23.1254	S
E1BGP4	682	SLGVS(1)DEEEAEEEAEK	0.999849	22.7017	24.45	23.5529	25.2014	20.8773	22.4523	21.6651	22.7029	S
E1BHK2	465	GDDASEEGQNGS(0.081)S(0.919)PK	0.919347	24.5527	25.5883	24.7818	26.3074	22.0395	23.0059	22.6323	22.5747	S
E1BHU1	236	ASATAVKES(1)PR	1	24.3217	24.9651	24.1586	25.7368	21.5345	22.165	21.7312	21.44	S
E1BHU1	842	TASAPTKAS(1)PK	0.999821	26.2498	27.4764	25.5513	28.4005	23.3683	24.0921	23.8773	23.1767	S
E1BMS0	256	AS(0.003)S(0.997)LEDLVLK	0.996863	20.5877	22.169	21.3747	22.9494	22.5783	24.0661	26.7661	27.6815	S
E1BNY8	1052	SSGPDQGS(1)DEEGR	0.999979	22.698	23.7291	22.8621	24.8043	21.0971	21.1265	20.2397	20.8865	S
E1BP55	1245	YPDIAS(0.915)PT(0.085)FR	0.914565	18.8515	20.5825	20.436	21.7159	22.6923	23.1025	23.8978	24.2737	S
E1BPD7	2502	RPS(0.963)QT(0.037)PEEATR	0.963174	22.0102	23.3801	22.4887	24.1184	21.0647	21.9046	20.5707	20.7685	S
F1MBQ2	266	RS(0.008)S(0.973)T(0.019)S(0.001)PDVTQGQQPR	0.972526	22.6928	24.2829	23.0062	24.7828	21.5572	22.7003	21.8861	21.5061	S
F1MDU7	1106	VPDEEENEES(0.997)DS(0.003)EKETEK	0.996968	23.4752	24.6128	24.6347	25.9647	22.5107	22.9549	23.0154	23.1741	S
F1MGR3	647	EKGT(0.104)S(0.882)DT(0.014)EEADR	0.881619	22.4795	23.9778	21.6082	24.1174	20.0676	20.8236	20.8707	21.0813	S
F1MI97	389	TLS(1)PTPSAEGYQDGR	0.999818	24.2874	25.6362	24.5902	26.4317	23.4942	23.8756	23.648	23.7085	S
Q3ZBT0	202;202	AVEPSQENGAKEES(1)GDEVFPAK	1	27.1693	28.5474	27.4834	29.6713	22.1602	22.6915	22.3928	22.9394	S
Q3ZBT0	294;294	VAS(1)EEEEPR	1	25.1131	26.1173	25.9021	25.8154	20.296	20.3032	22.6389	20.929	S
F1MN04	436	EVYELLDS(1)PGK	1	19.9888	21.7568	20.8488	22.3653	22.3179	22.9919	23.9808	24.3466	S
F1MQG6	240	AAKLS(1)ECS(1)QAAEEEEDQETPSR	0.999999	25.4406	27.1359	26.2641	28.3541	21.7325	22.1939	21.4554	21.8339	S
F1MQG6	243	AAKLS(1)ECS(1)QAAEEEEDQETPSR	0.999995	25.4406	27.1359	26.2641	28.3541	21.7325	22.1939	21.4554	21.8339	S
F1MQG6	722	LQPDRGS(1)PK	1	26.7222	28.1344	25.4422	27.1745	23.3259	24.3643	24.9313	24.4107	S
F1MQG6	216	STSVSEEKGES(1)DDEKPR	1	24.232	25.6759	24.8944	26.4167	23.7605	24.2145	22.8155	23.2808	S
F1MQU4	496	ETQS(1)PEQVK	0.999983	24.8628	26.144	25.3999	26.6745	23.2035	23.7999	24.0513	23.1052	S
F1MQU4	397	FNDS(1)EGDDTEETEDYR	1	24.6129	25.4576	24.5714	26.2029	22.2487	22.8774	23.8791	23.9425	S
F1MTV9	70;70;70	DELHVVEAEAMNYEGS(1)PIK	0.999999	20.2661	21.7576	21.323	23.2262	23.6628	24.9593	28.2421	29.7491	S
F1MU48	1467	AS(0.002)GS(0.998)ENEGDYNPGR	0.99758	23.9522	25.4593	24.5423	26.0011	22.8702	23.4605	23.4168	23.9333	S
F1MVC0	1859	AS(1)DPGLPAEEPK	1	23.5886	24.7858	23.9798	25.9199	22.1408	22.467	21.9987	22.3312	S
F1MVY8	6	ACS(0.003)GS(0.997)PVPR	0.997018	22.1692	23.3091	22.7849	24.0277	21.1896	21.719	21.3259	22.1927	S
Q3SZ63	569;569	EEPLS(1)S(1)GPEEAAAS(0.001)K	0.999746	25.8443	27.823	25.9371	27.4693	24.9057	25.4201	25.3778	25.3873	S
Q3SZ63	570;570	EEPLS(1)S(1)GPEEAAAS(0.001)K	0.999746	25.8443	27.823	25.9371	27.4693	24.9057	25.4201	25.3778	25.3873	S
F1MX04	1192	S(0.974)FS(0.026)KEVEER	0.974378	23.1446	24.8265	23.7924	25.9905	20.7027	21.3633	20.4642	20.6976	S
F1MXI4	598;318	SYS(1)PDGK	0.999997	24.3477	24.7004	25.0771	26.2469	22.3059	23.0679	22.3887	23.1087	S
F1MXK2	214	GADNDGS(0.991)GS(0.009)ESGYTTPK	0.991155	23.3526	24.5028	23.8278	25.074	21.9187	22.7674	22.8146	22.6034	S
F1MYC9	2101	RPPS(1)PEPSTK	0.999828	23.1122	24.946	23.4144	24.9963	22.0217	22.698	21.5588	22.3721	S
F1MYG5	12	S(1)GAQASSTPLSPTR	0.999566	23.5681	25.1367	24.0153	26.5076	21.4675	21.8792	21.8345	22.3144	S
F1MYU1	219	KHS(1)PS(0.999)PPPPT(0.001)PT(0.001)ES(0.001)R	0.999785	25.9261	27.0436	26.32	28.3522	23.8165	24.3835	24.3198	23.7187	S
F1MYU1	221	KHS(1)PS(0.999)PPPPT(0.001)PT(0.001)ES(0.001)R	0.998552	25.9261	27.0436	26.32	28.3522	23.8165	24.3835	24.3198	23.7187	S
F1MYX5	5	GS(0.995)VS(0.005)DEEMLELR	0.995136	25.0992	24.1893	24.6741	25.1346	25.8674	26.4877	25.5319	26.5186	S
F1MZK0	47;47	GGLS(1)PANDTGAK	1	25.5984	26.8257	26.1453	27.421	24.6288	24.8383	24.5642	24.4335	S
F1N091	247	LDQPVSAPPS(1)PR	0.999997	23.153	25.331	23.7806	25.236	21.6387	22.2312	21.3841	22.2033	S
F1N2F1	596	TPAGSNQAS(1)PAR	0.999994	23.454	24.4538	23.1032	24.8299	20.7711	21.5346	21.3798	20.8654	S
F1N365	463	QEES(1)AEAGAPGGKVR	1	23.5913	24.68	24.3387	25.4313	22.326	23.0475	23.131	23.5654	S
Q2KJ22	103;103	LQELPQS(1)PR	1	20.2591	21.3102	20.6317	22.4475	22.3885	22.9894	23.2322	23.6045	S
F6RV66	94	QDHADS(0.001)CVVS(0.999)S(1)DEEELAR	0.999309	23.9063	26.2702	23.5913	26.6075	21.0305	22.1818	22.6187	22.2628	S
F6RV66	95	QDHADS(0.001)CVVS(0.999)S(1)DEEELAR	0.999801	23.9063	26.2702	23.5913	26.6075	21.0305	22.1818	22.6187	22.2628	S
G3MWI1	411;279	ENS(0.902)T(0.098)VDFSK	0.90209	20.2636	20.9941	20.8537	22.7874	23.5104	23.8155	23.2092	23.5723	S
G3MZK0	32	AEDLNIS(1)PR	1	21.693	23.9041	22.1224	23.8567	20.7211	21.1255	21.2705	21.5441	S
G3N2Y5	600	S(0.071)RS(0.929)DIDVNAAASAK	0.928618	20.7683	22.0801	21.1876	23.4778	23.4731	24.143	24.8215	25.1122	S
REV__A0A3Q1N9W7	75	GS(0.997)FS(0.003)EEYK	0.997295	24.1787	25.094	24.354	25.9235	19.1779	19.6114	22.6878	23.1214	S
P13753	355;394	IYTQAASSDS(0.001)AQGS(0.997)DVS(0.002)LTVPK	0.997088	20.0305	20.2428	20.3139	23.1935	25.6462	25.8543	27.7009	28.0442	S
P67808	176	NEGSES(1)APEGQAQQR	0.99998	23.2445	24.3458	23.878	25.7044	22.1482	22.5882	22.1341	22.8251	S
P68401	2	S(0.952)QGDS(0.048)NPAAIPHAAEDIQGDDR	0.952108	20.856	22.9676	21.4101	23.2078	22.9936	23.8559	25.6373	25.9354	S
Q0VCA5	25	DGS(1)PRT(1)PPDS(1)PLADAETSPSHDLDPDYR	0.999999	19.9506	20.0418	20.3139	22.5405	24.7745	25.5882	28.4073	28.5328	S
Q0VCA5	266	EQITGPPES(1)PIKDASK	0.999994	20.8817	21.6149	21.2889	23.2109	24.9393	25.4216	25.1916	25.2646	S
Q0Z7W6	268	S(0.998)VGPS(0.002)LATDKS	0.998222	20.252	21.2193	21.3531	19.3818	22.8325	23.4387	23.6851	23.9067	S
Q29S11	19	KVVDYSQFQES(1)DDADEDYGR	1	27.2962	29.1445	27.5886	29.4241	26.035	26.5147	25.4618	25.7245	S
Q2HJH9	119	KVMDS(1)DEDDDY	1	23.5484	25.3089	24.0434	26.4942	20.3756	20.9499	22.3966	23.092	S
Q2KJ71;Q3ZBT6	259;264	S(0.991)PS(0.009)PYYSR	0.990919	25.2757	26.2118	25.8072	27.2562	23.2194	23.8165	24.1951	24.1643	S
Q32LM2	305	S(0.001)RT(0.008)PS(0.987)AS(0.005)NDDQQE	0.987167	24.8061	26.1202	25.7472	26.0829	22.4129	23.1243	23.1301	23.5568	S
Q3SYT5	66;66	GFS(1)DSGGGPPAK	0.99974	20.4856	21.8884	21.0928	21.9344	23.3324	23.3821	23.701	23.7716	S
Q3SYV6	9	STNENANS(1)PAPR	1	24.1496	25.1721	24.2213	26.0723	22.3179	23.0613	22.9122	23.194	S
Q3SZM1	282	EETQET(0.001)QS(0.979)PAS(0.018)S(0.002)K	0.979043	22.6527	23.5644	22.6572	24.5349	19.746	20.9034	20.5168	20.8706	S
Q95JC7	493	TENCNS(1)VPELIQVK	1	22.3101	24.6478	23.1688	24.8746	25.6114	26.1719	28.6715	29.1789	S
A0A3Q1M0D6	1968	S(0.004)RT(0.831)S(0.165)PVTR	0.830572	27.1067	28.1291	26.4455	26.4251	23.8595	24.4961	23.6535	24.4612	T
P02253	18;18	S(0.769)ET(0.231)APAAPAAAPPAEKT(1)PVK	1	20.5014	21.1058	21.141	22.9509	23.5517	23.6875	22.5534	23.1821	T
A7MAZ5	18	SETAPVAPAAPAPAEKT(1)PVK	0.999999	23.5575	25.4477	23.9021	25.9941	21.8145	22.1796	21.9337	21.8755	T
E1B7C4	209	GNFNS(0.045)T(0.955)VNNTVTVR	0.955082	23.4226	24.6282	23.4648	25.4496	22.3089	22.9316	22.6823	22.6136	T
F1MCA8	163	S(0.001)S(0.001)T(0.997)PLPTISSSVENTR	0.997265	20.0265	22.4658	20.7378	23.2754	25.519	25.8873	23.2357	28.6191	T
Q0VCA5	21	DGS(1)PRT(1)PPDS(1)PLADAETSPSHDLDPDYR	0.999999	19.9506	20.0418	20.3139	22.5405	24.7745	25.5882	28.4073	28.5328	T
Q3SZC6	254	RET(1)DDEGEDD	1	28.0174	29.4663	29.0695	28.9695	26.8096	27.4983	27.8904	27.0511	T
F1MIC3	216;279	GEPNVS(0.111)Y(0.879)ICS(0.01)R	0.878766	23.7807	25.8656	24.4984	26.0654	21.6684	22.4266	21.538	22.134	Y
A0A3S5ZPM9	332;321	IYQY(1)IQSR	0.999591	19.6573	21.0593	20.107	22.0684	22.6295	23.1369	22.9834	22.9723	Y
P48734	15;15;15	IGEGT(1)Y(1)GVVYK	1	25.3543	26.8648	25.9797	26.5842	22.5529	22.9638	21.8242	22.613	Y
A0A3Q1M0D6	776	S(0.982)LS(0.018)ESSPCPK	0.982468	25.017	26.7653	25.3921	26.833	23.3469	23.86	23.9171	23.8972	S
A0A3Q1M0D6	778	SLS(1)ESSPCPK	0.999907	25.017	26.7653	25.3921	26.833	23.3469	23.86	23.9171	23.8972	S
A0A3Q1MP80	749	AAS(1)PSPQSVR	0.999917	24.631	25.6519	24.7428	25.5918	22.611	23.1671	23.9718	24.0481	S
A0A3Q1MP80	754	AAS(0.995)PS(0.115)PQS(0.89)VR	0.890104	24.631	25.6519	24.7428	25.5918	22.611	23.1671	23.9718	24.0481	S
A0A3Q1MP80	595	RRT(1)PS(1)PPPR	1	24.0921	26.4057	24.0829	26.1662	22.2824	23.1274	21.2547	22.3967	S
P02253	2;2	S(1)ET(1)APAAPAAAPPAEK	1	22.9295	24.668	23.0585	25.7011	21.7179	22.4707	21.5189	21.5497	S
A7YWH5	451	KRES(0.994)ES(0.991)EDT(0.012)S(0.003)PAAPQVVK	0.993932	26.7253	28.0782	26.8357	29.4145	25.5923	25.8801	25.6148	25.8301	S
A7YWH5	453	KRES(0.994)ES(0.991)EDT(0.012)S(0.003)PAAPQVVK	0.990771	26.7253	28.0782	26.8357	29.4145	25.5923	25.8801	25.6148	25.8301	S
E1BFZ9	3	S(0.022)S(0.963)PAS(0.012)T(0.002)PSR	0.963366	24.1138	25.3044	24.8992	25.637	22.6882	23.0505	23.4505	23.8935	S
F1MXI4	598;318	SYS(1)PDGK	0.999997	22.9023	24.278	23.2423	25.1358	21.8994	22.6568	22.5222	21.3058	S
F1MZU1	769	S(1)LPTTVPES(1)PNYR	0.999979	23.8159	25.4825	24.3603	26.1791	22.5332	23.0538	23.1149	23.4599	S
F1MZU1	777	S(1)LPTTVPES(1)PNYR	1	23.8159	25.4825	24.3603	26.1791	22.5332	23.0538	23.1149	23.4599	S
G3MXY1	9	GTLSPS(0.026)RS(0.981)QRS(0.992)R	0.980945	22.138	22.9747	22.5643	24.1887	20.3539	20.8995	19.8774	20.7711	S
G3MXY1	12	GTLSPS(0.026)RS(0.981)QRS(0.992)R	0.992311	22.138	22.9747	22.5643	24.1887	20.3539	20.8995	19.8774	20.7711	S
G3MZY8	1913	YSPT(0.017)S(0.982)PTY(0.001)S(0.217)PT(0.536)S(0.246)PK	0.982462	23.2361	24.9652	23.4789	25.2374	21.3924	21.9934	20.9708	22.6321	S
G5E5C0	421	QAEAS(1)S(1)ADEGLEDAAAHCHR	1	22.588	24.7408	23.0698	24.6249	21.2057	21.892	21.5776	21.5089	S
G5E5C0	422	QAEAS(1)S(1)ADEGLEDAAAHCHR	1	22.588	24.7408	23.0698	24.6249	21.2057	21.892	21.5776	21.5089	S
P01252	2	S(1)DAAVDT(0.095)S(0.496)S(0.38)EIT(0.015)T(0.015)K	1	20.2712	21.3339	20.8939	22.1735	22.4596	23.0332	23.0357	23.3503	S
Q8HYJ9	53	FSDHVEEGRAS(1)IY(1)R	0.999999	21.3857	22.6181	22.1512	23.4072	20.7546	21.0008	20.7956	21.1562	S
A0A3Q1MP80	593	RRT(1)PS(1)PPPR	1	24.0921	26.4057	24.0829	26.1662	22.2824	23.1274	21.2547	22.3967	T
P02253	18;18	S(0.769)ET(0.231)APAAPAAAPPAEKT(1)PVK	1	22.9295	24.668	23.0585	25.7011	21.7179	22.4707	21.5189	21.5497	T
E1BFZ9	7	S(0.5)S(0.5)PAS(0.113)T(0.853)PS(0.034)R	0.852624	24.1138	25.3044	24.8992	25.637	22.6882	23.0505	23.4505	23.8935	T
E1BNJ8	44	DQVT(1)ADY(1)PGCPR	1	24.9872	26.3225	25.285	26.0936	23.5637	24.5173	24.4411	24.7775	T
E1BNJ8	47	DQVT(1)ADY(1)PGCPR	1	24.9872	26.3225	25.285	26.0936	23.5637	24.5173	24.4411	24.7775	Y
Q8HYJ9	55	FSDHVEEGRAS(1)IY(1)R	0.999998	21.3857	22.6181	22.1512	23.4072	20.7546	21.0008	20.7956	21.1562	Y
A0A3Q1LUR1	192	KDPEAT(0.005)GPGDS(0.997)T(0.997)DDFLT(1)EDEDEKPR	0.997355	23.7069	25.2843	24.1915	26.2026	22.7985	23.5888	22.784	23.5423	S
A0A3Q1LUR1	193	KDPEAT(0.005)GPGDS(0.997)T(0.997)DDFLT(1)EDEDEKPR	0.997355	23.7069	25.2843	24.1915	26.2026	22.7985	23.5888	22.784	23.5423	T
A0A3Q1LUR1	198	KDPEAT(0.005)GPGDS(0.997)T(0.997)DDFLT(1)EDEDEKPR	0.999984	23.7069	25.2843	24.1915	26.2026	22.7985	23.5888	22.784	23.5423	T
