# Supplementary material for: Theileria annulata Hijacks Host Signaling: Integrated Phosphoproteomics and Transcriptomics Unveils ERK1/2 as a Central Regulator of Host Transcription Factors
Source: Mol Cell Proteomics. 2025 May 12;24(6):100992. doi: 10.1016/j.mcpro.2025.100992 (PMC12205586; doi:10.1016/j.mcpro.2025.100992)
Supplement: Supplemental Table 4 [file mmc5.xlsx]

## Sheet: Sheet1
Intensity C7_B96_1	Intensity C7_B96_2	Intensity C7_B96_3	Intensity C7_B96_5	Intensity C7_Control_1	Intensity C7_Control_2	Intensity C7_Control_3	Intensity C7_Control_4	Amino acid	Charge	Taxonomy IDs	Reverse	Potential contaminant	Protein group IDs	Multiplicity	ANOVA Significant	Localization prob	PEP	Score	Delta score	Score for localization	Mass error [ppm]	Intensity	Position	#NAME?	ANOVA q-value	Proteins	Positions within proteins	Leading proteins	Protein	Sequence window	Phospho (STY) Probabilities	id	Unique identifier	Number of Phospho (STY)
#!{Type}E	E	E	E	E	E	E	E	C	C	C	C	C	C	C	C	N	N	N	N	N	N	N	N	N	N	T	T	T	T	T	T	T	T	M
#!{C:Group1}BPQ	BPQ	BPQ	BPQ	Control	Control	Control	Control
19.9435	21.6223	20.6006	20.8516	22.2437	22.6285	22.4904	22.5367	S	2	9913			21	___1	+	0.99992	7.44051e-27	89.507	69.3	89.507	-0.23221	29555000	46	2.53418	0.0508679	A0A3Q1LMG1	46	A0A3Q1LMG1	A0A3Q1LMG1	LAADESTGSIAKRLQSIGTENTEENRRFYRQ	LQS(1)IGTENTEENR	37	UID26
21.2214	20.4754	20.8103	21.0772	22.1453	23.3236	24.0895	24.25	S	2	9913			31	___1	+	1	0.0121871	50.149	36.772	50.149	0.077569	52939000	598	2.6264	0.0452245	A0A3Q1LP30	598	A0A3Q1LP30	A0A3Q1LP30	EKSKKTFLDKDIQRLSPIPEEVPKTTVESEK	LS(1)PIPEEVPK	52	UID37
20.3177	20.0405	21.1967	20.6412	23.2691	24.2151	25.6324	25.5553	S	3	9913			69	___1	+	0.999999	1.11351e-26	90.308	90.308	88.555	-0.038062	222140000	1244	3.24899	0.0498333	A0A3Q1M0D6	1244	A0A3Q1M0D6	A0A3Q1M0D6	VEKSEESSNQVLPHLSPERKETAGSNVESSP	SEESSNQVLPHLS(1)PERK	180	UID123	1
21.0281	22.6164	22.799	22.1863	24.0202	24.3953	24.0988	24.367	S	2	9913			69	___1	+	0.99984	1.50775e-21	86.014	51.928	86.014	-0.48682	99437000	1118	2.63027	0.0461667	A0A3Q1M0D6	1118	A0A3Q1M0D6	A0A3Q1M0D6	TRGELSASPRLKSEISPEQSRSQSDSFSYPA	SEIS(1)PEQSR	181	UID124
19.2802	21.6747	21.1663	20.4671	23.7436	24.4156	23.6897	23.7941	S	2	9913			83	___1	+	1	1.85317e-10	77.593	66.688	60.301	0.11053	72286000	157	3.00891	0.04575	A0A3Q1M443	157	A0A3Q1M443	A0A3Q1M443	EAAGKETEEALEPRLSVDEGPQERFIEAEGP	LS(1)VDEGPQER	251	UID183
20.6823	21.553	21.3703	19.6207	23.1359	23.8957	24.3659	24.59	S	3	9913			87	___1	+	0.882355	9.36154e-15	113.77	104.52	113.77	-0.012997	71697000	546	2.96861	0.0430588	A0A3Q1M4E6	546	A0A3Q1M4E6	A0A3Q1M4E6	RSPKRMGVHHLHRKDSLTQAQEQGTLLH___	KDS(0.882)LT(0.118)QAQEQGTLLH	256	UID186
21.1945	21.8134	22.9284	21.2368	24.2393	24.6746	25.2092	24.9431	S	3	9913			97	___1	+	1	2.35549e-72	81.723	71.526	43.116	0.48691	128010000	463	3.21854	0.04912	A0A3Q1M6W5	463	A0A3Q1M6W5	A0A3Q1M6W5	ERFSESTLMGTSRRPSEPEKVPAPVPARPSA	RPS(1)EPEKVPAPVPAR	268	UID196	1
23.5655	25.3425	25.8185	24.2049	20.4237	20.4515	20.8574	20.6961	S	2	9913			107	___1	+	1	1.98419e-34	102.05	84.24	102.05	0.66887	315140000	403	3.64391	0.0574545	A0A3Q1M8R6	403	A0A3Q1M8R6	A0A3Q1M8R6	SCITRGTDAALSRRASPEAASTPRDTCGTDP	RAS(1)PEAAS(0.395)T(0.605)PR	289	UID215
21.0449	21.7491	21.1712	20.5112	23.5465	24.0194	23.7522	23.8465	S	2	9913			130	___1	+	1	5.10589e-09	104.94	79.924	104.94	-0.69992	58468000	255	4.18837	0.032	Q58CP9;A0A3Q1MFU0	255;268	Q58CP9	Q58CP9	KKMMKDLEGLHRAEQSLHDLQERLHKAQEEH	AEQS(1)LHDLQER	343	UID254
20.3947	20.5245	20.3361	23.8824	25.2164	25.8517	27.2462	26.6772	S	3	9913			156	___1	+	1	0	175.77	168.31	175.77	-0.057146	1526700000	885	2.64826	0.0457872	A0A3Q1MP80	885	A0A3Q1MP80	A0A3Q1MP80	QEEPEAEPEPKKETESEPEDNLDDLEKHLRE	KET(1)ES(1)EPEDNLDDLEK	390	UID287
21.7687	23.6157	21.324	21.7301	24.1275	24.9147	25.4652	25.5687	S	3	9913			192	___1	+	1	5.44998e-25	120.63	110.98	49.25	-0.17113	165950000	278	2.51219	0.0485614	A0A3Q1N8I9	278	A0A3Q1N8I9	A0A3Q1N8I9	SWKNDQEPPPEALDFSDDEKEKEAKQRKKSQ	NDQEPPPEALDFS(1)DDEKEK	479	UID366
21.5084	21.1372	20.1877	21.0719	23.4908	24.2808	23.4161	23.3789	S	3	9913			196	___1	+	1	0	104.31	97.584	104.31	0.12399	157080000	232	3.55604	0.0451429	A0A3Q1NB13	232	A0A3Q1NB13	A0A3Q1NB13	PPKQGKEKAKKAEQGSEEGEEEEEEGESKAD	KAEQGS(1)EEGEEEEEEGESK	483	UID370	1
22.3046	24.0331	24.1817	22.7471	19.6691	19.2679	20.4586	20.9818	S	2	9913			201	___1	+	0.999996	7.30143e-12	86.996	64.04	81.709	0.044671	48540000	181	2.74783	0.0403902	Q2TA45;A0A3Q1NF13	181;312	Q2TA45	Q2TA45	DSAPALHLNKGTPSQSPVVGRSQAQQQEKKQ	GTPSQS(1)PVVGR	505	UID385
21.199	22.3139	22.9584	21.7394	23.8759	24.3491	25.2506	25.1685	S	2	9913			202	___1	+	0.999999	0	152.88	123.4	150.34	0.28593	144740000	321	2.69025	0.0446222	A0A3Q1NI32	321	A0A3Q1NI32	A0A3Q1NI32	GSGSLSPSKKSPVGKSPPATGSTYGSSQKEE	S(1)PPATGSTYGSSQK	514	UID394
21.1386	20.1678	21.5121	19.8473	23.1395	23.8157	23.5051	23.388	S	2	9913			203	___1	+	0.977452	8.06895e-49	106.4	88.062	82.601	0.34458	46888000	114	3.26772	0.0450435	A0A3Q1NJ00	114	A0A3Q1NJ00	A0A3Q1NJ00	DDLPKPKTTEVIRKGSITEYTAAEEKEDGRR	KGS(0.977)IT(0.022)EYTAAEEK	520	UID398
20.7267	21.7534	21.8271	20.3254	24.1937	25.1264	25.2487	24.5696	S	2	9913			213	___1	+	0.837973	0.00064191	69.679	51.339	69.679	0.11577	129150000	7	3.71961	0.0632	P02316;A0A452DI53	7;7	P02316	P02316	_________MPKRKVSSAEGAAKEEPKRRSA	KVS(0.838)S(0.162)AEGAAK	543	UID415
20.0811	22.0689	22.2376	20.7468	24.4009	24.6529	26.4853	26.8815	S	2	9913			226	___1	+	0.996582	2.90925e-34	121.45	105.88	109.83	1.2069	278320000	575	2.73161	0.0385116	A0JNE9	575	A0JNE9	A0JNE9	RLSPRDTYSDRSGSSSPDSEITELKFPSINH	SGSS(0.003)S(0.997)PDSEITELK	561	UID428
25.3774	27.0882	27.7042	26.1639	20.6267	20.6665	21.1142	20.2581	S	2	9913			232	___1	+	0.999633	1.16278e-100	129.39	108.24	100.79	0.32226	481360000	4	4.46061	0	A2VDN7	4	A2VDN7	A2VDN7	____________MSSSPVNVKKLKVSELKEE	SSS(1)PVNVKK	568	UID435
20.7497	21.2468	21.4923	20.7835	23.5146	23.944	24.0719	24.8944	S	2	9913			270	___1	+	0.999999	5.66035e-25	89.911	77.033	84.468	0.80587	82382000	415	3.95505	0.0445714	A5PJL4	415	A5PJL4	A5PJL4	QTVGVHSIVQQLHRNSIQFTDGYEVKEDIGV	NS(1)IQFTDGYEVK	628	UID477
20.5611	19.5406	20.5356	19.4509	24.6907	25.4334	27.3957	27.8871	S	3	9913			357	___1	+	0.942272	0	120.85	111.85	120.85	0.92949	769950000	279	3.59187	0.0526667	E1BBW0	279	E1BBW0	E1BBW0	ASATTPLSGNSSRRGSGDTSSLIDPDTSLSE	RGS(0.942)GDT(0.054)S(0.002)S(0.001)LIDPDTSLSELR	772	UID586	1
20.8834	22.8102	22.8316	20.5648	24.9195	25.4948	24.4198	25.9027	S	2	9913			399	___1	+	0.999994	4.91578e-52	124.24	57.843	124.24	-0.10464	180940000	1322	2.58606	0.0497255	E1BHU1	1322	E1BHU1	E1BHU1	KEGSRKGRLGHKRKLSEDQTAPKAPKNKKKK	KLS(1)EDQTAPK	881	UID668
20.4625	20.5941	21.1817	21.6839	24.8014	24.4955	26.5407	26.8604	S	3	9913			422	___1	+	0.999994	1.10193e-74	133.95	125.86	133.95	-0.43339	274270000	1294	3.40286	0.0332632	E1BKX3	1294	E1BKX3	E1BKX3	QKLAQVNEATPLPHQSPEEPVAKKRQKKLPQ	LAQVNEATPLPHQS(1)PEEPVAK	910	UID693
20.8013	21.2747	20.848	22.0387	26.6518	27.242	28.5992	29.0524	S	3	9913			432	___1	+	0.993714	0	316.84	280.76	146.79	-1.7943	1635500000	22	4.36213	0	E1BMM0	22	E1BMM0	E1BMM0	SDENDGGQPHKRRKTSDANETEDHLESLICK	KT(0.006)S(0.994)DANETEDHLESLICK	925	UID701
23.8303	25.2177	25.3819	24.4244	26.2607	26.9958	27.0086	26.5792	S	2	9913			443	___1	+	1	0	179.46	164.32	156.24	-0.046074	759080000	162	2.58846	0.05072	E1BNQ9	162	E1BNQ9	E1BNQ9	EQGTGKGEEDEPEERSGDETPGSEAPGDKAA	S(1)GDETPGSEAPGDK	945	UID713
20.0417	21.5234	21.1068	20.4399	22.7702	23.9627	23.4165	23.6479	S	2	9913			463	___1	+	0.99977	3.72781e-35	122.13	93.696	122.13	-0.28699	47843000	1259	3.16681	0.0458571	F1MDC1	1259	F1MDC1	F1MDC1	LKENACLELSKRPQASPEPSDLAAKLREAEE	RPQAS(1)PEPSDLAAK	974	UID734
20.9653	21.0433	20.0837	20.3207	24.1011	24.2133	27.2729	27.6074	S	3	9913			528	___1	+	1	0	97.387	97.387	97.387	-0.32637	481580000	101	2.73916	0.0394286	O02751;F1MS40	101;101	O02751	O02751	IEKEDAAAEQEKGAESEDARQEEADVLASSV	GAES(1)EDARQEEADVLASSVSDAEPK	1107	UID830	1
19.7984	21.6308	20.4108	20.6839	23.5284	24.1383	23.7363	23.5261	S	2	9913			532	___1	+	0.999964	2.64203e-14	81.625	56.188	81.625	-1.2072	62463000	16	3.57153	0.0486154	F1MTR1	16	F1MTR1	F1MTR1	MPHEDQPSLQRPRYGSIVDDERLSAEEMDER	YGS(1)IVDDER	1127	UID844
22.295	23.432	24.7041	22.3153	29.0844	29.9817	31.6092	32.1278	S	4	9913			535	___1	+	1	0	299.08	289.38	275.24	-0.67917	19612000000	125	3.77151	0.0524444	F1MTV9;Q3T160;A0A3Q1LXL7	125;125;125	F1MTV9	F1MTV9	HISGQHLVAVEEDAESEEEEEEEVKLLSISG	CGSGPVHISGQHLVAVEEDAES(1)EEEEEEEVK	1130	UID847
21.5833	20.4512	21.887	19.9463	25.2581	25.7128	27.2094	27.8328	S	3	9913			535	___1	+	1	0	185.41	176.48	64.454	-0.7024	2505800000	70	3.45991	0.0395	F1MTV9;Q3T160;E1BCL3	70;70;70	F1MTV9	F1MTV9	DELHVVEAEAMNYEGSPIKVTLATLKMSVQP	DELHVVEAEAMNY(1)EGS(1)PIK	1131	UID848
20.9413	19.8267	19.4788	19.4647	23.7968	24.8562	26.2286	27.0942	S	3	9913			577	___1	+	0.999997	9.82207e-31	70.414	64.251	70.414	-0.42791	376080000	2152	3.33448	0.0396364	F1N169	2152	F1N169	F1N169	EGRVKESITRRRRAPSVANVGSHCDLSLKIP	APS(1)VANVGSHCDLSLK	1232	UID920	1
20.3075	20.5874	21.0343	20.4213	23.0955	23.5292	21.8355	22.9079	S	3	9913			622	___1	+	0.779324	1.07164e-06	61.612	45.717	61.612	0.14245	28938000	199	2.91023	0.0395676	F6R5A9	199	F6R5A9	F6R5A9	VVYPGRKGSRDNLRDSSQGISQSSDLERGPP	DNLRDS(0.779)S(0.221)QGISQSSDLER	1304	UID976
20.6538	20.8577	20.4715	22.1644	24.1447	24.816	25.3074	25.066	S	3	9913			695	___1	+	1	8.94574e-64	132.51	132.51	132.51	0.81735	129520000	100	3.77459	0.059	P79122;Q3SYT5	100;100	P79122	P79122	RLGGERRTRRESRQESDPEDDDVKKPALQSS	QES(1)DPEDDDVKKPALQSSVVATSK	1411	UID1050
21.2321	19.7816	20.6679	19.2068	24.4207	24.8003	26.9224	26.7799	S	3	9913			713	___1	+	1	2.05663e-276	151.64	151.64	151.64	-0.19034	294090000	553	3.35507	0.0300952	Q0P5H2	553	Q0P5H2	Q0P5H2	EEELSDHDRNKDNEFSDEDNLLSNTKSKLLK	NKDNEFS(1)DEDNLLSNTK	1438	UID1074
21.8039	23.5839	23.8831	22.5534	25.4467	26.227	24.9373	26.1366	S	2	9913			725	___1	+	0.999997	0.00136415	75.479	48.15	75.479	0.19082	268190000	457	2.53032	0.0481429	Q0VCY6	457	Q0VCY6	Q0VCY6	GLGLALGRGGPGRRKSGAPAPSPASGKLREE	S(1)GAPAPSPASGK	1465	UID1096
20.2789	20.2696	20.3033	20.3509	21.9595	21.9356	22.8687	21.3063	S	2	9913			740	___1	+	0.999979	0	148.04	132.12	148.04	0.76719	99976000	47	2.75062	0.0394	Q1RMH9	47	Q1RMH9	Q1RMH9	GRWFEAFVKRRNRNASASFQELEDKKELSEE	NAS(1)ASFQELEDK	1494	UID1119	1
21.1562	20.4905	20.4864	19.9932	24.2383	24.9185	27.4075	27.9198	S	4	9913			788	___1	+	1	2.83075e-41	87.772	78.056	87.772	-1.4019	490370000	50	2.9993	0.0443636	Q3MHJ0	50	Q3MHJ0	Q3MHJ0	TKRIQPQLPEEDGDHSDKEDEQPQVVVLKKG	IQPQLPEEDGDHS(1)DKEDEQPQVVVLK	1589	UID1188
20.4803	20.0746	21.395	20.4105	22.5525	22.7365	23.0988	23.133	S	2	9913			802	___1	+	0.998833	5.64875e-60	129.05	110.22	129.05	0.084617	277150000	333	3.45591	0.0351111	Q3SYX0;A0A3Q1LW82	333;364	Q3SYX0	Q3SYX0	ASMTRLMRSRTASGSSVTSLEGARSRSHTSE	T(0.001)AS(0.998)GS(0.001)S(0.999)VT(0.004)S(0.996)LEGAR	1614	UID1207
19.6918	21.5024	22.0442	19.8227	23.7754	24.3948	24.6289	24.6082	S	2	9913			837	___1	+	0.999987	0	211.78	189.94	211.78	0.47791	96157000	448	2.9126	0.0406667	Q3ZBU9	448	Q3ZBU9	Q3ZBU9	LFSNPPPAQTSVRAASLETSNLASSSNSEKR	AAS(1)LETSNLASSSNSEK	1666	UID1252
20.4758	20.7366	20.9361	21.3766	23.0043	23.558	23.545	23.5551	S	3	9913			840	___1	+	1	2.69341e-41	117.64	105.51	117.64	-0.62198	137000000	90	4.43129	0	Q3ZBW8	90	Q3ZBW8	Q3ZBW8	WTMKKKAGKKYIKALSEEKDEEDGEDTLPYR	ALS(1)EEKDEEDGEDTLPYR	1671	UID1255
20.5409	20.2514	20.7212	20.3293	24.0993	24.7324	24.7675	24.6177	S	2	9913			848	___1	+	1	6.08245e-30	120.55	73.845	87.001	-0.36982	100150000	119	6.21435	0	Q5E952	119	Q5E952	Q5E952	AASAIYRLFDYRGRLSPVPVPRAVPVKRPRV	GRLS(1)PVPVPR	1679	UID1263
20.8628	21.3197	21.3498	20.2222	23.0219	23.8926	22.7422	23.46	S	3	9913			861	___1	+	1	0	178.54	178.54	45.413	-1.1948	153270000	226	3.16978	0.0475556	Q76LV1	226	Q76LV1	Q76LV1	YPITLYLEKEREKEISDDEAEEEKGEKEEED	EKEIS(1)DDEAEEEKGEK	1701	UID1279	1
25.2825	26.7354	27.0679	25.9798	28.4491	28.4501	28.7257	28.6934	S	2	9913			861	___1	+	1	0	405.76	375.65	366.13	-0.93079	12524000000	255	2.89701	0.0385263	Q76LV1;A0A3Q1LTQ4	255;86	Q76LV1	Q76LV1	EDKDDEEKPKIEDVGSDEEDDSGKDKKKKTK	IEDVGS(1)DEEDDSGKDK	1702	UID1280	1
19.2323	22.2317	21.4972	20.4554	23.6569	23.9598	24.7399	24.5206	T	2	9913			162	___1	+	1	2.04788e-45	111.18	97.921	107.97	0.30474	342870000	1041	2.53221	0.0499259	A0A3Q1MQF7	1041	A0A3Q1MQF7	A0A3Q1MQF7	DINDASHTEGAEGRVTPENLGQTVREFSDSI	VT(1)PENLGQTVR	1812	UID1341
20.6283	21.6303	19.9352	20.3235	23.1616	23.6323	23.4162	23.2451	T	2	9913			481	___1	+	1	0.00203169	64.567	55.173	64.567	-1.0529	43522000	206	3.45606	0.0371765	Q5EA36;F1MI47	206;206	Q5EA36	Q5EA36	FGNSTGGFDGQARQPTPPFFGRDRSPLRRSP	QPT(1)PPFFGR	1898	UID1380
20.3572	22.0611	22.0305	20.8003	23.8537	24.4889	24.0138	24.2463	T	2	9913			499	___1	+	0.999449	5.24566e-23	114.01	99.582	98.573	0.31526	123010000	328	3.10621	0.044	F1ML22	328	F1ML22	F1ML22	PGLKSNTPTPRNDAPTPGTSTTPGLRSMPGK	NDAPT(0.999)PGT(0.018)S(0.146)T(0.469)T(0.367)PGLR	1907	UID1384
20.5746	20.2463	19.5544	22.507	23.7864	24.6094	26.3497	26.7038	S	3	9913			69	___2	+	0.999997	1.90838e-14	87.792	75.115	75.529	0.20269	256660000	1174	2.58151	0.0487692	A0A3Q1M0D6	1174	A0A3Q1M0D6	A0A3Q1M0D6	QEDVSASPPRLRDKLSPPPVQNRPESSPILR	DKLS(1)PPPVQNRPES(0.536)S(0.464)PILR	143	UID1532
23.4713	24.2799	25.0339	23.3412	20.9282	20.7809	21.0445	21.2366	S	3	9913			106	___2	+	0.952777	1.2107e-19	91.481	71.326	45.972	-0.19728	82116000	128	3.53427	0.0421333	A0A3Q1M8I4	128	A0A3Q1M8I4	A0A3Q1M8I4	GAKIDASKNEEDEGHSNSSPRHSEAATAQRE	IDAS(0.001)KNEEDEGHS(0.953)NS(0.547)S(0.5)PR	281	UID1640
23.4713	24.2799	25.0339	23.3412	20.0952	19.6763	21.0445	21.2366	S	3	9913			106	___2	+	0.835738	0	313.16	262.93	313.16	-0.034497	606550000	130	3.19272	0.0472308	A0A3Q1M8I4	130	A0A3Q1M8I4	A0A3Q1M8I4	KIDASKNEEDEGHSNSSPRHSEAATAQREEW	IDASKNEEDEGHSNS(0.836)S(0.164)PR	282	UID1641
22.0196	23.7794	24.5897	22.6686	20.8569	20.0024	20.0639	20.4667	S	3	9913			107	___2	+	0.999983	3.00536e-11	70.335	61.626	70.335	-0.12285	51661000	496	2.53045	0.0490182	A0A3Q1M8R6	496	A0A3Q1M8R6	A0A3Q1M8R6	VKMESEEGEESRLAWSSPEQPRPSTSRAVSP	LAWS(1)S(1)PEQPRPSTSR	287	UID1646
21.4014	20.2794	20.3076	20.3806	23.6156	23.9774	26.1215	26.2883	S	3	9913			202	___2	+	0.999999	6.81091e-29	126.51	116.75	126.51	-0.27783	208000000	254	2.96764	0.0418286	A0A3Q1NI32	254	A0A3Q1NI32	A0A3Q1NI32	GVSELSPRERSPALKSPLQSVVVRRRSPRPS	ERS(1)PALKS(1)PLQSVVVR	508	UID1821
20.8528	22.4783	20.5133	20.9722	23.2832	23.4089	23.6577	23.9103	S	2	9913			230	___2	+	1	1.37798e-05	112.42	95.65	112.42	-0.33677	61285000	80	2.68001	0.0436522	A2VDM7	80	A2VDM7	A2VDM7	LRTGDLGIPPNPEDRSPSPEPIYNSEGKRLN	S(1)PS(1)PEPIYNSEGK	564	UID1864
20.8528	22.4783	21.4809	20.9722	23.2832	23.4089	23.6577	23.9103	S	2	9913			230	___2	+	1	1.37798e-05	112.42	95.65	112.42	-0.33677	61285000	82	2.76283	0.0404103	A2VDM7	82	A2VDM7	A2VDM7	TGDLGIPPNPEDRSPSPEPIYNSEGKRLNTR	S(1)PS(1)PEPIYNSEGK	565	UID1865
25.1575	26.3535	26.0502	25.3409	22.9717	23.9728	22.925	23.5612	S	3	9913			515	___2	+	1	4.85373e-36	117.52	110.79	105.71	-0.23446	453130000	1940	3.10649	0.0470345	F1MQ37	1940	F1MQ37	F1MQ37	DLPFVVPRRMARKGASDCSDDEMDGKADGAE	KGAS(1)DCS(1)DDEMDGKADGAEAK	1061	UID2221
25.1575	26.3535	26.0502	25.3409	22.9717	23.9728	22.925	23.5612	S	3	9913			515	___2	+	1	0	231.45	213.11	105.71	-0.23446	697980000	1943	3.10649	0.0454667	F1MQ37	1943	F1MQ37	F1MQ37	FVVPRRMARKGASDCSDDEMDGKADGAEAKA	KGAS(1)DCS(1)DDEMDGKADGAEAK	1062	UID2222
21.4411	20.0465	21.0554	21.7278	23.7986	23.9482	26.0512	26.3082	S	3	9913			715	___2	+	0.845425	4.66686e-17	61.801	52.221	57.278	0.78883	189720000	182	2.69165	0.0456364	Q0P5K4	182	Q0P5K4	Q0P5K4	QSPEDRLSTTPSPTSSLHEDGVEEFRRQPPS	LS(0.048)T(0.049)T(0.054)PS(0.359)PT(0.476)S(0.168)S(0.845)LHEDGVEEFR	1445	UID2513
21.4239	19.7617	20.8874	21.5628	23.5637	24.5173	24.4411	24.1007	T	2	9913			440	___2	+	1	0.00849759	56.205	32.101	44.616	1.9043	103050000	44	3.37621	0.0316	E1BNJ8	44	E1BNJ8	E1BNJ8	VSKPGQQEELPRDQVTADYPGCPRSGLEKKV	DQVT(1)ADY(1)PGCPR	1883	UID2807	2
20.1021	20.5004	20.8132	21.5628	23.5637	24.5173	24.4411	24.1007	Y	2	9913			440	___2	+	1	0.00849759	56.205	32.101	44.616	1.9043	103050000	47	3.98591	0.052	E1BNJ8	47	E1BNJ8	E1BNJ8	PGQQEELPRDQVTADYPGCPRSGLEKKVSLD	DQVT(1)ADY(1)PGCPR	2009	UID2859	2
