# Supplementary material for: Theileria annulata Hijacks Host Signaling: Integrated Phosphoproteomics and Transcriptomics Unveils ERK1/2 as a Central Regulator of Host Transcription Factors
Source: Mol Cell Proteomics. 2025 May 12;24(6):100992. doi: 10.1016/j.mcpro.2025.100992 (PMC12205586; doi:10.1016/j.mcpro.2025.100992)
Supplement: Supplemental Table 6 [file mmc7.xlsx]

## Sheet: Sheet1
Intensity C7_BPQ_1	Intensity C7_BPQ_2	Intensity C7_BPQ_3	Intensity C7_BPQ_4	Intensity C7_Control_1	Intensity C7_Control_2	Intensity C7_Control_3	Intensity C7_Control_4	Amino acid	Charge	Reverse	Potential contaminant	Protein group IDs	Multiplicity	ANOVA Significant	Localization prob	PEP	Score	Delta score	Score for localization	Mass error [ppm]	Intensity	Position	#NAME?	ANOVA q-value	Proteins	Positions within proteins	Leading proteins	Protein	Sequence window	Phospho (STY) Probabilities	id	Unique identifier	Number of Phospho (STY)
#!{Type}E	E	E	E	E	E	E	E	C	C	C	C	C	C	C	N	N	N	N	N	N	N	N	N	N	T	T	T	T	T	T	T	T	M
#!{C:Group1}TA_BPQ	TA_BPQ	TA_BPQ	TA_BPQ	TA_Control	TA_Control	TA_Control	TA_Control
19.5067	21.4827	21.0445	17.9242	27.5622	28.4768	24.4922	25.1842	S	3			11	___1	+	1	0	184.76	180.79	184.76	0.14228	1371600000	775	2.68289	0	sp|Q4U9M9|104K_THEAN	775	sp|Q4U9M9|104K_THEAN	sp|Q4U9M9|104K_THEAN	KPTGTHPSMPKKRRRSDGLALSTTDLESEAG	RRS(1)DGLALSTTDLESEAGR	12	UID5
18.9974	22.6455	22.5435	20.5891	28.1047	28.3298	24.2902	22.0155	S	2			14	___1	+	1	0	234.83	229.29	66.246	0.20396	780160000	847	1.35848	0.00161905	tr|Q4U8H1|Q4U8H1_THEAN	847	tr|Q4U8H1|Q4U8H1_THEAN	tr|Q4U8H1|Q4U8H1_THEAN	TTSLNHTNSGLQRAGSLDADEELLGARLKTC	AGS(1)LDADEELLGAR	16	UID7	1
18.9491	19.8676	17.9406	18.0504	26.3012	26.6072	23.1523	22.2673	S	3			14	___1	+	0.999999	0	152.35	144.99	152.35	0.65674	194240000	18	2.59193	0	tr|Q4U8H1|Q4U8H1_THEAN	18	tr|Q4U8H1|Q4U8H1_THEAN	tr|Q4U8H1|Q4U8H1_THEAN	DVPVYSDRFAINDGLSDVHDEQCTQLLSDRY	FAINDGLS(1)DVHDEQCTQLLSDR	17	UID8
19.1804	20.1008	19.1171	18.4305	25.6182	26.5488	23.4614	24.0662	S	3			15	___1	+	0.926495	1.26767e-45	74.222	71.536	74.222	0.75272	224560000	61	3.46453	0	tr|Q4U8P2|Q4U8P2_THEAN	61	tr|Q4U8P2|Q4U8P2_THEAN	tr|Q4U8P2|Q4U8P2_THEAN	LPHPIEALTTTDSSTSPVQKLVTTTPSTPAN	LPHPIEALTTTDS(0.002)S(0.005)T(0.066)S(0.926)PVQK	18	UID9
19.7034	20.1868	18.5518	18.4015	23.1221	23.6256	21.3011	22.2059	S	2			19	___1	+	1	0	110.93	101.98	110.93	0.67167	39465000	185	2.60038	0	tr|Q4U9B1|Q4U9B1_THEAN	185	tr|Q4U9B1|Q4U9B1_THEAN	tr|Q4U9B1|Q4U9B1_THEAN	AVNRSTDAESIQKKPSIELIDLN________	KPS(1)IELIDLN	19	UID10
18.6763	19.8409	17.7979	18.311	26.8965	25.5658	21.558	21.8892	S	2			21	___1	+	1	0	205.98	196.55	205.98	0.34199	221040000	144	2.04767	0	tr|Q4U9K2|Q4U9K2_THEAN	144	tr|Q4U9K2|Q4U9K2_THEAN	tr|Q4U9K2|Q4U9K2_THEAN	GSQYGIPPKIAARLISPQSSNVDLPELRQKY	LIS(1)PQSSNVDLPELR	20	UID11
19.1833	20.2155	18.7851	18.5665	24.1731	24.6694	21.9945	22.3753	S	3			22	___1	+	0.999999	1.18536e-74	96.379	91.062	96.379	0.27587	45599000	37	2.80606	0	tr|Q4U9K3|Q4U9K3_THEAN	37	tr|Q4U9K3|Q4U9K3_THEAN	tr|Q4U9K3|Q4U9K3_THEAN	EEDFADFEEYDQRRVSDVDIITDPTEFKTQV	RVS(1)DVDIITDPTEFK	21	UID12
19.1813	20.1018	17.5993	17.8693	23.4271	24.4153	21.9324	21.6734	S	2			23	___1	+	1	4.17111e-15	70.26	70.26	55.815	0.72107	53979000	166	2.51902	0	tr|Q4U9N1|Q4U9N1_THEAN	166	tr|Q4U9N1|Q4U9N1_THEAN	tr|Q4U9N1|Q4U9N1_THEAN	LPESDIETINRNEITSEDDLEDLRTFSMNPF	NEIT(1)S(1)EDDLEDLR	22	UID13
20.8217	22.0476	21.9686	18.6835	23.372	23.5497	23.5343	23.9625	S	2			24	___1	+	0.993449	0	110.38	92.323	98.04	0.42131	61923000	19	1.85517	0	tr|Q4U9S0|Q4U9S0_THEAN	19	tr|Q4U9S0|Q4U9S0_THEAN	tr|Q4U9S0|Q4U9S0_THEAN	STGYSTLLRNLRFSTSPQVVREAFEKFGKIR	FST(0.007)S(0.993)PQVVR	23	UID14	1
19.4192	21.4152	21.8315	20.5208	24.614	22.8839	23.5358	24.4334	S	2			30	___1	+	0.999064	0.0109143	63.426	19.792	63.426	0.35799	76266000	112	2.42555	0	tr|Q4UA83|Q4UA83_THEAN	112	tr|Q4UA83|Q4UA83_THEAN	tr|Q4UA83|Q4UA83_THEAN	QQSPRRSLFSRRSTQSPVKRNESIEKTNESP	ST(0.001)QS(0.999)PVKR	27	UID16
19.0839	20.5491	18.8389	19.4645	21.9875	21.9584	21.6234	22.2195	S	2			37	___1	+	0.980846	1.7349e-12	58.32	49.721	58.32	0.18232	8114100	626	3.09203	0	tr|Q4UBE1|Q4UBE1_THEAN	626	tr|Q4UBE1|Q4UBE1_THEAN	tr|Q4UBE1|Q4UBE1_THEAN	LERYLTNNKLVEDPVSADSNNRTKLIELIVD	LVEDPVS(0.981)ADS(0.019)NNR	33	UID20
18.7241	19.7664	20.5715	18.9605	22.9557	23.3115	22.393	21.5808	S	2			42	___1	+	0.998272	2.74153e-81	59.116	40.849	59.116	0.39021	20994000	367	2.78457	0	tr|Q4UBV5|Q4UBV5_THEAN	367	tr|Q4UBV5|Q4UBV5_THEAN	tr|Q4UBV5|Q4UBV5_THEAN	FNFGTGIRTVVLYGGSEVRRQLIELERGCDI	TVVLY(0.002)GGS(0.998)EVR	36	UID23	1
19.0632	21.771	22.0953	18.9372	23.5089	23.9957	21.9445	21.6987	S	2			43	___1	+	0.99969	0	120.96	115.97	115.33	0.7718	37649000	2	1.19601	0.00345455	tr|Q4UBZ4|Q4UBZ4_THEAN	2	tr|Q4UBZ4|Q4UBZ4_THEAN	tr|Q4UBZ4|Q4UBZ4_THEAN	______________MSDDSALVEGLKSVSLT	S(1)DDSALVEGLK	37	UID24
19.021	20.1585	19.4039	18.8564	22.4867	22.5906	22.3623	22.9637	S	2			53	___1	+	0.984295	0	111.07	90.646	111.07	1.275	25766000	1584	4.28812	0	tr|Q4UDH9|Q4UDH9_THEAN	1584	tr|Q4UDH9|Q4UDH9_THEAN	tr|Q4UDH9|Q4UDH9_THEAN	DDEVVPSWKLANTESSQEITTREESLNEEVA	LANTES(0.012)S(0.984)QEIT(0.002)T(0.002)R	39	UID25
19.5023	21.1143	20.8956	18.8302	27.3255	27.721	21.4322	21.5275	S	2			53	___1	+	1	0	250.67	240.35	237.87	0.32137	428490000	1065	1.28018	0.00353488	tr|Q4UDH9|Q4UDH9_THEAN	1065	tr|Q4UDH9|Q4UDH9_THEAN	tr|Q4UDH9|Q4UDH9_THEAN	LKPNPVHDHLFEGSKSVDLDDIDLPSRMEAL	S(1)VDLDDIDLPSR	40	UID26
18.8857	19.566	17.8054	18.3967	25.357	25.8975	20.408	22.6023	S	3			54	___1	+	0.818238	0	215.51	208.06	215.51	0.34666	105480000	483	1.98955	0	tr|Q4UDU7|Q4UDU7_THEAN	483	tr|Q4UDU7|Q4UDU7_THEAN	tr|Q4UDU7|Q4UDU7_THEAN	QLQTFQYTLSQVTEYSPTRDKTNEKKGEEKK	NQLQTFQYTLSQVTEYS(0.818)PT(0.182)R	41	UID27
19.5517	20.2493	17.7145	19.6097	24.9098	25.1123	21.5281	22.766	S	2			59	___1	+	0.999993	4.53117e-21	81.703	75.978	81.703	1.4427	75724000	21	2.24545	0	tr|Q4UET3|Q4UET3_THEAN	21	tr|Q4UET3|Q4UET3_THEAN	tr|Q4UET3|Q4UET3_THEAN	DDNYLSSGRENRLDDSDINESYPLEKSNDKN	LDDS(1)DINESYPLEK	44	UID30
19.2895	19.4276	18.5163	18.6055	25.1917	25.7371	21.2618	21.9575	S	3			60	___1	+	0.999363	0	64.779	59.074	64.779	-0.146	94252000	183	2.13598	0	tr|Q4UEV2|Q4UEV2_THEAN	183	tr|Q4UEV2|Q4UEV2_THEAN	tr|Q4UEV2|Q4UEV2_THEAN	VENPFDDIVPRLLQLSEPEEEKQEEEVTTTQ	LLQLS(0.999)EPEEEKQEEEVTTTQTK	45	UID31	1
19.762	20.5629	18.8051	17.8524	24.389	24.9239	21.8242	21.339	S	3			61	___1	+	0.990222	0	137.09	129.72	137.09	0.5385	53800000	217	1.94706	0	tr|Q4UEW2|Q4UEW2_THEAN	217	tr|Q4UEW2|Q4UEW2_THEAN	tr|Q4UEW2|Q4UEW2_THEAN	AKRAFDDAITEFDSVSEDSYKDSTLIMQLLR	AFDDAITEFDS(0.005)VS(0.99)EDS(0.005)YK	46	UID32
19.0835	19.4998	18.8299	17.9713	24.3182	24.5747	21.6114	21.9449	S	3			61	___1	+	0.996739	0	194.75	190.79	194.75	0.36379	66655000	246	2.6455	0	tr|Q4UEW2|Q4UEW2_THEAN	246	tr|Q4UEW2|Q4UEW2_THEAN	tr|Q4UEW2|Q4UEW2_THEAN	LRDNLTLWASDIQSDSVDDKQTKPDD_____	DNLTLWASDIQS(0.003)DS(0.997)VDDK	47	UID33
18.5893	19.9538	19.7812	18.9439	24.6872	25.1498	22.9569	22.8005	S	2			64	___1	+	0.969059	2.54156e-14	80.967	56.895	67.964	0.22526	80586000	80	3.27907	0	tr|Q4UF96|Q4UF96_THEAN	80	tr|Q4UF96|Q4UF96_THEAN	tr|Q4UF96|Q4UF96_THEAN	RFDSEEHRLENEKLTSDNELLDSESKTENSQ	LT(0.031)S(0.969)DNELLDSESK	49	UID35
18.9817	20.8704	21.4611	19.6082	22.0289	22.4311	22.3411	23.0296	S	2			66	___1	+	0.999253	5.58883e-14	93.839	91.862	93.839	0.68522	19479000	118	1.98588	0	tr|Q4UFE0|Q4UFE0_THEAN	118	tr|Q4UFE0|Q4UFE0_THEAN	tr|Q4UFE0|Q4UFE0_THEAN	KVKETVSSNTKSVSNSQETNEKSQTPKRKRN	SVSNS(0.999)QETNEK	50	UID36
23.3033	19.7275	18.3593	18.3792	25.0657	22.2497	25.2755	26.1174	S	3			69	___1	+	1	0	116.13	108.59	108.75	-0.4189	175850000	423	1.78264	0	tr|Q4UFZ0|Q4UFZ0_THEAN	423	tr|Q4UFZ0|Q4UFZ0_THEAN	tr|Q4UFZ0|Q4UFZ0_THEAN	KNKNPKPKHPGKALDSDDEDFYDDKKDD___	ALDS(1)DDEDFYDDKKDD	51	UID37
19.086	20.3688	18.5357	19.0665	25.8273	26.5358	23.6155	24.1279	S	3			75	___1	+	1	0	118.46	102.32	118.46	0.31324	188560000	157	3.46256	0	tr|Q4UH73|Q4UH73_THEAN	157	tr|Q4UH73|Q4UH73_THEAN	tr|Q4UH73|Q4UH73_THEAN	KIGADVTTDLEQQNESLNRIRVTIHGVDENL	IGADVTTDLEQQNES(1)LNR	52	UID38
21.2099	22.9334	23.6834	21.6756	22.712	23.3828	23.1014	23.8266	S	2			77	___1	+	0.89117	0	118.24	113.88	118.24	0.1451	69024000	61	0.694552	0.0297391	tr|Q4UHI9|Q4UHI9_THEAN	61	tr|Q4UHI9|Q4UHI9_THEAN	tr|Q4UHI9|Q4UHI9_THEAN	KLFKSISKSQGVSSDSPSRSDSTTDSMDISK	SQGVSS(0.003)DS(0.891)PS(0.105)R	53	UID39
19.8526	20.8476	18.7608	18.906	21.0063	21.5382	22.0233	25.0322	S	3			79	___1	+	0.795086	0	110.4	103.83	110.4	-0.84948	39464000	337	1.47466	0	tr|Q4UI58|Q4UI58_THEAN	337	tr|Q4UI58|Q4UI58_THEAN	tr|Q4UI58|Q4UI58_THEAN	DRDAETETAAETYRESPLKV___________	DAETETAAET(0.205)YRES(0.795)PLKV	54	UID40
19.0532	20.3981	18.448	18.3538	24.4405	25.2478	21.485	20.7508	S	3			80	___1	+	0.999586	5.20897e-08	71.656	66.851	71.656	0.83407	62608000	1694	1.77286	0	tr|Q4UI59|Q4UI59_THEAN	1694	tr|Q4UI59|Q4UI59_THEAN	tr|Q4UI59|Q4UI59_THEAN	LTPSEGPNDKVRDDLSDIYTLDPSDASKDVI	VRDDLS(1)DIYTLDPSDASK	56	UID41
18.8161	19.548	19.3302	18.4215	23.5871	24.3391	22.5309	21.955	S	2			84	___1	+	0.999444	0	113.24	104.9	113.24	0.62535	34835000	441	3.33976	0	tr|Q4UIV8|Q4UIV8_THEAN	441	tr|Q4UIV8|Q4UIV8_THEAN	tr|Q4UIV8|Q4UIV8_THEAN	ELQLSVLLKKFSDTVSGLERYAVEAFAKSLQ	FSDT(0.001)VS(0.999)GLER	57	UID42
22.6964	24.4194	24.502	23.2653	25.8712	26.0036	25.8309	26.4844	T	3			11	___1	+	1	0	174.01	174.01	146.99	0.30758	475070000	835	2.5991	0	sp|Q4U9M9|104K_THEAN	835	sp|Q4U9M9|104K_THEAN	sp|Q4U9M9|104K_THEAN	HMGAEIRKIVVDDDGTEADDEDTHPSKEKHL	IVVDDDGT(1)EADDEDTHPSK	61	UID44
23.6001	25.1594	25.4192	23.6183	27.4612	27.5089	26.4066	26.7547	T	3			13	___1	+	0.999996	0	188.26	176.69	188.26	0.17742	851740000	225	2.44645	0	sp|Q4UDU8|HSP90_THEAN	225	sp|Q4UDU8|HSP90_THEAN	sp|Q4UDU8|HSP90_THEAN	FPISLSVEKTQETEVTDDEAEPEEEKKLEEE	TQETEVT(1)DDEAEPEEEK	63	UID46	1
19.5248	21.0808	21.387	17.924	25.914	26.2289	23.2214	22.1025	T	2			32	___1	+	0.968144	0	193.06	142.91	193.06	0.11113	167480000	2938	1.84137	0	tr|Q4UAE4|Q4UAE4_THEAN	2938	tr|Q4UAE4|Q4UAE4_THEAN	tr|Q4UAE4|Q4UAE4_THEAN	RSNNSEKNLNEIAVVTNSRESSNNIENTVTV	NLNEIAVVT(0.968)NS(0.032)R	65	UID48
18.9975	19.9221	17.9163	18.7887	25.0657	25.0642	24.72	25.2698	T	2			68	___1	+	0.999341	0.0174731	45.161	27.102	45.161	1.1019	138290000	13	5.14179	0	tr|Q4UFU9|Q4UFU9_THEAN	13	tr|Q4UFU9|Q4UFU9_THEAN	tr|Q4UFU9|Q4UFU9_THEAN	___MVQSNIVPDGFKTKATKLGTTAGNQSKS	VQS(0.001)NIVPDGFKT(0.999)K	69	UID51
19.2342	19.9004	18.3681	21.221	21.5767	26.9014	24.3955	21.7765	T	3			79	___1	+	0.778905	0	118.32	111.74	118.32	0.10318	152990000	333	1.53985	0	tr|Q4UI58|Q4UI58_THEAN	333	tr|Q4UI58|Q4UI58_THEAN	tr|Q4UI58|Q4UI58_THEAN	KHTYDRDAETETAAETYRESPLKV_______	DAETETAAET(0.779)YRES(0.221)PLKV	70	UID52
20.9667	22.7731	18.5751	21.3757	24.7182	25.0158	21.5059	21.6631	Y	2			52	___1	+	0.887068	0	123.75	115.53	123.75	1.6043	73462000	195	0.904847	0.0145778	tr|Q4UD13|Q4UD13_THEAN	195	tr|Q4UD13|Q4UD13_THEAN	tr|Q4UD13|Q4UD13_THEAN	FGSAKKLVKGDWSVSYICSRFYRAPELMLGS	GDWSVS(0.103)Y(0.887)ICS(0.01)R	74	UID54
19.4229	23.9517	24.1523	22.7263	25.6667	25.2825	25.5602	26.3989	S	2			11	___2	+	1	0	157.22	93.821	80.17	0.16559	273850000	589	1.52219	0	sp|Q4U9M9|104K_THEAN	589	sp|Q4U9M9|104K_THEAN	sp|Q4U9M9|104K_THEAN	RPEFPKKSKSPKRPESPKSPKRPVSPQRPVS	RPES(1)PKS(1)PK	8	UID55
19.1487	23.9517	24.1523	22.7263	25.6667	25.2825	25.5602	26.3989	S	2			11	___2	+	1	0	157.22	93.821	80.17	0.16559	273850000	592	1.46719	0	sp|Q4U9M9|104K_THEAN	592	sp|Q4U9M9|104K_THEAN	sp|Q4U9M9|104K_THEAN	FPKKSKSPKRPESPKSPKRPVSPQRPVSPKS	RPES(1)PKS(1)PK	9	UID56
19.2589	24.6774	19.7681	18.2499	27.4321	27.7858	27.1437	28.0652	S	3			11	___2	+	1	2.98148e-204	103.27	82.036	98.573	0.30682	869310000	634	2.57741	0	sp|Q4U9M9|104K_THEAN	634	sp|Q4U9M9|104K_THEAN	sp|Q4U9M9|104K_THEAN	SPKRPESPKSPKRPVSPQRPVSPRRPESPKS	RPVS(1)PQRPVS(1)PR	10	UID57
19.4486	24.6774	19.7681	18.2742	27.4321	27.7858	27.1437	28.0652	S	3			11	___2	+	1	2.98148e-204	103.27	82.036	98.573	0.30682	869310000	640	2.58505	0	sp|Q4U9M9|104K_THEAN	640	sp|Q4U9M9|104K_THEAN	sp|Q4U9M9|104K_THEAN	SPKSPKRPVSPQRPVSPRRPESPKSPKSPKS	RPVS(1)PQRPVS(1)PR	11	UID58
19.3183	20.443	19.5771	18.6289	23.2082	23.3423	22.2006	20.7615	S	2			23	___2	+	1	4.17111e-15	70.26	70.26	55.815	0.72107	53979000	166	2.19618	0	tr|Q4U9N1|Q4U9N1_THEAN	166	tr|Q4U9N1|Q4U9N1_THEAN	tr|Q4U9N1|Q4U9N1_THEAN	LPESDIETINRNEITSEDDLEDLRTFSMNPF	NEIT(1)S(1)EDDLEDLR	22	UID67
19.1616	19.5619	19.6264	18.488	24.9746	25.7754	21.147	21.0991	S	3			33	___2	+	0.918481	8.51041e-60	91.733	88.446	91.733	-0.01391	90401000	85	1.72597	0	tr|Q4UAN7|Q4UAN7_THEAN	85	tr|Q4UAN7|Q4UAN7_THEAN	tr|Q4UAN7|Q4UAN7_THEAN	EILSLHDKALSFAVTSDDEFVTGTPSINRAS	ALS(0.15)FAVT(0.931)S(0.918)DDEFVTGTPSINR	30	UID71
20.1316	21.973	18.5937	18.4716	25.2215	26.0432	22.1399	20.9703	S	3			38	___2	+	1	2.35873e-24	87.72	82.616	87.72	-0.097047	113540000	99	1.38943	0.00165854	tr|Q4UBG2|Q4UBG2_THEAN	99	tr|Q4UBG2|Q4UBG2_THEAN	tr|Q4UBG2|Q4UBG2_THEAN	SDSDSNSDETPQRIISNPNSPKPDLIDASEK	IIS(1)NPNS(1)PKPDLIDASEK	34	UID75
20.1316	21.973	19.4796	18.6782	25.2215	26.0432	21.2138	22.4458	S	3			38	___2	+	0.999992	2.35873e-24	87.72	82.616	87.72	-0.097047	113540000	103	1.47221	0	tr|Q4UBG2|Q4UBG2_THEAN	103	tr|Q4UBG2|Q4UBG2_THEAN	tr|Q4UBG2|Q4UBG2_THEAN	SNSDETPQRIISNPNSPKPDLIDASEKVQPV	IIS(1)NPNS(1)PKPDLIDASEK	35	UID76
20.9506	22.9687	23.0767	22.1069	24.338	24.1005	23.6724	24.1374	T	3			11	___2	+	1	0	174.01	174.01	146.99	0.30758	475070000	835	1.88731	0	sp|Q4U9M9|104K_THEAN	835	sp|Q4U9M9|104K_THEAN	sp|Q4U9M9|104K_THEAN	HMGAEIRKIVVDDDGTEADDEDTHPSKEKHL	IVVDDDGT(1)EADDEDTHPSK	61	UID98
20.9506	22.9687	23.0767	22.1069	24.338	24.1005	23.6724	24.1374	T	3			11	___2	+	0.817203	3.00047e-49	71.506	68.705	61.109	0.45344	94616000	842	1.88731	0	sp|Q4U9M9|104K_THEAN	842	sp|Q4U9M9|104K_THEAN	sp|Q4U9M9|104K_THEAN	KIVVDDDGTEADDEDTHPSKEKHLSTVRRRR	IVVDDDGT(1)EADDEDT(0.817)HPS(0.183)K	62	UID99
19.3291	19.2803	19.2937	18.6782	23.2082	23.3423	21.7837	22.4563	T	2			23	___2	+	1	0.000198956	70.26	70.26	55.815	0.72107	20326000	165	3.9825	0	tr|Q4U9N1|Q4U9N1_THEAN	165	tr|Q4U9N1|Q4U9N1_THEAN	tr|Q4U9N1|Q4U9N1_THEAN	TLPESDIETINRNEITSEDDLEDLRTFSMNP	NEIT(1)S(1)EDDLEDLR	64	UID101
19.8056	19.7246	17.5135	18.1181	24.9746	25.7754	21.054	21.2426	T	3			33	___2	+	0.931249	8.51041e-60	91.733	88.446	91.733	-0.01391	90401000	84	1.77848	0	tr|Q4UAN7|Q4UAN7_THEAN	84	tr|Q4UAN7|Q4UAN7_THEAN	tr|Q4UAN7|Q4UAN7_THEAN	YEILSLHDKALSFAVTSDDEFVTGTPSINRA	ALS(0.15)FAVT(0.931)S(0.918)DDEFVTGTPSINR	66	UID103
