# Supplementary material for: Theileria annulata Hijacks Host Signaling: Integrated Phosphoproteomics and Transcriptomics Unveils ERK1/2 as a Central Regulator of Host Transcription Factors
Source: Mol Cell Proteomics. 2025 May 12;24(6):100992. doi: 10.1016/j.mcpro.2025.100992 (PMC12205586; doi:10.1016/j.mcpro.2025.100992)
Supplement: Supplemental Table 7 [file mmc8.xlsx]

## Sheet: Sheet1
# Made by iGPS on 2023-07-26
# All copyrights reserved, The CUCKOO Workgroup, P.R.CHINA
# The iGPS and related results are ONLY free for academic researches.
@version	iGPS 1.0
@species	H. sapiens
@threshold	Low
@interaction	Exp./String
# ******************************* Kinase-substrate relationship ********************************
# ID	Position	Code	Peptide	M. ID	Gene Name	Kinase ID	Kinase Name	Interaction	Predictor	Score	Cutoff
tr|A0A3Q1LF81|A0A3Q1LF81_BOVIN DNA ligase OS=Bos taurus OX=9913 GN=LIG3 PE=3 SV=1	57	S	QRRKPVPSFQESNLK	P49916	LIG3	P31751	AKT2	String	AGC/AKT	1.74	1.21
tr|A0A3Q1LF81|A0A3Q1LF81_BOVIN DNA ligase OS=Bos taurus OX=9913 GN=LIG3 PE=3 SV=1	57	S	QRRKPVPSFQESNLK	P49916	LIG3	P31749	AKT1	String	AGC/AKT	1.74	1.21
tr|A0A3Q1LF81|A0A3Q1LF81_BOVIN DNA ligase OS=Bos taurus OX=9913 GN=LIG3 PE=3 SV=1	57	S	QRRKPVPSFQESNLK	P49916	LIG3	O96017	CHK2	String	CAMK/RAD53	1.76	1.42
tr|A0A3Q1LF81|A0A3Q1LF81_BOVIN DNA ligase OS=Bos taurus OX=9913 GN=LIG3 PE=3 SV=1	129	S	VPNPFSESGGDMKEW	P49916	LIG3	P19784	CK2a2	String	Other/CK2	3.94	2.86
tr|A0A3Q1LF81|A0A3Q1LF81_BOVIN DNA ligase OS=Bos taurus OX=9913 GN=LIG3 PE=3 SV=1	129	S	VPNPFSESGGDMKEW	P49916	LIG3	P68400	CK2a1	String	Other/CK2	3.94	2.86
tr|A0A3Q1LF81|A0A3Q1LF81_BOVIN DNA ligase OS=Bos taurus OX=9913 GN=LIG3 PE=3 SV=1	153	T	LERARATTKKIEDLT	P49916	LIG3	P31751	AKT2	String	AGC/AKT	4.55	1.21
tr|A0A3Q1LF81|A0A3Q1LF81_BOVIN DNA ligase OS=Bos taurus OX=9913 GN=LIG3 PE=3 SV=1	153	T	LERARATTKKIEDLT	P49916	LIG3	P31749	AKT1	String	AGC/AKT	4.55	1.21
tr|A0A3Q1LF81|A0A3Q1LF81_BOVIN DNA ligase OS=Bos taurus OX=9913 GN=LIG3 PE=3 SV=1	160	T	TKKIEDLTELEGWEE	P49916	LIG3	P19784	CK2a2	String	Other/CK2	6.07	2.86
tr|A0A3Q1LF81|A0A3Q1LF81_BOVIN DNA ligase OS=Bos taurus OX=9913 GN=LIG3 PE=3 SV=1	160	T	TKKIEDLTELEGWEE	P49916	LIG3	P68400	CK2a1	String	Other/CK2	6.07	2.86
tr|A0A3Q1LF81|A0A3Q1LF81_BOVIN DNA ligase OS=Bos taurus OX=9913 GN=LIG3 PE=3 SV=1	177	S	ENEKEQISQHIADLS	P49916	LIG3	P49674	CK1e	String	CK1	2.49	1.5
tr|A0A3Q1LF81|A0A3Q1LF81_BOVIN DNA ligase OS=Bos taurus OX=9913 GN=LIG3 PE=3 SV=1	177	S	ENEKEQISQHIADLS	P49916	LIG3	Q5TCY1	TTBK1	String	CK1	2.49	1.5
tr|A0A3Q1LF81|A0A3Q1LF81_BOVIN DNA ligase OS=Bos taurus OX=9913 GN=LIG3 PE=3 SV=1	177	S	ENEKEQISQHIADLS	P49916	LIG3	Q8IV63	VRK3	String	CK1	2.49	1.5
tr|A0A3Q1LF81|A0A3Q1LF81_BOVIN DNA ligase OS=Bos taurus OX=9913 GN=LIG3 PE=3 SV=1	177	S	ENEKEQISQHIADLS	P49916	LIG3	Q9HCP0	CK1g1	String	CK1	2.49	1.5
tr|A0A3Q1LF81|A0A3Q1LF81_BOVIN DNA ligase OS=Bos taurus OX=9913 GN=LIG3 PE=3 SV=1	177	S	ENEKEQISQHIADLS	P49916	LIG3	Q6IQ55	TTBK2	String	CK1	2.49	1.5
tr|A0A3Q1LF81|A0A3Q1LF81_BOVIN DNA ligase OS=Bos taurus OX=9913 GN=LIG3 PE=3 SV=1	177	S	ENEKEQISQHIADLS	P49916	LIG3	Q86Y07	VRK2	String	CK1	2.49	1.5
tr|A0A3Q1LF81|A0A3Q1LF81_BOVIN DNA ligase OS=Bos taurus OX=9913 GN=LIG3 PE=3 SV=1	177	S	ENEKEQISQHIADLS	P49916	LIG3	P48730	CK1d	String	CK1	2.49	1.5
tr|A0A3Q1LF81|A0A3Q1LF81_BOVIN DNA ligase OS=Bos taurus OX=9913 GN=LIG3 PE=3 SV=1	177	S	ENEKEQISQHIADLS	P49916	LIG3	P78368	CK1g2	String	CK1	2.49	1.5
tr|A0A3Q1LF81|A0A3Q1LF81_BOVIN DNA ligase OS=Bos taurus OX=9913 GN=LIG3 PE=3 SV=1	177	S	ENEKEQISQHIADLS	P49916	LIG3	Q8N752	CK1a2	String	CK1	2.49	1.5
tr|A0A3Q1LF81|A0A3Q1LF81_BOVIN DNA ligase OS=Bos taurus OX=9913 GN=LIG3 PE=3 SV=1	177	S	ENEKEQISQHIADLS	P49916	LIG3	P19784	CK2a2	String	Other/CK2	3.89	2.86
tr|A0A3Q1LF81|A0A3Q1LF81_BOVIN DNA ligase OS=Bos taurus OX=9913 GN=LIG3 PE=3 SV=1	177	S	ENEKEQISQHIADLS	P49916	LIG3	P68400	CK2a1	String	Other/CK2	3.89	2.86
tr|A0A3Q1LF81|A0A3Q1LF81_BOVIN DNA ligase OS=Bos taurus OX=9913 GN=LIG3 PE=3 SV=1	177	S	ENEKEQISQHIADLS	P49916	LIG3	Q13315	ATM	String	Atypical/PIKK/ATM	6.09	1.2
tr|A0A3Q1LF81|A0A3Q1LF81_BOVIN DNA ligase OS=Bos taurus OX=9913 GN=LIG3 PE=3 SV=1	177	S	ENEKEQISQHIADLS	P49916	LIG3	P78527	DNAPK	String	Atypical/PIKK/DNAPK	3.38	1.96
tr|A0A3Q1LF81|A0A3Q1LF81_BOVIN DNA ligase OS=Bos taurus OX=9913 GN=LIG3 PE=3 SV=1	185	S	QHIADLSSKATSTPK	P49916	LIG3	P24941	CDK2	String	CMGC/CDK/CDC2	1.19	1.12
tr|A0A3Q1LF81|A0A3Q1LF81_BOVIN DNA ligase OS=Bos taurus OX=9913 GN=LIG3 PE=3 SV=1	185	S	QHIADLSSKATSTPK	P49916	LIG3	P78527	DNAPK	String	Atypical/PIKK/DNAPK	2.52	1.96
tr|A0A3Q1LF81|A0A3Q1LF81_BOVIN DNA ligase OS=Bos taurus OX=9913 GN=LIG3 PE=3 SV=1	188	T	ADLSSKATSTPKKKA	P49916	LIG3	P24941	CDK2	String	CMGC/CDK/CDC2	1.64	1.12
tr|A0A3Q1LF81|A0A3Q1LF81_BOVIN DNA ligase OS=Bos taurus OX=9913 GN=LIG3 PE=3 SV=1	189	S	DLSSKATSTPKKKAV	P49916	LIG3	P24941	CDK2	String	CMGC/CDK/CDC2	1.42	1.12
tr|A0A3Q1LF81|A0A3Q1LF81_BOVIN DNA ligase OS=Bos taurus OX=9913 GN=LIG3 PE=3 SV=1	190	T	LSSKATSTPKKKAVV	P49916	LIG3	P24941	CDK2	String	CMGC/CDK/CDC2	5.74	1.12
tr|A0A3Q1LF81|A0A3Q1LF81_BOVIN DNA ligase OS=Bos taurus OX=9913 GN=LIG3 PE=3 SV=1	209	S	TATGQVASPVKGASF	P49916	LIG3	P24941	CDK2	String	CMGC/CDK/CDC2	3.71	1.12
tr|A0A3Q1LF81|A0A3Q1LF81_BOVIN DNA ligase OS=Bos taurus OX=9913 GN=LIG3 PE=3 SV=1	226	S	NSNPRKFSGFSAKPN	P49916	LIG3	P31751	AKT2	String	AGC/AKT	2.19	1.21
tr|A0A3Q1LF81|A0A3Q1LF81_BOVIN DNA ligase OS=Bos taurus OX=9913 GN=LIG3 PE=3 SV=1	226	S	NSNPRKFSGFSAKPN	P49916	LIG3	P31749	AKT1	String	AGC/AKT	2.19	1.21
tr|A0A3Q1LF81|A0A3Q1LF81_BOVIN DNA ligase OS=Bos taurus OX=9913 GN=LIG3 PE=3 SV=1	235	S	FSAKPNNSGEAHSSP	P49916	LIG3	O96017	CHK2	String	CAMK/RAD53	1.76	1.42
tr|A0A3Q1LF81|A0A3Q1LF81_BOVIN DNA ligase OS=Bos taurus OX=9913 GN=LIG3 PE=3 SV=1	240	S	NNSGEAHSSPTPKTP	P49916	LIG3	P49674	CK1e	String	CK1	1.66	1.5
tr|A0A3Q1LF81|A0A3Q1LF81_BOVIN DNA ligase OS=Bos taurus OX=9913 GN=LIG3 PE=3 SV=1	240	S	NNSGEAHSSPTPKTP	P49916	LIG3	Q5TCY1	TTBK1	String	CK1	1.66	1.5
tr|A0A3Q1LF81|A0A3Q1LF81_BOVIN DNA ligase OS=Bos taurus OX=9913 GN=LIG3 PE=3 SV=1	240	S	NNSGEAHSSPTPKTP	P49916	LIG3	Q8IV63	VRK3	String	CK1	1.66	1.5
tr|A0A3Q1LF81|A0A3Q1LF81_BOVIN DNA ligase OS=Bos taurus OX=9913 GN=LIG3 PE=3 SV=1	240	S	NNSGEAHSSPTPKTP	P49916	LIG3	Q9HCP0	CK1g1	String	CK1	1.66	1.5
tr|A0A3Q1LF81|A0A3Q1LF81_BOVIN DNA ligase OS=Bos taurus OX=9913 GN=LIG3 PE=3 SV=1	240	S	NNSGEAHSSPTPKTP	P49916	LIG3	Q6IQ55	TTBK2	String	CK1	1.66	1.5
tr|A0A3Q1LF81|A0A3Q1LF81_BOVIN DNA ligase OS=Bos taurus OX=9913 GN=LIG3 PE=3 SV=1	240	S	NNSGEAHSSPTPKTP	P49916	LIG3	Q86Y07	VRK2	String	CK1	1.66	1.5
tr|A0A3Q1LF81|A0A3Q1LF81_BOVIN DNA ligase OS=Bos taurus OX=9913 GN=LIG3 PE=3 SV=1	240	S	NNSGEAHSSPTPKTP	P49916	LIG3	P48730	CK1d	String	CK1	1.66	1.5
tr|A0A3Q1LF81|A0A3Q1LF81_BOVIN DNA ligase OS=Bos taurus OX=9913 GN=LIG3 PE=3 SV=1	240	S	NNSGEAHSSPTPKTP	P49916	LIG3	P78368	CK1g2	String	CK1	1.66	1.5
tr|A0A3Q1LF81|A0A3Q1LF81_BOVIN DNA ligase OS=Bos taurus OX=9913 GN=LIG3 PE=3 SV=1	240	S	NNSGEAHSSPTPKTP	P49916	LIG3	Q8N752	CK1a2	String	CK1	1.66	1.5
tr|A0A3Q1LF81|A0A3Q1LF81_BOVIN DNA ligase OS=Bos taurus OX=9913 GN=LIG3 PE=3 SV=1	240	S	NNSGEAHSSPTPKTP	P49916	LIG3	P24941	CDK2	String	CMGC/CDK/CDC2	1.43	1.12
tr|A0A3Q1LF81|A0A3Q1LF81_BOVIN DNA ligase OS=Bos taurus OX=9913 GN=LIG3 PE=3 SV=1	241	S	NSGEAHSSPTPKTPK	P49916	LIG3	O96017	CHK2	String	CAMK/RAD53	2.06	1.42
tr|A0A3Q1LF81|A0A3Q1LF81_BOVIN DNA ligase OS=Bos taurus OX=9913 GN=LIG3 PE=3 SV=1	241	S	NSGEAHSSPTPKTPK	P49916	LIG3	P24941	CDK2	String	CMGC/CDK/CDC2	5.05	1.12
tr|A0A3Q1LF81|A0A3Q1LF81_BOVIN DNA ligase OS=Bos taurus OX=9913 GN=LIG3 PE=3 SV=1	243	T	GEAHSSPTPKTPKTS	P49916	LIG3	P24941	CDK2	String	CMGC/CDK/CDC2	4.7	1.12
tr|A0A3Q1LF81|A0A3Q1LF81_BOVIN DNA ligase OS=Bos taurus OX=9913 GN=LIG3 PE=3 SV=1	246	T	HSSPTPKTPKTSLSS	P49916	LIG3	P24941	CDK2	String	CMGC/CDK/CDC2	5.87	1.12
tr|A0A3Q1LF81|A0A3Q1LF81_BOVIN DNA ligase OS=Bos taurus OX=9913 GN=LIG3 PE=3 SV=1	249	T	PTPKTPKTSLSSSKC	P49916	LIG3	P24941	CDK2	String	CMGC/CDK/CDC2	1.52	1.12
tr|A0A3Q1LF81|A0A3Q1LF81_BOVIN DNA ligase OS=Bos taurus OX=9913 GN=LIG3 PE=3 SV=1	250	S	TPKTPKTSLSSSKCD	P49916	LIG3	O96017	CHK2	String	CAMK/RAD53	1.88	1.42
tr|A0A3Q1LF81|A0A3Q1LF81_BOVIN DNA ligase OS=Bos taurus OX=9913 GN=LIG3 PE=3 SV=1	250	S	TPKTPKTSLSSSKCD	P49916	LIG3	P24941	CDK2	String	CMGC/CDK/CDC2	1.18	1.12
tr|A0A3Q1LF81|A0A3Q1LF81_BOVIN DNA ligase OS=Bos taurus OX=9913 GN=LIG3 PE=3 SV=1	252	S	KTPKTSLSSSKCDPK	P49916	LIG3	O96017	CHK2	String	CAMK/RAD53	1.65	1.42
tr|A0A3Q1LF81|A0A3Q1LF81_BOVIN DNA ligase OS=Bos taurus OX=9913 GN=LIG3 PE=3 SV=1	252	S	KTPKTSLSSSKCDPK	P49916	LIG3	P24941	CDK2	String	CMGC/CDK/CDC2	1.57	1.12
tr|A0A3Q1LF81|A0A3Q1LF81_BOVIN DNA ligase OS=Bos taurus OX=9913 GN=LIG3 PE=3 SV=1	253	S	TPKTSLSSSKCDPKH	P49916	LIG3	P24941	CDK2	String	CMGC/CDK/CDC2	1.16	1.12
tr|A0A3Q1LF81|A0A3Q1LF81_BOVIN DNA ligase OS=Bos taurus OX=9913 GN=LIG3 PE=3 SV=1	254	S	PKTSLSSSKCDPKHK	P49916	LIG3	O96017	CHK2	String	CAMK/RAD53	2.53	1.42
tr|A0A3Q1LF81|A0A3Q1LF81_BOVIN DNA ligase OS=Bos taurus OX=9913 GN=LIG3 PE=3 SV=1	254	S	PKTSLSSSKCDPKHK	P49916	LIG3	P19784	CK2a2	String	Other/CK2	3.13	2.86
tr|A0A3Q1LF81|A0A3Q1LF81_BOVIN DNA ligase OS=Bos taurus OX=9913 GN=LIG3 PE=3 SV=1	254	S	PKTSLSSSKCDPKHK	P49916	LIG3	P68400	CK2a1	String	Other/CK2	3.13	2.86
tr|A0A3Q1LF81|A0A3Q1LF81_BOVIN DNA ligase OS=Bos taurus OX=9913 GN=LIG3 PE=3 SV=1	254	S	PKTSLSSSKCDPKHK	P49916	LIG3	P24941	CDK2	String	CMGC/CDK/CDC2	1.29	1.12
tr|A0A3Q1LF81|A0A3Q1LF81_BOVIN DNA ligase OS=Bos taurus OX=9913 GN=LIG3 PE=3 SV=1	280	S	AMVAENPSYNTKTQI	P49916	LIG3	O96017	CHK2	String	CAMK/RAD53	1.53	1.42
tr|A0A3Q1LF81|A0A3Q1LF81_BOVIN DNA ligase OS=Bos taurus OX=9913 GN=LIG3 PE=3 SV=1	281	Y	MVAENPSYNTKTQII	P49916	LIG3	P12931	SRC	Exp.&String	TK/Src	1.99	1.86
tr|A0A3Q1LF81|A0A3Q1LF81_BOVIN DNA ligase OS=Bos taurus OX=9913 GN=LIG3 PE=3 SV=1	281	Y	MVAENPSYNTKTQII	P49916	LIG3	Q13882	BRK	Exp.&String	TK/Src	1.99	1.86
tr|A0A3Q1LF81|A0A3Q1LF81_BOVIN DNA ligase OS=Bos taurus OX=9913 GN=LIG3 PE=3 SV=1	281	Y	MVAENPSYNTKTQII	P49916	LIG3	P42685	FRK	Exp.&String	TK/Src	1.99	1.86
tr|A0A3Q1LF81|A0A3Q1LF81_BOVIN DNA ligase OS=Bos taurus OX=9913 GN=LIG3 PE=3 SV=1	281	Y	MVAENPSYNTKTQII	P49916	LIG3	Q9H3Y6	SRM	Exp.&String	TK/Src	1.99	1.86
tr|A0A3Q1LF81|A0A3Q1LF81_BOVIN DNA ligase OS=Bos taurus OX=9913 GN=LIG3 PE=3 SV=1	281	Y	MVAENPSYNTKTQII	P49916	LIG3	P06241	FYN	Exp.&String	TK/Src	1.99	1.86
tr|A0A3Q1LF81|A0A3Q1LF81_BOVIN DNA ligase OS=Bos taurus OX=9913 GN=LIG3 PE=3 SV=1	281	Y	MVAENPSYNTKTQII	P49916	LIG3	P07947	YES	Exp.&String	TK/Src	1.99	1.86
tr|A0A3Q1LF81|A0A3Q1LF81_BOVIN DNA ligase OS=Bos taurus OX=9913 GN=LIG3 PE=3 SV=1	281	Y	MVAENPSYNTKTQII	P49916	LIG3	P09769	FGR	Exp.&String	TK/Src	1.99	1.86
tr|A0A3Q1LF81|A0A3Q1LF81_BOVIN DNA ligase OS=Bos taurus OX=9913 GN=LIG3 PE=3 SV=1	281	Y	MVAENPSYNTKTQII	P49916	LIG3	P07948	LYN	Exp.&String	TK/Src	1.99	1.86
tr|A0A3Q1LF81|A0A3Q1LF81_BOVIN DNA ligase OS=Bos taurus OX=9913 GN=LIG3 PE=3 SV=1	285	T	NPSYNTKTQIIQDFL	P49916	LIG3	P78527	DNAPK	String	Atypical/PIKK/DNAPK	2.62	1.96
tr|A0A3Q1LF81|A0A3Q1LF81_BOVIN DNA ligase OS=Bos taurus OX=9913 GN=LIG3 PE=3 SV=1	340	S	SRIFNCNSDDMTRDL	P49916	LIG3	P19784	CK2a2	String	Other/CK2	3.03	2.86
tr|A0A3Q1LF81|A0A3Q1LF81_BOVIN DNA ligase OS=Bos taurus OX=9913 GN=LIG3 PE=3 SV=1	340	S	SRIFNCNSDDMTRDL	P49916	LIG3	P68400	CK2a1	String	Other/CK2	3.03	2.86
tr|A0A3Q1LF81|A0A3Q1LF81_BOVIN DNA ligase OS=Bos taurus OX=9913 GN=LIG3 PE=3 SV=1	344	T	NCNSDDMTRDLEQGD	P49916	LIG3	P19784	CK2a2	String	Other/CK2	4.81	2.86
tr|A0A3Q1LF81|A0A3Q1LF81_BOVIN DNA ligase OS=Bos taurus OX=9913 GN=LIG3 PE=3 SV=1	344	T	NCNSDDMTRDLEQGD	P49916	LIG3	P68400	CK2a1	String	Other/CK2	4.81	2.86
tr|A0A3Q1LF81|A0A3Q1LF81_BOVIN DNA ligase OS=Bos taurus OX=9913 GN=LIG3 PE=3 SV=1	365	S	VFFEQSKSFPPAAKS	P49916	LIG3	O96017	CHK2	String	CAMK/RAD53	2.35	1.42
tr|A0A3Q1LF81|A0A3Q1LF81_BOVIN DNA ligase OS=Bos taurus OX=9913 GN=LIG3 PE=3 SV=1	375	T	PAAKSLLTIQEVDEF	P49916	LIG3	P19784	CK2a2	String	Other/CK2	3.12	2.86
tr|A0A3Q1LF81|A0A3Q1LF81_BOVIN DNA ligase OS=Bos taurus OX=9913 GN=LIG3 PE=3 SV=1	375	T	PAAKSLLTIQEVDEF	P49916	LIG3	P68400	CK2a1	String	Other/CK2	3.12	2.86
tr|A0A3Q1LF81|A0A3Q1LF81_BOVIN DNA ligase OS=Bos taurus OX=9913 GN=LIG3 PE=3 SV=1	390	T	LLRLSKLTKEDEQQQ	P49916	LIG3	P31751	AKT2	String	AGC/AKT	1.64	1.21
tr|A0A3Q1LF81|A0A3Q1LF81_BOVIN DNA ligase OS=Bos taurus OX=9913 GN=LIG3 PE=3 SV=1	390	T	LLRLSKLTKEDEQQQ	P49916	LIG3	P31749	AKT1	String	AGC/AKT	1.64	1.21
tr|A0A3Q1LF81|A0A3Q1LF81_BOVIN DNA ligase OS=Bos taurus OX=9913 GN=LIG3 PE=3 SV=1	390	T	LLRLSKLTKEDEQQQ	P49916	LIG3	P19784	CK2a2	String	Other/CK2	5.47	2.86
tr|A0A3Q1LF81|A0A3Q1LF81_BOVIN DNA ligase OS=Bos taurus OX=9913 GN=LIG3 PE=3 SV=1	390	T	LLRLSKLTKEDEQQQ	P49916	LIG3	P68400	CK2a1	String	Other/CK2	5.47	2.86
tr|A0A3Q1LF81|A0A3Q1LF81_BOVIN DNA ligase OS=Bos taurus OX=9913 GN=LIG3 PE=3 SV=1	440	Y	DALDPNAYEAFKASR	P49916	LIG3	Q59FK4	ABL1	String	TK/Abl	2.28	1.97
tr|A0A3Q1LF81|A0A3Q1LF81_BOVIN DNA ligase OS=Bos taurus OX=9913 GN=LIG3 PE=3 SV=1	440	Y	DALDPNAYEAFKASR	P49916	LIG3	P12931	SRC	Exp.&String	TK/Src	3.27	1.86
tr|A0A3Q1LF81|A0A3Q1LF81_BOVIN DNA ligase OS=Bos taurus OX=9913 GN=LIG3 PE=3 SV=1	440	Y	DALDPNAYEAFKASR	P49916	LIG3	Q13882	BRK	Exp.&String	TK/Src	3.27	1.86
tr|A0A3Q1LF81|A0A3Q1LF81_BOVIN DNA ligase OS=Bos taurus OX=9913 GN=LIG3 PE=3 SV=1	440	Y	DALDPNAYEAFKASR	P49916	LIG3	P42685	FRK	Exp.&String	TK/Src	3.27	1.86
tr|A0A3Q1LF81|A0A3Q1LF81_BOVIN DNA ligase OS=Bos taurus OX=9913 GN=LIG3 PE=3 SV=1	440	Y	DALDPNAYEAFKASR	P49916	LIG3	Q9H3Y6	SRM	Exp.&String	TK/Src	3.27	1.86
tr|A0A3Q1LF81|A0A3Q1LF81_BOVIN DNA ligase OS=Bos taurus OX=9913 GN=LIG3 PE=3 SV=1	440	Y	DALDPNAYEAFKASR	P49916	LIG3	P06241	FYN	Exp.&String	TK/Src	3.27	1.86
tr|A0A3Q1LF81|A0A3Q1LF81_BOVIN DNA ligase OS=Bos taurus OX=9913 GN=LIG3 PE=3 SV=1	440	Y	DALDPNAYEAFKASR	P49916	LIG3	P07947	YES	Exp.&String	TK/Src	3.27	1.86
tr|A0A3Q1LF81|A0A3Q1LF81_BOVIN DNA ligase OS=Bos taurus OX=9913 GN=LIG3 PE=3 SV=1	440	Y	DALDPNAYEAFKASR	P49916	LIG3	P09769	FGR	Exp.&String	TK/Src	3.27	1.86
tr|A0A3Q1LF81|A0A3Q1LF81_BOVIN DNA ligase OS=Bos taurus OX=9913 GN=LIG3 PE=3 SV=1	440	Y	DALDPNAYEAFKASR	P49916	LIG3	P07948	LYN	Exp.&String	TK/Src	3.27	1.86
tr|A0A3Q1LF81|A0A3Q1LF81_BOVIN DNA ligase OS=Bos taurus OX=9913 GN=LIG3 PE=3 SV=1	474	S	PGQRRALSVQASLMT	P49916	LIG3	P31751	AKT2	String	AGC/AKT	3.88	1.21
tr|A0A3Q1LF81|A0A3Q1LF81_BOVIN DNA ligase OS=Bos taurus OX=9913 GN=LIG3 PE=3 SV=1	474	S	PGQRRALSVQASLMT	P49916	LIG3	P31749	AKT1	String	AGC/AKT	3.88	1.21
tr|A0A3Q1LF81|A0A3Q1LF81_BOVIN DNA ligase OS=Bos taurus OX=9913 GN=LIG3 PE=3 SV=1	474	S	PGQRRALSVQASLMT	P49916	LIG3	O96017	CHK2	String	CAMK/RAD53	2.94	1.42
tr|A0A3Q1LF81|A0A3Q1LF81_BOVIN DNA ligase OS=Bos taurus OX=9913 GN=LIG3 PE=3 SV=1	481	T	SVQASLMTPVQPMLA	P49916	LIG3	P24941	CDK2	String	CMGC/CDK/CDC2	3.84	1.12
tr|A0A3Q1LF81|A0A3Q1LF81_BOVIN DNA ligase OS=Bos taurus OX=9913 GN=LIG3 PE=3 SV=1	493	S	MLAEACKSIEYAMKK	P49916	LIG3	O96017	CHK2	String	CAMK/RAD53	2.35	1.42
tr|A0A3Q1LF81|A0A3Q1LF81_BOVIN DNA ligase OS=Bos taurus OX=9913 GN=LIG3 PE=3 SV=1	556	S	RAFPGGHSMILDSEV	P49916	LIG3	O96017	CHK2	String	CAMK/RAD53	2.18	1.42
tr|A0A3Q1LF81|A0A3Q1LF81_BOVIN DNA ligase OS=Bos taurus OX=9913 GN=LIG3 PE=3 SV=1	722	S	MGCYDPSSQKWCTVT	P49916	LIG3	Q13315	ATM	String	Atypical/PIKK/ATM	1.53	1.2
tr|A0A3Q1LF81|A0A3Q1LF81_BOVIN DNA ligase OS=Bos taurus OX=9913 GN=LIG3 PE=3 SV=1	722	S	MGCYDPSSQKWCTVT	P49916	LIG3	P78527	DNAPK	String	Atypical/PIKK/DNAPK	3.1	1.96
tr|A0A3Q1LF81|A0A3Q1LF81_BOVIN DNA ligase OS=Bos taurus OX=9913 GN=LIG3 PE=3 SV=1	792	S	EITGAEFSKSEAHTA	P49916	LIG3	P49674	CK1e	String	CK1	2.6	1.5
tr|A0A3Q1LF81|A0A3Q1LF81_BOVIN DNA ligase OS=Bos taurus OX=9913 GN=LIG3 PE=3 SV=1	792	S	EITGAEFSKSEAHTA	P49916	LIG3	Q5TCY1	TTBK1	String	CK1	2.6	1.5
tr|A0A3Q1LF81|A0A3Q1LF81_BOVIN DNA ligase OS=Bos taurus OX=9913 GN=LIG3 PE=3 SV=1	792	S	EITGAEFSKSEAHTA	P49916	LIG3	Q8IV63	VRK3	String	CK1	2.6	1.5
tr|A0A3Q1LF81|A0A3Q1LF81_BOVIN DNA ligase OS=Bos taurus OX=9913 GN=LIG3 PE=3 SV=1	792	S	EITGAEFSKSEAHTA	P49916	LIG3	Q9HCP0	CK1g1	String	CK1	2.6	1.5
tr|A0A3Q1LF81|A0A3Q1LF81_BOVIN DNA ligase OS=Bos taurus OX=9913 GN=LIG3 PE=3 SV=1	792	S	EITGAEFSKSEAHTA	P49916	LIG3	Q6IQ55	TTBK2	String	CK1	2.6	1.5
tr|A0A3Q1LF81|A0A3Q1LF81_BOVIN DNA ligase OS=Bos taurus OX=9913 GN=LIG3 PE=3 SV=1	792	S	EITGAEFSKSEAHTA	P49916	LIG3	Q86Y07	VRK2	String	CK1	2.6	1.5
tr|A0A3Q1LF81|A0A3Q1LF81_BOVIN DNA ligase OS=Bos taurus OX=9913 GN=LIG3 PE=3 SV=1	792	S	EITGAEFSKSEAHTA	P49916	LIG3	P48730	CK1d	String	CK1	2.6	1.5
tr|A0A3Q1LF81|A0A3Q1LF81_BOVIN DNA ligase OS=Bos taurus OX=9913 GN=LIG3 PE=3 SV=1	792	S	EITGAEFSKSEAHTA	P49916	LIG3	P78368	CK1g2	String	CK1	2.6	1.5
tr|A0A3Q1LF81|A0A3Q1LF81_BOVIN DNA ligase OS=Bos taurus OX=9913 GN=LIG3 PE=3 SV=1	792	S	EITGAEFSKSEAHTA	P49916	LIG3	Q8N752	CK1a2	String	CK1	2.6	1.5
tr|A0A3Q1LF81|A0A3Q1LF81_BOVIN DNA ligase OS=Bos taurus OX=9913 GN=LIG3 PE=3 SV=1	792	S	EITGAEFSKSEAHTA	P49916	LIG3	P19784	CK2a2	String	Other/CK2	3.36	2.86
tr|A0A3Q1LF81|A0A3Q1LF81_BOVIN DNA ligase OS=Bos taurus OX=9913 GN=LIG3 PE=3 SV=1	792	S	EITGAEFSKSEAHTA	P49916	LIG3	P68400	CK2a1	String	Other/CK2	3.36	2.86
tr|A0A3Q1LF81|A0A3Q1LF81_BOVIN DNA ligase OS=Bos taurus OX=9913 GN=LIG3 PE=3 SV=1	794	S	TGAEFSKSEAHTADG	P49916	LIG3	P49674	CK1e	String	CK1	1.51	1.5
tr|A0A3Q1LF81|A0A3Q1LF81_BOVIN DNA ligase OS=Bos taurus OX=9913 GN=LIG3 PE=3 SV=1	794	S	TGAEFSKSEAHTADG	P49916	LIG3	Q5TCY1	TTBK1	String	CK1	1.51	1.5
tr|A0A3Q1LF81|A0A3Q1LF81_BOVIN DNA ligase OS=Bos taurus OX=9913 GN=LIG3 PE=3 SV=1	794	S	TGAEFSKSEAHTADG	P49916	LIG3	Q8IV63	VRK3	String	CK1	1.51	1.5
tr|A0A3Q1LF81|A0A3Q1LF81_BOVIN DNA ligase OS=Bos taurus OX=9913 GN=LIG3 PE=3 SV=1	794	S	TGAEFSKSEAHTADG	P49916	LIG3	Q9HCP0	CK1g1	String	CK1	1.51	1.5
tr|A0A3Q1LF81|A0A3Q1LF81_BOVIN DNA ligase OS=Bos taurus OX=9913 GN=LIG3 PE=3 SV=1	794	S	TGAEFSKSEAHTADG	P49916	LIG3	Q6IQ55	TTBK2	String	CK1	1.51	1.5
tr|A0A3Q1LF81|A0A3Q1LF81_BOVIN DNA ligase OS=Bos taurus OX=9913 GN=LIG3 PE=3 SV=1	794	S	TGAEFSKSEAHTADG	P49916	LIG3	Q86Y07	VRK2	String	CK1	1.51	1.5
tr|A0A3Q1LF81|A0A3Q1LF81_BOVIN DNA ligase OS=Bos taurus OX=9913 GN=LIG3 PE=3 SV=1	794	S	TGAEFSKSEAHTADG	P49916	LIG3	P48730	CK1d	String	CK1	1.51	1.5
tr|A0A3Q1LF81|A0A3Q1LF81_BOVIN DNA ligase OS=Bos taurus OX=9913 GN=LIG3 PE=3 SV=1	794	S	TGAEFSKSEAHTADG	P49916	LIG3	P78368	CK1g2	String	CK1	1.51	1.5
tr|A0A3Q1LF81|A0A3Q1LF81_BOVIN DNA ligase OS=Bos taurus OX=9913 GN=LIG3 PE=3 SV=1	794	S	TGAEFSKSEAHTADG	P49916	LIG3	Q8N752	CK1a2	String	CK1	1.51	1.5
tr|A0A3Q1LF81|A0A3Q1LF81_BOVIN DNA ligase OS=Bos taurus OX=9913 GN=LIG3 PE=3 SV=1	794	S	TGAEFSKSEAHTADG	P49916	LIG3	P19784	CK2a2	String	Other/CK2	3.38	2.86
tr|A0A3Q1LF81|A0A3Q1LF81_BOVIN DNA ligase OS=Bos taurus OX=9913 GN=LIG3 PE=3 SV=1	794	S	TGAEFSKSEAHTADG	P49916	LIG3	P68400	CK2a1	String	Other/CK2	3.38	2.86
tr|A0A3Q1LF81|A0A3Q1LF81_BOVIN DNA ligase OS=Bos taurus OX=9913 GN=LIG3 PE=3 SV=1	843	T	ERAAFAITAGDEGSS	P49916	LIG3	P19784	CK2a2	String	Other/CK2	3.58	2.86
tr|A0A3Q1LF81|A0A3Q1LF81_BOVIN DNA ligase OS=Bos taurus OX=9913 GN=LIG3 PE=3 SV=1	843	T	ERAAFAITAGDEGSS	P49916	LIG3	P68400	CK2a1	String	Other/CK2	3.58	2.86
tr|A0A3Q1LF81|A0A3Q1LF81_BOVIN DNA ligase OS=Bos taurus OX=9913 GN=LIG3 PE=3 SV=1	849	S	ITAGDEGSSATGGSS	P49916	LIG3	P49674	CK1e	String	CK1	1.53	1.5
tr|A0A3Q1LF81|A0A3Q1LF81_BOVIN DNA ligase OS=Bos taurus OX=9913 GN=LIG3 PE=3 SV=1	849	S	ITAGDEGSSATGGSS	P49916	LIG3	Q5TCY1	TTBK1	String	CK1	1.53	1.5
tr|A0A3Q1LF81|A0A3Q1LF81_BOVIN DNA ligase OS=Bos taurus OX=9913 GN=LIG3 PE=3 SV=1	849	S	ITAGDEGSSATGGSS	P49916	LIG3	Q8IV63	VRK3	String	CK1	1.53	1.5
tr|A0A3Q1LF81|A0A3Q1LF81_BOVIN DNA ligase OS=Bos taurus OX=9913 GN=LIG3 PE=3 SV=1	849	S	ITAGDEGSSATGGSS	P49916	LIG3	Q9HCP0	CK1g1	String	CK1	1.53	1.5
tr|A0A3Q1LF81|A0A3Q1LF81_BOVIN DNA ligase OS=Bos taurus OX=9913 GN=LIG3 PE=3 SV=1	849	S	ITAGDEGSSATGGSS	P49916	LIG3	Q6IQ55	TTBK2	String	CK1	1.53	1.5
tr|A0A3Q1LF81|A0A3Q1LF81_BOVIN DNA ligase OS=Bos taurus OX=9913 GN=LIG3 PE=3 SV=1	849	S	ITAGDEGSSATGGSS	P49916	LIG3	Q86Y07	VRK2	String	CK1	1.53	1.5
tr|A0A3Q1LF81|A0A3Q1LF81_BOVIN DNA ligase OS=Bos taurus OX=9913 GN=LIG3 PE=3 SV=1	849	S	ITAGDEGSSATGGSS	P49916	LIG3	P48730	CK1d	String	CK1	1.53	1.5
tr|A0A3Q1LF81|A0A3Q1LF81_BOVIN DNA ligase OS=Bos taurus OX=9913 GN=LIG3 PE=3 SV=1	849	S	ITAGDEGSSATGGSS	P49916	LIG3	P78368	CK1g2	String	CK1	1.53	1.5
tr|A0A3Q1LF81|A0A3Q1LF81_BOVIN DNA ligase OS=Bos taurus OX=9913 GN=LIG3 PE=3 SV=1	849	S	ITAGDEGSSATGGSS	P49916	LIG3	Q8N752	CK1a2	String	CK1	1.53	1.5
tr|A0A3Q1LF81|A0A3Q1LF81_BOVIN DNA ligase OS=Bos taurus OX=9913 GN=LIG3 PE=3 SV=1	850	S	TAGDEGSSATGGSSG	P49916	LIG3	P49674	CK1e	String	CK1	2.39	1.5
tr|A0A3Q1LF81|A0A3Q1LF81_BOVIN DNA ligase OS=Bos taurus OX=9913 GN=LIG3 PE=3 SV=1	850	S	TAGDEGSSATGGSSG	P49916	LIG3	Q5TCY1	TTBK1	String	CK1	2.39	1.5
tr|A0A3Q1LF81|A0A3Q1LF81_BOVIN DNA ligase OS=Bos taurus OX=9913 GN=LIG3 PE=3 SV=1	850	S	TAGDEGSSATGGSSG	P49916	LIG3	Q8IV63	VRK3	String	CK1	2.39	1.5
tr|A0A3Q1LF81|A0A3Q1LF81_BOVIN DNA ligase OS=Bos taurus OX=9913 GN=LIG3 PE=3 SV=1	850	S	TAGDEGSSATGGSSG	P49916	LIG3	Q9HCP0	CK1g1	String	CK1	2.39	1.5
tr|A0A3Q1LF81|A0A3Q1LF81_BOVIN DNA ligase OS=Bos taurus OX=9913 GN=LIG3 PE=3 SV=1	850	S	TAGDEGSSATGGSSG	P49916	LIG3	Q6IQ55	TTBK2	String	CK1	2.39	1.5
tr|A0A3Q1LF81|A0A3Q1LF81_BOVIN DNA ligase OS=Bos taurus OX=9913 GN=LIG3 PE=3 SV=1	850	S	TAGDEGSSATGGSSG	P49916	LIG3	Q86Y07	VRK2	String	CK1	2.39	1.5
tr|A0A3Q1LF81|A0A3Q1LF81_BOVIN DNA ligase OS=Bos taurus OX=9913 GN=LIG3 PE=3 SV=1	850	S	TAGDEGSSATGGSSG	P49916	LIG3	P48730	CK1d	String	CK1	2.39	1.5
tr|A0A3Q1LF81|A0A3Q1LF81_BOVIN DNA ligase OS=Bos taurus OX=9913 GN=LIG3 PE=3 SV=1	850	S	TAGDEGSSATGGSSG	P49916	LIG3	P78368	CK1g2	String	CK1	2.39	1.5
tr|A0A3Q1LF81|A0A3Q1LF81_BOVIN DNA ligase OS=Bos taurus OX=9913 GN=LIG3 PE=3 SV=1	850	S	TAGDEGSSATGGSSG	P49916	LIG3	Q8N752	CK1a2	String	CK1	2.39	1.5
tr|A0A3Q1LF81|A0A3Q1LF81_BOVIN DNA ligase OS=Bos taurus OX=9913 GN=LIG3 PE=3 SV=1	852	T	GDEGSSATGGSSGEN	P49916	LIG3	P49674	CK1e	String	CK1	1.71	1.5
tr|A0A3Q1LF81|A0A3Q1LF81_BOVIN DNA ligase OS=Bos taurus OX=9913 GN=LIG3 PE=3 SV=1	852	T	GDEGSSATGGSSGEN	P49916	LIG3	Q5TCY1	TTBK1	String	CK1	1.71	1.5
tr|A0A3Q1LF81|A0A3Q1LF81_BOVIN DNA ligase OS=Bos taurus OX=9913 GN=LIG3 PE=3 SV=1	852	T	GDEGSSATGGSSGEN	P49916	LIG3	Q8IV63	VRK3	String	CK1	1.71	1.5
tr|A0A3Q1LF81|A0A3Q1LF81_BOVIN DNA ligase OS=Bos taurus OX=9913 GN=LIG3 PE=3 SV=1	852	T	GDEGSSATGGSSGEN	P49916	LIG3	Q9HCP0	CK1g1	String	CK1	1.71	1.5
tr|A0A3Q1LF81|A0A3Q1LF81_BOVIN DNA ligase OS=Bos taurus OX=9913 GN=LIG3 PE=3 SV=1	852	T	GDEGSSATGGSSGEN	P49916	LIG3	Q6IQ55	TTBK2	String	CK1	1.71	1.5
tr|A0A3Q1LF81|A0A3Q1LF81_BOVIN DNA ligase OS=Bos taurus OX=9913 GN=LIG3 PE=3 SV=1	852	T	GDEGSSATGGSSGEN	P49916	LIG3	Q86Y07	VRK2	String	CK1	1.71	1.5
tr|A0A3Q1LF81|A0A3Q1LF81_BOVIN DNA ligase OS=Bos taurus OX=9913 GN=LIG3 PE=3 SV=1	852	T	GDEGSSATGGSSGEN	P49916	LIG3	P48730	CK1d	String	CK1	1.71	1.5
tr|A0A3Q1LF81|A0A3Q1LF81_BOVIN DNA ligase OS=Bos taurus OX=9913 GN=LIG3 PE=3 SV=1	852	T	GDEGSSATGGSSGEN	P49916	LIG3	P78368	CK1g2	String	CK1	1.71	1.5
tr|A0A3Q1LF81|A0A3Q1LF81_BOVIN DNA ligase OS=Bos taurus OX=9913 GN=LIG3 PE=3 SV=1	852	T	GDEGSSATGGSSGEN	P49916	LIG3	Q8N752	CK1a2	String	CK1	1.71	1.5
tr|A0A3Q1LF81|A0A3Q1LF81_BOVIN DNA ligase OS=Bos taurus OX=9913 GN=LIG3 PE=3 SV=1	852	T	GDEGSSATGGSSGEN	P49916	LIG3	P19784	CK2a2	String	Other/CK2	3.52	2.86
tr|A0A3Q1LF81|A0A3Q1LF81_BOVIN DNA ligase OS=Bos taurus OX=9913 GN=LIG3 PE=3 SV=1	852	T	GDEGSSATGGSSGEN	P49916	LIG3	P68400	CK2a1	String	Other/CK2	3.52	2.86
tr|A0A3Q1LF81|A0A3Q1LF81_BOVIN DNA ligase OS=Bos taurus OX=9913 GN=LIG3 PE=3 SV=1	855	S	GSSATGGSSGENEGT	P49916	LIG3	P49674	CK1e	String	CK1	2.01	1.5
tr|A0A3Q1LF81|A0A3Q1LF81_BOVIN DNA ligase OS=Bos taurus OX=9913 GN=LIG3 PE=3 SV=1	855	S	GSSATGGSSGENEGT	P49916	LIG3	Q5TCY1	TTBK1	String	CK1	2.01	1.5
tr|A0A3Q1LF81|A0A3Q1LF81_BOVIN DNA ligase OS=Bos taurus OX=9913 GN=LIG3 PE=3 SV=1	855	S	GSSATGGSSGENEGT	P49916	LIG3	Q8IV63	VRK3	String	CK1	2.01	1.5
tr|A0A3Q1LF81|A0A3Q1LF81_BOVIN DNA ligase OS=Bos taurus OX=9913 GN=LIG3 PE=3 SV=1	855	S	GSSATGGSSGENEGT	P49916	LIG3	Q9HCP0	CK1g1	String	CK1	2.01	1.5
tr|A0A3Q1LF81|A0A3Q1LF81_BOVIN DNA ligase OS=Bos taurus OX=9913 GN=LIG3 PE=3 SV=1	855	S	GSSATGGSSGENEGT	P49916	LIG3	Q6IQ55	TTBK2	String	CK1	2.01	1.5
tr|A0A3Q1LF81|A0A3Q1LF81_BOVIN DNA ligase OS=Bos taurus OX=9913 GN=LIG3 PE=3 SV=1	855	S	GSSATGGSSGENEGT	P49916	LIG3	Q86Y07	VRK2	String	CK1	2.01	1.5
tr|A0A3Q1LF81|A0A3Q1LF81_BOVIN DNA ligase OS=Bos taurus OX=9913 GN=LIG3 PE=3 SV=1	855	S	GSSATGGSSGENEGT	P49916	LIG3	P48730	CK1d	String	CK1	2.01	1.5
tr|A0A3Q1LF81|A0A3Q1LF81_BOVIN DNA ligase OS=Bos taurus OX=9913 GN=LIG3 PE=3 SV=1	855	S	GSSATGGSSGENEGT	P49916	LIG3	P78368	CK1g2	String	CK1	2.01	1.5
tr|A0A3Q1LF81|A0A3Q1LF81_BOVIN DNA ligase OS=Bos taurus OX=9913 GN=LIG3 PE=3 SV=1	855	S	GSSATGGSSGENEGT	P49916	LIG3	Q8N752	CK1a2	String	CK1	2.01	1.5
tr|A0A3Q1LF81|A0A3Q1LF81_BOVIN DNA ligase OS=Bos taurus OX=9913 GN=LIG3 PE=3 SV=1	855	S	GSSATGGSSGENEGT	P49916	LIG3	P19784	CK2a2	String	Other/CK2	4.6	2.86
tr|A0A3Q1LF81|A0A3Q1LF81_BOVIN DNA ligase OS=Bos taurus OX=9913 GN=LIG3 PE=3 SV=1	855	S	GSSATGGSSGENEGT	P49916	LIG3	P68400	CK2a1	String	Other/CK2	4.6	2.86
tr|A0A3Q1LF81|A0A3Q1LF81_BOVIN DNA ligase OS=Bos taurus OX=9913 GN=LIG3 PE=3 SV=1	856	S	SSATGGSSGENEGTS	P49916	LIG3	P49674	CK1e	String	CK1	1.74	1.5
tr|A0A3Q1LF81|A0A3Q1LF81_BOVIN DNA ligase OS=Bos taurus OX=9913 GN=LIG3 PE=3 SV=1	856	S	SSATGGSSGENEGTS	P49916	LIG3	Q5TCY1	TTBK1	String	CK1	1.74	1.5
tr|A0A3Q1LF81|A0A3Q1LF81_BOVIN DNA ligase OS=Bos taurus OX=9913 GN=LIG3 PE=3 SV=1	856	S	SSATGGSSGENEGTS	P49916	LIG3	Q8IV63	VRK3	String	CK1	1.74	1.5
tr|A0A3Q1LF81|A0A3Q1LF81_BOVIN DNA ligase OS=Bos taurus OX=9913 GN=LIG3 PE=3 SV=1	856	S	SSATGGSSGENEGTS	P49916	LIG3	Q9HCP0	CK1g1	String	CK1	1.74	1.5
tr|A0A3Q1LF81|A0A3Q1LF81_BOVIN DNA ligase OS=Bos taurus OX=9913 GN=LIG3 PE=3 SV=1	856	S	SSATGGSSGENEGTS	P49916	LIG3	Q6IQ55	TTBK2	String	CK1	1.74	1.5
tr|A0A3Q1LF81|A0A3Q1LF81_BOVIN DNA ligase OS=Bos taurus OX=9913 GN=LIG3 PE=3 SV=1	856	S	SSATGGSSGENEGTS	P49916	LIG3	Q86Y07	VRK2	String	CK1	1.74	1.5
tr|A0A3Q1LF81|A0A3Q1LF81_BOVIN DNA ligase OS=Bos taurus OX=9913 GN=LIG3 PE=3 SV=1	856	S	SSATGGSSGENEGTS	P49916	LIG3	P48730	CK1d	String	CK1	1.74	1.5
tr|A0A3Q1LF81|A0A3Q1LF81_BOVIN DNA ligase OS=Bos taurus OX=9913 GN=LIG3 PE=3 SV=1	856	S	SSATGGSSGENEGTS	P49916	LIG3	P78368	CK1g2	String	CK1	1.74	1.5
tr|A0A3Q1LF81|A0A3Q1LF81_BOVIN DNA ligase OS=Bos taurus OX=9913 GN=LIG3 PE=3 SV=1	856	S	SSATGGSSGENEGTS	P49916	LIG3	Q8N752	CK1a2	String	CK1	1.74	1.5
tr|A0A3Q1LF81|A0A3Q1LF81_BOVIN DNA ligase OS=Bos taurus OX=9913 GN=LIG3 PE=3 SV=1	856	S	SSATGGSSGENEGTS	P49916	LIG3	P19784	CK2a2	String	Other/CK2	4.47	2.86
tr|A0A3Q1LF81|A0A3Q1LF81_BOVIN DNA ligase OS=Bos taurus OX=9913 GN=LIG3 PE=3 SV=1	856	S	SSATGGSSGENEGTS	P49916	LIG3	P68400	CK2a1	String	Other/CK2	4.47	2.86
tr|A0A3Q1LF81|A0A3Q1LF81_BOVIN DNA ligase OS=Bos taurus OX=9913 GN=LIG3 PE=3 SV=1	863	S	SGENEGTSGPAVPHK	P49916	LIG3	P49674	CK1e	String	CK1	1.51	1.5
tr|A0A3Q1LF81|A0A3Q1LF81_BOVIN DNA ligase OS=Bos taurus OX=9913 GN=LIG3 PE=3 SV=1	863	S	SGENEGTSGPAVPHK	P49916	LIG3	Q5TCY1	TTBK1	String	CK1	1.51	1.5
tr|A0A3Q1LF81|A0A3Q1LF81_BOVIN DNA ligase OS=Bos taurus OX=9913 GN=LIG3 PE=3 SV=1	863	S	SGENEGTSGPAVPHK	P49916	LIG3	Q8IV63	VRK3	String	CK1	1.51	1.5
tr|A0A3Q1LF81|A0A3Q1LF81_BOVIN DNA ligase OS=Bos taurus OX=9913 GN=LIG3 PE=3 SV=1	863	S	SGENEGTSGPAVPHK	P49916	LIG3	Q9HCP0	CK1g1	String	CK1	1.51	1.5
tr|A0A3Q1LF81|A0A3Q1LF81_BOVIN DNA ligase OS=Bos taurus OX=9913 GN=LIG3 PE=3 SV=1	863	S	SGENEGTSGPAVPHK	P49916	LIG3	Q6IQ55	TTBK2	String	CK1	1.51	1.5
tr|A0A3Q1LF81|A0A3Q1LF81_BOVIN DNA ligase OS=Bos taurus OX=9913 GN=LIG3 PE=3 SV=1	863	S	SGENEGTSGPAVPHK	P49916	LIG3	Q86Y07	VRK2	String	CK1	1.51	1.5
tr|A0A3Q1LF81|A0A3Q1LF81_BOVIN DNA ligase OS=Bos taurus OX=9913 GN=LIG3 PE=3 SV=1	863	S	SGENEGTSGPAVPHK	P49916	LIG3	P48730	CK1d	String	CK1	1.51	1.5
tr|A0A3Q1LF81|A0A3Q1LF81_BOVIN DNA ligase OS=Bos taurus OX=9913 GN=LIG3 PE=3 SV=1	863	S	SGENEGTSGPAVPHK	P49916	LIG3	P78368	CK1g2	String	CK1	1.51	1.5
tr|A0A3Q1LF81|A0A3Q1LF81_BOVIN DNA ligase OS=Bos taurus OX=9913 GN=LIG3 PE=3 SV=1	863	S	SGENEGTSGPAVPHK	P49916	LIG3	Q8N752	CK1a2	String	CK1	1.51	1.5
tr|A0A3Q1LF81|A0A3Q1LF81_BOVIN DNA ligase OS=Bos taurus OX=9913 GN=LIG3 PE=3 SV=1	875	S	PHKAPRASPKQPPTS	P49916	LIG3	P24941	CDK2	String	CMGC/CDK/CDC2	4.88	1.12
tr|A0A3Q1LF81|A0A3Q1LF81_BOVIN DNA ligase OS=Bos taurus OX=9913 GN=LIG3 PE=3 SV=1	881	T	ASPKQPPTSAKKAGG	P49916	LIG3	P24941	CDK2	String	CMGC/CDK/CDC2	2.05	1.12
tr|A0A3Q1LF81|A0A3Q1LF81_BOVIN DNA ligase OS=Bos taurus OX=9913 GN=LIG3 PE=3 SV=1	882	S	SPKQPPTSAKKAGGK	P49916	LIG3	P24941	CDK2	String	CMGC/CDK/CDC2	1.81	1.12
tr|A0A3Q1LF81|A0A3Q1LF81_BOVIN DNA ligase OS=Bos taurus OX=9913 GN=LIG3 PE=3 SV=1	906	S	NLPAAEPSPVRAGVK	P49916	LIG3	P24941	CDK2	String	CMGC/CDK/CDC2	3.9	1.12
tr|A0A3Q1LF81|A0A3Q1LF81_BOVIN DNA ligase OS=Bos taurus OX=9913 GN=LIG3 PE=3 SV=1	920	T	KRKAPDVTPCQAKVL	P49916	LIG3	P24941	CDK2	String	CMGC/CDK/CDC2	2.45	1.12
tr|A0A3Q1LF81|A0A3Q1LF81_BOVIN DNA ligase OS=Bos taurus OX=9913 GN=LIG3 PE=3 SV=1	942	T	RLYLPPSTPDFSRLR	P49916	LIG3	P24941	CDK2	String	CMGC/CDK/CDC2	2.11	1.12
tr|A0A3Q1LF81|A0A3Q1LF81_BOVIN DNA ligase OS=Bos taurus OX=9913 GN=LIG3 PE=3 SV=1	985	S	NPEAQQVSPEWIWAC	P49916	LIG3	P24941	CDK2	String	CMGC/CDK/CDC2	1.36	1.12
tr|A0A3Q1LFJ4|A0A3Q1LFJ4_BOVIN LIM domain 7 OS=Bos taurus OX=9913 GN=LMO7 PE=1 SV=1	101	T	QDLSNRVTVKQEETD	Q8WWI1	LMO7	P31749	AKT1	String	AGC/AKT	1.26	1.21
tr|A0A3Q1LFJ4|A0A3Q1LFJ4_BOVIN LIM domain 7 OS=Bos taurus OX=9913 GN=LMO7 PE=1 SV=1	191	S	GSCKREDSFESLDSL	Q8WWI1	LMO7	P31749	AKT1	String	AGC/AKT	2.1	1.21
tr|A0A3Q1LFJ4|A0A3Q1LFJ4_BOVIN LIM domain 7 OS=Bos taurus OX=9913 GN=LMO7 PE=1 SV=1	221	S	GAREGCESDTDSEFT	Q8WWI1	LMO7	P31749	AKT1	String	AGC/AKT	1.51	1.21
tr|A0A3Q1LFJ4|A0A3Q1LFJ4_BOVIN LIM domain 7 OS=Bos taurus OX=9913 GN=LMO7 PE=1 SV=1	267	S	PNKSRQPSYVPAPLR	Q8WWI1	LMO7	P31749	AKT1	String	AGC/AKT	2.88	1.21
tr|A0A3Q1LFJ4|A0A3Q1LFJ4_BOVIN LIM domain 7 OS=Bos taurus OX=9913 GN=LMO7 PE=1 SV=1	308	S	PRAERDISNPASYPK	Q8WWI1	LMO7	P31749	AKT1	String	AGC/AKT	2.82	1.21
tr|A0A3Q1LFJ4|A0A3Q1LFJ4_BOVIN LIM domain 7 OS=Bos taurus OX=9913 GN=LMO7 PE=1 SV=1	318	Y	ASYPKEVYGSESGSD	Q8WWI1	LMO7	Q06187	BTK	String	TK/Tec	3.03	2.68
tr|A0A3Q1LFJ4|A0A3Q1LFJ4_BOVIN LIM domain 7 OS=Bos taurus OX=9913 GN=LMO7 PE=1 SV=1	353	S	QVKKRPESFISPKSC	Q8WWI1	LMO7	P31749	AKT1	String	AGC/AKT	2.7	1.21
tr|A0A3Q1LFJ4|A0A3Q1LFJ4_BOVIN LIM domain 7 OS=Bos taurus OX=9913 GN=LMO7 PE=1 SV=1	361	S	FISPKSCSPIFSPPD	Q8WWI1	LMO7	P31749	AKT1	String	AGC/AKT	1.25	1.21
tr|A0A3Q1LFJ4|A0A3Q1LFJ4_BOVIN LIM domain 7 OS=Bos taurus OX=9913 GN=LMO7 PE=1 SV=1	375	Y	DPLTTGLYKLTSNER	Q8WWI1	LMO7	Q06187	BTK	String	TK/Tec	3.73	2.68
tr|A0A3Q1LFJ4|A0A3Q1LFJ4_BOVIN LIM domain 7 OS=Bos taurus OX=9913 GN=LMO7 PE=1 SV=1	404	Y	ETSDSSCYLEENESK	Q8WWI1	LMO7	Q06187	BTK	String	TK/Tec	5.47	2.68
tr|A0A3Q1LFJ4|A0A3Q1LFJ4_BOVIN LIM domain 7 OS=Bos taurus OX=9913 GN=LMO7 PE=1 SV=1	460	T	WKRIKRETYKPWYKE	Q8WWI1	LMO7	P31749	AKT1	String	AGC/AKT	1.78	1.21
tr|A0A3Q1LFJ4|A0A3Q1LFJ4_BOVIN LIM domain 7 OS=Bos taurus OX=9913 GN=LMO7 PE=1 SV=1	475	S	FQGFRRNSDSDDEDS	Q8WWI1	LMO7	P31749	AKT1	String	AGC/AKT	1.46	1.21
tr|A0A3Q1LFJ4|A0A3Q1LFJ4_BOVIN LIM domain 7 OS=Bos taurus OX=9913 GN=LMO7 PE=1 SV=1	477	S	GFRRNSDSDDEDSGS	Q8WWI1	LMO7	P31749	AKT1	String	AGC/AKT	3.28	1.21
tr|A0A3Q1LFJ4|A0A3Q1LFJ4_BOVIN LIM domain 7 OS=Bos taurus OX=9913 GN=LMO7 PE=1 SV=1	489	T	SGSDRSATIFSRIQN	Q8WWI1	LMO7	P31749	AKT1	String	AGC/AKT	2.49	1.21
tr|A0A3Q1LFJ4|A0A3Q1LFJ4_BOVIN LIM domain 7 OS=Bos taurus OX=9913 GN=LMO7 PE=1 SV=1	522	S	ATKQARNSWDPHAAR	Q8WWI1	LMO7	P31749	AKT1	String	AGC/AKT	1.36	1.21
tr|A0A3Q1LFJ4|A0A3Q1LFJ4_BOVIN LIM domain 7 OS=Bos taurus OX=9913 GN=LMO7 PE=1 SV=1	535	S	ARRTHGVSDEPSQFL	Q8WWI1	LMO7	P31749	AKT1	String	AGC/AKT	1.83	1.21
tr|A0A3Q1LFJ4|A0A3Q1LFJ4_BOVIN LIM domain 7 OS=Bos taurus OX=9913 GN=LMO7 PE=1 SV=1	573	T	TAGPRLITRRRNLSY	Q8WWI1	LMO7	P31749	AKT1	String	AGC/AKT	1.43	1.21
tr|A0A3Q1LFJ4|A0A3Q1LFJ4_BOVIN LIM domain 7 OS=Bos taurus OX=9913 GN=LMO7 PE=1 SV=1	579	S	ITRRRNLSYAPGCAP	Q8WWI1	LMO7	P31749	AKT1	String	AGC/AKT	4.56	1.21
tr|A0A3Q1LFJ4|A0A3Q1LFJ4_BOVIN LIM domain 7 OS=Bos taurus OX=9913 GN=LMO7 PE=1 SV=1	714	S	PSKEKSTSCRVLVPS	Q8WWI1	LMO7	P31749	AKT1	String	AGC/AKT	1.39	1.21
tr|A0A3Q1LFJ4|A0A3Q1LFJ4_BOVIN LIM domain 7 OS=Bos taurus OX=9913 GN=LMO7 PE=1 SV=1	763	S	ADLQKWESIREASRL	Q8WWI1	LMO7	P31749	AKT1	String	AGC/AKT	1.3	1.21
tr|A0A3Q1LFJ4|A0A3Q1LFJ4_BOVIN LIM domain 7 OS=Bos taurus OX=9913 GN=LMO7 PE=1 SV=1	786	Y	ERLFQKIYGENGSKS	Q8WWI1	LMO7	Q06187	BTK	String	TK/Tec	2.83	2.68
tr|A0A3Q1LFJ4|A0A3Q1LFJ4_BOVIN LIM domain 7 OS=Bos taurus OX=9913 GN=LMO7 PE=1 SV=1	818	S	EEMQRIKSQLKEQDQ	Q8WWI1	LMO7	P31749	AKT1	String	AGC/AKT	1.37	1.21
tr|A0A3Q1LFJ4|A0A3Q1LFJ4_BOVIN LIM domain 7 OS=Bos taurus OX=9913 GN=LMO7 PE=1 SV=1	840	S	KWKDRRKSYTSDLQK	Q8WWI1	LMO7	P31749	AKT1	String	AGC/AKT	3.99	1.21
tr|A0A3Q1LFJ4|A0A3Q1LFJ4_BOVIN LIM domain 7 OS=Bos taurus OX=9913 GN=LMO7 PE=1 SV=1	842	T	KDRRKSYTSDLQKKK	Q8WWI1	LMO7	P31749	AKT1	String	AGC/AKT	4.98	1.21
tr|A0A3Q1LFJ4|A0A3Q1LFJ4_BOVIN LIM domain 7 OS=Bos taurus OX=9913 GN=LMO7 PE=1 SV=1	843	S	DRRKSYTSDLQKKKE	Q8WWI1	LMO7	P31749	AKT1	String	AGC/AKT	1.64	1.21
tr|A0A3Q1LFJ4|A0A3Q1LFJ4_BOVIN LIM domain 7 OS=Bos taurus OX=9913 GN=LMO7 PE=1 SV=1	869	T	KSERRSKTFNEMLQD	Q8WWI1	LMO7	P31749	AKT1	String	AGC/AKT	4.57	1.21
tr|A0A3Q1LFJ4|A0A3Q1LFJ4_BOVIN LIM domain 7 OS=Bos taurus OX=9913 GN=LMO7 PE=1 SV=1	885	T	ESQNQMSTVTSRRRL	Q8WWI1	LMO7	P31749	AKT1	String	AGC/AKT	1.81	1.21
tr|A0A3Q1LFJ4|A0A3Q1LFJ4_BOVIN LIM domain 7 OS=Bos taurus OX=9913 GN=LMO7 PE=1 SV=1	893	Y	VTSRRRLYSFDDGLN	Q8WWI1	LMO7	Q06187	BTK	String	TK/Tec	3.43	2.68
tr|A0A3Q1LFJ4|A0A3Q1LFJ4_BOVIN LIM domain 7 OS=Bos taurus OX=9913 GN=LMO7 PE=1 SV=1	894	S	TSRRRLYSFDDGLNE	Q8WWI1	LMO7	P31749	AKT1	String	AGC/AKT	6.43	1.21
tr|A0A3Q1LFJ4|A0A3Q1LFJ4_BOVIN LIM domain 7 OS=Bos taurus OX=9913 GN=LMO7 PE=1 SV=1	926	T	RVEEKGTTYPTEIPK	Q8WWI1	LMO7	P31749	AKT1	String	AGC/AKT	1.91	1.21
tr|A0A3Q1LFJ4|A0A3Q1LFJ4_BOVIN LIM domain 7 OS=Bos taurus OX=9913 GN=LMO7 PE=1 SV=1	945	T	TFAKRETTVTAEVQF	Q8WWI1	LMO7	P31749	AKT1	String	AGC/AKT	3.02	1.21
tr|A0A3Q1LFJ4|A0A3Q1LFJ4_BOVIN LIM domain 7 OS=Bos taurus OX=9913 GN=LMO7 PE=1 SV=1	947	T	AKRETTVTAEVQFPS	Q8WWI1	LMO7	P31749	AKT1	String	AGC/AKT	2.53	1.21
tr|A0A3Q1LFJ4|A0A3Q1LFJ4_BOVIN LIM domain 7 OS=Bos taurus OX=9913 GN=LMO7 PE=1 SV=1	965	S	VEEQRPASLSSQHSL	Q8WWI1	LMO7	P31749	AKT1	String	AGC/AKT	3.55	1.21
tr|A0A3Q1LFJ4|A0A3Q1LFJ4_BOVIN LIM domain 7 OS=Bos taurus OX=9913 GN=LMO7 PE=1 SV=1	967	S	EQRPASLSSQHSLNT	Q8WWI1	LMO7	P31749	AKT1	String	AGC/AKT	1.84	1.21
tr|A0A3Q1LFJ4|A0A3Q1LFJ4_BOVIN LIM domain 7 OS=Bos taurus OX=9913 GN=LMO7 PE=1 SV=1	992	T	LPRSYQKTDAARLTS	Q8WWI1	LMO7	P31749	AKT1	String	AGC/AKT	1.46	1.21
tr|A0A3Q1LFJ4|A0A3Q1LFJ4_BOVIN LIM domain 7 OS=Bos taurus OX=9913 GN=LMO7 PE=1 SV=1	999	S	TDAARLTSVVTPRPF	Q8WWI1	LMO7	P31749	AKT1	String	AGC/AKT	1.7	1.21
tr|A0A3Q1LFJ4|A0A3Q1LFJ4_BOVIN LIM domain 7 OS=Bos taurus OX=9913 GN=LMO7 PE=1 SV=1	1014	S	GSQSRGISSLPRSYT	Q8WWI1	LMO7	P31749	AKT1	String	AGC/AKT	1.7	1.21
tr|A0A3Q1LFJ4|A0A3Q1LFJ4_BOVIN LIM domain 7 OS=Bos taurus OX=9913 GN=LMO7 PE=1 SV=1	1021	T	SSLPRSYTMDDAWKY	Q8WWI1	LMO7	P31749	AKT1	String	AGC/AKT	3.1	1.21
tr|A0A3Q1LFJ4|A0A3Q1LFJ4_BOVIN LIM domain 7 OS=Bos taurus OX=9913 GN=LMO7 PE=1 SV=1	1040	S	EGVKRTQSSSISISV	Q8WWI1	LMO7	P31749	AKT1	String	AGC/AKT	2.37	1.21
tr|A0A3Q1LFJ4|A0A3Q1LFJ4_BOVIN LIM domain 7 OS=Bos taurus OX=9913 GN=LMO7 PE=1 SV=1	1042	S	VKRTQSSSISISVQR	Q8WWI1	LMO7	P31749	AKT1	String	AGC/AKT	3.54	1.21
tr|A0A3Q1LFJ4|A0A3Q1LFJ4_BOVIN LIM domain 7 OS=Bos taurus OX=9913 GN=LMO7 PE=1 SV=1	1044	S	RTQSSSISISVQRPD	Q8WWI1	LMO7	P31749	AKT1	String	AGC/AKT	1.88	1.21
tr|A0A3Q1LFJ4|A0A3Q1LFJ4_BOVIN LIM domain 7 OS=Bos taurus OX=9913 GN=LMO7 PE=1 SV=1	1057	S	PDTRQLASGSSSERE	Q8WWI1	LMO7	P31749	AKT1	String	AGC/AKT	1.64	1.21
tr|A0A3Q1LFJ4|A0A3Q1LFJ4_BOVIN LIM domain 7 OS=Bos taurus OX=9913 GN=LMO7 PE=1 SV=1	1159	S	FSRIFVASVEAGSPA	Q8WWI1	LMO7	P31749	AKT1	String	AGC/AKT	1.25	1.21
tr|A0A3Q1LFJ4|A0A3Q1LFJ4_BOVIN LIM domain 7 OS=Bos taurus OX=9913 GN=LMO7 PE=1 SV=1	1187	Y	INNTRFSYKDTKEWE	Q8WWI1	LMO7	Q06187	BTK	String	TK/Tec	3.83	2.68
tr|A0A3Q1LFJ4|A0A3Q1LFJ4_BOVIN LIM domain 7 OS=Bos taurus OX=9913 GN=LMO7 PE=1 SV=1	1232	T	LPFTRHKTLNLTSMA	Q8WWI1	LMO7	P31749	AKT1	String	AGC/AKT	1.54	1.21
tr|A0A3Q1LFJ4|A0A3Q1LFJ4_BOVIN LIM domain 7 OS=Bos taurus OX=9913 GN=LMO7 PE=1 SV=1	1258	Y	IDATSGIYSSDKASN	Q8WWI1	LMO7	Q06187	BTK	String	TK/Tec	3.33	2.68
tr|A0A3Q1LFJ4|A0A3Q1LFJ4_BOVIN LIM domain 7 OS=Bos taurus OX=9913 GN=LMO7 PE=1 SV=1	1365	Y	DRLLQEKYQREQEKL	Q8WWI1	LMO7	Q06187	BTK	String	TK/Tec	2.8	2.68
tr|A0A3Q1LFJ4|A0A3Q1LFJ4_BOVIN LIM domain 7 OS=Bos taurus OX=9913 GN=LMO7 PE=1 SV=1	1388	S	QEAERENSKYLNEEL	Q8WWI1	LMO7	P31749	AKT1	String	AGC/AKT	1.85	1.21
tr|A0A3Q1LFJ4|A0A3Q1LFJ4_BOVIN LIM domain 7 OS=Bos taurus OX=9913 GN=LMO7 PE=1 SV=1	1390	Y	AERENSKYLNEELMV	Q8WWI1	LMO7	Q06187	BTK	String	TK/Tec	3.63	2.68
tr|A0A3Q1LFJ4|A0A3Q1LFJ4_BOVIN LIM domain 7 OS=Bos taurus OX=9913 GN=LMO7 PE=1 SV=1	1455	T	KKLQEQLTLERERKL	Q8WWI1	LMO7	P31749	AKT1	String	AGC/AKT	1.39	1.21
tr|A0A3Q1LFJ4|A0A3Q1LFJ4_BOVIN LIM domain 7 OS=Bos taurus OX=9913 GN=LMO7 PE=1 SV=1	1467	Y	RKLKEQQYQEEQQQK	Q8WWI1	LMO7	Q06187	BTK	String	TK/Tec	4.87	2.68
tr|A0A3Q1LFJ4|A0A3Q1LFJ4_BOVIN LIM domain 7 OS=Bos taurus OX=9913 GN=LMO7 PE=1 SV=1	1492	S	AEKERETSIKIYQYR	Q8WWI1	LMO7	P31749	AKT1	String	AGC/AKT	2.92	1.21
tr|A0A3Q1LFJ4|A0A3Q1LFJ4_BOVIN LIM domain 7 OS=Bos taurus OX=9913 GN=LMO7 PE=1 SV=1	1496	Y	RETSIKIYQYRRPID	Q8WWI1	LMO7	Q06187	BTK	String	TK/Tec	3.13	2.68
tr|A0A3Q1LFJ4|A0A3Q1LFJ4_BOVIN LIM domain 7 OS=Bos taurus OX=9913 GN=LMO7 PE=1 SV=1	1504	S	QYRRPIDSYDIPKRE	Q8WWI1	LMO7	P31749	AKT1	String	AGC/AKT	2.22	1.21
tr|A0A3Q1LFJ4|A0A3Q1LFJ4_BOVIN LIM domain 7 OS=Bos taurus OX=9913 GN=LMO7 PE=1 SV=1	1505	Y	YRRPIDSYDIPKREE	Q8WWI1	LMO7	Q06187	BTK	String	TK/Tec	3.03	2.68
tr|A0A3Q1LFJ4|A0A3Q1LFJ4_BOVIN LIM domain 7 OS=Bos taurus OX=9913 GN=LMO7 PE=1 SV=1	1515	S	PKREEESSGLLPSDR	Q8WWI1	LMO7	P31749	AKT1	String	AGC/AKT	1.9	1.21
tr|A0A3Q1LFJ4|A0A3Q1LFJ4_BOVIN LIM domain 7 OS=Bos taurus OX=9913 GN=LMO7 PE=1 SV=1	1525	S	LPSDRNKSRSTTELD	Q8WWI1	LMO7	P31749	AKT1	String	AGC/AKT	1.63	1.21
tr|A0A3Q1LFJ4|A0A3Q1LFJ4_BOVIN LIM domain 7 OS=Bos taurus OX=9913 GN=LMO7 PE=1 SV=1	1527	S	SDRNKSRSTTELDDF	Q8WWI1	LMO7	P31749	AKT1	String	AGC/AKT	3.35	1.21
tr|A0A3Q1LFJ4|A0A3Q1LFJ4_BOVIN LIM domain 7 OS=Bos taurus OX=9913 GN=LMO7 PE=1 SV=1	1529	T	RNKSRSTTELDDFPT	Q8WWI1	LMO7	P31749	AKT1	String	AGC/AKT	3.19	1.21
tr|A0A3Q1LFJ4|A0A3Q1LFJ4_BOVIN LIM domain 7 OS=Bos taurus OX=9913 GN=LMO7 PE=1 SV=1	1548	S	SNRYADRSGNSSSSQ	Q8WWI1	LMO7	P31749	AKT1	String	AGC/AKT	1.91	1.21
tr|A0A3Q1LFJ4|A0A3Q1LFJ4_BOVIN LIM domain 7 OS=Bos taurus OX=9913 GN=LMO7 PE=1 SV=1	1552	S	ADRSGNSSSSQKSSK	Q8WWI1	LMO7	P31749	AKT1	String	AGC/AKT	2.49	1.21
tr|A0A3Q1LFJ4|A0A3Q1LFJ4_BOVIN LIM domain 7 OS=Bos taurus OX=9913 GN=LMO7 PE=1 SV=1	1582	T	LQEMRKRTSLYDDNS	Q8WWI1	LMO7	P31749	AKT1	String	AGC/AKT	1.57	1.21
tr|A0A3Q1LFJ4|A0A3Q1LFJ4_BOVIN LIM domain 7 OS=Bos taurus OX=9913 GN=LMO7 PE=1 SV=1	1583	S	QEMRKRTSLYDDNSW	Q8WWI1	LMO7	P31749	AKT1	String	AGC/AKT	1.63	1.21
tr|A0A3Q1LFJ4|A0A3Q1LFJ4_BOVIN LIM domain 7 OS=Bos taurus OX=9913 GN=LMO7 PE=1 SV=1	1585	Y	MRKRTSLYDDNSWIR	Q8WWI1	LMO7	Q06187	BTK	String	TK/Tec	4.57	2.68
tr|A0A3Q1LFJ4|A0A3Q1LFJ4_BOVIN LIM domain 7 OS=Bos taurus OX=9913 GN=LMO7 PE=1 SV=1	1595	S	NSWIRQRSSSVNKEP	Q8WWI1	LMO7	P31749	AKT1	String	AGC/AKT	1.48	1.21
tr|A0A3Q1LFJ4|A0A3Q1LFJ4_BOVIN LIM domain 7 OS=Bos taurus OX=9913 GN=LMO7 PE=1 SV=1	1597	S	WIRQRSSSVNKEPIC	Q8WWI1	LMO7	P31749	AKT1	String	AGC/AKT	5.1	1.21
tr|A0A3Q1LFJ4|A0A3Q1LFJ4_BOVIN LIM domain 7 OS=Bos taurus OX=9913 GN=LMO7 PE=1 SV=1	1614	S	GIMRRGESLDNLDSP	Q8WWI1	LMO7	P31749	AKT1	String	AGC/AKT	3.51	1.21
tr|A0A3Q1LFJ4|A0A3Q1LFJ4_BOVIN LIM domain 7 OS=Bos taurus OX=9913 GN=LMO7 PE=1 SV=1	1625	S	LDSPRTNSWRQSPWL	Q8WWI1	LMO7	P31749	AKT1	String	AGC/AKT	2.11	1.21
tr|A0A3Q1LFJ4|A0A3Q1LFJ4_BOVIN LIM domain 7 OS=Bos taurus OX=9913 GN=LMO7 PE=1 SV=1	1639	Y	LSQPSGVYASSSVQD	Q8WWI1	LMO7	Q06187	BTK	String	TK/Tec	3.07	2.68
tr|A0A3Q1LFJ4|A0A3Q1LFJ4_BOVIN LIM domain 7 OS=Bos taurus OX=9913 GN=LMO7 PE=1 SV=1	1667	S	RAYMRNPSSSVPPPS	Q8WWI1	LMO7	P31749	AKT1	String	AGC/AKT	2.34	1.21
tr|A0A3Q1LFJ4|A0A3Q1LFJ4_BOVIN LIM domain 7 OS=Bos taurus OX=9913 GN=LMO7 PE=1 SV=1	1669	S	YMRNPSSSVPPPSAG	Q8WWI1	LMO7	P31749	AKT1	String	AGC/AKT	1.94	1.21
tr|A0A3Q1LFJ4|A0A3Q1LFJ4_BOVIN LIM domain 7 OS=Bos taurus OX=9913 GN=LMO7 PE=1 SV=1	1691	S	SPIPRSHSPAAPQPG	Q8WWI1	LMO7	P31749	AKT1	String	AGC/AKT	2.46	1.21
tr|A0A3Q1LFJ4|A0A3Q1LFJ4_BOVIN LIM domain 7 OS=Bos taurus OX=9913 GN=LMO7 PE=1 SV=1	1699	S	PAAPQPGSQPRNRSV	Q8WWI1	LMO7	P31749	AKT1	String	AGC/AKT	1.35	1.21
tr|A0A3Q1LFJ4|A0A3Q1LFJ4_BOVIN LIM domain 7 OS=Bos taurus OX=9913 GN=LMO7 PE=1 SV=1	1705	S	GSQPRNRSVSGKRVC	Q8WWI1	LMO7	P31749	AKT1	String	AGC/AKT	2.94	1.21
tr|A0A3Q1LFJ4|A0A3Q1LFJ4_BOVIN LIM domain 7 OS=Bos taurus OX=9913 GN=LMO7 PE=1 SV=1	1707	S	QPRNRSVSGKRVCSC	Q8WWI1	LMO7	P31749	AKT1	String	AGC/AKT	3.82	1.21
tr|A0A3Q1LJT8|A0A3Q1LJT8_BOVIN phosphatidylinositol-3,4,5-trisphosphate 5-phosphatase OS=Bos taurus OX=9913 GN=INPP5D PE=3 SV=1	13	S	NHGNITRSKAEELLS	Q92835	INPP5D	P04049	RAF1	String	TKL/RAF	3.6	1.4
tr|A0A3Q1LJT8|A0A3Q1LJT8_BOVIN phosphatidylinositol-3,4,5-trisphosphate 5-phosphatase OS=Bos taurus OX=9913 GN=INPP5D PE=3 SV=1	13	S	NHGNITRSKAEELLS	Q92835	INPP5D	Q8IVT5	KSR1	String	TKL/RAF	3.6	1.4
tr|A0A3Q1LJT8|A0A3Q1LJT8_BOVIN phosphatidylinositol-3,4,5-trisphosphate 5-phosphatase OS=Bos taurus OX=9913 GN=INPP5D PE=3 SV=1	13	S	NHGNITRSKAEELLS	Q92835	INPP5D	P10398	ARAF	String	TKL/RAF	3.6	1.4
tr|A0A3Q1LJT8|A0A3Q1LJT8_BOVIN phosphatidylinositol-3,4,5-trisphosphate 5-phosphatase OS=Bos taurus OX=9913 GN=INPP5D PE=3 SV=1	13	S	NHGNITRSKAEELLS	Q92835	INPP5D	Q6VAB6	KSR2	String	TKL/RAF	3.6	1.4
tr|A0A3Q1LJT8|A0A3Q1LJT8_BOVIN phosphatidylinositol-3,4,5-trisphosphate 5-phosphatase OS=Bos taurus OX=9913 GN=INPP5D PE=3 SV=1	13	S	NHGNITRSKAEELLS	Q92835	INPP5D	P15056	BRAF	String	TKL/RAF	3.6	1.4
tr|A0A3Q1LJT8|A0A3Q1LJT8_BOVIN phosphatidylinositol-3,4,5-trisphosphate 5-phosphatase OS=Bos taurus OX=9913 GN=INPP5D PE=3 SV=1	13	S	NHGNITRSKAEELLS	Q92835	INPP5D	Q9H4B4	PLK3	String	Other/PLK	1.83	1.07
tr|A0A3Q1LJT8|A0A3Q1LJT8_BOVIN phosphatidylinositol-3,4,5-trisphosphate 5-phosphatase OS=Bos taurus OX=9913 GN=INPP5D PE=3 SV=1	13	S	NHGNITRSKAEELLS	Q92835	INPP5D	P53350	PLK1	String	Other/PLK	1.83	1.07
tr|A0A3Q1LJT8|A0A3Q1LJT8_BOVIN phosphatidylinositol-3,4,5-trisphosphate 5-phosphatase OS=Bos taurus OX=9913 GN=INPP5D PE=3 SV=1	13	S	NHGNITRSKAEELLS	Q92835	INPP5D	O00444	PLK4	String	Other/PLK	1.83	1.07
tr|A0A3Q1LJT8|A0A3Q1LJT8_BOVIN phosphatidylinositol-3,4,5-trisphosphate 5-phosphatase OS=Bos taurus OX=9913 GN=INPP5D PE=3 SV=1	13	S	NHGNITRSKAEELLS	Q92835	INPP5D	Q9NYY3	PLK2	String	Other/PLK	1.83	1.07
tr|A0A3Q1LJT8|A0A3Q1LJT8_BOVIN phosphatidylinositol-3,4,5-trisphosphate 5-phosphatase OS=Bos taurus OX=9913 GN=INPP5D PE=3 SV=1	22	T	AEELLSRTGKDGSFL	Q92835	INPP5D	Q9H4B4	PLK3	String	Other/PLK	1.5	1.07
tr|A0A3Q1LJT8|A0A3Q1LJT8_BOVIN phosphatidylinositol-3,4,5-trisphosphate 5-phosphatase OS=Bos taurus OX=9913 GN=INPP5D PE=3 SV=1	22	T	AEELLSRTGKDGSFL	Q92835	INPP5D	P53350	PLK1	String	Other/PLK	1.5	1.07
tr|A0A3Q1LJT8|A0A3Q1LJT8_BOVIN phosphatidylinositol-3,4,5-trisphosphate 5-phosphatase OS=Bos taurus OX=9913 GN=INPP5D PE=3 SV=1	22	T	AEELLSRTGKDGSFL	Q92835	INPP5D	O00444	PLK4	String	Other/PLK	1.5	1.07
tr|A0A3Q1LJT8|A0A3Q1LJT8_BOVIN phosphatidylinositol-3,4,5-trisphosphate 5-phosphatase OS=Bos taurus OX=9913 GN=INPP5D PE=3 SV=1	22	T	AEELLSRTGKDGSFL	Q92835	INPP5D	Q9NYY3	PLK2	String	Other/PLK	1.5	1.07
tr|A0A3Q1LJT8|A0A3Q1LJT8_BOVIN phosphatidylinositol-3,4,5-trisphosphate 5-phosphatase OS=Bos taurus OX=9913 GN=INPP5D PE=3 SV=1	27	S	SRTGKDGSFLVRASE	Q92835	INPP5D	P41743	PKCi	String	AGC/PKC	2.24	1.98
tr|A0A3Q1LJT8|A0A3Q1LJT8_BOVIN phosphatidylinositol-3,4,5-trisphosphate 5-phosphatase OS=Bos taurus OX=9913 GN=INPP5D PE=3 SV=1	27	S	SRTGKDGSFLVRASE	Q92835	INPP5D	Q04759	PKCt	String	AGC/PKC	2.24	1.98
tr|A0A3Q1LJT8|A0A3Q1LJT8_BOVIN phosphatidylinositol-3,4,5-trisphosphate 5-phosphatase OS=Bos taurus OX=9913 GN=INPP5D PE=3 SV=1	27	S	SRTGKDGSFLVRASE	Q92835	INPP5D	D3DWF5	PKCb	String	AGC/PKC	2.24	1.98
tr|A0A3Q1LJT8|A0A3Q1LJT8_BOVIN phosphatidylinositol-3,4,5-trisphosphate 5-phosphatase OS=Bos taurus OX=9913 GN=INPP5D PE=3 SV=1	27	S	SRTGKDGSFLVRASE	Q92835	INPP5D	P17252	PKCa	String	AGC/PKC	2.24	1.98
tr|A0A3Q1LJT8|A0A3Q1LJT8_BOVIN phosphatidylinositol-3,4,5-trisphosphate 5-phosphatase OS=Bos taurus OX=9913 GN=INPP5D PE=3 SV=1	27	S	SRTGKDGSFLVRASE	Q92835	INPP5D	P05129	PKCg	String	AGC/PKC	2.24	1.98
tr|A0A3Q1LJT8|A0A3Q1LJT8_BOVIN phosphatidylinositol-3,4,5-trisphosphate 5-phosphatase OS=Bos taurus OX=9913 GN=INPP5D PE=3 SV=1	27	S	SRTGKDGSFLVRASE	Q92835	INPP5D	Q05655	PKCd	Exp.&String	AGC/PKC	2.24	1.98
tr|A0A3Q1LJT8|A0A3Q1LJT8_BOVIN phosphatidylinositol-3,4,5-trisphosphate 5-phosphatase OS=Bos taurus OX=9913 GN=INPP5D PE=3 SV=1	27	S	SRTGKDGSFLVRASE	Q92835	INPP5D	P24723	PKCh	Exp.&String	AGC/PKC	2.24	1.98
tr|A0A3Q1LJT8|A0A3Q1LJT8_BOVIN phosphatidylinositol-3,4,5-trisphosphate 5-phosphatase OS=Bos taurus OX=9913 GN=INPP5D PE=3 SV=1	27	S	SRTGKDGSFLVRASE	Q92835	INPP5D	Q02156	PKCe	Exp.&String	AGC/PKC	2.24	1.98
tr|A0A3Q1LJT8|A0A3Q1LJT8_BOVIN phosphatidylinositol-3,4,5-trisphosphate 5-phosphatase OS=Bos taurus OX=9913 GN=INPP5D PE=3 SV=1	27	S	SRTGKDGSFLVRASE	Q92835	INPP5D	Q05513	PKCz	Exp.&String	AGC/PKC	2.24	1.98
tr|A0A3Q1LJT8|A0A3Q1LJT8_BOVIN phosphatidylinositol-3,4,5-trisphosphate 5-phosphatase OS=Bos taurus OX=9913 GN=INPP5D PE=3 SV=1	64	T	PNEDDKFTVQASEGV	Q92835	INPP5D	O15530	PDK1	String	AGC/PKB	1.26	1.18
tr|A0A3Q1LJT8|A0A3Q1LJT8_BOVIN phosphatidylinositol-3,4,5-trisphosphate 5-phosphatase OS=Bos taurus OX=9913 GN=INPP5D PE=3 SV=1	108	T	VPLEEEDTGDEPEEE	Q92835	INPP5D	Q9H4B4	PLK3	String	Other/PLK	1.54	1.07
tr|A0A3Q1LJT8|A0A3Q1LJT8_BOVIN phosphatidylinositol-3,4,5-trisphosphate 5-phosphatase OS=Bos taurus OX=9913 GN=INPP5D PE=3 SV=1	108	T	VPLEEEDTGDEPEEE	Q92835	INPP5D	P53350	PLK1	String	Other/PLK	1.54	1.07
tr|A0A3Q1LJT8|A0A3Q1LJT8_BOVIN phosphatidylinositol-3,4,5-trisphosphate 5-phosphatase OS=Bos taurus OX=9913 GN=INPP5D PE=3 SV=1	108	T	VPLEEEDTGDEPEEE	Q92835	INPP5D	O00444	PLK4	String	Other/PLK	1.54	1.07
tr|A0A3Q1LJT8|A0A3Q1LJT8_BOVIN phosphatidylinositol-3,4,5-trisphosphate 5-phosphatase OS=Bos taurus OX=9913 GN=INPP5D PE=3 SV=1	108	T	VPLEEEDTGDEPEEE	Q92835	INPP5D	Q9NYY3	PLK2	String	Other/PLK	1.54	1.07
tr|A0A3Q1LJT8|A0A3Q1LJT8_BOVIN phosphatidylinositol-3,4,5-trisphosphate 5-phosphatase OS=Bos taurus OX=9913 GN=INPP5D PE=3 SV=1	116	T	GDEPEEETEGAVSPP	Q92835	INPP5D	Q9H4B4	PLK3	String	Other/PLK	1.21	1.07
tr|A0A3Q1LJT8|A0A3Q1LJT8_BOVIN phosphatidylinositol-3,4,5-trisphosphate 5-phosphatase OS=Bos taurus OX=9913 GN=INPP5D PE=3 SV=1	116	T	GDEPEEETEGAVSPP	Q92835	INPP5D	P53350	PLK1	String	Other/PLK	1.21	1.07
tr|A0A3Q1LJT8|A0A3Q1LJT8_BOVIN phosphatidylinositol-3,4,5-trisphosphate 5-phosphatase OS=Bos taurus OX=9913 GN=INPP5D PE=3 SV=1	116	T	GDEPEEETEGAVSPP	Q92835	INPP5D	O00444	PLK4	String	Other/PLK	1.21	1.07
tr|A0A3Q1LJT8|A0A3Q1LJT8_BOVIN phosphatidylinositol-3,4,5-trisphosphate 5-phosphatase OS=Bos taurus OX=9913 GN=INPP5D PE=3 SV=1	116	T	GDEPEEETEGAVSPP	Q92835	INPP5D	Q9NYY3	PLK2	String	Other/PLK	1.21	1.07
tr|A0A3Q1LJT8|A0A3Q1LJT8_BOVIN phosphatidylinositol-3,4,5-trisphosphate 5-phosphatase OS=Bos taurus OX=9913 GN=INPP5D PE=3 SV=1	116	T	GDEPEEETEGAVSPP	Q92835	INPP5D	P42345	FRAP	String	Atypical/PIKK/FRAP	3.13	2.08
tr|A0A3Q1LJT8|A0A3Q1LJT8_BOVIN phosphatidylinositol-3,4,5-trisphosphate 5-phosphatase OS=Bos taurus OX=9913 GN=INPP5D PE=3 SV=1	121	S	EETEGAVSPPELPPR	Q92835	INPP5D	P31152	Erk4	String	CMGC/MAPK	2.77	0.83
tr|A0A3Q1LJT8|A0A3Q1LJT8_BOVIN phosphatidylinositol-3,4,5-trisphosphate 5-phosphatase OS=Bos taurus OX=9913 GN=INPP5D PE=3 SV=1	121	S	EETEGAVSPPELPPR	Q92835	INPP5D	Q8TD08	Erk7	String	CMGC/MAPK	2.77	0.83
tr|A0A3Q1LJT8|A0A3Q1LJT8_BOVIN phosphatidylinositol-3,4,5-trisphosphate 5-phosphatase OS=Bos taurus OX=9913 GN=INPP5D PE=3 SV=1	121	S	EETEGAVSPPELPPR	Q92835	INPP5D	P53778	p38g	String	CMGC/MAPK	2.77	0.83
tr|A0A3Q1LJT8|A0A3Q1LJT8_BOVIN phosphatidylinositol-3,4,5-trisphosphate 5-phosphatase OS=Bos taurus OX=9913 GN=INPP5D PE=3 SV=1	121	S	EETEGAVSPPELPPR	Q92835	INPP5D	P27361	Erk1	String	CMGC/MAPK	2.77	0.83
tr|A0A3Q1LJT8|A0A3Q1LJT8_BOVIN phosphatidylinositol-3,4,5-trisphosphate 5-phosphatase OS=Bos taurus OX=9913 GN=INPP5D PE=3 SV=1	121	S	EETEGAVSPPELPPR	Q92835	INPP5D	Q13164	Erk5	String	CMGC/MAPK	2.77	0.83
tr|A0A3Q1LJT8|A0A3Q1LJT8_BOVIN phosphatidylinositol-3,4,5-trisphosphate 5-phosphatase OS=Bos taurus OX=9913 GN=INPP5D PE=3 SV=1	121	S	EETEGAVSPPELPPR	Q92835	INPP5D	Q16659	Erk3	String	CMGC/MAPK	2.77	0.83
tr|A0A3Q1LJT8|A0A3Q1LJT8_BOVIN phosphatidylinositol-3,4,5-trisphosphate 5-phosphatase OS=Bos taurus OX=9913 GN=INPP5D PE=3 SV=1	121	S	EETEGAVSPPELPPR	Q92835	INPP5D	A8MTD8	JNK3	String	CMGC/MAPK	2.77	0.83
tr|A0A3Q1LJT8|A0A3Q1LJT8_BOVIN phosphatidylinositol-3,4,5-trisphosphate 5-phosphatase OS=Bos taurus OX=9913 GN=INPP5D PE=3 SV=1	121	S	EETEGAVSPPELPPR	Q92835	INPP5D	D3DX92	JNK1	String	CMGC/MAPK	2.77	0.83
tr|A0A3Q1LJT8|A0A3Q1LJT8_BOVIN phosphatidylinositol-3,4,5-trisphosphate 5-phosphatase OS=Bos taurus OX=9913 GN=INPP5D PE=3 SV=1	121	S	EETEGAVSPPELPPR	Q92835	INPP5D	Q15759	p38b	String	CMGC/MAPK	2.77	0.83
tr|A0A3Q1LJT8|A0A3Q1LJT8_BOVIN phosphatidylinositol-3,4,5-trisphosphate 5-phosphatase OS=Bos taurus OX=9913 GN=INPP5D PE=3 SV=1	121	S	EETEGAVSPPELPPR	Q92835	INPP5D	P45984	JNK2	String	CMGC/MAPK	2.77	0.83
tr|A0A3Q1LJT8|A0A3Q1LJT8_BOVIN phosphatidylinositol-3,4,5-trisphosphate 5-phosphatase OS=Bos taurus OX=9913 GN=INPP5D PE=3 SV=1	121	S	EETEGAVSPPELPPR	Q92835	INPP5D	P28482	Erk2	String	CMGC/MAPK	2.77	0.83
tr|A0A3Q1LJT8|A0A3Q1LJT8_BOVIN phosphatidylinositol-3,4,5-trisphosphate 5-phosphatase OS=Bos taurus OX=9913 GN=INPP5D PE=3 SV=1	121	S	EETEGAVSPPELPPR	Q92835	INPP5D	Q16539	p38a	String	CMGC/MAPK	2.77	0.83
tr|A0A3Q1LJT8|A0A3Q1LJT8_BOVIN phosphatidylinositol-3,4,5-trisphosphate 5-phosphatase OS=Bos taurus OX=9913 GN=INPP5D PE=3 SV=1	121	S	EETEGAVSPPELPPR	Q92835	INPP5D	O15264	p38d	String	CMGC/MAPK	2.77	0.83
tr|A0A3Q1LJT8|A0A3Q1LJT8_BOVIN phosphatidylinositol-3,4,5-trisphosphate 5-phosphatase OS=Bos taurus OX=9913 GN=INPP5D PE=3 SV=1	121	S	EETEGAVSPPELPPR	Q92835	INPP5D	P42345	FRAP	String	Atypical/PIKK/FRAP	5.87	2.08
tr|A0A3Q1LJT8|A0A3Q1LJT8_BOVIN phosphatidylinositol-3,4,5-trisphosphate 5-phosphatase OS=Bos taurus OX=9913 GN=INPP5D PE=3 SV=1	146	S	EAKEAPASTENPRAA	Q92835	INPP5D	P31749	AKT1	String	AGC/AKT	1.38	1.21
tr|A0A3Q1LJT8|A0A3Q1LJT8_BOVIN phosphatidylinositol-3,4,5-trisphosphate 5-phosphatase OS=Bos taurus OX=9913 GN=INPP5D PE=3 SV=1	146	S	EAKEAPASTENPRAA	Q92835	INPP5D	P31152	Erk4	String	CMGC/MAPK	1.98	0.83
tr|A0A3Q1LJT8|A0A3Q1LJT8_BOVIN phosphatidylinositol-3,4,5-trisphosphate 5-phosphatase OS=Bos taurus OX=9913 GN=INPP5D PE=3 SV=1	146	S	EAKEAPASTENPRAA	Q92835	INPP5D	Q8TD08	Erk7	String	CMGC/MAPK	1.98	0.83
tr|A0A3Q1LJT8|A0A3Q1LJT8_BOVIN phosphatidylinositol-3,4,5-trisphosphate 5-phosphatase OS=Bos taurus OX=9913 GN=INPP5D PE=3 SV=1	146	S	EAKEAPASTENPRAA	Q92835	INPP5D	P53778	p38g	String	CMGC/MAPK	1.98	0.83
tr|A0A3Q1LJT8|A0A3Q1LJT8_BOVIN phosphatidylinositol-3,4,5-trisphosphate 5-phosphatase OS=Bos taurus OX=9913 GN=INPP5D PE=3 SV=1	146	S	EAKEAPASTENPRAA	Q92835	INPP5D	P27361	Erk1	String	CMGC/MAPK	1.98	0.83
tr|A0A3Q1LJT8|A0A3Q1LJT8_BOVIN phosphatidylinositol-3,4,5-trisphosphate 5-phosphatase OS=Bos taurus OX=9913 GN=INPP5D PE=3 SV=1	146	S	EAKEAPASTENPRAA	Q92835	INPP5D	Q13164	Erk5	String	CMGC/MAPK	1.98	0.83
tr|A0A3Q1LJT8|A0A3Q1LJT8_BOVIN phosphatidylinositol-3,4,5-trisphosphate 5-phosphatase OS=Bos taurus OX=9913 GN=INPP5D PE=3 SV=1	146	S	EAKEAPASTENPRAA	Q92835	INPP5D	Q16659	Erk3	String	CMGC/MAPK	1.98	0.83
tr|A0A3Q1LJT8|A0A3Q1LJT8_BOVIN phosphatidylinositol-3,4,5-trisphosphate 5-phosphatase OS=Bos taurus OX=9913 GN=INPP5D PE=3 SV=1	146	S	EAKEAPASTENPRAA	Q92835	INPP5D	A8MTD8	JNK3	String	CMGC/MAPK	1.98	0.83
tr|A0A3Q1LJT8|A0A3Q1LJT8_BOVIN phosphatidylinositol-3,4,5-trisphosphate 5-phosphatase OS=Bos taurus OX=9913 GN=INPP5D PE=3 SV=1	146	S	EAKEAPASTENPRAA	Q92835	INPP5D	D3DX92	JNK1	String	CMGC/MAPK	1.98	0.83
tr|A0A3Q1LJT8|A0A3Q1LJT8_BOVIN phosphatidylinositol-3,4,5-trisphosphate 5-phosphatase OS=Bos taurus OX=9913 GN=INPP5D PE=3 SV=1	146	S	EAKEAPASTENPRAA	Q92835	INPP5D	Q15759	p38b	String	CMGC/MAPK	1.98	0.83
tr|A0A3Q1LJT8|A0A3Q1LJT8_BOVIN phosphatidylinositol-3,4,5-trisphosphate 5-phosphatase OS=Bos taurus OX=9913 GN=INPP5D PE=3 SV=1	146	S	EAKEAPASTENPRAA	Q92835	INPP5D	P45984	JNK2	String	CMGC/MAPK	1.98	0.83
tr|A0A3Q1LJT8|A0A3Q1LJT8_BOVIN phosphatidylinositol-3,4,5-trisphosphate 5-phosphatase OS=Bos taurus OX=9913 GN=INPP5D PE=3 SV=1	146	S	EAKEAPASTENPRAA	Q92835	INPP5D	P28482	Erk2	String	CMGC/MAPK	1.98	0.83
tr|A0A3Q1LJT8|A0A3Q1LJT8_BOVIN phosphatidylinositol-3,4,5-trisphosphate 5-phosphatase OS=Bos taurus OX=9913 GN=INPP5D PE=3 SV=1	146	S	EAKEAPASTENPRAA	Q92835	INPP5D	Q16539	p38a	String	CMGC/MAPK	1.98	0.83
tr|A0A3Q1LJT8|A0A3Q1LJT8_BOVIN phosphatidylinositol-3,4,5-trisphosphate 5-phosphatase OS=Bos taurus OX=9913 GN=INPP5D PE=3 SV=1	146	S	EAKEAPASTENPRAA	Q92835	INPP5D	O15264	p38d	String	CMGC/MAPK	1.98	0.83
tr|A0A3Q1LJT8|A0A3Q1LJT8_BOVIN phosphatidylinositol-3,4,5-trisphosphate 5-phosphatase OS=Bos taurus OX=9913 GN=INPP5D PE=3 SV=1	147	T	AKEAPASTENPRAAE	Q92835	INPP5D	Q9UEE5	DRAK1	String	CAMK/DAPK	2.46	1.72
tr|A0A3Q1LJT8|A0A3Q1LJT8_BOVIN phosphatidylinositol-3,4,5-trisphosphate 5-phosphatase OS=Bos taurus OX=9913 GN=INPP5D PE=3 SV=1	147	T	AKEAPASTENPRAAE	Q92835	INPP5D	O43293	DAPK3	String	CAMK/DAPK	2.46	1.72
tr|A0A3Q1LJT8|A0A3Q1LJT8_BOVIN phosphatidylinositol-3,4,5-trisphosphate 5-phosphatase OS=Bos taurus OX=9913 GN=INPP5D PE=3 SV=1	147	T	AKEAPASTENPRAAE	Q92835	INPP5D	Q59H88	DAPK1	String	CAMK/DAPK	2.46	1.72
tr|A0A3Q1LJT8|A0A3Q1LJT8_BOVIN phosphatidylinositol-3,4,5-trisphosphate 5-phosphatase OS=Bos taurus OX=9913 GN=INPP5D PE=3 SV=1	147	T	AKEAPASTENPRAAE	Q92835	INPP5D	O94768	DRAK2	String	CAMK/DAPK	2.46	1.72
tr|A0A3Q1LJT8|A0A3Q1LJT8_BOVIN phosphatidylinositol-3,4,5-trisphosphate 5-phosphatase OS=Bos taurus OX=9913 GN=INPP5D PE=3 SV=1	147	T	AKEAPASTENPRAAE	Q92835	INPP5D	Q9UIK4	DAPK2	String	CAMK/DAPK	2.46	1.72
tr|A0A3Q1LJT8|A0A3Q1LJT8_BOVIN phosphatidylinositol-3,4,5-trisphosphate 5-phosphatase OS=Bos taurus OX=9913 GN=INPP5D PE=3 SV=1	147	T	AKEAPASTENPRAAE	Q92835	INPP5D	P31152	Erk4	String	CMGC/MAPK	1.29	0.83
tr|A0A3Q1LJT8|A0A3Q1LJT8_BOVIN phosphatidylinositol-3,4,5-trisphosphate 5-phosphatase OS=Bos taurus OX=9913 GN=INPP5D PE=3 SV=1	147	T	AKEAPASTENPRAAE	Q92835	INPP5D	Q8TD08	Erk7	String	CMGC/MAPK	1.29	0.83
tr|A0A3Q1LJT8|A0A3Q1LJT8_BOVIN phosphatidylinositol-3,4,5-trisphosphate 5-phosphatase OS=Bos taurus OX=9913 GN=INPP5D PE=3 SV=1	147	T	AKEAPASTENPRAAE	Q92835	INPP5D	P53778	p38g	String	CMGC/MAPK	1.29	0.83
tr|A0A3Q1LJT8|A0A3Q1LJT8_BOVIN phosphatidylinositol-3,4,5-trisphosphate 5-phosphatase OS=Bos taurus OX=9913 GN=INPP5D PE=3 SV=1	147	T	AKEAPASTENPRAAE	Q92835	INPP5D	P27361	Erk1	String	CMGC/MAPK	1.29	0.83
tr|A0A3Q1LJT8|A0A3Q1LJT8_BOVIN phosphatidylinositol-3,4,5-trisphosphate 5-phosphatase OS=Bos taurus OX=9913 GN=INPP5D PE=3 SV=1	147	T	AKEAPASTENPRAAE	Q92835	INPP5D	Q13164	Erk5	String	CMGC/MAPK	1.29	0.83
tr|A0A3Q1LJT8|A0A3Q1LJT8_BOVIN phosphatidylinositol-3,4,5-trisphosphate 5-phosphatase OS=Bos taurus OX=9913 GN=INPP5D PE=3 SV=1	147	T	AKEAPASTENPRAAE	Q92835	INPP5D	Q16659	Erk3	String	CMGC/MAPK	1.29	0.83
tr|A0A3Q1LJT8|A0A3Q1LJT8_BOVIN phosphatidylinositol-3,4,5-trisphosphate 5-phosphatase OS=Bos taurus OX=9913 GN=INPP5D PE=3 SV=1	147	T	AKEAPASTENPRAAE	Q92835	INPP5D	A8MTD8	JNK3	String	CMGC/MAPK	1.29	0.83
tr|A0A3Q1LJT8|A0A3Q1LJT8_BOVIN phosphatidylinositol-3,4,5-trisphosphate 5-phosphatase OS=Bos taurus OX=9913 GN=INPP5D PE=3 SV=1	147	T	AKEAPASTENPRAAE	Q92835	INPP5D	D3DX92	JNK1	String	CMGC/MAPK	1.29	0.83
tr|A0A3Q1LJT8|A0A3Q1LJT8_BOVIN phosphatidylinositol-3,4,5-trisphosphate 5-phosphatase OS=Bos taurus OX=9913 GN=INPP5D PE=3 SV=1	147	T	AKEAPASTENPRAAE	Q92835	INPP5D	Q15759	p38b	String	CMGC/MAPK	1.29	0.83
tr|A0A3Q1LJT8|A0A3Q1LJT8_BOVIN phosphatidylinositol-3,4,5-trisphosphate 5-phosphatase OS=Bos taurus OX=9913 GN=INPP5D PE=3 SV=1	147	T	AKEAPASTENPRAAE	Q92835	INPP5D	P45984	JNK2	String	CMGC/MAPK	1.29	0.83
tr|A0A3Q1LJT8|A0A3Q1LJT8_BOVIN phosphatidylinositol-3,4,5-trisphosphate 5-phosphatase OS=Bos taurus OX=9913 GN=INPP5D PE=3 SV=1	147	T	AKEAPASTENPRAAE	Q92835	INPP5D	P28482	Erk2	String	CMGC/MAPK	1.29	0.83
tr|A0A3Q1LJT8|A0A3Q1LJT8_BOVIN phosphatidylinositol-3,4,5-trisphosphate 5-phosphatase OS=Bos taurus OX=9913 GN=INPP5D PE=3 SV=1	147	T	AKEAPASTENPRAAE	Q92835	INPP5D	Q16539	p38a	String	CMGC/MAPK	1.29	0.83
tr|A0A3Q1LJT8|A0A3Q1LJT8_BOVIN phosphatidylinositol-3,4,5-trisphosphate 5-phosphatase OS=Bos taurus OX=9913 GN=INPP5D PE=3 SV=1	147	T	AKEAPASTENPRAAE	Q92835	INPP5D	O15264	p38d	String	CMGC/MAPK	1.29	0.83
tr|A0A3Q1LJT8|A0A3Q1LJT8_BOVIN phosphatidylinositol-3,4,5-trisphosphate 5-phosphatase OS=Bos taurus OX=9913 GN=INPP5D PE=3 SV=1	147	T	AKEAPASTENPRAAE	Q92835	INPP5D	Q9H4B4	PLK3	String	Other/PLK	1.15	1.07
tr|A0A3Q1LJT8|A0A3Q1LJT8_BOVIN phosphatidylinositol-3,4,5-trisphosphate 5-phosphatase OS=Bos taurus OX=9913 GN=INPP5D PE=3 SV=1	147	T	AKEAPASTENPRAAE	Q92835	INPP5D	P53350	PLK1	String	Other/PLK	1.15	1.07
tr|A0A3Q1LJT8|A0A3Q1LJT8_BOVIN phosphatidylinositol-3,4,5-trisphosphate 5-phosphatase OS=Bos taurus OX=9913 GN=INPP5D PE=3 SV=1	147	T	AKEAPASTENPRAAE	Q92835	INPP5D	O00444	PLK4	String	Other/PLK	1.15	1.07
tr|A0A3Q1LJT8|A0A3Q1LJT8_BOVIN phosphatidylinositol-3,4,5-trisphosphate 5-phosphatase OS=Bos taurus OX=9913 GN=INPP5D PE=3 SV=1	147	T	AKEAPASTENPRAAE	Q92835	INPP5D	Q9NYY3	PLK2	String	Other/PLK	1.15	1.07
tr|A0A3Q1LJT8|A0A3Q1LJT8_BOVIN phosphatidylinositol-3,4,5-trisphosphate 5-phosphatase OS=Bos taurus OX=9913 GN=INPP5D PE=3 SV=1	163	T	GRPSLSETLFQRLQT	Q92835	INPP5D	Q9H4B4	PLK3	String	Other/PLK	1.08	1.07
tr|A0A3Q1LJT8|A0A3Q1LJT8_BOVIN phosphatidylinositol-3,4,5-trisphosphate 5-phosphatase OS=Bos taurus OX=9913 GN=INPP5D PE=3 SV=1	163	T	GRPSLSETLFQRLQT	Q92835	INPP5D	P53350	PLK1	String	Other/PLK	1.08	1.07
tr|A0A3Q1LJT8|A0A3Q1LJT8_BOVIN phosphatidylinositol-3,4,5-trisphosphate 5-phosphatase OS=Bos taurus OX=9913 GN=INPP5D PE=3 SV=1	163	T	GRPSLSETLFQRLQT	Q92835	INPP5D	O00444	PLK4	String	Other/PLK	1.08	1.07
tr|A0A3Q1LJT8|A0A3Q1LJT8_BOVIN phosphatidylinositol-3,4,5-trisphosphate 5-phosphatase OS=Bos taurus OX=9913 GN=INPP5D PE=3 SV=1	163	T	GRPSLSETLFQRLQT	Q92835	INPP5D	Q9NYY3	PLK2	String	Other/PLK	1.08	1.07
tr|A0A3Q1LJT8|A0A3Q1LJT8_BOVIN phosphatidylinositol-3,4,5-trisphosphate 5-phosphatase OS=Bos taurus OX=9913 GN=INPP5D PE=3 SV=1	170	T	TLFQRLQTMDTSGIP	Q92835	INPP5D	P31749	AKT1	String	AGC/AKT	1.76	1.21
tr|A0A3Q1LJT8|A0A3Q1LJT8_BOVIN phosphatidylinositol-3,4,5-trisphosphate 5-phosphatase OS=Bos taurus OX=9913 GN=INPP5D PE=3 SV=1	170	T	TLFQRLQTMDTSGIP	Q92835	INPP5D	P04049	RAF1	String	TKL/RAF	2.4	1.4
tr|A0A3Q1LJT8|A0A3Q1LJT8_BOVIN phosphatidylinositol-3,4,5-trisphosphate 5-phosphatase OS=Bos taurus OX=9913 GN=INPP5D PE=3 SV=1	170	T	TLFQRLQTMDTSGIP	Q92835	INPP5D	Q8IVT5	KSR1	String	TKL/RAF	2.4	1.4
tr|A0A3Q1LJT8|A0A3Q1LJT8_BOVIN phosphatidylinositol-3,4,5-trisphosphate 5-phosphatase OS=Bos taurus OX=9913 GN=INPP5D PE=3 SV=1	170	T	TLFQRLQTMDTSGIP	Q92835	INPP5D	P10398	ARAF	String	TKL/RAF	2.4	1.4
tr|A0A3Q1LJT8|A0A3Q1LJT8_BOVIN phosphatidylinositol-3,4,5-trisphosphate 5-phosphatase OS=Bos taurus OX=9913 GN=INPP5D PE=3 SV=1	170	T	TLFQRLQTMDTSGIP	Q92835	INPP5D	Q6VAB6	KSR2	String	TKL/RAF	2.4	1.4
tr|A0A3Q1LJT8|A0A3Q1LJT8_BOVIN phosphatidylinositol-3,4,5-trisphosphate 5-phosphatase OS=Bos taurus OX=9913 GN=INPP5D PE=3 SV=1	170	T	TLFQRLQTMDTSGIP	Q92835	INPP5D	P15056	BRAF	String	TKL/RAF	2.4	1.4
tr|A0A3Q1LJT8|A0A3Q1LJT8_BOVIN phosphatidylinositol-3,4,5-trisphosphate 5-phosphatase OS=Bos taurus OX=9913 GN=INPP5D PE=3 SV=1	174	S	RLQTMDTSGIPEEHL	Q92835	INPP5D	P04049	RAF1	String	TKL/RAF	1.6	1.4
tr|A0A3Q1LJT8|A0A3Q1LJT8_BOVIN phosphatidylinositol-3,4,5-trisphosphate 5-phosphatase OS=Bos taurus OX=9913 GN=INPP5D PE=3 SV=1	174	S	RLQTMDTSGIPEEHL	Q92835	INPP5D	Q8IVT5	KSR1	String	TKL/RAF	1.6	1.4
tr|A0A3Q1LJT8|A0A3Q1LJT8_BOVIN phosphatidylinositol-3,4,5-trisphosphate 5-phosphatase OS=Bos taurus OX=9913 GN=INPP5D PE=3 SV=1	174	S	RLQTMDTSGIPEEHL	Q92835	INPP5D	P10398	ARAF	String	TKL/RAF	1.6	1.4
tr|A0A3Q1LJT8|A0A3Q1LJT8_BOVIN phosphatidylinositol-3,4,5-trisphosphate 5-phosphatase OS=Bos taurus OX=9913 GN=INPP5D PE=3 SV=1	174	S	RLQTMDTSGIPEEHL	Q92835	INPP5D	Q6VAB6	KSR2	String	TKL/RAF	1.6	1.4
tr|A0A3Q1LJT8|A0A3Q1LJT8_BOVIN phosphatidylinositol-3,4,5-trisphosphate 5-phosphatase OS=Bos taurus OX=9913 GN=INPP5D PE=3 SV=1	174	S	RLQTMDTSGIPEEHL	Q92835	INPP5D	P15056	BRAF	String	TKL/RAF	1.6	1.4
tr|A0A3Q1LJT8|A0A3Q1LJT8_BOVIN phosphatidylinositol-3,4,5-trisphosphate 5-phosphatase OS=Bos taurus OX=9913 GN=INPP5D PE=3 SV=1	187	Y	HLKAIQDYLSTQLSL	Q92835	INPP5D	P06213	INSR	String	TK/InsR	1.98	1.79
tr|A0A3Q1LJT8|A0A3Q1LJT8_BOVIN phosphatidylinositol-3,4,5-trisphosphate 5-phosphatase OS=Bos taurus OX=9913 GN=INPP5D PE=3 SV=1	187	Y	HLKAIQDYLSTQLSL	Q92835	INPP5D	P52333	JAK3	Exp.&String	TK/JakA	2.61	1.92
tr|A0A3Q1LJT8|A0A3Q1LJT8_BOVIN phosphatidylinositol-3,4,5-trisphosphate 5-phosphatase OS=Bos taurus OX=9913 GN=INPP5D PE=3 SV=1	187	Y	HLKAIQDYLSTQLSL	Q92835	INPP5D	P23458	JAK1	Exp.&String	TK/JakA	2.61	1.92
tr|A0A3Q1LJT8|A0A3Q1LJT8_BOVIN phosphatidylinositol-3,4,5-trisphosphate 5-phosphatase OS=Bos taurus OX=9913 GN=INPP5D PE=3 SV=1	187	Y	HLKAIQDYLSTQLSL	Q92835	INPP5D	O60674	JAK2	Exp.&String	TK/JakA	2.61	1.92
tr|A0A3Q1LJT8|A0A3Q1LJT8_BOVIN phosphatidylinositol-3,4,5-trisphosphate 5-phosphatase OS=Bos taurus OX=9913 GN=INPP5D PE=3 SV=1	187	Y	HLKAIQDYLSTQLSL	Q92835	INPP5D	P29597	TYK2	Exp.&String	TK/JakA	2.61	1.92
tr|A0A3Q1LJT8|A0A3Q1LJT8_BOVIN phosphatidylinositol-3,4,5-trisphosphate 5-phosphatase OS=Bos taurus OX=9913 GN=INPP5D PE=3 SV=1	196	S	STQLSLDSDFVKSGS	Q92835	INPP5D	Q9H4B4	PLK3	String	Other/PLK	1.33	1.07
tr|A0A3Q1LJT8|A0A3Q1LJT8_BOVIN phosphatidylinositol-3,4,5-trisphosphate 5-phosphatase OS=Bos taurus OX=9913 GN=INPP5D PE=3 SV=1	196	S	STQLSLDSDFVKSGS	Q92835	INPP5D	P53350	PLK1	String	Other/PLK	1.33	1.07
tr|A0A3Q1LJT8|A0A3Q1LJT8_BOVIN phosphatidylinositol-3,4,5-trisphosphate 5-phosphatase OS=Bos taurus OX=9913 GN=INPP5D PE=3 SV=1	196	S	STQLSLDSDFVKSGS	Q92835	INPP5D	O00444	PLK4	String	Other/PLK	1.33	1.07
tr|A0A3Q1LJT8|A0A3Q1LJT8_BOVIN phosphatidylinositol-3,4,5-trisphosphate 5-phosphatase OS=Bos taurus OX=9913 GN=INPP5D PE=3 SV=1	196	S	STQLSLDSDFVKSGS	Q92835	INPP5D	Q9NYY3	PLK2	String	Other/PLK	1.33	1.07
tr|A0A3Q1LJT8|A0A3Q1LJT8_BOVIN phosphatidylinositol-3,4,5-trisphosphate 5-phosphatase OS=Bos taurus OX=9913 GN=INPP5D PE=3 SV=1	201	S	LDSDFVKSGSSSLPH	Q92835	INPP5D	P04049	RAF1	String	TKL/RAF	2.4	1.4
tr|A0A3Q1LJT8|A0A3Q1LJT8_BOVIN phosphatidylinositol-3,4,5-trisphosphate 5-phosphatase OS=Bos taurus OX=9913 GN=INPP5D PE=3 SV=1	201	S	LDSDFVKSGSSSLPH	Q92835	INPP5D	Q8IVT5	KSR1	String	TKL/RAF	2.4	1.4
tr|A0A3Q1LJT8|A0A3Q1LJT8_BOVIN phosphatidylinositol-3,4,5-trisphosphate 5-phosphatase OS=Bos taurus OX=9913 GN=INPP5D PE=3 SV=1	201	S	LDSDFVKSGSSSLPH	Q92835	INPP5D	P10398	ARAF	String	TKL/RAF	2.4	1.4
tr|A0A3Q1LJT8|A0A3Q1LJT8_BOVIN phosphatidylinositol-3,4,5-trisphosphate 5-phosphatase OS=Bos taurus OX=9913 GN=INPP5D PE=3 SV=1	201	S	LDSDFVKSGSSSLPH	Q92835	INPP5D	Q6VAB6	KSR2	String	TKL/RAF	2.4	1.4
tr|A0A3Q1LJT8|A0A3Q1LJT8_BOVIN phosphatidylinositol-3,4,5-trisphosphate 5-phosphatase OS=Bos taurus OX=9913 GN=INPP5D PE=3 SV=1	201	S	LDSDFVKSGSSSLPH	Q92835	INPP5D	P15056	BRAF	String	TKL/RAF	2.4	1.4
tr|A0A3Q1LJT8|A0A3Q1LJT8_BOVIN phosphatidylinositol-3,4,5-trisphosphate 5-phosphatase OS=Bos taurus OX=9913 GN=INPP5D PE=3 SV=1	203	S	SDFVKSGSSSLPHLK	Q92835	INPP5D	Q9H4B4	PLK3	String	Other/PLK	1.4	1.07
tr|A0A3Q1LJT8|A0A3Q1LJT8_BOVIN phosphatidylinositol-3,4,5-trisphosphate 5-phosphatase OS=Bos taurus OX=9913 GN=INPP5D PE=3 SV=1	203	S	SDFVKSGSSSLPHLK	Q92835	INPP5D	P53350	PLK1	String	Other/PLK	1.4	1.07
tr|A0A3Q1LJT8|A0A3Q1LJT8_BOVIN phosphatidylinositol-3,4,5-trisphosphate 5-phosphatase OS=Bos taurus OX=9913 GN=INPP5D PE=3 SV=1	203	S	SDFVKSGSSSLPHLK	Q92835	INPP5D	O00444	PLK4	String	Other/PLK	1.4	1.07
tr|A0A3Q1LJT8|A0A3Q1LJT8_BOVIN phosphatidylinositol-3,4,5-trisphosphate 5-phosphatase OS=Bos taurus OX=9913 GN=INPP5D PE=3 SV=1	203	S	SDFVKSGSSSLPHLK	Q92835	INPP5D	Q9NYY3	PLK2	String	Other/PLK	1.4	1.07
tr|A0A3Q1LJT8|A0A3Q1LJT8_BOVIN phosphatidylinositol-3,4,5-trisphosphate 5-phosphatase OS=Bos taurus OX=9913 GN=INPP5D PE=3 SV=1	205	S	FVKSGSSSLPHLKKL	Q92835	INPP5D	P04049	RAF1	String	TKL/RAF	4	1.4
tr|A0A3Q1LJT8|A0A3Q1LJT8_BOVIN phosphatidylinositol-3,4,5-trisphosphate 5-phosphatase OS=Bos taurus OX=9913 GN=INPP5D PE=3 SV=1	205	S	FVKSGSSSLPHLKKL	Q92835	INPP5D	Q8IVT5	KSR1	String	TKL/RAF	4	1.4
tr|A0A3Q1LJT8|A0A3Q1LJT8_BOVIN phosphatidylinositol-3,4,5-trisphosphate 5-phosphatase OS=Bos taurus OX=9913 GN=INPP5D PE=3 SV=1	205	S	FVKSGSSSLPHLKKL	Q92835	INPP5D	P10398	ARAF	String	TKL/RAF	4	1.4
tr|A0A3Q1LJT8|A0A3Q1LJT8_BOVIN phosphatidylinositol-3,4,5-trisphosphate 5-phosphatase OS=Bos taurus OX=9913 GN=INPP5D PE=3 SV=1	205	S	FVKSGSSSLPHLKKL	Q92835	INPP5D	Q6VAB6	KSR2	String	TKL/RAF	4	1.4
tr|A0A3Q1LJT8|A0A3Q1LJT8_BOVIN phosphatidylinositol-3,4,5-trisphosphate 5-phosphatase OS=Bos taurus OX=9913 GN=INPP5D PE=3 SV=1	205	S	FVKSGSSSLPHLKKL	Q92835	INPP5D	P15056	BRAF	String	TKL/RAF	4	1.4
tr|A0A3Q1LJT8|A0A3Q1LJT8_BOVIN phosphatidylinositol-3,4,5-trisphosphate 5-phosphatase OS=Bos taurus OX=9913 GN=INPP5D PE=3 SV=1	243	S	RLFDQQLSPGLRPRP	Q92835	INPP5D	P31152	Erk4	String	CMGC/MAPK	1.77	0.83
tr|A0A3Q1LJT8|A0A3Q1LJT8_BOVIN phosphatidylinositol-3,4,5-trisphosphate 5-phosphatase OS=Bos taurus OX=9913 GN=INPP5D PE=3 SV=1	243	S	RLFDQQLSPGLRPRP	Q92835	INPP5D	Q8TD08	Erk7	String	CMGC/MAPK	1.77	0.83
tr|A0A3Q1LJT8|A0A3Q1LJT8_BOVIN phosphatidylinositol-3,4,5-trisphosphate 5-phosphatase OS=Bos taurus OX=9913 GN=INPP5D PE=3 SV=1	243	S	RLFDQQLSPGLRPRP	Q92835	INPP5D	P53778	p38g	String	CMGC/MAPK	1.77	0.83
tr|A0A3Q1LJT8|A0A3Q1LJT8_BOVIN phosphatidylinositol-3,4,5-trisphosphate 5-phosphatase OS=Bos taurus OX=9913 GN=INPP5D PE=3 SV=1	243	S	RLFDQQLSPGLRPRP	Q92835	INPP5D	P27361	Erk1	String	CMGC/MAPK	1.77	0.83
tr|A0A3Q1LJT8|A0A3Q1LJT8_BOVIN phosphatidylinositol-3,4,5-trisphosphate 5-phosphatase OS=Bos taurus OX=9913 GN=INPP5D PE=3 SV=1	243	S	RLFDQQLSPGLRPRP	Q92835	INPP5D	Q13164	Erk5	String	CMGC/MAPK	1.77	0.83
tr|A0A3Q1LJT8|A0A3Q1LJT8_BOVIN phosphatidylinositol-3,4,5-trisphosphate 5-phosphatase OS=Bos taurus OX=9913 GN=INPP5D PE=3 SV=1	243	S	RLFDQQLSPGLRPRP	Q92835	INPP5D	Q16659	Erk3	String	CMGC/MAPK	1.77	0.83
tr|A0A3Q1LJT8|A0A3Q1LJT8_BOVIN phosphatidylinositol-3,4,5-trisphosphate 5-phosphatase OS=Bos taurus OX=9913 GN=INPP5D PE=3 SV=1	243	S	RLFDQQLSPGLRPRP	Q92835	INPP5D	A8MTD8	JNK3	String	CMGC/MAPK	1.77	0.83
tr|A0A3Q1LJT8|A0A3Q1LJT8_BOVIN phosphatidylinositol-3,4,5-trisphosphate 5-phosphatase OS=Bos taurus OX=9913 GN=INPP5D PE=3 SV=1	243	S	RLFDQQLSPGLRPRP	Q92835	INPP5D	D3DX92	JNK1	String	CMGC/MAPK	1.77	0.83
tr|A0A3Q1LJT8|A0A3Q1LJT8_BOVIN phosphatidylinositol-3,4,5-trisphosphate 5-phosphatase OS=Bos taurus OX=9913 GN=INPP5D PE=3 SV=1	243	S	RLFDQQLSPGLRPRP	Q92835	INPP5D	Q15759	p38b	String	CMGC/MAPK	1.77	0.83
tr|A0A3Q1LJT8|A0A3Q1LJT8_BOVIN phosphatidylinositol-3,4,5-trisphosphate 5-phosphatase OS=Bos taurus OX=9913 GN=INPP5D PE=3 SV=1	243	S	RLFDQQLSPGLRPRP	Q92835	INPP5D	P45984	JNK2	String	CMGC/MAPK	1.77	0.83
tr|A0A3Q1LJT8|A0A3Q1LJT8_BOVIN phosphatidylinositol-3,4,5-trisphosphate 5-phosphatase OS=Bos taurus OX=9913 GN=INPP5D PE=3 SV=1	243	S	RLFDQQLSPGLRPRP	Q92835	INPP5D	P28482	Erk2	String	CMGC/MAPK	1.77	0.83
tr|A0A3Q1LJT8|A0A3Q1LJT8_BOVIN phosphatidylinositol-3,4,5-trisphosphate 5-phosphatase OS=Bos taurus OX=9913 GN=INPP5D PE=3 SV=1	243	S	RLFDQQLSPGLRPRP	Q92835	INPP5D	Q16539	p38a	String	CMGC/MAPK	1.77	0.83
tr|A0A3Q1LJT8|A0A3Q1LJT8_BOVIN phosphatidylinositol-3,4,5-trisphosphate 5-phosphatase OS=Bos taurus OX=9913 GN=INPP5D PE=3 SV=1	243	S	RLFDQQLSPGLRPRP	Q92835	INPP5D	O15264	p38d	String	CMGC/MAPK	1.77	0.83
tr|A0A3Q1LJT8|A0A3Q1LJT8_BOVIN phosphatidylinositol-3,4,5-trisphosphate 5-phosphatase OS=Bos taurus OX=9913 GN=INPP5D PE=3 SV=1	243	S	RLFDQQLSPGLRPRP	Q92835	INPP5D	P42345	FRAP	String	Atypical/PIKK/FRAP	2.6	2.08
tr|A0A3Q1LJT8|A0A3Q1LJT8_BOVIN phosphatidylinositol-3,4,5-trisphosphate 5-phosphatase OS=Bos taurus OX=9913 GN=INPP5D PE=3 SV=1	257	S	PQVPGEASPINMVAK	Q92835	INPP5D	P31152	Erk4	String	CMGC/MAPK	2	0.83
tr|A0A3Q1LJT8|A0A3Q1LJT8_BOVIN phosphatidylinositol-3,4,5-trisphosphate 5-phosphatase OS=Bos taurus OX=9913 GN=INPP5D PE=3 SV=1	257	S	PQVPGEASPINMVAK	Q92835	INPP5D	Q8TD08	Erk7	String	CMGC/MAPK	2	0.83
tr|A0A3Q1LJT8|A0A3Q1LJT8_BOVIN phosphatidylinositol-3,4,5-trisphosphate 5-phosphatase OS=Bos taurus OX=9913 GN=INPP5D PE=3 SV=1	257	S	PQVPGEASPINMVAK	Q92835	INPP5D	P53778	p38g	String	CMGC/MAPK	2	0.83
tr|A0A3Q1LJT8|A0A3Q1LJT8_BOVIN phosphatidylinositol-3,4,5-trisphosphate 5-phosphatase OS=Bos taurus OX=9913 GN=INPP5D PE=3 SV=1	257	S	PQVPGEASPINMVAK	Q92835	INPP5D	P27361	Erk1	String	CMGC/MAPK	2	0.83
tr|A0A3Q1LJT8|A0A3Q1LJT8_BOVIN phosphatidylinositol-3,4,5-trisphosphate 5-phosphatase OS=Bos taurus OX=9913 GN=INPP5D PE=3 SV=1	257	S	PQVPGEASPINMVAK	Q92835	INPP5D	Q13164	Erk5	String	CMGC/MAPK	2	0.83
tr|A0A3Q1LJT8|A0A3Q1LJT8_BOVIN phosphatidylinositol-3,4,5-trisphosphate 5-phosphatase OS=Bos taurus OX=9913 GN=INPP5D PE=3 SV=1	257	S	PQVPGEASPINMVAK	Q92835	INPP5D	Q16659	Erk3	String	CMGC/MAPK	2	0.83
tr|A0A3Q1LJT8|A0A3Q1LJT8_BOVIN phosphatidylinositol-3,4,5-trisphosphate 5-phosphatase OS=Bos taurus OX=9913 GN=INPP5D PE=3 SV=1	257	S	PQVPGEASPINMVAK	Q92835	INPP5D	A8MTD8	JNK3	String	CMGC/MAPK	2	0.83
tr|A0A3Q1LJT8|A0A3Q1LJT8_BOVIN phosphatidylinositol-3,4,5-trisphosphate 5-phosphatase OS=Bos taurus OX=9913 GN=INPP5D PE=3 SV=1	257	S	PQVPGEASPINMVAK	Q92835	INPP5D	D3DX92	JNK1	String	CMGC/MAPK	2	0.83
tr|A0A3Q1LJT8|A0A3Q1LJT8_BOVIN phosphatidylinositol-3,4,5-trisphosphate 5-phosphatase OS=Bos taurus OX=9913 GN=INPP5D PE=3 SV=1	257	S	PQVPGEASPINMVAK	Q92835	INPP5D	Q15759	p38b	String	CMGC/MAPK	2	0.83
tr|A0A3Q1LJT8|A0A3Q1LJT8_BOVIN phosphatidylinositol-3,4,5-trisphosphate 5-phosphatase OS=Bos taurus OX=9913 GN=INPP5D PE=3 SV=1	257	S	PQVPGEASPINMVAK	Q92835	INPP5D	P45984	JNK2	String	CMGC/MAPK	2	0.83
tr|A0A3Q1LJT8|A0A3Q1LJT8_BOVIN phosphatidylinositol-3,4,5-trisphosphate 5-phosphatase OS=Bos taurus OX=9913 GN=INPP5D PE=3 SV=1	257	S	PQVPGEASPINMVAK	Q92835	INPP5D	P28482	Erk2	String	CMGC/MAPK	2	0.83
tr|A0A3Q1LJT8|A0A3Q1LJT8_BOVIN phosphatidylinositol-3,4,5-trisphosphate 5-phosphatase OS=Bos taurus OX=9913 GN=INPP5D PE=3 SV=1	257	S	PQVPGEASPINMVAK	Q92835	INPP5D	Q16539	p38a	String	CMGC/MAPK	2	0.83
tr|A0A3Q1LJT8|A0A3Q1LJT8_BOVIN phosphatidylinositol-3,4,5-trisphosphate 5-phosphatase OS=Bos taurus OX=9913 GN=INPP5D PE=3 SV=1	257	S	PQVPGEASPINMVAK	Q92835	INPP5D	O15264	p38d	String	CMGC/MAPK	2	0.83
tr|A0A3Q1LJT8|A0A3Q1LJT8_BOVIN phosphatidylinositol-3,4,5-trisphosphate 5-phosphatase OS=Bos taurus OX=9913 GN=INPP5D PE=3 SV=1	257	S	PQVPGEASPINMVAK	Q92835	INPP5D	Q9H4B4	PLK3	String	Other/PLK	1.5	1.07
tr|A0A3Q1LJT8|A0A3Q1LJT8_BOVIN phosphatidylinositol-3,4,5-trisphosphate 5-phosphatase OS=Bos taurus OX=9913 GN=INPP5D PE=3 SV=1	257	S	PQVPGEASPINMVAK	Q92835	INPP5D	P53350	PLK1	String	Other/PLK	1.5	1.07
tr|A0A3Q1LJT8|A0A3Q1LJT8_BOVIN phosphatidylinositol-3,4,5-trisphosphate 5-phosphatase OS=Bos taurus OX=9913 GN=INPP5D PE=3 SV=1	257	S	PQVPGEASPINMVAK	Q92835	INPP5D	O00444	PLK4	String	Other/PLK	1.5	1.07
tr|A0A3Q1LJT8|A0A3Q1LJT8_BOVIN phosphatidylinositol-3,4,5-trisphosphate 5-phosphatase OS=Bos taurus OX=9913 GN=INPP5D PE=3 SV=1	257	S	PQVPGEASPINMVAK	Q92835	INPP5D	Q9NYY3	PLK2	String	Other/PLK	1.5	1.07
tr|A0A3Q1LJT8|A0A3Q1LJT8_BOVIN phosphatidylinositol-3,4,5-trisphosphate 5-phosphatase OS=Bos taurus OX=9913 GN=INPP5D PE=3 SV=1	257	S	PQVPGEASPINMVAK	Q92835	INPP5D	P42345	FRAP	String	Atypical/PIKK/FRAP	5.87	2.08
tr|A0A3Q1LJT8|A0A3Q1LJT8_BOVIN phosphatidylinositol-3,4,5-trisphosphate 5-phosphatase OS=Bos taurus OX=9913 GN=INPP5D PE=3 SV=1	266	S	INMVAKLSQLTSLLS	Q92835	INPP5D	Q9H4B4	PLK3	String	Other/PLK	1.21	1.07
tr|A0A3Q1LJT8|A0A3Q1LJT8_BOVIN phosphatidylinositol-3,4,5-trisphosphate 5-phosphatase OS=Bos taurus OX=9913 GN=INPP5D PE=3 SV=1	266	S	INMVAKLSQLTSLLS	Q92835	INPP5D	P53350	PLK1	String	Other/PLK	1.21	1.07
tr|A0A3Q1LJT8|A0A3Q1LJT8_BOVIN phosphatidylinositol-3,4,5-trisphosphate 5-phosphatase OS=Bos taurus OX=9913 GN=INPP5D PE=3 SV=1	266	S	INMVAKLSQLTSLLS	Q92835	INPP5D	O00444	PLK4	String	Other/PLK	1.21	1.07
tr|A0A3Q1LJT8|A0A3Q1LJT8_BOVIN phosphatidylinositol-3,4,5-trisphosphate 5-phosphatase OS=Bos taurus OX=9913 GN=INPP5D PE=3 SV=1	266	S	INMVAKLSQLTSLLS	Q92835	INPP5D	Q9NYY3	PLK2	String	Other/PLK	1.21	1.07
tr|A0A3Q1LJT8|A0A3Q1LJT8_BOVIN phosphatidylinositol-3,4,5-trisphosphate 5-phosphatase OS=Bos taurus OX=9913 GN=INPP5D PE=3 SV=1	269	T	VAKLSQLTSLLSSIE	Q92835	INPP5D	Q9H4B4	PLK3	String	Other/PLK	1.27	1.07
tr|A0A3Q1LJT8|A0A3Q1LJT8_BOVIN phosphatidylinositol-3,4,5-trisphosphate 5-phosphatase OS=Bos taurus OX=9913 GN=INPP5D PE=3 SV=1	269	T	VAKLSQLTSLLSSIE	Q92835	INPP5D	P53350	PLK1	String	Other/PLK	1.27	1.07
tr|A0A3Q1LJT8|A0A3Q1LJT8_BOVIN phosphatidylinositol-3,4,5-trisphosphate 5-phosphatase OS=Bos taurus OX=9913 GN=INPP5D PE=3 SV=1	269	T	VAKLSQLTSLLSSIE	Q92835	INPP5D	O00444	PLK4	String	Other/PLK	1.27	1.07
tr|A0A3Q1LJT8|A0A3Q1LJT8_BOVIN phosphatidylinositol-3,4,5-trisphosphate 5-phosphatase OS=Bos taurus OX=9913 GN=INPP5D PE=3 SV=1	269	T	VAKLSQLTSLLSSIE	Q92835	INPP5D	Q9NYY3	PLK2	String	Other/PLK	1.27	1.07
tr|A0A3Q1LJT8|A0A3Q1LJT8_BOVIN phosphatidylinositol-3,4,5-trisphosphate 5-phosphatase OS=Bos taurus OX=9913 GN=INPP5D PE=3 SV=1	270	S	AKLSQLTSLLSSIED	Q92835	INPP5D	Q9H4B4	PLK3	String	Other/PLK	1.6	1.07
tr|A0A3Q1LJT8|A0A3Q1LJT8_BOVIN phosphatidylinositol-3,4,5-trisphosphate 5-phosphatase OS=Bos taurus OX=9913 GN=INPP5D PE=3 SV=1	270	S	AKLSQLTSLLSSIED	Q92835	INPP5D	P53350	PLK1	String	Other/PLK	1.6	1.07
tr|A0A3Q1LJT8|A0A3Q1LJT8_BOVIN phosphatidylinositol-3,4,5-trisphosphate 5-phosphatase OS=Bos taurus OX=9913 GN=INPP5D PE=3 SV=1	270	S	AKLSQLTSLLSSIED	Q92835	INPP5D	O00444	PLK4	String	Other/PLK	1.6	1.07
tr|A0A3Q1LJT8|A0A3Q1LJT8_BOVIN phosphatidylinositol-3,4,5-trisphosphate 5-phosphatase OS=Bos taurus OX=9913 GN=INPP5D PE=3 SV=1	270	S	AKLSQLTSLLSSIED	Q92835	INPP5D	Q9NYY3	PLK2	String	Other/PLK	1.6	1.07
tr|A0A3Q1LJT8|A0A3Q1LJT8_BOVIN phosphatidylinositol-3,4,5-trisphosphate 5-phosphatase OS=Bos taurus OX=9913 GN=INPP5D PE=3 SV=1	273	S	SQLTSLLSSIEDKVK	Q92835	INPP5D	Q9H4B4	PLK3	String	Other/PLK	1.15	1.07
tr|A0A3Q1LJT8|A0A3Q1LJT8_BOVIN phosphatidylinositol-3,4,5-trisphosphate 5-phosphatase OS=Bos taurus OX=9913 GN=INPP5D PE=3 SV=1	273	S	SQLTSLLSSIEDKVK	Q92835	INPP5D	P53350	PLK1	String	Other/PLK	1.15	1.07
tr|A0A3Q1LJT8|A0A3Q1LJT8_BOVIN phosphatidylinositol-3,4,5-trisphosphate 5-phosphatase OS=Bos taurus OX=9913 GN=INPP5D PE=3 SV=1	273	S	SQLTSLLSSIEDKVK	Q92835	INPP5D	O00444	PLK4	String	Other/PLK	1.15	1.07
tr|A0A3Q1LJT8|A0A3Q1LJT8_BOVIN phosphatidylinositol-3,4,5-trisphosphate 5-phosphatase OS=Bos taurus OX=9913 GN=INPP5D PE=3 SV=1	273	S	SQLTSLLSSIEDKVK	Q92835	INPP5D	Q9NYY3	PLK2	String	Other/PLK	1.15	1.07
tr|A0A3Q1LJT8|A0A3Q1LJT8_BOVIN phosphatidylinositol-3,4,5-trisphosphate 5-phosphatase OS=Bos taurus OX=9913 GN=INPP5D PE=3 SV=1	274	S	QLTSLLSSIEDKVKA	Q92835	INPP5D	Q9H4B4	PLK3	String	Other/PLK	1.08	1.07
tr|A0A3Q1LJT8|A0A3Q1LJT8_BOVIN phosphatidylinositol-3,4,5-trisphosphate 5-phosphatase OS=Bos taurus OX=9913 GN=INPP5D PE=3 SV=1	274	S	QLTSLLSSIEDKVKA	Q92835	INPP5D	P53350	PLK1	String	Other/PLK	1.08	1.07
tr|A0A3Q1LJT8|A0A3Q1LJT8_BOVIN phosphatidylinositol-3,4,5-trisphosphate 5-phosphatase OS=Bos taurus OX=9913 GN=INPP5D PE=3 SV=1	274	S	QLTSLLSSIEDKVKA	Q92835	INPP5D	O00444	PLK4	String	Other/PLK	1.08	1.07
tr|A0A3Q1LJT8|A0A3Q1LJT8_BOVIN phosphatidylinositol-3,4,5-trisphosphate 5-phosphatase OS=Bos taurus OX=9913 GN=INPP5D PE=3 SV=1	274	S	QLTSLLSSIEDKVKA	Q92835	INPP5D	Q9NYY3	PLK2	String	Other/PLK	1.08	1.07
tr|A0A3Q1LJT8|A0A3Q1LJT8_BOVIN phosphatidylinositol-3,4,5-trisphosphate 5-phosphatase OS=Bos taurus OX=9913 GN=INPP5D PE=3 SV=1	289	S	LLHEGPESPHRRSLI	Q92835	INPP5D	P31152	Erk4	String	CMGC/MAPK	2.08	0.83
tr|A0A3Q1LJT8|A0A3Q1LJT8_BOVIN phosphatidylinositol-3,4,5-trisphosphate 5-phosphatase OS=Bos taurus OX=9913 GN=INPP5D PE=3 SV=1	289	S	LLHEGPESPHRRSLI	Q92835	INPP5D	Q8TD08	Erk7	String	CMGC/MAPK	2.08	0.83
tr|A0A3Q1LJT8|A0A3Q1LJT8_BOVIN phosphatidylinositol-3,4,5-trisphosphate 5-phosphatase OS=Bos taurus OX=9913 GN=INPP5D PE=3 SV=1	289	S	LLHEGPESPHRRSLI	Q92835	INPP5D	P53778	p38g	String	CMGC/MAPK	2.08	0.83
tr|A0A3Q1LJT8|A0A3Q1LJT8_BOVIN phosphatidylinositol-3,4,5-trisphosphate 5-phosphatase OS=Bos taurus OX=9913 GN=INPP5D PE=3 SV=1	289	S	LLHEGPESPHRRSLI	Q92835	INPP5D	P27361	Erk1	String	CMGC/MAPK	2.08	0.83
tr|A0A3Q1LJT8|A0A3Q1LJT8_BOVIN phosphatidylinositol-3,4,5-trisphosphate 5-phosphatase OS=Bos taurus OX=9913 GN=INPP5D PE=3 SV=1	289	S	LLHEGPESPHRRSLI	Q92835	INPP5D	Q13164	Erk5	String	CMGC/MAPK	2.08	0.83
tr|A0A3Q1LJT8|A0A3Q1LJT8_BOVIN phosphatidylinositol-3,4,5-trisphosphate 5-phosphatase OS=Bos taurus OX=9913 GN=INPP5D PE=3 SV=1	289	S	LLHEGPESPHRRSLI	Q92835	INPP5D	Q16659	Erk3	String	CMGC/MAPK	2.08	0.83
tr|A0A3Q1LJT8|A0A3Q1LJT8_BOVIN phosphatidylinositol-3,4,5-trisphosphate 5-phosphatase OS=Bos taurus OX=9913 GN=INPP5D PE=3 SV=1	289	S	LLHEGPESPHRRSLI	Q92835	INPP5D	A8MTD8	JNK3	String	CMGC/MAPK	2.08	0.83
tr|A0A3Q1LJT8|A0A3Q1LJT8_BOVIN phosphatidylinositol-3,4,5-trisphosphate 5-phosphatase OS=Bos taurus OX=9913 GN=INPP5D PE=3 SV=1	289	S	LLHEGPESPHRRSLI	Q92835	INPP5D	D3DX92	JNK1	String	CMGC/MAPK	2.08	0.83
tr|A0A3Q1LJT8|A0A3Q1LJT8_BOVIN phosphatidylinositol-3,4,5-trisphosphate 5-phosphatase OS=Bos taurus OX=9913 GN=INPP5D PE=3 SV=1	289	S	LLHEGPESPHRRSLI	Q92835	INPP5D	Q15759	p38b	String	CMGC/MAPK	2.08	0.83
tr|A0A3Q1LJT8|A0A3Q1LJT8_BOVIN phosphatidylinositol-3,4,5-trisphosphate 5-phosphatase OS=Bos taurus OX=9913 GN=INPP5D PE=3 SV=1	289	S	LLHEGPESPHRRSLI	Q92835	INPP5D	P45984	JNK2	String	CMGC/MAPK	2.08	0.83
tr|A0A3Q1LJT8|A0A3Q1LJT8_BOVIN phosphatidylinositol-3,4,5-trisphosphate 5-phosphatase OS=Bos taurus OX=9913 GN=INPP5D PE=3 SV=1	289	S	LLHEGPESPHRRSLI	Q92835	INPP5D	P28482	Erk2	String	CMGC/MAPK	2.08	0.83
tr|A0A3Q1LJT8|A0A3Q1LJT8_BOVIN phosphatidylinositol-3,4,5-trisphosphate 5-phosphatase OS=Bos taurus OX=9913 GN=INPP5D PE=3 SV=1	289	S	LLHEGPESPHRRSLI	Q92835	INPP5D	Q16539	p38a	String	CMGC/MAPK	2.08	0.83
tr|A0A3Q1LJT8|A0A3Q1LJT8_BOVIN phosphatidylinositol-3,4,5-trisphosphate 5-phosphatase OS=Bos taurus OX=9913 GN=INPP5D PE=3 SV=1	289	S	LLHEGPESPHRRSLI	Q92835	INPP5D	O15264	p38d	String	CMGC/MAPK	2.08	0.83
tr|A0A3Q1LJT8|A0A3Q1LJT8_BOVIN phosphatidylinositol-3,4,5-trisphosphate 5-phosphatase OS=Bos taurus OX=9913 GN=INPP5D PE=3 SV=1	289	S	LLHEGPESPHRRSLI	Q92835	INPP5D	P42345	FRAP	String	Atypical/PIKK/FRAP	2.53	2.08
tr|A0A3Q1LJT8|A0A3Q1LJT8_BOVIN phosphatidylinositol-3,4,5-trisphosphate 5-phosphatase OS=Bos taurus OX=9913 GN=INPP5D PE=3 SV=1	307	S	TFEVKAESLGIPQKL	Q92835	INPP5D	P31749	AKT1	String	AGC/AKT	1.26	1.21
tr|A0A3Q1LJT8|A0A3Q1LJT8_BOVIN phosphatidylinositol-3,4,5-trisphosphate 5-phosphatase OS=Bos taurus OX=9913 GN=INPP5D PE=3 SV=1	307	S	TFEVKAESLGIPQKL	Q92835	INPP5D	P04049	RAF1	String	TKL/RAF	1.4	1.4
tr|A0A3Q1LJT8|A0A3Q1LJT8_BOVIN phosphatidylinositol-3,4,5-trisphosphate 5-phosphatase OS=Bos taurus OX=9913 GN=INPP5D PE=3 SV=1	307	S	TFEVKAESLGIPQKL	Q92835	INPP5D	Q8IVT5	KSR1	String	TKL/RAF	1.4	1.4
tr|A0A3Q1LJT8|A0A3Q1LJT8_BOVIN phosphatidylinositol-3,4,5-trisphosphate 5-phosphatase OS=Bos taurus OX=9913 GN=INPP5D PE=3 SV=1	307	S	TFEVKAESLGIPQKL	Q92835	INPP5D	P10398	ARAF	String	TKL/RAF	1.4	1.4
tr|A0A3Q1LJT8|A0A3Q1LJT8_BOVIN phosphatidylinositol-3,4,5-trisphosphate 5-phosphatase OS=Bos taurus OX=9913 GN=INPP5D PE=3 SV=1	307	S	TFEVKAESLGIPQKL	Q92835	INPP5D	Q6VAB6	KSR2	String	TKL/RAF	1.4	1.4
tr|A0A3Q1LJT8|A0A3Q1LJT8_BOVIN phosphatidylinositol-3,4,5-trisphosphate 5-phosphatase OS=Bos taurus OX=9913 GN=INPP5D PE=3 SV=1	307	S	TFEVKAESLGIPQKL	Q92835	INPP5D	P15056	BRAF	String	TKL/RAF	1.4	1.4
tr|A0A3Q1LJT8|A0A3Q1LJT8_BOVIN phosphatidylinositol-3,4,5-trisphosphate 5-phosphatase OS=Bos taurus OX=9913 GN=INPP5D PE=3 SV=1	330	S	GKLIIKKSKDSSEDK	Q92835	INPP5D	Q9H4B4	PLK3	String	Other/PLK	1.6	1.07
tr|A0A3Q1LJT8|A0A3Q1LJT8_BOVIN phosphatidylinositol-3,4,5-trisphosphate 5-phosphatase OS=Bos taurus OX=9913 GN=INPP5D PE=3 SV=1	330	S	GKLIIKKSKDSSEDK	Q92835	INPP5D	P53350	PLK1	String	Other/PLK	1.6	1.07
tr|A0A3Q1LJT8|A0A3Q1LJT8_BOVIN phosphatidylinositol-3,4,5-trisphosphate 5-phosphatase OS=Bos taurus OX=9913 GN=INPP5D PE=3 SV=1	330	S	GKLIIKKSKDSSEDK	Q92835	INPP5D	O00444	PLK4	String	Other/PLK	1.6	1.07
tr|A0A3Q1LJT8|A0A3Q1LJT8_BOVIN phosphatidylinositol-3,4,5-trisphosphate 5-phosphatase OS=Bos taurus OX=9913 GN=INPP5D PE=3 SV=1	330	S	GKLIIKKSKDSSEDK	Q92835	INPP5D	Q9NYY3	PLK2	String	Other/PLK	1.6	1.07
tr|A0A3Q1LJT8|A0A3Q1LJT8_BOVIN phosphatidylinositol-3,4,5-trisphosphate 5-phosphatase OS=Bos taurus OX=9913 GN=INPP5D PE=3 SV=1	333	S	IIKKSKDSSEDKFYT	Q92835	INPP5D	P04049	RAF1	String	TKL/RAF	2.8	1.4
tr|A0A3Q1LJT8|A0A3Q1LJT8_BOVIN phosphatidylinositol-3,4,5-trisphosphate 5-phosphatase OS=Bos taurus OX=9913 GN=INPP5D PE=3 SV=1	333	S	IIKKSKDSSEDKFYT	Q92835	INPP5D	Q8IVT5	KSR1	String	TKL/RAF	2.8	1.4
tr|A0A3Q1LJT8|A0A3Q1LJT8_BOVIN phosphatidylinositol-3,4,5-trisphosphate 5-phosphatase OS=Bos taurus OX=9913 GN=INPP5D PE=3 SV=1	333	S	IIKKSKDSSEDKFYT	Q92835	INPP5D	P10398	ARAF	String	TKL/RAF	2.8	1.4
tr|A0A3Q1LJT8|A0A3Q1LJT8_BOVIN phosphatidylinositol-3,4,5-trisphosphate 5-phosphatase OS=Bos taurus OX=9913 GN=INPP5D PE=3 SV=1	333	S	IIKKSKDSSEDKFYT	Q92835	INPP5D	Q6VAB6	KSR2	String	TKL/RAF	2.8	1.4
tr|A0A3Q1LJT8|A0A3Q1LJT8_BOVIN phosphatidylinositol-3,4,5-trisphosphate 5-phosphatase OS=Bos taurus OX=9913 GN=INPP5D PE=3 SV=1	333	S	IIKKSKDSSEDKFYT	Q92835	INPP5D	P15056	BRAF	String	TKL/RAF	2.8	1.4
tr|A0A3Q1LJT8|A0A3Q1LJT8_BOVIN phosphatidylinositol-3,4,5-trisphosphate 5-phosphatase OS=Bos taurus OX=9913 GN=INPP5D PE=3 SV=1	339	Y	DSSEDKFYTHKKILQ	Q92835	INPP5D	Q59FK4	ABL1	String	TK/Abl	3.7	1.97
tr|A0A3Q1LJT8|A0A3Q1LJT8_BOVIN phosphatidylinositol-3,4,5-trisphosphate 5-phosphatase OS=Bos taurus OX=9913 GN=INPP5D PE=3 SV=1	339	Y	DSSEDKFYTHKKILQ	Q92835	INPP5D	P52333	JAK3	Exp.&String	TK/JakA	2.56	1.92
tr|A0A3Q1LJT8|A0A3Q1LJT8_BOVIN phosphatidylinositol-3,4,5-trisphosphate 5-phosphatase OS=Bos taurus OX=9913 GN=INPP5D PE=3 SV=1	339	Y	DSSEDKFYTHKKILQ	Q92835	INPP5D	P23458	JAK1	Exp.&String	TK/JakA	2.56	1.92
tr|A0A3Q1LJT8|A0A3Q1LJT8_BOVIN phosphatidylinositol-3,4,5-trisphosphate 5-phosphatase OS=Bos taurus OX=9913 GN=INPP5D PE=3 SV=1	339	Y	DSSEDKFYTHKKILQ	Q92835	INPP5D	O60674	JAK2	Exp.&String	TK/JakA	2.56	1.92
tr|A0A3Q1LJT8|A0A3Q1LJT8_BOVIN phosphatidylinositol-3,4,5-trisphosphate 5-phosphatase OS=Bos taurus OX=9913 GN=INPP5D PE=3 SV=1	339	Y	DSSEDKFYTHKKILQ	Q92835	INPP5D	P29597	TYK2	Exp.&String	TK/JakA	2.56	1.92
tr|A0A3Q1LJT8|A0A3Q1LJT8_BOVIN phosphatidylinositol-3,4,5-trisphosphate 5-phosphatase OS=Bos taurus OX=9913 GN=INPP5D PE=3 SV=1	339	Y	DSSEDKFYTHKKILQ	Q92835	INPP5D	P06239	LCK	String	TK/Src	2.44	1.86
tr|A0A3Q1LJT8|A0A3Q1LJT8_BOVIN phosphatidylinositol-3,4,5-trisphosphate 5-phosphatase OS=Bos taurus OX=9913 GN=INPP5D PE=3 SV=1	339	Y	DSSEDKFYTHKKILQ	Q92835	INPP5D	P12931	SRC	String	TK/Src	2.44	1.86
tr|A0A3Q1LJT8|A0A3Q1LJT8_BOVIN phosphatidylinositol-3,4,5-trisphosphate 5-phosphatase OS=Bos taurus OX=9913 GN=INPP5D PE=3 SV=1	339	Y	DSSEDKFYTHKKILQ	Q92835	INPP5D	Q13882	BRK	String	TK/Src	2.44	1.86
tr|A0A3Q1LJT8|A0A3Q1LJT8_BOVIN phosphatidylinositol-3,4,5-trisphosphate 5-phosphatase OS=Bos taurus OX=9913 GN=INPP5D PE=3 SV=1	339	Y	DSSEDKFYTHKKILQ	Q92835	INPP5D	P42685	FRK	String	TK/Src	2.44	1.86
tr|A0A3Q1LJT8|A0A3Q1LJT8_BOVIN phosphatidylinositol-3,4,5-trisphosphate 5-phosphatase OS=Bos taurus OX=9913 GN=INPP5D PE=3 SV=1	339	Y	DSSEDKFYTHKKILQ	Q92835	INPP5D	Q9H3Y6	SRM	String	TK/Src	2.44	1.86
tr|A0A3Q1LJT8|A0A3Q1LJT8_BOVIN phosphatidylinositol-3,4,5-trisphosphate 5-phosphatase OS=Bos taurus OX=9913 GN=INPP5D PE=3 SV=1	339	Y	DSSEDKFYTHKKILQ	Q92835	INPP5D	P06241	FYN	String	TK/Src	2.44	1.86
tr|A0A3Q1LJT8|A0A3Q1LJT8_BOVIN phosphatidylinositol-3,4,5-trisphosphate 5-phosphatase OS=Bos taurus OX=9913 GN=INPP5D PE=3 SV=1	339	Y	DSSEDKFYTHKKILQ	Q92835	INPP5D	P07947	YES	String	TK/Src	2.44	1.86
tr|A0A3Q1LJT8|A0A3Q1LJT8_BOVIN phosphatidylinositol-3,4,5-trisphosphate 5-phosphatase OS=Bos taurus OX=9913 GN=INPP5D PE=3 SV=1	339	Y	DSSEDKFYTHKKILQ	Q92835	INPP5D	P09769	FGR	Exp.&String	TK/Src	2.44	1.86
tr|A0A3Q1LJT8|A0A3Q1LJT8_BOVIN phosphatidylinositol-3,4,5-trisphosphate 5-phosphatase OS=Bos taurus OX=9913 GN=INPP5D PE=3 SV=1	339	Y	DSSEDKFYTHKKILQ	Q92835	INPP5D	P07948	LYN	Exp.	TK/Src	2.44	1.86
tr|A0A3Q1LJT8|A0A3Q1LJT8_BOVIN phosphatidylinositol-3,4,5-trisphosphate 5-phosphatase OS=Bos taurus OX=9913 GN=INPP5D PE=3 SV=1	339	Y	DSSEDKFYTHKKILQ	Q92835	INPP5D	P43405	SYK	String	TK/Syk	2.4	1.82
tr|A0A3Q1LJT8|A0A3Q1LJT8_BOVIN phosphatidylinositol-3,4,5-trisphosphate 5-phosphatase OS=Bos taurus OX=9913 GN=INPP5D PE=3 SV=1	339	Y	DSSEDKFYTHKKILQ	Q92835	INPP5D	Q06187	BTK	String	TK/Tec	3.77	2.68
tr|A0A3Q1LJT8|A0A3Q1LJT8_BOVIN phosphatidylinositol-3,4,5-trisphosphate 5-phosphatase OS=Bos taurus OX=9913 GN=INPP5D PE=3 SV=1	339	Y	DSSEDKFYTHKKILQ	Q92835	INPP5D	P10721	KIT	Exp.&String	TK/PDGFR	3.66	1.96
tr|A0A3Q1LJT8|A0A3Q1LJT8_BOVIN phosphatidylinositol-3,4,5-trisphosphate 5-phosphatase OS=Bos taurus OX=9913 GN=INPP5D PE=3 SV=1	339	Y	DSSEDKFYTHKKILQ	Q92835	INPP5D	P36888	FLT3	Exp.	TK/PDGFR	3.66	1.96
tr|A0A3Q1LJT8|A0A3Q1LJT8_BOVIN phosphatidylinositol-3,4,5-trisphosphate 5-phosphatase OS=Bos taurus OX=9913 GN=INPP5D PE=3 SV=1	339	Y	DSSEDKFYTHKKILQ	Q92835	INPP5D	P07333	FMS	Exp.&String	TK/PDGFR	3.66	1.96
tr|A0A3Q1LJT8|A0A3Q1LJT8_BOVIN phosphatidylinositol-3,4,5-trisphosphate 5-phosphatase OS=Bos taurus OX=9913 GN=INPP5D PE=3 SV=1	339	Y	DSSEDKFYTHKKILQ	Q92835	INPP5D	P09619	PDGFRb	Exp.&String	TK/PDGFR	3.66	1.96
tr|A0A3Q1LJT8|A0A3Q1LJT8_BOVIN phosphatidylinositol-3,4,5-trisphosphate 5-phosphatase OS=Bos taurus OX=9913 GN=INPP5D PE=3 SV=1	339	Y	DSSEDKFYTHKKILQ	Q92835	INPP5D	P16234	PDGFRa	Exp.&String	TK/PDGFR	3.66	1.96
tr|A0A3Q1LJT8|A0A3Q1LJT8_BOVIN phosphatidylinositol-3,4,5-trisphosphate 5-phosphatase OS=Bos taurus OX=9913 GN=INPP5D PE=3 SV=1	368	T	VETEKEKTLRKEYVF	Q92835	INPP5D	P41743	PKCi	String	AGC/PKC	2.07	1.98
tr|A0A3Q1LJT8|A0A3Q1LJT8_BOVIN phosphatidylinositol-3,4,5-trisphosphate 5-phosphatase OS=Bos taurus OX=9913 GN=INPP5D PE=3 SV=1	368	T	VETEKEKTLRKEYVF	Q92835	INPP5D	Q04759	PKCt	String	AGC/PKC	2.07	1.98
tr|A0A3Q1LJT8|A0A3Q1LJT8_BOVIN phosphatidylinositol-3,4,5-trisphosphate 5-phosphatase OS=Bos taurus OX=9913 GN=INPP5D PE=3 SV=1	368	T	VETEKEKTLRKEYVF	Q92835	INPP5D	D3DWF5	PKCb	String	AGC/PKC	2.07	1.98
tr|A0A3Q1LJT8|A0A3Q1LJT8_BOVIN phosphatidylinositol-3,4,5-trisphosphate 5-phosphatase OS=Bos taurus OX=9913 GN=INPP5D PE=3 SV=1	368	T	VETEKEKTLRKEYVF	Q92835	INPP5D	P17252	PKCa	String	AGC/PKC	2.07	1.98
tr|A0A3Q1LJT8|A0A3Q1LJT8_BOVIN phosphatidylinositol-3,4,5-trisphosphate 5-phosphatase OS=Bos taurus OX=9913 GN=INPP5D PE=3 SV=1	368	T	VETEKEKTLRKEYVF	Q92835	INPP5D	P05129	PKCg	String	AGC/PKC	2.07	1.98
tr|A0A3Q1LJT8|A0A3Q1LJT8_BOVIN phosphatidylinositol-3,4,5-trisphosphate 5-phosphatase OS=Bos taurus OX=9913 GN=INPP5D PE=3 SV=1	368	T	VETEKEKTLRKEYVF	Q92835	INPP5D	Q05655	PKCd	Exp.&String	AGC/PKC	2.07	1.98
tr|A0A3Q1LJT8|A0A3Q1LJT8_BOVIN phosphatidylinositol-3,4,5-trisphosphate 5-phosphatase OS=Bos taurus OX=9913 GN=INPP5D PE=3 SV=1	368	T	VETEKEKTLRKEYVF	Q92835	INPP5D	P24723	PKCh	Exp.&String	AGC/PKC	2.07	1.98
tr|A0A3Q1LJT8|A0A3Q1LJT8_BOVIN phosphatidylinositol-3,4,5-trisphosphate 5-phosphatase OS=Bos taurus OX=9913 GN=INPP5D PE=3 SV=1	368	T	VETEKEKTLRKEYVF	Q92835	INPP5D	Q02156	PKCe	Exp.&String	AGC/PKC	2.07	1.98
tr|A0A3Q1LJT8|A0A3Q1LJT8_BOVIN phosphatidylinositol-3,4,5-trisphosphate 5-phosphatase OS=Bos taurus OX=9913 GN=INPP5D PE=3 SV=1	368	T	VETEKEKTLRKEYVF	Q92835	INPP5D	Q05513	PKCz	Exp.&String	AGC/PKC	2.07	1.98
tr|A0A3Q1LJT8|A0A3Q1LJT8_BOVIN phosphatidylinositol-3,4,5-trisphosphate 5-phosphatase OS=Bos taurus OX=9913 GN=INPP5D PE=3 SV=1	368	T	VETEKEKTLRKEYVF	Q92835	INPP5D	P04049	RAF1	String	TKL/RAF	1.6	1.4
tr|A0A3Q1LJT8|A0A3Q1LJT8_BOVIN phosphatidylinositol-3,4,5-trisphosphate 5-phosphatase OS=Bos taurus OX=9913 GN=INPP5D PE=3 SV=1	368	T	VETEKEKTLRKEYVF	Q92835	INPP5D	Q8IVT5	KSR1	String	TKL/RAF	1.6	1.4
tr|A0A3Q1LJT8|A0A3Q1LJT8_BOVIN phosphatidylinositol-3,4,5-trisphosphate 5-phosphatase OS=Bos taurus OX=9913 GN=INPP5D PE=3 SV=1	368	T	VETEKEKTLRKEYVF	Q92835	INPP5D	P10398	ARAF	String	TKL/RAF	1.6	1.4
tr|A0A3Q1LJT8|A0A3Q1LJT8_BOVIN phosphatidylinositol-3,4,5-trisphosphate 5-phosphatase OS=Bos taurus OX=9913 GN=INPP5D PE=3 SV=1	368	T	VETEKEKTLRKEYVF	Q92835	INPP5D	Q6VAB6	KSR2	String	TKL/RAF	1.6	1.4
tr|A0A3Q1LJT8|A0A3Q1LJT8_BOVIN phosphatidylinositol-3,4,5-trisphosphate 5-phosphatase OS=Bos taurus OX=9913 GN=INPP5D PE=3 SV=1	368	T	VETEKEKTLRKEYVF	Q92835	INPP5D	P15056	BRAF	String	TKL/RAF	1.6	1.4
tr|A0A3Q1LJT8|A0A3Q1LJT8_BOVIN phosphatidylinositol-3,4,5-trisphosphate 5-phosphatase OS=Bos taurus OX=9913 GN=INPP5D PE=3 SV=1	373	Y	EKTLRKEYVFADSKK	Q92835	INPP5D	P06213	INSR	String	TK/InsR	2.14	1.79
tr|A0A3Q1LJT8|A0A3Q1LJT8_BOVIN phosphatidylinositol-3,4,5-trisphosphate 5-phosphatase OS=Bos taurus OX=9913 GN=INPP5D PE=3 SV=1	373	Y	EKTLRKEYVFADSKK	Q92835	INPP5D	P52333	JAK3	Exp.&String	TK/JakA	2.05	1.92
tr|A0A3Q1LJT8|A0A3Q1LJT8_BOVIN phosphatidylinositol-3,4,5-trisphosphate 5-phosphatase OS=Bos taurus OX=9913 GN=INPP5D PE=3 SV=1	373	Y	EKTLRKEYVFADSKK	Q92835	INPP5D	P23458	JAK1	Exp.&String	TK/JakA	2.05	1.92
tr|A0A3Q1LJT8|A0A3Q1LJT8_BOVIN phosphatidylinositol-3,4,5-trisphosphate 5-phosphatase OS=Bos taurus OX=9913 GN=INPP5D PE=3 SV=1	373	Y	EKTLRKEYVFADSKK	Q92835	INPP5D	O60674	JAK2	Exp.&String	TK/JakA	2.05	1.92
tr|A0A3Q1LJT8|A0A3Q1LJT8_BOVIN phosphatidylinositol-3,4,5-trisphosphate 5-phosphatase OS=Bos taurus OX=9913 GN=INPP5D PE=3 SV=1	373	Y	EKTLRKEYVFADSKK	Q92835	INPP5D	P29597	TYK2	Exp.&String	TK/JakA	2.05	1.92
tr|A0A3Q1LJT8|A0A3Q1LJT8_BOVIN phosphatidylinositol-3,4,5-trisphosphate 5-phosphatase OS=Bos taurus OX=9913 GN=INPP5D PE=3 SV=1	373	Y	EKTLRKEYVFADSKK	Q92835	INPP5D	P08581	MET	Exp.&String	TK/Met	4.67	2.2
tr|A0A3Q1LJT8|A0A3Q1LJT8_BOVIN phosphatidylinositol-3,4,5-trisphosphate 5-phosphatase OS=Bos taurus OX=9913 GN=INPP5D PE=3 SV=1	373	Y	EKTLRKEYVFADSKK	Q92835	INPP5D	Q06187	BTK	String	TK/Tec	3	2.68
tr|A0A3Q1LJT8|A0A3Q1LJT8_BOVIN phosphatidylinositol-3,4,5-trisphosphate 5-phosphatase OS=Bos taurus OX=9913 GN=INPP5D PE=3 SV=1	373	Y	EKTLRKEYVFADSKK	Q92835	INPP5D	P10721	KIT	Exp.&String	TK/PDGFR	2.75	1.96
tr|A0A3Q1LJT8|A0A3Q1LJT8_BOVIN phosphatidylinositol-3,4,5-trisphosphate 5-phosphatase OS=Bos taurus OX=9913 GN=INPP5D PE=3 SV=1	373	Y	EKTLRKEYVFADSKK	Q92835	INPP5D	P36888	FLT3	Exp.	TK/PDGFR	2.75	1.96
tr|A0A3Q1LJT8|A0A3Q1LJT8_BOVIN phosphatidylinositol-3,4,5-trisphosphate 5-phosphatase OS=Bos taurus OX=9913 GN=INPP5D PE=3 SV=1	373	Y	EKTLRKEYVFADSKK	Q92835	INPP5D	P07333	FMS	Exp.&String	TK/PDGFR	2.75	1.96
tr|A0A3Q1LJT8|A0A3Q1LJT8_BOVIN phosphatidylinositol-3,4,5-trisphosphate 5-phosphatase OS=Bos taurus OX=9913 GN=INPP5D PE=3 SV=1	373	Y	EKTLRKEYVFADSKK	Q92835	INPP5D	P09619	PDGFRb	Exp.&String	TK/PDGFR	2.75	1.96
tr|A0A3Q1LJT8|A0A3Q1LJT8_BOVIN phosphatidylinositol-3,4,5-trisphosphate 5-phosphatase OS=Bos taurus OX=9913 GN=INPP5D PE=3 SV=1	373	Y	EKTLRKEYVFADSKK	Q92835	INPP5D	P16234	PDGFRa	Exp.&String	TK/PDGFR	2.75	1.96
tr|A0A3Q1LJT8|A0A3Q1LJT8_BOVIN phosphatidylinositol-3,4,5-trisphosphate 5-phosphatase OS=Bos taurus OX=9913 GN=INPP5D PE=3 SV=1	396	S	QQMKNKHSEQPEPDM	Q92835	INPP5D	Q9H4B4	PLK3	String	Other/PLK	1.48	1.07
tr|A0A3Q1LJT8|A0A3Q1LJT8_BOVIN phosphatidylinositol-3,4,5-trisphosphate 5-phosphatase OS=Bos taurus OX=9913 GN=INPP5D PE=3 SV=1	396	S	QQMKNKHSEQPEPDM	Q92835	INPP5D	P53350	PLK1	String	Other/PLK	1.48	1.07
tr|A0A3Q1LJT8|A0A3Q1LJT8_BOVIN phosphatidylinositol-3,4,5-trisphosphate 5-phosphatase OS=Bos taurus OX=9913 GN=INPP5D PE=3 SV=1	396	S	QQMKNKHSEQPEPDM	Q92835	INPP5D	O00444	PLK4	String	Other/PLK	1.48	1.07
tr|A0A3Q1LJT8|A0A3Q1LJT8_BOVIN phosphatidylinositol-3,4,5-trisphosphate 5-phosphatase OS=Bos taurus OX=9913 GN=INPP5D PE=3 SV=1	396	S	QQMKNKHSEQPEPDM	Q92835	INPP5D	Q9NYY3	PLK2	String	Other/PLK	1.48	1.07
tr|A0A3Q1LJT8|A0A3Q1LJT8_BOVIN phosphatidylinositol-3,4,5-trisphosphate 5-phosphatase OS=Bos taurus OX=9913 GN=INPP5D PE=3 SV=1	434	T	LSKGQGKTRDDSADY	Q92835	INPP5D	O15530	PDK1	String	AGC/PKB	2.32	1.18
tr|A0A3Q1LJT8|A0A3Q1LJT8_BOVIN phosphatidylinositol-3,4,5-trisphosphate 5-phosphatase OS=Bos taurus OX=9913 GN=INPP5D PE=3 SV=1	438	S	QGKTRDDSADYIPHD	Q92835	INPP5D	P31749	AKT1	String	AGC/AKT	1.89	1.21
tr|A0A3Q1LJT8|A0A3Q1LJT8_BOVIN phosphatidylinositol-3,4,5-trisphosphate 5-phosphatase OS=Bos taurus OX=9913 GN=INPP5D PE=3 SV=1	441	Y	TRDDSADYIPHDIYV	Q92835	INPP5D	P06213	INSR	String	TK/InsR	2.14	1.79
tr|A0A3Q1LJT8|A0A3Q1LJT8_BOVIN phosphatidylinositol-3,4,5-trisphosphate 5-phosphatase OS=Bos taurus OX=9913 GN=INPP5D PE=3 SV=1	441	Y	TRDDSADYIPHDIYV	Q92835	INPP5D	P52333	JAK3	Exp.&String	TK/JakA	2.1	1.92
tr|A0A3Q1LJT8|A0A3Q1LJT8_BOVIN phosphatidylinositol-3,4,5-trisphosphate 5-phosphatase OS=Bos taurus OX=9913 GN=INPP5D PE=3 SV=1	441	Y	TRDDSADYIPHDIYV	Q92835	INPP5D	P23458	JAK1	Exp.&String	TK/JakA	2.1	1.92
tr|A0A3Q1LJT8|A0A3Q1LJT8_BOVIN phosphatidylinositol-3,4,5-trisphosphate 5-phosphatase OS=Bos taurus OX=9913 GN=INPP5D PE=3 SV=1	441	Y	TRDDSADYIPHDIYV	Q92835	INPP5D	O60674	JAK2	Exp.&String	TK/JakA	2.1	1.92
tr|A0A3Q1LJT8|A0A3Q1LJT8_BOVIN phosphatidylinositol-3,4,5-trisphosphate 5-phosphatase OS=Bos taurus OX=9913 GN=INPP5D PE=3 SV=1	441	Y	TRDDSADYIPHDIYV	Q92835	INPP5D	P29597	TYK2	Exp.&String	TK/JakA	2.1	1.92
tr|A0A3Q1LJT8|A0A3Q1LJT8_BOVIN phosphatidylinositol-3,4,5-trisphosphate 5-phosphatase OS=Bos taurus OX=9913 GN=INPP5D PE=3 SV=1	441	Y	TRDDSADYIPHDIYV	Q92835	INPP5D	P08581	MET	Exp.&String	TK/Met	4.1	2.2
tr|A0A3Q1LJT8|A0A3Q1LJT8_BOVIN phosphatidylinositol-3,4,5-trisphosphate 5-phosphatase OS=Bos taurus OX=9913 GN=INPP5D PE=3 SV=1	441	Y	TRDDSADYIPHDIYV	Q92835	INPP5D	P43405	SYK	String	TK/Syk	2.11	1.82
tr|A0A3Q1LJT8|A0A3Q1LJT8_BOVIN phosphatidylinositol-3,4,5-trisphosphate 5-phosphatase OS=Bos taurus OX=9913 GN=INPP5D PE=3 SV=1	441	Y	TRDDSADYIPHDIYV	Q92835	INPP5D	Q06187	BTK	String	TK/Tec	3	2.68
tr|A0A3Q1LJT8|A0A3Q1LJT8_BOVIN phosphatidylinositol-3,4,5-trisphosphate 5-phosphatase OS=Bos taurus OX=9913 GN=INPP5D PE=3 SV=1	447	Y	DYIPHDIYVIGTQED	Q92835	INPP5D	P08581	MET	Exp.&String	TK/Met	2.2	2.2
tr|A0A3Q1LJT8|A0A3Q1LJT8_BOVIN phosphatidylinositol-3,4,5-trisphosphate 5-phosphatase OS=Bos taurus OX=9913 GN=INPP5D PE=3 SV=1	447	Y	DYIPHDIYVIGTQED	Q92835	INPP5D	Q06187	BTK	String	TK/Tec	3.2	2.68
tr|A0A3Q1LJT8|A0A3Q1LJT8_BOVIN phosphatidylinositol-3,4,5-trisphosphate 5-phosphatase OS=Bos taurus OX=9913 GN=INPP5D PE=3 SV=1	447	Y	DYIPHDIYVIGTQED	Q92835	INPP5D	P04629	TRKA	String	TK/Trk	2.85	1.94
tr|A0A3Q1LJT8|A0A3Q1LJT8_BOVIN phosphatidylinositol-3,4,5-trisphosphate 5-phosphatase OS=Bos taurus OX=9913 GN=INPP5D PE=3 SV=1	447	Y	DYIPHDIYVIGTQED	Q92835	INPP5D	Q16288	TRKC	String	TK/Trk	2.85	1.94
tr|A0A3Q1LJT8|A0A3Q1LJT8_BOVIN phosphatidylinositol-3,4,5-trisphosphate 5-phosphatase OS=Bos taurus OX=9913 GN=INPP5D PE=3 SV=1	468	S	WLEILKHSLQEVTSM	Q92835	INPP5D	P04049	RAF1	String	TKL/RAF	1.8	1.4
tr|A0A3Q1LJT8|A0A3Q1LJT8_BOVIN phosphatidylinositol-3,4,5-trisphosphate 5-phosphatase OS=Bos taurus OX=9913 GN=INPP5D PE=3 SV=1	468	S	WLEILKHSLQEVTSM	Q92835	INPP5D	Q8IVT5	KSR1	String	TKL/RAF	1.8	1.4
tr|A0A3Q1LJT8|A0A3Q1LJT8_BOVIN phosphatidylinositol-3,4,5-trisphosphate 5-phosphatase OS=Bos taurus OX=9913 GN=INPP5D PE=3 SV=1	468	S	WLEILKHSLQEVTSM	Q92835	INPP5D	P10398	ARAF	String	TKL/RAF	1.8	1.4
tr|A0A3Q1LJT8|A0A3Q1LJT8_BOVIN phosphatidylinositol-3,4,5-trisphosphate 5-phosphatase OS=Bos taurus OX=9913 GN=INPP5D PE=3 SV=1	468	S	WLEILKHSLQEVTSM	Q92835	INPP5D	Q6VAB6	KSR2	String	TKL/RAF	1.8	1.4
tr|A0A3Q1LJT8|A0A3Q1LJT8_BOVIN phosphatidylinositol-3,4,5-trisphosphate 5-phosphatase OS=Bos taurus OX=9913 GN=INPP5D PE=3 SV=1	468	S	WLEILKHSLQEVTSM	Q92835	INPP5D	P15056	BRAF	String	TKL/RAF	1.8	1.4
tr|A0A3Q1LJT8|A0A3Q1LJT8_BOVIN phosphatidylinositol-3,4,5-trisphosphate 5-phosphatase OS=Bos taurus OX=9913 GN=INPP5D PE=3 SV=1	468	S	WLEILKHSLQEVTSM	Q92835	INPP5D	Q9H4B4	PLK3	String	Other/PLK	1.23	1.07
tr|A0A3Q1LJT8|A0A3Q1LJT8_BOVIN phosphatidylinositol-3,4,5-trisphosphate 5-phosphatase OS=Bos taurus OX=9913 GN=INPP5D PE=3 SV=1	468	S	WLEILKHSLQEVTSM	Q92835	INPP5D	P53350	PLK1	String	Other/PLK	1.23	1.07
tr|A0A3Q1LJT8|A0A3Q1LJT8_BOVIN phosphatidylinositol-3,4,5-trisphosphate 5-phosphatase OS=Bos taurus OX=9913 GN=INPP5D PE=3 SV=1	468	S	WLEILKHSLQEVTSM	Q92835	INPP5D	O00444	PLK4	String	Other/PLK	1.23	1.07
tr|A0A3Q1LJT8|A0A3Q1LJT8_BOVIN phosphatidylinositol-3,4,5-trisphosphate 5-phosphatase OS=Bos taurus OX=9913 GN=INPP5D PE=3 SV=1	468	S	WLEILKHSLQEVTSM	Q92835	INPP5D	Q9NYY3	PLK2	String	Other/PLK	1.23	1.07
tr|A0A3Q1LJT8|A0A3Q1LJT8_BOVIN phosphatidylinositol-3,4,5-trisphosphate 5-phosphatase OS=Bos taurus OX=9913 GN=INPP5D PE=3 SV=1	473	T	KHSLQEVTSMTFKTI	Q92835	INPP5D	Q9UEE5	DRAK1	String	CAMK/DAPK	1.75	1.72
tr|A0A3Q1LJT8|A0A3Q1LJT8_BOVIN phosphatidylinositol-3,4,5-trisphosphate 5-phosphatase OS=Bos taurus OX=9913 GN=INPP5D PE=3 SV=1	473	T	KHSLQEVTSMTFKTI	Q92835	INPP5D	O43293	DAPK3	String	CAMK/DAPK	1.75	1.72
tr|A0A3Q1LJT8|A0A3Q1LJT8_BOVIN phosphatidylinositol-3,4,5-trisphosphate 5-phosphatase OS=Bos taurus OX=9913 GN=INPP5D PE=3 SV=1	473	T	KHSLQEVTSMTFKTI	Q92835	INPP5D	Q59H88	DAPK1	String	CAMK/DAPK	1.75	1.72
tr|A0A3Q1LJT8|A0A3Q1LJT8_BOVIN phosphatidylinositol-3,4,5-trisphosphate 5-phosphatase OS=Bos taurus OX=9913 GN=INPP5D PE=3 SV=1	473	T	KHSLQEVTSMTFKTI	Q92835	INPP5D	O94768	DRAK2	String	CAMK/DAPK	1.75	1.72
tr|A0A3Q1LJT8|A0A3Q1LJT8_BOVIN phosphatidylinositol-3,4,5-trisphosphate 5-phosphatase OS=Bos taurus OX=9913 GN=INPP5D PE=3 SV=1	473	T	KHSLQEVTSMTFKTI	Q92835	INPP5D	Q9UIK4	DAPK2	String	CAMK/DAPK	1.75	1.72
tr|A0A3Q1LJT8|A0A3Q1LJT8_BOVIN phosphatidylinositol-3,4,5-trisphosphate 5-phosphatase OS=Bos taurus OX=9913 GN=INPP5D PE=3 SV=1	474	S	HSLQEVTSMTFKTIA	Q92835	INPP5D	P04049	RAF1	String	TKL/RAF	3.2	1.4
tr|A0A3Q1LJT8|A0A3Q1LJT8_BOVIN phosphatidylinositol-3,4,5-trisphosphate 5-phosphatase OS=Bos taurus OX=9913 GN=INPP5D PE=3 SV=1	474	S	HSLQEVTSMTFKTIA	Q92835	INPP5D	Q8IVT5	KSR1	String	TKL/RAF	3.2	1.4
tr|A0A3Q1LJT8|A0A3Q1LJT8_BOVIN phosphatidylinositol-3,4,5-trisphosphate 5-phosphatase OS=Bos taurus OX=9913 GN=INPP5D PE=3 SV=1	474	S	HSLQEVTSMTFKTIA	Q92835	INPP5D	P10398	ARAF	String	TKL/RAF	3.2	1.4
tr|A0A3Q1LJT8|A0A3Q1LJT8_BOVIN phosphatidylinositol-3,4,5-trisphosphate 5-phosphatase OS=Bos taurus OX=9913 GN=INPP5D PE=3 SV=1	474	S	HSLQEVTSMTFKTIA	Q92835	INPP5D	Q6VAB6	KSR2	String	TKL/RAF	3.2	1.4
tr|A0A3Q1LJT8|A0A3Q1LJT8_BOVIN phosphatidylinositol-3,4,5-trisphosphate 5-phosphatase OS=Bos taurus OX=9913 GN=INPP5D PE=3 SV=1	474	S	HSLQEVTSMTFKTIA	Q92835	INPP5D	P15056	BRAF	String	TKL/RAF	3.2	1.4
tr|A0A3Q1LJT8|A0A3Q1LJT8_BOVIN phosphatidylinositol-3,4,5-trisphosphate 5-phosphatase OS=Bos taurus OX=9913 GN=INPP5D PE=3 SV=1	476	T	LQEVTSMTFKTIAIH	Q92835	INPP5D	O15530	PDK1	String	AGC/PKB	2.09	1.18
tr|A0A3Q1LJT8|A0A3Q1LJT8_BOVIN phosphatidylinositol-3,4,5-trisphosphate 5-phosphatase OS=Bos taurus OX=9913 GN=INPP5D PE=3 SV=1	479	T	VTSMTFKTIAIHTLW	Q92835	INPP5D	P04049	RAF1	String	TKL/RAF	1.6	1.4
tr|A0A3Q1LJT8|A0A3Q1LJT8_BOVIN phosphatidylinositol-3,4,5-trisphosphate 5-phosphatase OS=Bos taurus OX=9913 GN=INPP5D PE=3 SV=1	479	T	VTSMTFKTIAIHTLW	Q92835	INPP5D	Q8IVT5	KSR1	String	TKL/RAF	1.6	1.4
tr|A0A3Q1LJT8|A0A3Q1LJT8_BOVIN phosphatidylinositol-3,4,5-trisphosphate 5-phosphatase OS=Bos taurus OX=9913 GN=INPP5D PE=3 SV=1	479	T	VTSMTFKTIAIHTLW	Q92835	INPP5D	P10398	ARAF	String	TKL/RAF	1.6	1.4
tr|A0A3Q1LJT8|A0A3Q1LJT8_BOVIN phosphatidylinositol-3,4,5-trisphosphate 5-phosphatase OS=Bos taurus OX=9913 GN=INPP5D PE=3 SV=1	479	T	VTSMTFKTIAIHTLW	Q92835	INPP5D	Q6VAB6	KSR2	String	TKL/RAF	1.6	1.4
tr|A0A3Q1LJT8|A0A3Q1LJT8_BOVIN phosphatidylinositol-3,4,5-trisphosphate 5-phosphatase OS=Bos taurus OX=9913 GN=INPP5D PE=3 SV=1	479	T	VTSMTFKTIAIHTLW	Q92835	INPP5D	P15056	BRAF	String	TKL/RAF	1.6	1.4
tr|A0A3Q1LJT8|A0A3Q1LJT8_BOVIN phosphatidylinositol-3,4,5-trisphosphate 5-phosphatase OS=Bos taurus OX=9913 GN=INPP5D PE=3 SV=1	517	T	VKTGIANTLGNKGAV	Q92835	INPP5D	P04049	RAF1	String	TKL/RAF	3.2	1.4
tr|A0A3Q1LJT8|A0A3Q1LJT8_BOVIN phosphatidylinositol-3,4,5-trisphosphate 5-phosphatase OS=Bos taurus OX=9913 GN=INPP5D PE=3 SV=1	517	T	VKTGIANTLGNKGAV	Q92835	INPP5D	Q8IVT5	KSR1	String	TKL/RAF	3.2	1.4
tr|A0A3Q1LJT8|A0A3Q1LJT8_BOVIN phosphatidylinositol-3,4,5-trisphosphate 5-phosphatase OS=Bos taurus OX=9913 GN=INPP5D PE=3 SV=1	517	T	VKTGIANTLGNKGAV	Q92835	INPP5D	P10398	ARAF	String	TKL/RAF	3.2	1.4
tr|A0A3Q1LJT8|A0A3Q1LJT8_BOVIN phosphatidylinositol-3,4,5-trisphosphate 5-phosphatase OS=Bos taurus OX=9913 GN=INPP5D PE=3 SV=1	517	T	VKTGIANTLGNKGAV	Q92835	INPP5D	Q6VAB6	KSR2	String	TKL/RAF	3.2	1.4
tr|A0A3Q1LJT8|A0A3Q1LJT8_BOVIN phosphatidylinositol-3,4,5-trisphosphate 5-phosphatase OS=Bos taurus OX=9913 GN=INPP5D PE=3 SV=1	517	T	VKTGIANTLGNKGAV	Q92835	INPP5D	P15056	BRAF	String	TKL/RAF	3.2	1.4
tr|A0A3Q1LJT8|A0A3Q1LJT8_BOVIN phosphatidylinositol-3,4,5-trisphosphate 5-phosphatase OS=Bos taurus OX=9913 GN=INPP5D PE=3 SV=1	527	S	NKGAVGVSFMFNGTS	Q92835	INPP5D	O15530	PDK1	String	AGC/PKB	1.24	1.18
tr|A0A3Q1LJT8|A0A3Q1LJT8_BOVIN phosphatidylinositol-3,4,5-trisphosphate 5-phosphatase OS=Bos taurus OX=9913 GN=INPP5D PE=3 SV=1	546	S	NSHLTSGSEKKLRRN	Q92835	INPP5D	P41743	PKCi	String	AGC/PKC	2.38	1.98
tr|A0A3Q1LJT8|A0A3Q1LJT8_BOVIN phosphatidylinositol-3,4,5-trisphosphate 5-phosphatase OS=Bos taurus OX=9913 GN=INPP5D PE=3 SV=1	546	S	NSHLTSGSEKKLRRN	Q92835	INPP5D	Q04759	PKCt	String	AGC/PKC	2.38	1.98
tr|A0A3Q1LJT8|A0A3Q1LJT8_BOVIN phosphatidylinositol-3,4,5-trisphosphate 5-phosphatase OS=Bos taurus OX=9913 GN=INPP5D PE=3 SV=1	546	S	NSHLTSGSEKKLRRN	Q92835	INPP5D	D3DWF5	PKCb	String	AGC/PKC	2.38	1.98
tr|A0A3Q1LJT8|A0A3Q1LJT8_BOVIN phosphatidylinositol-3,4,5-trisphosphate 5-phosphatase OS=Bos taurus OX=9913 GN=INPP5D PE=3 SV=1	546	S	NSHLTSGSEKKLRRN	Q92835	INPP5D	P17252	PKCa	String	AGC/PKC	2.38	1.98
tr|A0A3Q1LJT8|A0A3Q1LJT8_BOVIN phosphatidylinositol-3,4,5-trisphosphate 5-phosphatase OS=Bos taurus OX=9913 GN=INPP5D PE=3 SV=1	546	S	NSHLTSGSEKKLRRN	Q92835	INPP5D	P05129	PKCg	String	AGC/PKC	2.38	1.98
tr|A0A3Q1LJT8|A0A3Q1LJT8_BOVIN phosphatidylinositol-3,4,5-trisphosphate 5-phosphatase OS=Bos taurus OX=9913 GN=INPP5D PE=3 SV=1	546	S	NSHLTSGSEKKLRRN	Q92835	INPP5D	Q05655	PKCd	Exp.&String	AGC/PKC	2.38	1.98
tr|A0A3Q1LJT8|A0A3Q1LJT8_BOVIN phosphatidylinositol-3,4,5-trisphosphate 5-phosphatase OS=Bos taurus OX=9913 GN=INPP5D PE=3 SV=1	546	S	NSHLTSGSEKKLRRN	Q92835	INPP5D	P24723	PKCh	Exp.&String	AGC/PKC	2.38	1.98
tr|A0A3Q1LJT8|A0A3Q1LJT8_BOVIN phosphatidylinositol-3,4,5-trisphosphate 5-phosphatase OS=Bos taurus OX=9913 GN=INPP5D PE=3 SV=1	546	S	NSHLTSGSEKKLRRN	Q92835	INPP5D	Q02156	PKCe	Exp.&String	AGC/PKC	2.38	1.98
tr|A0A3Q1LJT8|A0A3Q1LJT8_BOVIN phosphatidylinositol-3,4,5-trisphosphate 5-phosphatase OS=Bos taurus OX=9913 GN=INPP5D PE=3 SV=1	546	S	NSHLTSGSEKKLRRN	Q92835	INPP5D	Q05513	PKCz	Exp.&String	AGC/PKC	2.38	1.98
tr|A0A3Q1LJT8|A0A3Q1LJT8_BOVIN phosphatidylinositol-3,4,5-trisphosphate 5-phosphatase OS=Bos taurus OX=9913 GN=INPP5D PE=3 SV=1	546	S	NSHLTSGSEKKLRRN	Q92835	INPP5D	P04049	RAF1	String	TKL/RAF	1.8	1.4
tr|A0A3Q1LJT8|A0A3Q1LJT8_BOVIN phosphatidylinositol-3,4,5-trisphosphate 5-phosphatase OS=Bos taurus OX=9913 GN=INPP5D PE=3 SV=1	546	S	NSHLTSGSEKKLRRN	Q92835	INPP5D	Q8IVT5	KSR1	String	TKL/RAF	1.8	1.4
tr|A0A3Q1LJT8|A0A3Q1LJT8_BOVIN phosphatidylinositol-3,4,5-trisphosphate 5-phosphatase OS=Bos taurus OX=9913 GN=INPP5D PE=3 SV=1	546	S	NSHLTSGSEKKLRRN	Q92835	INPP5D	P10398	ARAF	String	TKL/RAF	1.8	1.4
tr|A0A3Q1LJT8|A0A3Q1LJT8_BOVIN phosphatidylinositol-3,4,5-trisphosphate 5-phosphatase OS=Bos taurus OX=9913 GN=INPP5D PE=3 SV=1	546	S	NSHLTSGSEKKLRRN	Q92835	INPP5D	Q6VAB6	KSR2	String	TKL/RAF	1.8	1.4
tr|A0A3Q1LJT8|A0A3Q1LJT8_BOVIN phosphatidylinositol-3,4,5-trisphosphate 5-phosphatase OS=Bos taurus OX=9913 GN=INPP5D PE=3 SV=1	546	S	NSHLTSGSEKKLRRN	Q92835	INPP5D	P15056	BRAF	String	TKL/RAF	1.8	1.4
tr|A0A3Q1LJT8|A0A3Q1LJT8_BOVIN phosphatidylinositol-3,4,5-trisphosphate 5-phosphatase OS=Bos taurus OX=9913 GN=INPP5D PE=3 SV=1	556	Y	KLRRNQNYMNILRFL	Q92835	INPP5D	P04629	TRKA	String	TK/Trk	2.38	1.94
tr|A0A3Q1LJT8|A0A3Q1LJT8_BOVIN phosphatidylinositol-3,4,5-trisphosphate 5-phosphatase OS=Bos taurus OX=9913 GN=INPP5D PE=3 SV=1	556	Y	KLRRNQNYMNILRFL	Q92835	INPP5D	Q16288	TRKC	String	TK/Trk	2.38	1.94
tr|A0A3Q1LJT8|A0A3Q1LJT8_BOVIN phosphatidylinositol-3,4,5-trisphosphate 5-phosphatase OS=Bos taurus OX=9913 GN=INPP5D PE=3 SV=1	556	Y	KLRRNQNYMNILRFL	Q92835	INPP5D	P10721	KIT	Exp.&String	TK/PDGFR	2.95	1.96
tr|A0A3Q1LJT8|A0A3Q1LJT8_BOVIN phosphatidylinositol-3,4,5-trisphosphate 5-phosphatase OS=Bos taurus OX=9913 GN=INPP5D PE=3 SV=1	556	Y	KLRRNQNYMNILRFL	Q92835	INPP5D	P36888	FLT3	Exp.	TK/PDGFR	2.95	1.96
tr|A0A3Q1LJT8|A0A3Q1LJT8_BOVIN phosphatidylinositol-3,4,5-trisphosphate 5-phosphatase OS=Bos taurus OX=9913 GN=INPP5D PE=3 SV=1	556	Y	KLRRNQNYMNILRFL	Q92835	INPP5D	P07333	FMS	Exp.&String	TK/PDGFR	2.95	1.96
tr|A0A3Q1LJT8|A0A3Q1LJT8_BOVIN phosphatidylinositol-3,4,5-trisphosphate 5-phosphatase OS=Bos taurus OX=9913 GN=INPP5D PE=3 SV=1	556	Y	KLRRNQNYMNILRFL	Q92835	INPP5D	P09619	PDGFRb	Exp.&String	TK/PDGFR	2.95	1.96
tr|A0A3Q1LJT8|A0A3Q1LJT8_BOVIN phosphatidylinositol-3,4,5-trisphosphate 5-phosphatase OS=Bos taurus OX=9913 GN=INPP5D PE=3 SV=1	556	Y	KLRRNQNYMNILRFL	Q92835	INPP5D	P16234	PDGFRa	Exp.&String	TK/PDGFR	2.95	1.96
tr|A0A3Q1LJT8|A0A3Q1LJT8_BOVIN phosphatidylinositol-3,4,5-trisphosphate 5-phosphatase OS=Bos taurus OX=9913 GN=INPP5D PE=3 SV=1	572	S	LGDKKLSSFNITHRF	Q92835	INPP5D	O15530	PDK1	String	AGC/PKB	2.85	1.18
tr|A0A3Q1LJT8|A0A3Q1LJT8_BOVIN phosphatidylinositol-3,4,5-trisphosphate 5-phosphatase OS=Bos taurus OX=9913 GN=INPP5D PE=3 SV=1	572	S	LGDKKLSSFNITHRF	Q92835	INPP5D	P04049	RAF1	String	TKL/RAF	6	1.4
tr|A0A3Q1LJT8|A0A3Q1LJT8_BOVIN phosphatidylinositol-3,4,5-trisphosphate 5-phosphatase OS=Bos taurus OX=9913 GN=INPP5D PE=3 SV=1	572	S	LGDKKLSSFNITHRF	Q92835	INPP5D	Q8IVT5	KSR1	String	TKL/RAF	6	1.4
tr|A0A3Q1LJT8|A0A3Q1LJT8_BOVIN phosphatidylinositol-3,4,5-trisphosphate 5-phosphatase OS=Bos taurus OX=9913 GN=INPP5D PE=3 SV=1	572	S	LGDKKLSSFNITHRF	Q92835	INPP5D	P10398	ARAF	String	TKL/RAF	6	1.4
tr|A0A3Q1LJT8|A0A3Q1LJT8_BOVIN phosphatidylinositol-3,4,5-trisphosphate 5-phosphatase OS=Bos taurus OX=9913 GN=INPP5D PE=3 SV=1	572	S	LGDKKLSSFNITHRF	Q92835	INPP5D	Q6VAB6	KSR2	String	TKL/RAF	6	1.4
tr|A0A3Q1LJT8|A0A3Q1LJT8_BOVIN phosphatidylinositol-3,4,5-trisphosphate 5-phosphatase OS=Bos taurus OX=9913 GN=INPP5D PE=3 SV=1	572	S	LGDKKLSSFNITHRF	Q92835	INPP5D	P15056	BRAF	String	TKL/RAF	6	1.4
tr|A0A3Q1LJT8|A0A3Q1LJT8_BOVIN phosphatidylinositol-3,4,5-trisphosphate 5-phosphatase OS=Bos taurus OX=9913 GN=INPP5D PE=3 SV=1	611	Y	QKIRQQQYADLLSHD	Q92835	INPP5D	P08581	MET	Exp.&String	TK/Met	2.4	2.2
tr|A0A3Q1LJT8|A0A3Q1LJT8_BOVIN phosphatidylinositol-3,4,5-trisphosphate 5-phosphatase OS=Bos taurus OX=9913 GN=INPP5D PE=3 SV=1	611	Y	QKIRQQQYADLLSHD	Q92835	INPP5D	P06239	LCK	String	TK/Src	2.31	1.86
tr|A0A3Q1LJT8|A0A3Q1LJT8_BOVIN phosphatidylinositol-3,4,5-trisphosphate 5-phosphatase OS=Bos taurus OX=9913 GN=INPP5D PE=3 SV=1	611	Y	QKIRQQQYADLLSHD	Q92835	INPP5D	P12931	SRC	String	TK/Src	2.31	1.86
tr|A0A3Q1LJT8|A0A3Q1LJT8_BOVIN phosphatidylinositol-3,4,5-trisphosphate 5-phosphatase OS=Bos taurus OX=9913 GN=INPP5D PE=3 SV=1	611	Y	QKIRQQQYADLLSHD	Q92835	INPP5D	Q13882	BRK	String	TK/Src	2.31	1.86
tr|A0A3Q1LJT8|A0A3Q1LJT8_BOVIN phosphatidylinositol-3,4,5-trisphosphate 5-phosphatase OS=Bos taurus OX=9913 GN=INPP5D PE=3 SV=1	611	Y	QKIRQQQYADLLSHD	Q92835	INPP5D	P42685	FRK	String	TK/Src	2.31	1.86
tr|A0A3Q1LJT8|A0A3Q1LJT8_BOVIN phosphatidylinositol-3,4,5-trisphosphate 5-phosphatase OS=Bos taurus OX=9913 GN=INPP5D PE=3 SV=1	611	Y	QKIRQQQYADLLSHD	Q92835	INPP5D	Q9H3Y6	SRM	String	TK/Src	2.31	1.86
tr|A0A3Q1LJT8|A0A3Q1LJT8_BOVIN phosphatidylinositol-3,4,5-trisphosphate 5-phosphatase OS=Bos taurus OX=9913 GN=INPP5D PE=3 SV=1	611	Y	QKIRQQQYADLLSHD	Q92835	INPP5D	P06241	FYN	String	TK/Src	2.31	1.86
tr|A0A3Q1LJT8|A0A3Q1LJT8_BOVIN phosphatidylinositol-3,4,5-trisphosphate 5-phosphatase OS=Bos taurus OX=9913 GN=INPP5D PE=3 SV=1	611	Y	QKIRQQQYADLLSHD	Q92835	INPP5D	P07947	YES	String	TK/Src	2.31	1.86
tr|A0A3Q1LJT8|A0A3Q1LJT8_BOVIN phosphatidylinositol-3,4,5-trisphosphate 5-phosphatase OS=Bos taurus OX=9913 GN=INPP5D PE=3 SV=1	611	Y	QKIRQQQYADLLSHD	Q92835	INPP5D	P09769	FGR	Exp.&String	TK/Src	2.31	1.86
tr|A0A3Q1LJT8|A0A3Q1LJT8_BOVIN phosphatidylinositol-3,4,5-trisphosphate 5-phosphatase OS=Bos taurus OX=9913 GN=INPP5D PE=3 SV=1	611	Y	QKIRQQQYADLLSHD	Q92835	INPP5D	P07948	LYN	Exp.	TK/Src	2.31	1.86
tr|A0A3Q1LJT8|A0A3Q1LJT8_BOVIN phosphatidylinositol-3,4,5-trisphosphate 5-phosphatase OS=Bos taurus OX=9913 GN=INPP5D PE=3 SV=1	611	Y	QKIRQQQYADLLSHD	Q92835	INPP5D	P43405	SYK	String	TK/Syk	2.37	1.82
tr|A0A3Q1LJT8|A0A3Q1LJT8_BOVIN phosphatidylinositol-3,4,5-trisphosphate 5-phosphatase OS=Bos taurus OX=9913 GN=INPP5D PE=3 SV=1	611	Y	QKIRQQQYADLLSHD	Q92835	INPP5D	P04629	TRKA	String	TK/Trk	2.85	1.94
tr|A0A3Q1LJT8|A0A3Q1LJT8_BOVIN phosphatidylinositol-3,4,5-trisphosphate 5-phosphatase OS=Bos taurus OX=9913 GN=INPP5D PE=3 SV=1	611	Y	QKIRQQQYADLLSHD	Q92835	INPP5D	Q16288	TRKC	String	TK/Trk	2.85	1.94
tr|A0A3Q1LJT8|A0A3Q1LJT8_BOVIN phosphatidylinositol-3,4,5-trisphosphate 5-phosphatase OS=Bos taurus OX=9913 GN=INPP5D PE=3 SV=1	611	Y	QKIRQQQYADLLSHD	Q92835	INPP5D	P10721	KIT	Exp.&String	TK/PDGFR	2.89	1.96
tr|A0A3Q1LJT8|A0A3Q1LJT8_BOVIN phosphatidylinositol-3,4,5-trisphosphate 5-phosphatase OS=Bos taurus OX=9913 GN=INPP5D PE=3 SV=1	611	Y	QKIRQQQYADLLSHD	Q92835	INPP5D	P36888	FLT3	Exp.	TK/PDGFR	2.89	1.96
tr|A0A3Q1LJT8|A0A3Q1LJT8_BOVIN phosphatidylinositol-3,4,5-trisphosphate 5-phosphatase OS=Bos taurus OX=9913 GN=INPP5D PE=3 SV=1	611	Y	QKIRQQQYADLLSHD	Q92835	INPP5D	P07333	FMS	Exp.&String	TK/PDGFR	2.89	1.96
tr|A0A3Q1LJT8|A0A3Q1LJT8_BOVIN phosphatidylinositol-3,4,5-trisphosphate 5-phosphatase OS=Bos taurus OX=9913 GN=INPP5D PE=3 SV=1	611	Y	QKIRQQQYADLLSHD	Q92835	INPP5D	P09619	PDGFRb	Exp.&String	TK/PDGFR	2.89	1.96
tr|A0A3Q1LJT8|A0A3Q1LJT8_BOVIN phosphatidylinositol-3,4,5-trisphosphate 5-phosphatase OS=Bos taurus OX=9913 GN=INPP5D PE=3 SV=1	611	Y	QKIRQQQYADLLSHD	Q92835	INPP5D	P16234	PDGFRa	Exp.&String	TK/PDGFR	2.89	1.96
tr|A0A3Q1LJT8|A0A3Q1LJT8_BOVIN phosphatidylinositol-3,4,5-trisphosphate 5-phosphatase OS=Bos taurus OX=9913 GN=INPP5D PE=3 SV=1	616	S	QQYADLLSHDQLLME	Q92835	INPP5D	Q9H4B4	PLK3	String	Other/PLK	1.15	1.07
tr|A0A3Q1LJT8|A0A3Q1LJT8_BOVIN phosphatidylinositol-3,4,5-trisphosphate 5-phosphatase OS=Bos taurus OX=9913 GN=INPP5D PE=3 SV=1	616	S	QQYADLLSHDQLLME	Q92835	INPP5D	P53350	PLK1	String	Other/PLK	1.15	1.07
tr|A0A3Q1LJT8|A0A3Q1LJT8_BOVIN phosphatidylinositol-3,4,5-trisphosphate 5-phosphatase OS=Bos taurus OX=9913 GN=INPP5D PE=3 SV=1	616	S	QQYADLLSHDQLLME	Q92835	INPP5D	O00444	PLK4	String	Other/PLK	1.15	1.07
tr|A0A3Q1LJT8|A0A3Q1LJT8_BOVIN phosphatidylinositol-3,4,5-trisphosphate 5-phosphatase OS=Bos taurus OX=9913 GN=INPP5D PE=3 SV=1	616	S	QQYADLLSHDQLLME	Q92835	INPP5D	Q9NYY3	PLK2	String	Other/PLK	1.15	1.07
tr|A0A3Q1LJT8|A0A3Q1LJT8_BOVIN phosphatidylinositol-3,4,5-trisphosphate 5-phosphatase OS=Bos taurus OX=9913 GN=INPP5D PE=3 SV=1	639	T	HFEEEEITFAPTYRF	Q92835	INPP5D	O15530	PDK1	String	AGC/PKB	4.56	1.18
tr|A0A3Q1LJT8|A0A3Q1LJT8_BOVIN phosphatidylinositol-3,4,5-trisphosphate 5-phosphatase OS=Bos taurus OX=9913 GN=INPP5D PE=3 SV=1	650	T	TYRFERMTRDKYAYT	Q92835	INPP5D	P41743	PKCi	String	AGC/PKC	2.02	1.98
tr|A0A3Q1LJT8|A0A3Q1LJT8_BOVIN phosphatidylinositol-3,4,5-trisphosphate 5-phosphatase OS=Bos taurus OX=9913 GN=INPP5D PE=3 SV=1	650	T	TYRFERMTRDKYAYT	Q92835	INPP5D	Q04759	PKCt	String	AGC/PKC	2.02	1.98
tr|A0A3Q1LJT8|A0A3Q1LJT8_BOVIN phosphatidylinositol-3,4,5-trisphosphate 5-phosphatase OS=Bos taurus OX=9913 GN=INPP5D PE=3 SV=1	650	T	TYRFERMTRDKYAYT	Q92835	INPP5D	D3DWF5	PKCb	String	AGC/PKC	2.02	1.98
tr|A0A3Q1LJT8|A0A3Q1LJT8_BOVIN phosphatidylinositol-3,4,5-trisphosphate 5-phosphatase OS=Bos taurus OX=9913 GN=INPP5D PE=3 SV=1	650	T	TYRFERMTRDKYAYT	Q92835	INPP5D	P17252	PKCa	String	AGC/PKC	2.02	1.98
tr|A0A3Q1LJT8|A0A3Q1LJT8_BOVIN phosphatidylinositol-3,4,5-trisphosphate 5-phosphatase OS=Bos taurus OX=9913 GN=INPP5D PE=3 SV=1	650	T	TYRFERMTRDKYAYT	Q92835	INPP5D	P05129	PKCg	String	AGC/PKC	2.02	1.98
tr|A0A3Q1LJT8|A0A3Q1LJT8_BOVIN phosphatidylinositol-3,4,5-trisphosphate 5-phosphatase OS=Bos taurus OX=9913 GN=INPP5D PE=3 SV=1	650	T	TYRFERMTRDKYAYT	Q92835	INPP5D	Q05655	PKCd	Exp.&String	AGC/PKC	2.02	1.98
tr|A0A3Q1LJT8|A0A3Q1LJT8_BOVIN phosphatidylinositol-3,4,5-trisphosphate 5-phosphatase OS=Bos taurus OX=9913 GN=INPP5D PE=3 SV=1	650	T	TYRFERMTRDKYAYT	Q92835	INPP5D	P24723	PKCh	Exp.&String	AGC/PKC	2.02	1.98
tr|A0A3Q1LJT8|A0A3Q1LJT8_BOVIN phosphatidylinositol-3,4,5-trisphosphate 5-phosphatase OS=Bos taurus OX=9913 GN=INPP5D PE=3 SV=1	650	T	TYRFERMTRDKYAYT	Q92835	INPP5D	Q02156	PKCe	Exp.&String	AGC/PKC	2.02	1.98
tr|A0A3Q1LJT8|A0A3Q1LJT8_BOVIN phosphatidylinositol-3,4,5-trisphosphate 5-phosphatase OS=Bos taurus OX=9913 GN=INPP5D PE=3 SV=1	650	T	TYRFERMTRDKYAYT	Q92835	INPP5D	Q05513	PKCz	Exp.&String	AGC/PKC	2.02	1.98
tr|A0A3Q1LJT8|A0A3Q1LJT8_BOVIN phosphatidylinositol-3,4,5-trisphosphate 5-phosphatase OS=Bos taurus OX=9913 GN=INPP5D PE=3 SV=1	650	T	TYRFERMTRDKYAYT	Q92835	INPP5D	Q9UEE5	DRAK1	String	CAMK/DAPK	3.25	1.72
tr|A0A3Q1LJT8|A0A3Q1LJT8_BOVIN phosphatidylinositol-3,4,5-trisphosphate 5-phosphatase OS=Bos taurus OX=9913 GN=INPP5D PE=3 SV=1	650	T	TYRFERMTRDKYAYT	Q92835	INPP5D	O43293	DAPK3	String	CAMK/DAPK	3.25	1.72
tr|A0A3Q1LJT8|A0A3Q1LJT8_BOVIN phosphatidylinositol-3,4,5-trisphosphate 5-phosphatase OS=Bos taurus OX=9913 GN=INPP5D PE=3 SV=1	650	T	TYRFERMTRDKYAYT	Q92835	INPP5D	Q59H88	DAPK1	String	CAMK/DAPK	3.25	1.72
tr|A0A3Q1LJT8|A0A3Q1LJT8_BOVIN phosphatidylinositol-3,4,5-trisphosphate 5-phosphatase OS=Bos taurus OX=9913 GN=INPP5D PE=3 SV=1	650	T	TYRFERMTRDKYAYT	Q92835	INPP5D	O94768	DRAK2	String	CAMK/DAPK	3.25	1.72
tr|A0A3Q1LJT8|A0A3Q1LJT8_BOVIN phosphatidylinositol-3,4,5-trisphosphate 5-phosphatase OS=Bos taurus OX=9913 GN=INPP5D PE=3 SV=1	650	T	TYRFERMTRDKYAYT	Q92835	INPP5D	Q9UIK4	DAPK2	String	CAMK/DAPK	3.25	1.72
tr|A0A3Q1LJT8|A0A3Q1LJT8_BOVIN phosphatidylinositol-3,4,5-trisphosphate 5-phosphatase OS=Bos taurus OX=9913 GN=INPP5D PE=3 SV=1	654	Y	ERMTRDKYAYTKQKA	Q92835	INPP5D	Q59FK4	ABL1	String	TK/Abl	2.04	1.97
tr|A0A3Q1LJT8|A0A3Q1LJT8_BOVIN phosphatidylinositol-3,4,5-trisphosphate 5-phosphatase OS=Bos taurus OX=9913 GN=INPP5D PE=3 SV=1	654	Y	ERMTRDKYAYTKQKA	Q92835	INPP5D	P06213	INSR	String	TK/InsR	2.3	1.79
tr|A0A3Q1LJT8|A0A3Q1LJT8_BOVIN phosphatidylinositol-3,4,5-trisphosphate 5-phosphatase OS=Bos taurus OX=9913 GN=INPP5D PE=3 SV=1	654	Y	ERMTRDKYAYTKQKA	Q92835	INPP5D	P08581	MET	Exp.&String	TK/Met	2.87	2.2
tr|A0A3Q1LJT8|A0A3Q1LJT8_BOVIN phosphatidylinositol-3,4,5-trisphosphate 5-phosphatase OS=Bos taurus OX=9913 GN=INPP5D PE=3 SV=1	654	Y	ERMTRDKYAYTKQKA	Q92835	INPP5D	P06239	LCK	String	TK/Src	2.01	1.86
tr|A0A3Q1LJT8|A0A3Q1LJT8_BOVIN phosphatidylinositol-3,4,5-trisphosphate 5-phosphatase OS=Bos taurus OX=9913 GN=INPP5D PE=3 SV=1	654	Y	ERMTRDKYAYTKQKA	Q92835	INPP5D	P12931	SRC	String	TK/Src	2.01	1.86
tr|A0A3Q1LJT8|A0A3Q1LJT8_BOVIN phosphatidylinositol-3,4,5-trisphosphate 5-phosphatase OS=Bos taurus OX=9913 GN=INPP5D PE=3 SV=1	654	Y	ERMTRDKYAYTKQKA	Q92835	INPP5D	Q13882	BRK	String	TK/Src	2.01	1.86
tr|A0A3Q1LJT8|A0A3Q1LJT8_BOVIN phosphatidylinositol-3,4,5-trisphosphate 5-phosphatase OS=Bos taurus OX=9913 GN=INPP5D PE=3 SV=1	654	Y	ERMTRDKYAYTKQKA	Q92835	INPP5D	P42685	FRK	String	TK/Src	2.01	1.86
tr|A0A3Q1LJT8|A0A3Q1LJT8_BOVIN phosphatidylinositol-3,4,5-trisphosphate 5-phosphatase OS=Bos taurus OX=9913 GN=INPP5D PE=3 SV=1	654	Y	ERMTRDKYAYTKQKA	Q92835	INPP5D	Q9H3Y6	SRM	String	TK/Src	2.01	1.86
tr|A0A3Q1LJT8|A0A3Q1LJT8_BOVIN phosphatidylinositol-3,4,5-trisphosphate 5-phosphatase OS=Bos taurus OX=9913 GN=INPP5D PE=3 SV=1	654	Y	ERMTRDKYAYTKQKA	Q92835	INPP5D	P06241	FYN	String	TK/Src	2.01	1.86
tr|A0A3Q1LJT8|A0A3Q1LJT8_BOVIN phosphatidylinositol-3,4,5-trisphosphate 5-phosphatase OS=Bos taurus OX=9913 GN=INPP5D PE=3 SV=1	654	Y	ERMTRDKYAYTKQKA	Q92835	INPP5D	P07947	YES	String	TK/Src	2.01	1.86
tr|A0A3Q1LJT8|A0A3Q1LJT8_BOVIN phosphatidylinositol-3,4,5-trisphosphate 5-phosphatase OS=Bos taurus OX=9913 GN=INPP5D PE=3 SV=1	654	Y	ERMTRDKYAYTKQKA	Q92835	INPP5D	P09769	FGR	Exp.&String	TK/Src	2.01	1.86
tr|A0A3Q1LJT8|A0A3Q1LJT8_BOVIN phosphatidylinositol-3,4,5-trisphosphate 5-phosphatase OS=Bos taurus OX=9913 GN=INPP5D PE=3 SV=1	654	Y	ERMTRDKYAYTKQKA	Q92835	INPP5D	P07948	LYN	Exp.	TK/Src	2.01	1.86
tr|A0A3Q1LJT8|A0A3Q1LJT8_BOVIN phosphatidylinositol-3,4,5-trisphosphate 5-phosphatase OS=Bos taurus OX=9913 GN=INPP5D PE=3 SV=1	654	Y	ERMTRDKYAYTKQKA	Q92835	INPP5D	Q06187	BTK	String	TK/Tec	4.07	2.68
tr|A0A3Q1LJT8|A0A3Q1LJT8_BOVIN phosphatidylinositol-3,4,5-trisphosphate 5-phosphatase OS=Bos taurus OX=9913 GN=INPP5D PE=3 SV=1	654	Y	ERMTRDKYAYTKQKA	Q92835	INPP5D	P04629	TRKA	String	TK/Trk	3.85	1.94
tr|A0A3Q1LJT8|A0A3Q1LJT8_BOVIN phosphatidylinositol-3,4,5-trisphosphate 5-phosphatase OS=Bos taurus OX=9913 GN=INPP5D PE=3 SV=1	654	Y	ERMTRDKYAYTKQKA	Q92835	INPP5D	Q16288	TRKC	String	TK/Trk	3.85	1.94
tr|A0A3Q1LJT8|A0A3Q1LJT8_BOVIN phosphatidylinositol-3,4,5-trisphosphate 5-phosphatase OS=Bos taurus OX=9913 GN=INPP5D PE=3 SV=1	654	Y	ERMTRDKYAYTKQKA	Q92835	INPP5D	P10721	KIT	Exp.&String	TK/PDGFR	2	1.96
tr|A0A3Q1LJT8|A0A3Q1LJT8_BOVIN phosphatidylinositol-3,4,5-trisphosphate 5-phosphatase OS=Bos taurus OX=9913 GN=INPP5D PE=3 SV=1	654	Y	ERMTRDKYAYTKQKA	Q92835	INPP5D	P36888	FLT3	Exp.	TK/PDGFR	2	1.96
tr|A0A3Q1LJT8|A0A3Q1LJT8_BOVIN phosphatidylinositol-3,4,5-trisphosphate 5-phosphatase OS=Bos taurus OX=9913 GN=INPP5D PE=3 SV=1	654	Y	ERMTRDKYAYTKQKA	Q92835	INPP5D	P07333	FMS	Exp.&String	TK/PDGFR	2	1.96
tr|A0A3Q1LJT8|A0A3Q1LJT8_BOVIN phosphatidylinositol-3,4,5-trisphosphate 5-phosphatase OS=Bos taurus OX=9913 GN=INPP5D PE=3 SV=1	654	Y	ERMTRDKYAYTKQKA	Q92835	INPP5D	P09619	PDGFRb	Exp.&String	TK/PDGFR	2	1.96
tr|A0A3Q1LJT8|A0A3Q1LJT8_BOVIN phosphatidylinositol-3,4,5-trisphosphate 5-phosphatase OS=Bos taurus OX=9913 GN=INPP5D PE=3 SV=1	654	Y	ERMTRDKYAYTKQKA	Q92835	INPP5D	P16234	PDGFRa	Exp.&String	TK/PDGFR	2	1.96
tr|A0A3Q1LJT8|A0A3Q1LJT8_BOVIN phosphatidylinositol-3,4,5-trisphosphate 5-phosphatase OS=Bos taurus OX=9913 GN=INPP5D PE=3 SV=1	656	Y	MTRDKYAYTKQKATG	Q92835	INPP5D	Q59FK4	ABL1	String	TK/Abl	2.22	1.97
tr|A0A3Q1LJT8|A0A3Q1LJT8_BOVIN phosphatidylinositol-3,4,5-trisphosphate 5-phosphatase OS=Bos taurus OX=9913 GN=INPP5D PE=3 SV=1	656	Y	MTRDKYAYTKQKATG	Q92835	INPP5D	P41240	CSK	String	TK/Csk	4.5	3.21
tr|A0A3Q1LJT8|A0A3Q1LJT8_BOVIN phosphatidylinositol-3,4,5-trisphosphate 5-phosphatase OS=Bos taurus OX=9913 GN=INPP5D PE=3 SV=1	656	Y	MTRDKYAYTKQKATG	Q92835	INPP5D	P52333	JAK3	Exp.&String	TK/JakA	3.2	1.92
tr|A0A3Q1LJT8|A0A3Q1LJT8_BOVIN phosphatidylinositol-3,4,5-trisphosphate 5-phosphatase OS=Bos taurus OX=9913 GN=INPP5D PE=3 SV=1	656	Y	MTRDKYAYTKQKATG	Q92835	INPP5D	P23458	JAK1	Exp.&String	TK/JakA	3.2	1.92
tr|A0A3Q1LJT8|A0A3Q1LJT8_BOVIN phosphatidylinositol-3,4,5-trisphosphate 5-phosphatase OS=Bos taurus OX=9913 GN=INPP5D PE=3 SV=1	656	Y	MTRDKYAYTKQKATG	Q92835	INPP5D	O60674	JAK2	Exp.&String	TK/JakA	3.2	1.92
tr|A0A3Q1LJT8|A0A3Q1LJT8_BOVIN phosphatidylinositol-3,4,5-trisphosphate 5-phosphatase OS=Bos taurus OX=9913 GN=INPP5D PE=3 SV=1	656	Y	MTRDKYAYTKQKATG	Q92835	INPP5D	P29597	TYK2	Exp.&String	TK/JakA	3.2	1.92
tr|A0A3Q1LJT8|A0A3Q1LJT8_BOVIN phosphatidylinositol-3,4,5-trisphosphate 5-phosphatase OS=Bos taurus OX=9913 GN=INPP5D PE=3 SV=1	656	Y	MTRDKYAYTKQKATG	Q92835	INPP5D	P08581	MET	Exp.&String	TK/Met	2.7	2.2
tr|A0A3Q1LJT8|A0A3Q1LJT8_BOVIN phosphatidylinositol-3,4,5-trisphosphate 5-phosphatase OS=Bos taurus OX=9913 GN=INPP5D PE=3 SV=1	656	Y	MTRDKYAYTKQKATG	Q92835	INPP5D	P43405	SYK	String	TK/Syk	2.06	1.82
tr|A0A3Q1LJT8|A0A3Q1LJT8_BOVIN phosphatidylinositol-3,4,5-trisphosphate 5-phosphatase OS=Bos taurus OX=9913 GN=INPP5D PE=3 SV=1	665	S	KQKATGVSPFLSSTS	Q92835	INPP5D	P31152	Erk4	String	CMGC/MAPK	2.54	0.83
tr|A0A3Q1LJT8|A0A3Q1LJT8_BOVIN phosphatidylinositol-3,4,5-trisphosphate 5-phosphatase OS=Bos taurus OX=9913 GN=INPP5D PE=3 SV=1	665	S	KQKATGVSPFLSSTS	Q92835	INPP5D	Q8TD08	Erk7	String	CMGC/MAPK	2.54	0.83
tr|A0A3Q1LJT8|A0A3Q1LJT8_BOVIN phosphatidylinositol-3,4,5-trisphosphate 5-phosphatase OS=Bos taurus OX=9913 GN=INPP5D PE=3 SV=1	665	S	KQKATGVSPFLSSTS	Q92835	INPP5D	P53778	p38g	String	CMGC/MAPK	2.54	0.83
tr|A0A3Q1LJT8|A0A3Q1LJT8_BOVIN phosphatidylinositol-3,4,5-trisphosphate 5-phosphatase OS=Bos taurus OX=9913 GN=INPP5D PE=3 SV=1	665	S	KQKATGVSPFLSSTS	Q92835	INPP5D	P27361	Erk1	String	CMGC/MAPK	2.54	0.83
tr|A0A3Q1LJT8|A0A3Q1LJT8_BOVIN phosphatidylinositol-3,4,5-trisphosphate 5-phosphatase OS=Bos taurus OX=9913 GN=INPP5D PE=3 SV=1	665	S	KQKATGVSPFLSSTS	Q92835	INPP5D	Q13164	Erk5	String	CMGC/MAPK	2.54	0.83
tr|A0A3Q1LJT8|A0A3Q1LJT8_BOVIN phosphatidylinositol-3,4,5-trisphosphate 5-phosphatase OS=Bos taurus OX=9913 GN=INPP5D PE=3 SV=1	665	S	KQKATGVSPFLSSTS	Q92835	INPP5D	Q16659	Erk3	String	CMGC/MAPK	2.54	0.83
tr|A0A3Q1LJT8|A0A3Q1LJT8_BOVIN phosphatidylinositol-3,4,5-trisphosphate 5-phosphatase OS=Bos taurus OX=9913 GN=INPP5D PE=3 SV=1	665	S	KQKATGVSPFLSSTS	Q92835	INPP5D	A8MTD8	JNK3	String	CMGC/MAPK	2.54	0.83
tr|A0A3Q1LJT8|A0A3Q1LJT8_BOVIN phosphatidylinositol-3,4,5-trisphosphate 5-phosphatase OS=Bos taurus OX=9913 GN=INPP5D PE=3 SV=1	665	S	KQKATGVSPFLSSTS	Q92835	INPP5D	D3DX92	JNK1	String	CMGC/MAPK	2.54	0.83
tr|A0A3Q1LJT8|A0A3Q1LJT8_BOVIN phosphatidylinositol-3,4,5-trisphosphate 5-phosphatase OS=Bos taurus OX=9913 GN=INPP5D PE=3 SV=1	665	S	KQKATGVSPFLSSTS	Q92835	INPP5D	Q15759	p38b	String	CMGC/MAPK	2.54	0.83
tr|A0A3Q1LJT8|A0A3Q1LJT8_BOVIN phosphatidylinositol-3,4,5-trisphosphate 5-phosphatase OS=Bos taurus OX=9913 GN=INPP5D PE=3 SV=1	665	S	KQKATGVSPFLSSTS	Q92835	INPP5D	P45984	JNK2	String	CMGC/MAPK	2.54	0.83
tr|A0A3Q1LJT8|A0A3Q1LJT8_BOVIN phosphatidylinositol-3,4,5-trisphosphate 5-phosphatase OS=Bos taurus OX=9913 GN=INPP5D PE=3 SV=1	665	S	KQKATGVSPFLSSTS	Q92835	INPP5D	P28482	Erk2	String	CMGC/MAPK	2.54	0.83
tr|A0A3Q1LJT8|A0A3Q1LJT8_BOVIN phosphatidylinositol-3,4,5-trisphosphate 5-phosphatase OS=Bos taurus OX=9913 GN=INPP5D PE=3 SV=1	665	S	KQKATGVSPFLSSTS	Q92835	INPP5D	Q16539	p38a	String	CMGC/MAPK	2.54	0.83
tr|A0A3Q1LJT8|A0A3Q1LJT8_BOVIN phosphatidylinositol-3,4,5-trisphosphate 5-phosphatase OS=Bos taurus OX=9913 GN=INPP5D PE=3 SV=1	665	S	KQKATGVSPFLSSTS	Q92835	INPP5D	O15264	p38d	String	CMGC/MAPK	2.54	0.83
tr|A0A3Q1LJT8|A0A3Q1LJT8_BOVIN phosphatidylinositol-3,4,5-trisphosphate 5-phosphatase OS=Bos taurus OX=9913 GN=INPP5D PE=3 SV=1	665	S	KQKATGVSPFLSSTS	Q92835	INPP5D	Q9H4B4	PLK3	String	Other/PLK	1.69	1.07
tr|A0A3Q1LJT8|A0A3Q1LJT8_BOVIN phosphatidylinositol-3,4,5-trisphosphate 5-phosphatase OS=Bos taurus OX=9913 GN=INPP5D PE=3 SV=1	665	S	KQKATGVSPFLSSTS	Q92835	INPP5D	P53350	PLK1	String	Other/PLK	1.69	1.07
tr|A0A3Q1LJT8|A0A3Q1LJT8_BOVIN phosphatidylinositol-3,4,5-trisphosphate 5-phosphatase OS=Bos taurus OX=9913 GN=INPP5D PE=3 SV=1	665	S	KQKATGVSPFLSSTS	Q92835	INPP5D	O00444	PLK4	String	Other/PLK	1.69	1.07
tr|A0A3Q1LJT8|A0A3Q1LJT8_BOVIN phosphatidylinositol-3,4,5-trisphosphate 5-phosphatase OS=Bos taurus OX=9913 GN=INPP5D PE=3 SV=1	665	S	KQKATGVSPFLSSTS	Q92835	INPP5D	Q9NYY3	PLK2	String	Other/PLK	1.69	1.07
tr|A0A3Q1LJT8|A0A3Q1LJT8_BOVIN phosphatidylinositol-3,4,5-trisphosphate 5-phosphatase OS=Bos taurus OX=9913 GN=INPP5D PE=3 SV=1	665	S	KQKATGVSPFLSSTS	Q92835	INPP5D	P42345	FRAP	String	Atypical/PIKK/FRAP	3.33	2.08
tr|A0A3Q1LJT8|A0A3Q1LJT8_BOVIN phosphatidylinositol-3,4,5-trisphosphate 5-phosphatase OS=Bos taurus OX=9913 GN=INPP5D PE=3 SV=1	671	T	VSPFLSSTSIRLQPY	Q92835	INPP5D	P04049	RAF1	String	TKL/RAF	2.4	1.4
tr|A0A3Q1LJT8|A0A3Q1LJT8_BOVIN phosphatidylinositol-3,4,5-trisphosphate 5-phosphatase OS=Bos taurus OX=9913 GN=INPP5D PE=3 SV=1	671	T	VSPFLSSTSIRLQPY	Q92835	INPP5D	Q8IVT5	KSR1	String	TKL/RAF	2.4	1.4
tr|A0A3Q1LJT8|A0A3Q1LJT8_BOVIN phosphatidylinositol-3,4,5-trisphosphate 5-phosphatase OS=Bos taurus OX=9913 GN=INPP5D PE=3 SV=1	671	T	VSPFLSSTSIRLQPY	Q92835	INPP5D	P10398	ARAF	String	TKL/RAF	2.4	1.4
tr|A0A3Q1LJT8|A0A3Q1LJT8_BOVIN phosphatidylinositol-3,4,5-trisphosphate 5-phosphatase OS=Bos taurus OX=9913 GN=INPP5D PE=3 SV=1	671	T	VSPFLSSTSIRLQPY	Q92835	INPP5D	Q6VAB6	KSR2	String	TKL/RAF	2.4	1.4
tr|A0A3Q1LJT8|A0A3Q1LJT8_BOVIN phosphatidylinositol-3,4,5-trisphosphate 5-phosphatase OS=Bos taurus OX=9913 GN=INPP5D PE=3 SV=1	671	T	VSPFLSSTSIRLQPY	Q92835	INPP5D	P15056	BRAF	String	TKL/RAF	2.4	1.4
tr|A0A3Q1LJT8|A0A3Q1LJT8_BOVIN phosphatidylinositol-3,4,5-trisphosphate 5-phosphatase OS=Bos taurus OX=9913 GN=INPP5D PE=3 SV=1	687	S	TIKLVVASIRSTSDI	Q92835	INPP5D	P04049	RAF1	String	TKL/RAF	2.6	1.4
tr|A0A3Q1LJT8|A0A3Q1LJT8_BOVIN phosphatidylinositol-3,4,5-trisphosphate 5-phosphatase OS=Bos taurus OX=9913 GN=INPP5D PE=3 SV=1	687	S	TIKLVVASIRSTSDI	Q92835	INPP5D	Q8IVT5	KSR1	String	TKL/RAF	2.6	1.4
tr|A0A3Q1LJT8|A0A3Q1LJT8_BOVIN phosphatidylinositol-3,4,5-trisphosphate 5-phosphatase OS=Bos taurus OX=9913 GN=INPP5D PE=3 SV=1	687	S	TIKLVVASIRSTSDI	Q92835	INPP5D	P10398	ARAF	String	TKL/RAF	2.6	1.4
tr|A0A3Q1LJT8|A0A3Q1LJT8_BOVIN phosphatidylinositol-3,4,5-trisphosphate 5-phosphatase OS=Bos taurus OX=9913 GN=INPP5D PE=3 SV=1	687	S	TIKLVVASIRSTSDI	Q92835	INPP5D	Q6VAB6	KSR2	String	TKL/RAF	2.6	1.4
tr|A0A3Q1LJT8|A0A3Q1LJT8_BOVIN phosphatidylinositol-3,4,5-trisphosphate 5-phosphatase OS=Bos taurus OX=9913 GN=INPP5D PE=3 SV=1	687	S	TIKLVVASIRSTSDI	Q92835	INPP5D	P15056	BRAF	String	TKL/RAF	2.6	1.4
tr|A0A3Q1LJT8|A0A3Q1LJT8_BOVIN phosphatidylinositol-3,4,5-trisphosphate 5-phosphatase OS=Bos taurus OX=9913 GN=INPP5D PE=3 SV=1	691	T	VVASIRSTSDIMTSD	Q92835	INPP5D	Q9UEE5	DRAK1	String	CAMK/DAPK	2.46	1.72
tr|A0A3Q1LJT8|A0A3Q1LJT8_BOVIN phosphatidylinositol-3,4,5-trisphosphate 5-phosphatase OS=Bos taurus OX=9913 GN=INPP5D PE=3 SV=1	691	T	VVASIRSTSDIMTSD	Q92835	INPP5D	O43293	DAPK3	String	CAMK/DAPK	2.46	1.72
tr|A0A3Q1LJT8|A0A3Q1LJT8_BOVIN phosphatidylinositol-3,4,5-trisphosphate 5-phosphatase OS=Bos taurus OX=9913 GN=INPP5D PE=3 SV=1	691	T	VVASIRSTSDIMTSD	Q92835	INPP5D	Q59H88	DAPK1	String	CAMK/DAPK	2.46	1.72
tr|A0A3Q1LJT8|A0A3Q1LJT8_BOVIN phosphatidylinositol-3,4,5-trisphosphate 5-phosphatase OS=Bos taurus OX=9913 GN=INPP5D PE=3 SV=1	691	T	VVASIRSTSDIMTSD	Q92835	INPP5D	O94768	DRAK2	String	CAMK/DAPK	2.46	1.72
tr|A0A3Q1LJT8|A0A3Q1LJT8_BOVIN phosphatidylinositol-3,4,5-trisphosphate 5-phosphatase OS=Bos taurus OX=9913 GN=INPP5D PE=3 SV=1	691	T	VVASIRSTSDIMTSD	Q92835	INPP5D	Q9UIK4	DAPK2	String	CAMK/DAPK	2.46	1.72
tr|A0A3Q1LJT8|A0A3Q1LJT8_BOVIN phosphatidylinositol-3,4,5-trisphosphate 5-phosphatase OS=Bos taurus OX=9913 GN=INPP5D PE=3 SV=1	692	S	VASIRSTSDIMTSDH	Q92835	INPP5D	O15530	PDK1	String	AGC/PKB	1.82	1.18
tr|A0A3Q1LJT8|A0A3Q1LJT8_BOVIN phosphatidylinositol-3,4,5-trisphosphate 5-phosphatase OS=Bos taurus OX=9913 GN=INPP5D PE=3 SV=1	692	S	VASIRSTSDIMTSDH	Q92835	INPP5D	P04049	RAF1	String	TKL/RAF	2	1.4
tr|A0A3Q1LJT8|A0A3Q1LJT8_BOVIN phosphatidylinositol-3,4,5-trisphosphate 5-phosphatase OS=Bos taurus OX=9913 GN=INPP5D PE=3 SV=1	692	S	VASIRSTSDIMTSDH	Q92835	INPP5D	Q8IVT5	KSR1	String	TKL/RAF	2	1.4
tr|A0A3Q1LJT8|A0A3Q1LJT8_BOVIN phosphatidylinositol-3,4,5-trisphosphate 5-phosphatase OS=Bos taurus OX=9913 GN=INPP5D PE=3 SV=1	692	S	VASIRSTSDIMTSDH	Q92835	INPP5D	P10398	ARAF	String	TKL/RAF	2	1.4
tr|A0A3Q1LJT8|A0A3Q1LJT8_BOVIN phosphatidylinositol-3,4,5-trisphosphate 5-phosphatase OS=Bos taurus OX=9913 GN=INPP5D PE=3 SV=1	692	S	VASIRSTSDIMTSDH	Q92835	INPP5D	Q6VAB6	KSR2	String	TKL/RAF	2	1.4
tr|A0A3Q1LJT8|A0A3Q1LJT8_BOVIN phosphatidylinositol-3,4,5-trisphosphate 5-phosphatase OS=Bos taurus OX=9913 GN=INPP5D PE=3 SV=1	692	S	VASIRSTSDIMTSDH	Q92835	INPP5D	P15056	BRAF	String	TKL/RAF	2	1.4
tr|A0A3Q1LJT8|A0A3Q1LJT8_BOVIN phosphatidylinositol-3,4,5-trisphosphate 5-phosphatase OS=Bos taurus OX=9913 GN=INPP5D PE=3 SV=1	696	T	RSTSDIMTSDHSPVF	Q92835	INPP5D	O15530	PDK1	String	AGC/PKB	1.76	1.18
tr|A0A3Q1LJT8|A0A3Q1LJT8_BOVIN phosphatidylinositol-3,4,5-trisphosphate 5-phosphatase OS=Bos taurus OX=9913 GN=INPP5D PE=3 SV=1	700	S	DIMTSDHSPVFATFE	Q92835	INPP5D	P31152	Erk4	String	CMGC/MAPK	1.54	0.83
tr|A0A3Q1LJT8|A0A3Q1LJT8_BOVIN phosphatidylinositol-3,4,5-trisphosphate 5-phosphatase OS=Bos taurus OX=9913 GN=INPP5D PE=3 SV=1	700	S	DIMTSDHSPVFATFE	Q92835	INPP5D	Q8TD08	Erk7	String	CMGC/MAPK	1.54	0.83
tr|A0A3Q1LJT8|A0A3Q1LJT8_BOVIN phosphatidylinositol-3,4,5-trisphosphate 5-phosphatase OS=Bos taurus OX=9913 GN=INPP5D PE=3 SV=1	700	S	DIMTSDHSPVFATFE	Q92835	INPP5D	P53778	p38g	String	CMGC/MAPK	1.54	0.83
tr|A0A3Q1LJT8|A0A3Q1LJT8_BOVIN phosphatidylinositol-3,4,5-trisphosphate 5-phosphatase OS=Bos taurus OX=9913 GN=INPP5D PE=3 SV=1	700	S	DIMTSDHSPVFATFE	Q92835	INPP5D	P27361	Erk1	String	CMGC/MAPK	1.54	0.83
tr|A0A3Q1LJT8|A0A3Q1LJT8_BOVIN phosphatidylinositol-3,4,5-trisphosphate 5-phosphatase OS=Bos taurus OX=9913 GN=INPP5D PE=3 SV=1	700	S	DIMTSDHSPVFATFE	Q92835	INPP5D	Q13164	Erk5	String	CMGC/MAPK	1.54	0.83
tr|A0A3Q1LJT8|A0A3Q1LJT8_BOVIN phosphatidylinositol-3,4,5-trisphosphate 5-phosphatase OS=Bos taurus OX=9913 GN=INPP5D PE=3 SV=1	700	S	DIMTSDHSPVFATFE	Q92835	INPP5D	Q16659	Erk3	String	CMGC/MAPK	1.54	0.83
tr|A0A3Q1LJT8|A0A3Q1LJT8_BOVIN phosphatidylinositol-3,4,5-trisphosphate 5-phosphatase OS=Bos taurus OX=9913 GN=INPP5D PE=3 SV=1	700	S	DIMTSDHSPVFATFE	Q92835	INPP5D	A8MTD8	JNK3	String	CMGC/MAPK	1.54	0.83
tr|A0A3Q1LJT8|A0A3Q1LJT8_BOVIN phosphatidylinositol-3,4,5-trisphosphate 5-phosphatase OS=Bos taurus OX=9913 GN=INPP5D PE=3 SV=1	700	S	DIMTSDHSPVFATFE	Q92835	INPP5D	D3DX92	JNK1	String	CMGC/MAPK	1.54	0.83
tr|A0A3Q1LJT8|A0A3Q1LJT8_BOVIN phosphatidylinositol-3,4,5-trisphosphate 5-phosphatase OS=Bos taurus OX=9913 GN=INPP5D PE=3 SV=1	700	S	DIMTSDHSPVFATFE	Q92835	INPP5D	Q15759	p38b	String	CMGC/MAPK	1.54	0.83
tr|A0A3Q1LJT8|A0A3Q1LJT8_BOVIN phosphatidylinositol-3,4,5-trisphosphate 5-phosphatase OS=Bos taurus OX=9913 GN=INPP5D PE=3 SV=1	700	S	DIMTSDHSPVFATFE	Q92835	INPP5D	P45984	JNK2	String	CMGC/MAPK	1.54	0.83
tr|A0A3Q1LJT8|A0A3Q1LJT8_BOVIN phosphatidylinositol-3,4,5-trisphosphate 5-phosphatase OS=Bos taurus OX=9913 GN=INPP5D PE=3 SV=1	700	S	DIMTSDHSPVFATFE	Q92835	INPP5D	P28482	Erk2	String	CMGC/MAPK	1.54	0.83
tr|A0A3Q1LJT8|A0A3Q1LJT8_BOVIN phosphatidylinositol-3,4,5-trisphosphate 5-phosphatase OS=Bos taurus OX=9913 GN=INPP5D PE=3 SV=1	700	S	DIMTSDHSPVFATFE	Q92835	INPP5D	Q16539	p38a	String	CMGC/MAPK	1.54	0.83
tr|A0A3Q1LJT8|A0A3Q1LJT8_BOVIN phosphatidylinositol-3,4,5-trisphosphate 5-phosphatase OS=Bos taurus OX=9913 GN=INPP5D PE=3 SV=1	700	S	DIMTSDHSPVFATFE	Q92835	INPP5D	O15264	p38d	String	CMGC/MAPK	1.54	0.83
tr|A0A3Q1LJT8|A0A3Q1LJT8_BOVIN phosphatidylinositol-3,4,5-trisphosphate 5-phosphatase OS=Bos taurus OX=9913 GN=INPP5D PE=3 SV=1	700	S	DIMTSDHSPVFATFE	Q92835	INPP5D	P42345	FRAP	String	Atypical/PIKK/FRAP	3.67	2.08
tr|A0A3Q1LJT8|A0A3Q1LJT8_BOVIN phosphatidylinositol-3,4,5-trisphosphate 5-phosphatase OS=Bos taurus OX=9913 GN=INPP5D PE=3 SV=1	705	T	DHSPVFATFEAGVTS	Q92835	INPP5D	O15530	PDK1	String	AGC/PKB	1.29	1.18
tr|A0A3Q1LJT8|A0A3Q1LJT8_BOVIN phosphatidylinositol-3,4,5-trisphosphate 5-phosphatase OS=Bos taurus OX=9913 GN=INPP5D PE=3 SV=1	722	T	VSKNGPGTTDSQGQI	Q92835	INPP5D	P31152	Erk4	String	CMGC/MAPK	0.94	0.83
tr|A0A3Q1LJT8|A0A3Q1LJT8_BOVIN phosphatidylinositol-3,4,5-trisphosphate 5-phosphatase OS=Bos taurus OX=9913 GN=INPP5D PE=3 SV=1	722	T	VSKNGPGTTDSQGQI	Q92835	INPP5D	Q8TD08	Erk7	String	CMGC/MAPK	0.94	0.83
tr|A0A3Q1LJT8|A0A3Q1LJT8_BOVIN phosphatidylinositol-3,4,5-trisphosphate 5-phosphatase OS=Bos taurus OX=9913 GN=INPP5D PE=3 SV=1	722	T	VSKNGPGTTDSQGQI	Q92835	INPP5D	P53778	p38g	String	CMGC/MAPK	0.94	0.83
tr|A0A3Q1LJT8|A0A3Q1LJT8_BOVIN phosphatidylinositol-3,4,5-trisphosphate 5-phosphatase OS=Bos taurus OX=9913 GN=INPP5D PE=3 SV=1	722	T	VSKNGPGTTDSQGQI	Q92835	INPP5D	P27361	Erk1	String	CMGC/MAPK	0.94	0.83
tr|A0A3Q1LJT8|A0A3Q1LJT8_BOVIN phosphatidylinositol-3,4,5-trisphosphate 5-phosphatase OS=Bos taurus OX=9913 GN=INPP5D PE=3 SV=1	722	T	VSKNGPGTTDSQGQI	Q92835	INPP5D	Q13164	Erk5	String	CMGC/MAPK	0.94	0.83
tr|A0A3Q1LJT8|A0A3Q1LJT8_BOVIN phosphatidylinositol-3,4,5-trisphosphate 5-phosphatase OS=Bos taurus OX=9913 GN=INPP5D PE=3 SV=1	722	T	VSKNGPGTTDSQGQI	Q92835	INPP5D	Q16659	Erk3	String	CMGC/MAPK	0.94	0.83
tr|A0A3Q1LJT8|A0A3Q1LJT8_BOVIN phosphatidylinositol-3,4,5-trisphosphate 5-phosphatase OS=Bos taurus OX=9913 GN=INPP5D PE=3 SV=1	722	T	VSKNGPGTTDSQGQI	Q92835	INPP5D	A8MTD8	JNK3	String	CMGC/MAPK	0.94	0.83
tr|A0A3Q1LJT8|A0A3Q1LJT8_BOVIN phosphatidylinositol-3,4,5-trisphosphate 5-phosphatase OS=Bos taurus OX=9913 GN=INPP5D PE=3 SV=1	722	T	VSKNGPGTTDSQGQI	Q92835	INPP5D	D3DX92	JNK1	String	CMGC/MAPK	0.94	0.83
tr|A0A3Q1LJT8|A0A3Q1LJT8_BOVIN phosphatidylinositol-3,4,5-trisphosphate 5-phosphatase OS=Bos taurus OX=9913 GN=INPP5D PE=3 SV=1	722	T	VSKNGPGTTDSQGQI	Q92835	INPP5D	Q15759	p38b	String	CMGC/MAPK	0.94	0.83
tr|A0A3Q1LJT8|A0A3Q1LJT8_BOVIN phosphatidylinositol-3,4,5-trisphosphate 5-phosphatase OS=Bos taurus OX=9913 GN=INPP5D PE=3 SV=1	722	T	VSKNGPGTTDSQGQI	Q92835	INPP5D	P45984	JNK2	String	CMGC/MAPK	0.94	0.83
tr|A0A3Q1LJT8|A0A3Q1LJT8_BOVIN phosphatidylinositol-3,4,5-trisphosphate 5-phosphatase OS=Bos taurus OX=9913 GN=INPP5D PE=3 SV=1	722	T	VSKNGPGTTDSQGQI	Q92835	INPP5D	P28482	Erk2	String	CMGC/MAPK	0.94	0.83
tr|A0A3Q1LJT8|A0A3Q1LJT8_BOVIN phosphatidylinositol-3,4,5-trisphosphate 5-phosphatase OS=Bos taurus OX=9913 GN=INPP5D PE=3 SV=1	722	T	VSKNGPGTTDSQGQI	Q92835	INPP5D	Q16539	p38a	String	CMGC/MAPK	0.94	0.83
tr|A0A3Q1LJT8|A0A3Q1LJT8_BOVIN phosphatidylinositol-3,4,5-trisphosphate 5-phosphatase OS=Bos taurus OX=9913 GN=INPP5D PE=3 SV=1	722	T	VSKNGPGTTDSQGQI	Q92835	INPP5D	O15264	p38d	String	CMGC/MAPK	0.94	0.83
tr|A0A3Q1LJT8|A0A3Q1LJT8_BOVIN phosphatidylinositol-3,4,5-trisphosphate 5-phosphatase OS=Bos taurus OX=9913 GN=INPP5D PE=3 SV=1	740	T	GCYATLKTKSQTKFY	Q92835	INPP5D	O15530	PDK1	String	AGC/PKB	2.79	1.18
tr|A0A3Q1LJT8|A0A3Q1LJT8_BOVIN phosphatidylinositol-3,4,5-trisphosphate 5-phosphatase OS=Bos taurus OX=9913 GN=INPP5D PE=3 SV=1	753	S	FYLEFHSSCLESFVK	Q92835	INPP5D	P04049	RAF1	String	TKL/RAF	2.4	1.4
tr|A0A3Q1LJT8|A0A3Q1LJT8_BOVIN phosphatidylinositol-3,4,5-trisphosphate 5-phosphatase OS=Bos taurus OX=9913 GN=INPP5D PE=3 SV=1	753	S	FYLEFHSSCLESFVK	Q92835	INPP5D	Q8IVT5	KSR1	String	TKL/RAF	2.4	1.4
tr|A0A3Q1LJT8|A0A3Q1LJT8_BOVIN phosphatidylinositol-3,4,5-trisphosphate 5-phosphatase OS=Bos taurus OX=9913 GN=INPP5D PE=3 SV=1	753	S	FYLEFHSSCLESFVK	Q92835	INPP5D	P10398	ARAF	String	TKL/RAF	2.4	1.4
tr|A0A3Q1LJT8|A0A3Q1LJT8_BOVIN phosphatidylinositol-3,4,5-trisphosphate 5-phosphatase OS=Bos taurus OX=9913 GN=INPP5D PE=3 SV=1	753	S	FYLEFHSSCLESFVK	Q92835	INPP5D	Q6VAB6	KSR2	String	TKL/RAF	2.4	1.4
tr|A0A3Q1LJT8|A0A3Q1LJT8_BOVIN phosphatidylinositol-3,4,5-trisphosphate 5-phosphatase OS=Bos taurus OX=9913 GN=INPP5D PE=3 SV=1	753	S	FYLEFHSSCLESFVK	Q92835	INPP5D	P15056	BRAF	String	TKL/RAF	2.4	1.4
tr|A0A3Q1LJT8|A0A3Q1LJT8_BOVIN phosphatidylinositol-3,4,5-trisphosphate 5-phosphatase OS=Bos taurus OX=9913 GN=INPP5D PE=3 SV=1	757	S	FHSSCLESFVKSQEG	Q92835	INPP5D	O15530	PDK1	String	AGC/PKB	3.12	1.18
tr|A0A3Q1LJT8|A0A3Q1LJT8_BOVIN phosphatidylinositol-3,4,5-trisphosphate 5-phosphatase OS=Bos taurus OX=9913 GN=INPP5D PE=3 SV=1	757	S	FHSSCLESFVKSQEG	Q92835	INPP5D	P04049	RAF1	String	TKL/RAF	8	1.4
tr|A0A3Q1LJT8|A0A3Q1LJT8_BOVIN phosphatidylinositol-3,4,5-trisphosphate 5-phosphatase OS=Bos taurus OX=9913 GN=INPP5D PE=3 SV=1	757	S	FHSSCLESFVKSQEG	Q92835	INPP5D	Q8IVT5	KSR1	String	TKL/RAF	8	1.4
tr|A0A3Q1LJT8|A0A3Q1LJT8_BOVIN phosphatidylinositol-3,4,5-trisphosphate 5-phosphatase OS=Bos taurus OX=9913 GN=INPP5D PE=3 SV=1	757	S	FHSSCLESFVKSQEG	Q92835	INPP5D	P10398	ARAF	String	TKL/RAF	8	1.4
tr|A0A3Q1LJT8|A0A3Q1LJT8_BOVIN phosphatidylinositol-3,4,5-trisphosphate 5-phosphatase OS=Bos taurus OX=9913 GN=INPP5D PE=3 SV=1	757	S	FHSSCLESFVKSQEG	Q92835	INPP5D	Q6VAB6	KSR2	String	TKL/RAF	8	1.4
tr|A0A3Q1LJT8|A0A3Q1LJT8_BOVIN phosphatidylinositol-3,4,5-trisphosphate 5-phosphatase OS=Bos taurus OX=9913 GN=INPP5D PE=3 SV=1	757	S	FHSSCLESFVKSQEG	Q92835	INPP5D	P15056	BRAF	String	TKL/RAF	8	1.4
tr|A0A3Q1LJT8|A0A3Q1LJT8_BOVIN phosphatidylinositol-3,4,5-trisphosphate 5-phosphatase OS=Bos taurus OX=9913 GN=INPP5D PE=3 SV=1	761	S	CLESFVKSQEGENEE	Q92835	INPP5D	P04049	RAF1	String	TKL/RAF	3.6	1.4
tr|A0A3Q1LJT8|A0A3Q1LJT8_BOVIN phosphatidylinositol-3,4,5-trisphosphate 5-phosphatase OS=Bos taurus OX=9913 GN=INPP5D PE=3 SV=1	761	S	CLESFVKSQEGENEE	Q92835	INPP5D	Q8IVT5	KSR1	String	TKL/RAF	3.6	1.4
tr|A0A3Q1LJT8|A0A3Q1LJT8_BOVIN phosphatidylinositol-3,4,5-trisphosphate 5-phosphatase OS=Bos taurus OX=9913 GN=INPP5D PE=3 SV=1	761	S	CLESFVKSQEGENEE	Q92835	INPP5D	P10398	ARAF	String	TKL/RAF	3.6	1.4
tr|A0A3Q1LJT8|A0A3Q1LJT8_BOVIN phosphatidylinositol-3,4,5-trisphosphate 5-phosphatase OS=Bos taurus OX=9913 GN=INPP5D PE=3 SV=1	761	S	CLESFVKSQEGENEE	Q92835	INPP5D	Q6VAB6	KSR2	String	TKL/RAF	3.6	1.4
tr|A0A3Q1LJT8|A0A3Q1LJT8_BOVIN phosphatidylinositol-3,4,5-trisphosphate 5-phosphatase OS=Bos taurus OX=9913 GN=INPP5D PE=3 SV=1	761	S	CLESFVKSQEGENEE	Q92835	INPP5D	P15056	BRAF	String	TKL/RAF	3.6	1.4
tr|A0A3Q1LJT8|A0A3Q1LJT8_BOVIN phosphatidylinositol-3,4,5-trisphosphate 5-phosphatase OS=Bos taurus OX=9913 GN=INPP5D PE=3 SV=1	794	Y	PIISDPEYLLDQHIL	Q92835	INPP5D	P41240	CSK	String	TK/Csk	5	3.21
tr|A0A3Q1LJT8|A0A3Q1LJT8_BOVIN phosphatidylinositol-3,4,5-trisphosphate 5-phosphatase OS=Bos taurus OX=9913 GN=INPP5D PE=3 SV=1	794	Y	PIISDPEYLLDQHIL	Q92835	INPP5D	P04629	TRKA	String	TK/Trk	5.31	1.94
tr|A0A3Q1LJT8|A0A3Q1LJT8_BOVIN phosphatidylinositol-3,4,5-trisphosphate 5-phosphatase OS=Bos taurus OX=9913 GN=INPP5D PE=3 SV=1	794	Y	PIISDPEYLLDQHIL	Q92835	INPP5D	Q16288	TRKC	String	TK/Trk	5.31	1.94
tr|A0A3Q1LJT8|A0A3Q1LJT8_BOVIN phosphatidylinositol-3,4,5-trisphosphate 5-phosphatase OS=Bos taurus OX=9913 GN=INPP5D PE=3 SV=1	794	Y	PIISDPEYLLDQHIL	Q92835	INPP5D	P10721	KIT	Exp.&String	TK/PDGFR	2.25	1.96
tr|A0A3Q1LJT8|A0A3Q1LJT8_BOVIN phosphatidylinositol-3,4,5-trisphosphate 5-phosphatase OS=Bos taurus OX=9913 GN=INPP5D PE=3 SV=1	794	Y	PIISDPEYLLDQHIL	Q92835	INPP5D	P36888	FLT3	Exp.	TK/PDGFR	2.25	1.96
tr|A0A3Q1LJT8|A0A3Q1LJT8_BOVIN phosphatidylinositol-3,4,5-trisphosphate 5-phosphatase OS=Bos taurus OX=9913 GN=INPP5D PE=3 SV=1	794	Y	PIISDPEYLLDQHIL	Q92835	INPP5D	P07333	FMS	Exp.&String	TK/PDGFR	2.25	1.96
tr|A0A3Q1LJT8|A0A3Q1LJT8_BOVIN phosphatidylinositol-3,4,5-trisphosphate 5-phosphatase OS=Bos taurus OX=9913 GN=INPP5D PE=3 SV=1	794	Y	PIISDPEYLLDQHIL	Q92835	INPP5D	P09619	PDGFRb	Exp.&String	TK/PDGFR	2.25	1.96
tr|A0A3Q1LJT8|A0A3Q1LJT8_BOVIN phosphatidylinositol-3,4,5-trisphosphate 5-phosphatase OS=Bos taurus OX=9913 GN=INPP5D PE=3 SV=1	794	Y	PIISDPEYLLDQHIL	Q92835	INPP5D	P16234	PDGFRa	Exp.&String	TK/PDGFR	2.25	1.96
tr|A0A3Q1LJT8|A0A3Q1LJT8_BOVIN phosphatidylinositol-3,4,5-trisphosphate 5-phosphatase OS=Bos taurus OX=9913 GN=INPP5D PE=3 SV=1	809	S	ISIKSSDSDESYGEG	Q92835	INPP5D	P04049	RAF1	String	TKL/RAF	2.4	1.4
tr|A0A3Q1LJT8|A0A3Q1LJT8_BOVIN phosphatidylinositol-3,4,5-trisphosphate 5-phosphatase OS=Bos taurus OX=9913 GN=INPP5D PE=3 SV=1	809	S	ISIKSSDSDESYGEG	Q92835	INPP5D	Q8IVT5	KSR1	String	TKL/RAF	2.4	1.4
tr|A0A3Q1LJT8|A0A3Q1LJT8_BOVIN phosphatidylinositol-3,4,5-trisphosphate 5-phosphatase OS=Bos taurus OX=9913 GN=INPP5D PE=3 SV=1	809	S	ISIKSSDSDESYGEG	Q92835	INPP5D	P10398	ARAF	String	TKL/RAF	2.4	1.4
tr|A0A3Q1LJT8|A0A3Q1LJT8_BOVIN phosphatidylinositol-3,4,5-trisphosphate 5-phosphatase OS=Bos taurus OX=9913 GN=INPP5D PE=3 SV=1	809	S	ISIKSSDSDESYGEG	Q92835	INPP5D	Q6VAB6	KSR2	String	TKL/RAF	2.4	1.4
tr|A0A3Q1LJT8|A0A3Q1LJT8_BOVIN phosphatidylinositol-3,4,5-trisphosphate 5-phosphatase OS=Bos taurus OX=9913 GN=INPP5D PE=3 SV=1	809	S	ISIKSSDSDESYGEG	Q92835	INPP5D	P15056	BRAF	String	TKL/RAF	2.4	1.4
tr|A0A3Q1LJT8|A0A3Q1LJT8_BOVIN phosphatidylinositol-3,4,5-trisphosphate 5-phosphatase OS=Bos taurus OX=9913 GN=INPP5D PE=3 SV=1	812	S	KSSDSDESYGEGCIA	Q92835	INPP5D	Q9H4B4	PLK3	String	Other/PLK	1.1	1.07
tr|A0A3Q1LJT8|A0A3Q1LJT8_BOVIN phosphatidylinositol-3,4,5-trisphosphate 5-phosphatase OS=Bos taurus OX=9913 GN=INPP5D PE=3 SV=1	812	S	KSSDSDESYGEGCIA	Q92835	INPP5D	P53350	PLK1	String	Other/PLK	1.1	1.07
tr|A0A3Q1LJT8|A0A3Q1LJT8_BOVIN phosphatidylinositol-3,4,5-trisphosphate 5-phosphatase OS=Bos taurus OX=9913 GN=INPP5D PE=3 SV=1	812	S	KSSDSDESYGEGCIA	Q92835	INPP5D	O00444	PLK4	String	Other/PLK	1.1	1.07
tr|A0A3Q1LJT8|A0A3Q1LJT8_BOVIN phosphatidylinositol-3,4,5-trisphosphate 5-phosphatase OS=Bos taurus OX=9913 GN=INPP5D PE=3 SV=1	812	S	KSSDSDESYGEGCIA	Q92835	INPP5D	Q9NYY3	PLK2	String	Other/PLK	1.1	1.07
tr|A0A3Q1LJT8|A0A3Q1LJT8_BOVIN phosphatidylinositol-3,4,5-trisphosphate 5-phosphatase OS=Bos taurus OX=9913 GN=INPP5D PE=3 SV=1	813	Y	SSDSDESYGEGCIAL	Q92835	INPP5D	Q59FK4	ABL1	String	TK/Abl	2.1	1.97
tr|A0A3Q1LJT8|A0A3Q1LJT8_BOVIN phosphatidylinositol-3,4,5-trisphosphate 5-phosphatase OS=Bos taurus OX=9913 GN=INPP5D PE=3 SV=1	813	Y	SSDSDESYGEGCIAL	Q92835	INPP5D	P06213	INSR	String	TK/InsR	2.15	1.79
tr|A0A3Q1LJT8|A0A3Q1LJT8_BOVIN phosphatidylinositol-3,4,5-trisphosphate 5-phosphatase OS=Bos taurus OX=9913 GN=INPP5D PE=3 SV=1	813	Y	SSDSDESYGEGCIAL	Q92835	INPP5D	P08581	MET	Exp.&String	TK/Met	2.9	2.2
tr|A0A3Q1LJT8|A0A3Q1LJT8_BOVIN phosphatidylinositol-3,4,5-trisphosphate 5-phosphatase OS=Bos taurus OX=9913 GN=INPP5D PE=3 SV=1	832	Y	TETQLPIYTPLTHHG	Q92835	INPP5D	P08581	MET	Exp.&String	TK/Met	3.2	2.2
tr|A0A3Q1LJT8|A0A3Q1LJT8_BOVIN phosphatidylinositol-3,4,5-trisphosphate 5-phosphatase OS=Bos taurus OX=9913 GN=INPP5D PE=3 SV=1	832	Y	TETQLPIYTPLTHHG	Q92835	INPP5D	P06239	LCK	String	TK/Src	2.28	1.86
tr|A0A3Q1LJT8|A0A3Q1LJT8_BOVIN phosphatidylinositol-3,4,5-trisphosphate 5-phosphatase OS=Bos taurus OX=9913 GN=INPP5D PE=3 SV=1	832	Y	TETQLPIYTPLTHHG	Q92835	INPP5D	P12931	SRC	String	TK/Src	2.28	1.86
tr|A0A3Q1LJT8|A0A3Q1LJT8_BOVIN phosphatidylinositol-3,4,5-trisphosphate 5-phosphatase OS=Bos taurus OX=9913 GN=INPP5D PE=3 SV=1	832	Y	TETQLPIYTPLTHHG	Q92835	INPP5D	Q13882	BRK	String	TK/Src	2.28	1.86
tr|A0A3Q1LJT8|A0A3Q1LJT8_BOVIN phosphatidylinositol-3,4,5-trisphosphate 5-phosphatase OS=Bos taurus OX=9913 GN=INPP5D PE=3 SV=1	832	Y	TETQLPIYTPLTHHG	Q92835	INPP5D	P42685	FRK	String	TK/Src	2.28	1.86
tr|A0A3Q1LJT8|A0A3Q1LJT8_BOVIN phosphatidylinositol-3,4,5-trisphosphate 5-phosphatase OS=Bos taurus OX=9913 GN=INPP5D PE=3 SV=1	832	Y	TETQLPIYTPLTHHG	Q92835	INPP5D	Q9H3Y6	SRM	String	TK/Src	2.28	1.86
tr|A0A3Q1LJT8|A0A3Q1LJT8_BOVIN phosphatidylinositol-3,4,5-trisphosphate 5-phosphatase OS=Bos taurus OX=9913 GN=INPP5D PE=3 SV=1	832	Y	TETQLPIYTPLTHHG	Q92835	INPP5D	P06241	FYN	String	TK/Src	2.28	1.86
tr|A0A3Q1LJT8|A0A3Q1LJT8_BOVIN phosphatidylinositol-3,4,5-trisphosphate 5-phosphatase OS=Bos taurus OX=9913 GN=INPP5D PE=3 SV=1	832	Y	TETQLPIYTPLTHHG	Q92835	INPP5D	P07947	YES	String	TK/Src	2.28	1.86
tr|A0A3Q1LJT8|A0A3Q1LJT8_BOVIN phosphatidylinositol-3,4,5-trisphosphate 5-phosphatase OS=Bos taurus OX=9913 GN=INPP5D PE=3 SV=1	832	Y	TETQLPIYTPLTHHG	Q92835	INPP5D	P09769	FGR	Exp.&String	TK/Src	2.28	1.86
tr|A0A3Q1LJT8|A0A3Q1LJT8_BOVIN phosphatidylinositol-3,4,5-trisphosphate 5-phosphatase OS=Bos taurus OX=9913 GN=INPP5D PE=3 SV=1	832	Y	TETQLPIYTPLTHHG	Q92835	INPP5D	P07948	LYN	Exp.	TK/Src	2.28	1.86
tr|A0A3Q1LJT8|A0A3Q1LJT8_BOVIN phosphatidylinositol-3,4,5-trisphosphate 5-phosphatase OS=Bos taurus OX=9913 GN=INPP5D PE=3 SV=1	832	Y	TETQLPIYTPLTHHG	Q92835	INPP5D	Q06187	BTK	String	TK/Tec	2.77	2.68
tr|A0A3Q1LJT8|A0A3Q1LJT8_BOVIN phosphatidylinositol-3,4,5-trisphosphate 5-phosphatase OS=Bos taurus OX=9913 GN=INPP5D PE=3 SV=1	833	T	ETQLPIYTPLTHHGE	Q92835	INPP5D	P31152	Erk4	String	CMGC/MAPK	1.43	0.83
tr|A0A3Q1LJT8|A0A3Q1LJT8_BOVIN phosphatidylinositol-3,4,5-trisphosphate 5-phosphatase OS=Bos taurus OX=9913 GN=INPP5D PE=3 SV=1	833	T	ETQLPIYTPLTHHGE	Q92835	INPP5D	Q8TD08	Erk7	String	CMGC/MAPK	1.43	0.83
tr|A0A3Q1LJT8|A0A3Q1LJT8_BOVIN phosphatidylinositol-3,4,5-trisphosphate 5-phosphatase OS=Bos taurus OX=9913 GN=INPP5D PE=3 SV=1	833	T	ETQLPIYTPLTHHGE	Q92835	INPP5D	P53778	p38g	String	CMGC/MAPK	1.43	0.83
tr|A0A3Q1LJT8|A0A3Q1LJT8_BOVIN phosphatidylinositol-3,4,5-trisphosphate 5-phosphatase OS=Bos taurus OX=9913 GN=INPP5D PE=3 SV=1	833	T	ETQLPIYTPLTHHGE	Q92835	INPP5D	P27361	Erk1	String	CMGC/MAPK	1.43	0.83
tr|A0A3Q1LJT8|A0A3Q1LJT8_BOVIN phosphatidylinositol-3,4,5-trisphosphate 5-phosphatase OS=Bos taurus OX=9913 GN=INPP5D PE=3 SV=1	833	T	ETQLPIYTPLTHHGE	Q92835	INPP5D	Q13164	Erk5	String	CMGC/MAPK	1.43	0.83
tr|A0A3Q1LJT8|A0A3Q1LJT8_BOVIN phosphatidylinositol-3,4,5-trisphosphate 5-phosphatase OS=Bos taurus OX=9913 GN=INPP5D PE=3 SV=1	833	T	ETQLPIYTPLTHHGE	Q92835	INPP5D	Q16659	Erk3	String	CMGC/MAPK	1.43	0.83
tr|A0A3Q1LJT8|A0A3Q1LJT8_BOVIN phosphatidylinositol-3,4,5-trisphosphate 5-phosphatase OS=Bos taurus OX=9913 GN=INPP5D PE=3 SV=1	833	T	ETQLPIYTPLTHHGE	Q92835	INPP5D	A8MTD8	JNK3	String	CMGC/MAPK	1.43	0.83
tr|A0A3Q1LJT8|A0A3Q1LJT8_BOVIN phosphatidylinositol-3,4,5-trisphosphate 5-phosphatase OS=Bos taurus OX=9913 GN=INPP5D PE=3 SV=1	833	T	ETQLPIYTPLTHHGE	Q92835	INPP5D	D3DX92	JNK1	String	CMGC/MAPK	1.43	0.83
tr|A0A3Q1LJT8|A0A3Q1LJT8_BOVIN phosphatidylinositol-3,4,5-trisphosphate 5-phosphatase OS=Bos taurus OX=9913 GN=INPP5D PE=3 SV=1	833	T	ETQLPIYTPLTHHGE	Q92835	INPP5D	Q15759	p38b	String	CMGC/MAPK	1.43	0.83
tr|A0A3Q1LJT8|A0A3Q1LJT8_BOVIN phosphatidylinositol-3,4,5-trisphosphate 5-phosphatase OS=Bos taurus OX=9913 GN=INPP5D PE=3 SV=1	833	T	ETQLPIYTPLTHHGE	Q92835	INPP5D	P45984	JNK2	String	CMGC/MAPK	1.43	0.83
tr|A0A3Q1LJT8|A0A3Q1LJT8_BOVIN phosphatidylinositol-3,4,5-trisphosphate 5-phosphatase OS=Bos taurus OX=9913 GN=INPP5D PE=3 SV=1	833	T	ETQLPIYTPLTHHGE	Q92835	INPP5D	P28482	Erk2	String	CMGC/MAPK	1.43	0.83
tr|A0A3Q1LJT8|A0A3Q1LJT8_BOVIN phosphatidylinositol-3,4,5-trisphosphate 5-phosphatase OS=Bos taurus OX=9913 GN=INPP5D PE=3 SV=1	833	T	ETQLPIYTPLTHHGE	Q92835	INPP5D	Q16539	p38a	String	CMGC/MAPK	1.43	0.83
tr|A0A3Q1LJT8|A0A3Q1LJT8_BOVIN phosphatidylinositol-3,4,5-trisphosphate 5-phosphatase OS=Bos taurus OX=9913 GN=INPP5D PE=3 SV=1	833	T	ETQLPIYTPLTHHGE	Q92835	INPP5D	O15264	p38d	String	CMGC/MAPK	1.43	0.83
tr|A0A3Q1LJT8|A0A3Q1LJT8_BOVIN phosphatidylinositol-3,4,5-trisphosphate 5-phosphatase OS=Bos taurus OX=9913 GN=INPP5D PE=3 SV=1	833	T	ETQLPIYTPLTHHGE	Q92835	INPP5D	P42345	FRAP	String	Atypical/PIKK/FRAP	2.6	2.08
tr|A0A3Q1LJT8|A0A3Q1LJT8_BOVIN phosphatidylinositol-3,4,5-trisphosphate 5-phosphatase OS=Bos taurus OX=9913 GN=INPP5D PE=3 SV=1	863	Y	GKMREKLYDFVKTER	Q92835	INPP5D	P06239	LCK	String	TK/Src	2.68	1.86
tr|A0A3Q1LJT8|A0A3Q1LJT8_BOVIN phosphatidylinositol-3,4,5-trisphosphate 5-phosphatase OS=Bos taurus OX=9913 GN=INPP5D PE=3 SV=1	863	Y	GKMREKLYDFVKTER	Q92835	INPP5D	P12931	SRC	String	TK/Src	2.68	1.86
tr|A0A3Q1LJT8|A0A3Q1LJT8_BOVIN phosphatidylinositol-3,4,5-trisphosphate 5-phosphatase OS=Bos taurus OX=9913 GN=INPP5D PE=3 SV=1	863	Y	GKMREKLYDFVKTER	Q92835	INPP5D	Q13882	BRK	String	TK/Src	2.68	1.86
tr|A0A3Q1LJT8|A0A3Q1LJT8_BOVIN phosphatidylinositol-3,4,5-trisphosphate 5-phosphatase OS=Bos taurus OX=9913 GN=INPP5D PE=3 SV=1	863	Y	GKMREKLYDFVKTER	Q92835	INPP5D	P42685	FRK	String	TK/Src	2.68	1.86
tr|A0A3Q1LJT8|A0A3Q1LJT8_BOVIN phosphatidylinositol-3,4,5-trisphosphate 5-phosphatase OS=Bos taurus OX=9913 GN=INPP5D PE=3 SV=1	863	Y	GKMREKLYDFVKTER	Q92835	INPP5D	Q9H3Y6	SRM	String	TK/Src	2.68	1.86
tr|A0A3Q1LJT8|A0A3Q1LJT8_BOVIN phosphatidylinositol-3,4,5-trisphosphate 5-phosphatase OS=Bos taurus OX=9913 GN=INPP5D PE=3 SV=1	863	Y	GKMREKLYDFVKTER	Q92835	INPP5D	P06241	FYN	String	TK/Src	2.68	1.86
tr|A0A3Q1LJT8|A0A3Q1LJT8_BOVIN phosphatidylinositol-3,4,5-trisphosphate 5-phosphatase OS=Bos taurus OX=9913 GN=INPP5D PE=3 SV=1	863	Y	GKMREKLYDFVKTER	Q92835	INPP5D	P07947	YES	String	TK/Src	2.68	1.86
tr|A0A3Q1LJT8|A0A3Q1LJT8_BOVIN phosphatidylinositol-3,4,5-trisphosphate 5-phosphatase OS=Bos taurus OX=9913 GN=INPP5D PE=3 SV=1	863	Y	GKMREKLYDFVKTER	Q92835	INPP5D	P09769	FGR	Exp.&String	TK/Src	2.68	1.86
tr|A0A3Q1LJT8|A0A3Q1LJT8_BOVIN phosphatidylinositol-3,4,5-trisphosphate 5-phosphatase OS=Bos taurus OX=9913 GN=INPP5D PE=3 SV=1	863	Y	GKMREKLYDFVKTER	Q92835	INPP5D	P07948	LYN	Exp.	TK/Src	2.68	1.86
tr|A0A3Q1LJT8|A0A3Q1LJT8_BOVIN phosphatidylinositol-3,4,5-trisphosphate 5-phosphatase OS=Bos taurus OX=9913 GN=INPP5D PE=3 SV=1	863	Y	GKMREKLYDFVKTER	Q92835	INPP5D	Q06187	BTK	String	TK/Tec	4.77	2.68
tr|A0A3Q1LJT8|A0A3Q1LJT8_BOVIN phosphatidylinositol-3,4,5-trisphosphate 5-phosphatase OS=Bos taurus OX=9913 GN=INPP5D PE=3 SV=1	873	S	VKTERDESSGPKSLK	Q92835	INPP5D	P31749	AKT1	String	AGC/AKT	1.96	1.21
tr|A0A3Q1LJT8|A0A3Q1LJT8_BOVIN phosphatidylinositol-3,4,5-trisphosphate 5-phosphatase OS=Bos taurus OX=9913 GN=INPP5D PE=3 SV=1	873	S	VKTERDESSGPKSLK	Q92835	INPP5D	Q9UEE5	DRAK1	String	CAMK/DAPK	1.79	1.72
tr|A0A3Q1LJT8|A0A3Q1LJT8_BOVIN phosphatidylinositol-3,4,5-trisphosphate 5-phosphatase OS=Bos taurus OX=9913 GN=INPP5D PE=3 SV=1	873	S	VKTERDESSGPKSLK	Q92835	INPP5D	O43293	DAPK3	String	CAMK/DAPK	1.79	1.72
tr|A0A3Q1LJT8|A0A3Q1LJT8_BOVIN phosphatidylinositol-3,4,5-trisphosphate 5-phosphatase OS=Bos taurus OX=9913 GN=INPP5D PE=3 SV=1	873	S	VKTERDESSGPKSLK	Q92835	INPP5D	Q59H88	DAPK1	String	CAMK/DAPK	1.79	1.72
tr|A0A3Q1LJT8|A0A3Q1LJT8_BOVIN phosphatidylinositol-3,4,5-trisphosphate 5-phosphatase OS=Bos taurus OX=9913 GN=INPP5D PE=3 SV=1	873	S	VKTERDESSGPKSLK	Q92835	INPP5D	O94768	DRAK2	String	CAMK/DAPK	1.79	1.72
tr|A0A3Q1LJT8|A0A3Q1LJT8_BOVIN phosphatidylinositol-3,4,5-trisphosphate 5-phosphatase OS=Bos taurus OX=9913 GN=INPP5D PE=3 SV=1	873	S	VKTERDESSGPKSLK	Q92835	INPP5D	Q9UIK4	DAPK2	String	CAMK/DAPK	1.79	1.72
tr|A0A3Q1LJT8|A0A3Q1LJT8_BOVIN phosphatidylinositol-3,4,5-trisphosphate 5-phosphatase OS=Bos taurus OX=9913 GN=INPP5D PE=3 SV=1	874	S	KTERDESSGPKSLKS	Q92835	INPP5D	Q9UEE5	DRAK1	String	CAMK/DAPK	1.75	1.72
tr|A0A3Q1LJT8|A0A3Q1LJT8_BOVIN phosphatidylinositol-3,4,5-trisphosphate 5-phosphatase OS=Bos taurus OX=9913 GN=INPP5D PE=3 SV=1	874	S	KTERDESSGPKSLKS	Q92835	INPP5D	O43293	DAPK3	String	CAMK/DAPK	1.75	1.72
tr|A0A3Q1LJT8|A0A3Q1LJT8_BOVIN phosphatidylinositol-3,4,5-trisphosphate 5-phosphatase OS=Bos taurus OX=9913 GN=INPP5D PE=3 SV=1	874	S	KTERDESSGPKSLKS	Q92835	INPP5D	Q59H88	DAPK1	String	CAMK/DAPK	1.75	1.72
tr|A0A3Q1LJT8|A0A3Q1LJT8_BOVIN phosphatidylinositol-3,4,5-trisphosphate 5-phosphatase OS=Bos taurus OX=9913 GN=INPP5D PE=3 SV=1	874	S	KTERDESSGPKSLKS	Q92835	INPP5D	O94768	DRAK2	String	CAMK/DAPK	1.75	1.72
tr|A0A3Q1LJT8|A0A3Q1LJT8_BOVIN phosphatidylinositol-3,4,5-trisphosphate 5-phosphatase OS=Bos taurus OX=9913 GN=INPP5D PE=3 SV=1	874	S	KTERDESSGPKSLKS	Q92835	INPP5D	Q9UIK4	DAPK2	String	CAMK/DAPK	1.75	1.72
tr|A0A3Q1LJT8|A0A3Q1LJT8_BOVIN phosphatidylinositol-3,4,5-trisphosphate 5-phosphatase OS=Bos taurus OX=9913 GN=INPP5D PE=3 SV=1	874	S	KTERDESSGPKSLKS	Q92835	INPP5D	P31152	Erk4	String	CMGC/MAPK	0.83	0.83
tr|A0A3Q1LJT8|A0A3Q1LJT8_BOVIN phosphatidylinositol-3,4,5-trisphosphate 5-phosphatase OS=Bos taurus OX=9913 GN=INPP5D PE=3 SV=1	874	S	KTERDESSGPKSLKS	Q92835	INPP5D	Q8TD08	Erk7	String	CMGC/MAPK	0.83	0.83
tr|A0A3Q1LJT8|A0A3Q1LJT8_BOVIN phosphatidylinositol-3,4,5-trisphosphate 5-phosphatase OS=Bos taurus OX=9913 GN=INPP5D PE=3 SV=1	874	S	KTERDESSGPKSLKS	Q92835	INPP5D	P53778	p38g	String	CMGC/MAPK	0.83	0.83
tr|A0A3Q1LJT8|A0A3Q1LJT8_BOVIN phosphatidylinositol-3,4,5-trisphosphate 5-phosphatase OS=Bos taurus OX=9913 GN=INPP5D PE=3 SV=1	874	S	KTERDESSGPKSLKS	Q92835	INPP5D	P27361	Erk1	String	CMGC/MAPK	0.83	0.83
tr|A0A3Q1LJT8|A0A3Q1LJT8_BOVIN phosphatidylinositol-3,4,5-trisphosphate 5-phosphatase OS=Bos taurus OX=9913 GN=INPP5D PE=3 SV=1	874	S	KTERDESSGPKSLKS	Q92835	INPP5D	Q13164	Erk5	String	CMGC/MAPK	0.83	0.83
tr|A0A3Q1LJT8|A0A3Q1LJT8_BOVIN phosphatidylinositol-3,4,5-trisphosphate 5-phosphatase OS=Bos taurus OX=9913 GN=INPP5D PE=3 SV=1	874	S	KTERDESSGPKSLKS	Q92835	INPP5D	Q16659	Erk3	String	CMGC/MAPK	0.83	0.83
tr|A0A3Q1LJT8|A0A3Q1LJT8_BOVIN phosphatidylinositol-3,4,5-trisphosphate 5-phosphatase OS=Bos taurus OX=9913 GN=INPP5D PE=3 SV=1	874	S	KTERDESSGPKSLKS	Q92835	INPP5D	A8MTD8	JNK3	String	CMGC/MAPK	0.83	0.83
tr|A0A3Q1LJT8|A0A3Q1LJT8_BOVIN phosphatidylinositol-3,4,5-trisphosphate 5-phosphatase OS=Bos taurus OX=9913 GN=INPP5D PE=3 SV=1	874	S	KTERDESSGPKSLKS	Q92835	INPP5D	D3DX92	JNK1	String	CMGC/MAPK	0.83	0.83
tr|A0A3Q1LJT8|A0A3Q1LJT8_BOVIN phosphatidylinositol-3,4,5-trisphosphate 5-phosphatase OS=Bos taurus OX=9913 GN=INPP5D PE=3 SV=1	874	S	KTERDESSGPKSLKS	Q92835	INPP5D	Q15759	p38b	String	CMGC/MAPK	0.83	0.83
tr|A0A3Q1LJT8|A0A3Q1LJT8_BOVIN phosphatidylinositol-3,4,5-trisphosphate 5-phosphatase OS=Bos taurus OX=9913 GN=INPP5D PE=3 SV=1	874	S	KTERDESSGPKSLKS	Q92835	INPP5D	P45984	JNK2	String	CMGC/MAPK	0.83	0.83
tr|A0A3Q1LJT8|A0A3Q1LJT8_BOVIN phosphatidylinositol-3,4,5-trisphosphate 5-phosphatase OS=Bos taurus OX=9913 GN=INPP5D PE=3 SV=1	874	S	KTERDESSGPKSLKS	Q92835	INPP5D	P28482	Erk2	String	CMGC/MAPK	0.83	0.83
tr|A0A3Q1LJT8|A0A3Q1LJT8_BOVIN phosphatidylinositol-3,4,5-trisphosphate 5-phosphatase OS=Bos taurus OX=9913 GN=INPP5D PE=3 SV=1	874	S	KTERDESSGPKSLKS	Q92835	INPP5D	Q16539	p38a	String	CMGC/MAPK	0.83	0.83
tr|A0A3Q1LJT8|A0A3Q1LJT8_BOVIN phosphatidylinositol-3,4,5-trisphosphate 5-phosphatase OS=Bos taurus OX=9913 GN=INPP5D PE=3 SV=1	874	S	KTERDESSGPKSLKS	Q92835	INPP5D	O15264	p38d	String	CMGC/MAPK	0.83	0.83
tr|A0A3Q1LJT8|A0A3Q1LJT8_BOVIN phosphatidylinositol-3,4,5-trisphosphate 5-phosphatase OS=Bos taurus OX=9913 GN=INPP5D PE=3 SV=1	874	S	KTERDESSGPKSLKS	Q92835	INPP5D	Q9H4B4	PLK3	String	Other/PLK	1.31	1.07
tr|A0A3Q1LJT8|A0A3Q1LJT8_BOVIN phosphatidylinositol-3,4,5-trisphosphate 5-phosphatase OS=Bos taurus OX=9913 GN=INPP5D PE=3 SV=1	874	S	KTERDESSGPKSLKS	Q92835	INPP5D	P53350	PLK1	String	Other/PLK	1.31	1.07
tr|A0A3Q1LJT8|A0A3Q1LJT8_BOVIN phosphatidylinositol-3,4,5-trisphosphate 5-phosphatase OS=Bos taurus OX=9913 GN=INPP5D PE=3 SV=1	874	S	KTERDESSGPKSLKS	Q92835	INPP5D	O00444	PLK4	String	Other/PLK	1.31	1.07
tr|A0A3Q1LJT8|A0A3Q1LJT8_BOVIN phosphatidylinositol-3,4,5-trisphosphate 5-phosphatase OS=Bos taurus OX=9913 GN=INPP5D PE=3 SV=1	874	S	KTERDESSGPKSLKS	Q92835	INPP5D	Q9NYY3	PLK2	String	Other/PLK	1.31	1.07
tr|A0A3Q1LJT8|A0A3Q1LJT8_BOVIN phosphatidylinositol-3,4,5-trisphosphate 5-phosphatase OS=Bos taurus OX=9913 GN=INPP5D PE=3 SV=1	881	S	SGPKSLKSLTSHDPM	Q92835	INPP5D	P42345	FRAP	String	Atypical/PIKK/FRAP	2.67	2.08
tr|A0A3Q1LJT8|A0A3Q1LJT8_BOVIN phosphatidylinositol-3,4,5-trisphosphate 5-phosphatase OS=Bos taurus OX=9913 GN=INPP5D PE=3 SV=1	906	T	PCSSSSITEIINPSY	Q92835	INPP5D	O15530	PDK1	String	AGC/PKB	3.03	1.18
tr|A0A3Q1LJT8|A0A3Q1LJT8_BOVIN phosphatidylinositol-3,4,5-trisphosphate 5-phosphatase OS=Bos taurus OX=9913 GN=INPP5D PE=3 SV=1	912	S	ITEIINPSYMGVGNF	Q92835	INPP5D	O15530	PDK1	String	AGC/PKB	2.26	1.18
tr|A0A3Q1LJT8|A0A3Q1LJT8_BOVIN phosphatidylinositol-3,4,5-trisphosphate 5-phosphatase OS=Bos taurus OX=9913 GN=INPP5D PE=3 SV=1	912	S	ITEIINPSYMGVGNF	Q92835	INPP5D	P04049	RAF1	String	TKL/RAF	5.6	1.4
tr|A0A3Q1LJT8|A0A3Q1LJT8_BOVIN phosphatidylinositol-3,4,5-trisphosphate 5-phosphatase OS=Bos taurus OX=9913 GN=INPP5D PE=3 SV=1	912	S	ITEIINPSYMGVGNF	Q92835	INPP5D	Q8IVT5	KSR1	String	TKL/RAF	5.6	1.4
tr|A0A3Q1LJT8|A0A3Q1LJT8_BOVIN phosphatidylinositol-3,4,5-trisphosphate 5-phosphatase OS=Bos taurus OX=9913 GN=INPP5D PE=3 SV=1	912	S	ITEIINPSYMGVGNF	Q92835	INPP5D	P10398	ARAF	String	TKL/RAF	5.6	1.4
tr|A0A3Q1LJT8|A0A3Q1LJT8_BOVIN phosphatidylinositol-3,4,5-trisphosphate 5-phosphatase OS=Bos taurus OX=9913 GN=INPP5D PE=3 SV=1	912	S	ITEIINPSYMGVGNF	Q92835	INPP5D	Q6VAB6	KSR2	String	TKL/RAF	5.6	1.4
tr|A0A3Q1LJT8|A0A3Q1LJT8_BOVIN phosphatidylinositol-3,4,5-trisphosphate 5-phosphatase OS=Bos taurus OX=9913 GN=INPP5D PE=3 SV=1	912	S	ITEIINPSYMGVGNF	Q92835	INPP5D	P15056	BRAF	String	TKL/RAF	5.6	1.4
tr|A0A3Q1LJT8|A0A3Q1LJT8_BOVIN phosphatidylinositol-3,4,5-trisphosphate 5-phosphatase OS=Bos taurus OX=9913 GN=INPP5D PE=3 SV=1	913	Y	TEIINPSYMGVGNFG	Q92835	INPP5D	P06213	INSR	String	TK/InsR	2.26	1.79
tr|A0A3Q1LJT8|A0A3Q1LJT8_BOVIN phosphatidylinositol-3,4,5-trisphosphate 5-phosphatase OS=Bos taurus OX=9913 GN=INPP5D PE=3 SV=1	913	Y	TEIINPSYMGVGNFG	Q92835	INPP5D	P08581	MET	Exp.&String	TK/Met	2.8	2.2
tr|A0A3Q1LJT8|A0A3Q1LJT8_BOVIN phosphatidylinositol-3,4,5-trisphosphate 5-phosphatase OS=Bos taurus OX=9913 GN=INPP5D PE=3 SV=1	913	Y	TEIINPSYMGVGNFG	Q92835	INPP5D	P04629	TRKA	String	TK/Trk	5.62	1.94
tr|A0A3Q1LJT8|A0A3Q1LJT8_BOVIN phosphatidylinositol-3,4,5-trisphosphate 5-phosphatase OS=Bos taurus OX=9913 GN=INPP5D PE=3 SV=1	913	Y	TEIINPSYMGVGNFG	Q92835	INPP5D	Q16288	TRKC	String	TK/Trk	5.62	1.94
tr|A0A3Q1LJT8|A0A3Q1LJT8_BOVIN phosphatidylinositol-3,4,5-trisphosphate 5-phosphatase OS=Bos taurus OX=9913 GN=INPP5D PE=3 SV=1	913	Y	TEIINPSYMGVGNFG	Q92835	INPP5D	P10721	KIT	Exp.&String	TK/PDGFR	2.16	1.96
tr|A0A3Q1LJT8|A0A3Q1LJT8_BOVIN phosphatidylinositol-3,4,5-trisphosphate 5-phosphatase OS=Bos taurus OX=9913 GN=INPP5D PE=3 SV=1	913	Y	TEIINPSYMGVGNFG	Q92835	INPP5D	P36888	FLT3	Exp.	TK/PDGFR	2.16	1.96
tr|A0A3Q1LJT8|A0A3Q1LJT8_BOVIN phosphatidylinositol-3,4,5-trisphosphate 5-phosphatase OS=Bos taurus OX=9913 GN=INPP5D PE=3 SV=1	913	Y	TEIINPSYMGVGNFG	Q92835	INPP5D	P07333	FMS	Exp.&String	TK/PDGFR	2.16	1.96
tr|A0A3Q1LJT8|A0A3Q1LJT8_BOVIN phosphatidylinositol-3,4,5-trisphosphate 5-phosphatase OS=Bos taurus OX=9913 GN=INPP5D PE=3 SV=1	913	Y	TEIINPSYMGVGNFG	Q92835	INPP5D	P09619	PDGFRb	Exp.&String	TK/PDGFR	2.16	1.96
tr|A0A3Q1LJT8|A0A3Q1LJT8_BOVIN phosphatidylinositol-3,4,5-trisphosphate 5-phosphatase OS=Bos taurus OX=9913 GN=INPP5D PE=3 SV=1	913	Y	TEIINPSYMGVGNFG	Q92835	INPP5D	P16234	PDGFRa	Exp.&String	TK/PDGFR	2.16	1.96
tr|A0A3Q1LJT8|A0A3Q1LJT8_BOVIN phosphatidylinositol-3,4,5-trisphosphate 5-phosphatase OS=Bos taurus OX=9913 GN=INPP5D PE=3 SV=1	925	T	NFGHLKQTLSPDQQP	Q92835	INPP5D	P04049	RAF1	String	TKL/RAF	2.4	1.4
tr|A0A3Q1LJT8|A0A3Q1LJT8_BOVIN phosphatidylinositol-3,4,5-trisphosphate 5-phosphatase OS=Bos taurus OX=9913 GN=INPP5D PE=3 SV=1	925	T	NFGHLKQTLSPDQQP	Q92835	INPP5D	Q8IVT5	KSR1	String	TKL/RAF	2.4	1.4
tr|A0A3Q1LJT8|A0A3Q1LJT8_BOVIN phosphatidylinositol-3,4,5-trisphosphate 5-phosphatase OS=Bos taurus OX=9913 GN=INPP5D PE=3 SV=1	925	T	NFGHLKQTLSPDQQP	Q92835	INPP5D	P10398	ARAF	String	TKL/RAF	2.4	1.4
tr|A0A3Q1LJT8|A0A3Q1LJT8_BOVIN phosphatidylinositol-3,4,5-trisphosphate 5-phosphatase OS=Bos taurus OX=9913 GN=INPP5D PE=3 SV=1	925	T	NFGHLKQTLSPDQQP	Q92835	INPP5D	Q6VAB6	KSR2	String	TKL/RAF	2.4	1.4
tr|A0A3Q1LJT8|A0A3Q1LJT8_BOVIN phosphatidylinositol-3,4,5-trisphosphate 5-phosphatase OS=Bos taurus OX=9913 GN=INPP5D PE=3 SV=1	925	T	NFGHLKQTLSPDQQP	Q92835	INPP5D	P15056	BRAF	String	TKL/RAF	2.4	1.4
tr|A0A3Q1LJT8|A0A3Q1LJT8_BOVIN phosphatidylinositol-3,4,5-trisphosphate 5-phosphatase OS=Bos taurus OX=9913 GN=INPP5D PE=3 SV=1	927	S	GHLKQTLSPDQQPTA	Q92835	INPP5D	P31152	Erk4	String	CMGC/MAPK	2.67	0.83
tr|A0A3Q1LJT8|A0A3Q1LJT8_BOVIN phosphatidylinositol-3,4,5-trisphosphate 5-phosphatase OS=Bos taurus OX=9913 GN=INPP5D PE=3 SV=1	927	S	GHLKQTLSPDQQPTA	Q92835	INPP5D	Q8TD08	Erk7	String	CMGC/MAPK	2.67	0.83
tr|A0A3Q1LJT8|A0A3Q1LJT8_BOVIN phosphatidylinositol-3,4,5-trisphosphate 5-phosphatase OS=Bos taurus OX=9913 GN=INPP5D PE=3 SV=1	927	S	GHLKQTLSPDQQPTA	Q92835	INPP5D	P53778	p38g	String	CMGC/MAPK	2.67	0.83
tr|A0A3Q1LJT8|A0A3Q1LJT8_BOVIN phosphatidylinositol-3,4,5-trisphosphate 5-phosphatase OS=Bos taurus OX=9913 GN=INPP5D PE=3 SV=1	927	S	GHLKQTLSPDQQPTA	Q92835	INPP5D	P27361	Erk1	String	CMGC/MAPK	2.67	0.83
tr|A0A3Q1LJT8|A0A3Q1LJT8_BOVIN phosphatidylinositol-3,4,5-trisphosphate 5-phosphatase OS=Bos taurus OX=9913 GN=INPP5D PE=3 SV=1	927	S	GHLKQTLSPDQQPTA	Q92835	INPP5D	Q13164	Erk5	String	CMGC/MAPK	2.67	0.83
tr|A0A3Q1LJT8|A0A3Q1LJT8_BOVIN phosphatidylinositol-3,4,5-trisphosphate 5-phosphatase OS=Bos taurus OX=9913 GN=INPP5D PE=3 SV=1	927	S	GHLKQTLSPDQQPTA	Q92835	INPP5D	Q16659	Erk3	String	CMGC/MAPK	2.67	0.83
tr|A0A3Q1LJT8|A0A3Q1LJT8_BOVIN phosphatidylinositol-3,4,5-trisphosphate 5-phosphatase OS=Bos taurus OX=9913 GN=INPP5D PE=3 SV=1	927	S	GHLKQTLSPDQQPTA	Q92835	INPP5D	A8MTD8	JNK3	String	CMGC/MAPK	2.67	0.83
tr|A0A3Q1LJT8|A0A3Q1LJT8_BOVIN phosphatidylinositol-3,4,5-trisphosphate 5-phosphatase OS=Bos taurus OX=9913 GN=INPP5D PE=3 SV=1	927	S	GHLKQTLSPDQQPTA	Q92835	INPP5D	D3DX92	JNK1	String	CMGC/MAPK	2.67	0.83
tr|A0A3Q1LJT8|A0A3Q1LJT8_BOVIN phosphatidylinositol-3,4,5-trisphosphate 5-phosphatase OS=Bos taurus OX=9913 GN=INPP5D PE=3 SV=1	927	S	GHLKQTLSPDQQPTA	Q92835	INPP5D	Q15759	p38b	String	CMGC/MAPK	2.67	0.83
tr|A0A3Q1LJT8|A0A3Q1LJT8_BOVIN phosphatidylinositol-3,4,5-trisphosphate 5-phosphatase OS=Bos taurus OX=9913 GN=INPP5D PE=3 SV=1	927	S	GHLKQTLSPDQQPTA	Q92835	INPP5D	P45984	JNK2	String	CMGC/MAPK	2.67	0.83
tr|A0A3Q1LJT8|A0A3Q1LJT8_BOVIN phosphatidylinositol-3,4,5-trisphosphate 5-phosphatase OS=Bos taurus OX=9913 GN=INPP5D PE=3 SV=1	927	S	GHLKQTLSPDQQPTA	Q92835	INPP5D	P28482	Erk2	String	CMGC/MAPK	2.67	0.83
tr|A0A3Q1LJT8|A0A3Q1LJT8_BOVIN phosphatidylinositol-3,4,5-trisphosphate 5-phosphatase OS=Bos taurus OX=9913 GN=INPP5D PE=3 SV=1	927	S	GHLKQTLSPDQQPTA	Q92835	INPP5D	Q16539	p38a	String	CMGC/MAPK	2.67	0.83
tr|A0A3Q1LJT8|A0A3Q1LJT8_BOVIN phosphatidylinositol-3,4,5-trisphosphate 5-phosphatase OS=Bos taurus OX=9913 GN=INPP5D PE=3 SV=1	927	S	GHLKQTLSPDQQPTA	Q92835	INPP5D	O15264	p38d	String	CMGC/MAPK	2.67	0.83
tr|A0A3Q1LJT8|A0A3Q1LJT8_BOVIN phosphatidylinositol-3,4,5-trisphosphate 5-phosphatase OS=Bos taurus OX=9913 GN=INPP5D PE=3 SV=1	927	S	GHLKQTLSPDQQPTA	Q92835	INPP5D	Q9H4B4	PLK3	String	Other/PLK	1.9	1.07
tr|A0A3Q1LJT8|A0A3Q1LJT8_BOVIN phosphatidylinositol-3,4,5-trisphosphate 5-phosphatase OS=Bos taurus OX=9913 GN=INPP5D PE=3 SV=1	927	S	GHLKQTLSPDQQPTA	Q92835	INPP5D	P53350	PLK1	String	Other/PLK	1.9	1.07
tr|A0A3Q1LJT8|A0A3Q1LJT8_BOVIN phosphatidylinositol-3,4,5-trisphosphate 5-phosphatase OS=Bos taurus OX=9913 GN=INPP5D PE=3 SV=1	927	S	GHLKQTLSPDQQPTA	Q92835	INPP5D	O00444	PLK4	String	Other/PLK	1.9	1.07
tr|A0A3Q1LJT8|A0A3Q1LJT8_BOVIN phosphatidylinositol-3,4,5-trisphosphate 5-phosphatase OS=Bos taurus OX=9913 GN=INPP5D PE=3 SV=1	927	S	GHLKQTLSPDQQPTA	Q92835	INPP5D	Q9NYY3	PLK2	String	Other/PLK	1.9	1.07
tr|A0A3Q1LJT8|A0A3Q1LJT8_BOVIN phosphatidylinositol-3,4,5-trisphosphate 5-phosphatase OS=Bos taurus OX=9913 GN=INPP5D PE=3 SV=1	927	S	GHLKQTLSPDQQPTA	Q92835	INPP5D	P42345	FRAP	String	Atypical/PIKK/FRAP	3.27	2.08
tr|A0A3Q1LJT8|A0A3Q1LJT8_BOVIN phosphatidylinositol-3,4,5-trisphosphate 5-phosphatase OS=Bos taurus OX=9913 GN=INPP5D PE=3 SV=1	933	T	LSPDQQPTAWSYDPP	Q92835	INPP5D	P42345	FRAP	String	Atypical/PIKK/FRAP	2.53	2.08
tr|A0A3Q1LJT8|A0A3Q1LJT8_BOVIN phosphatidylinositol-3,4,5-trisphosphate 5-phosphatase OS=Bos taurus OX=9913 GN=INPP5D PE=3 SV=1	936	S	DQQPTAWSYDPPLKD	Q92835	INPP5D	O15530	PDK1	String	AGC/PKB	1.53	1.18
tr|A0A3Q1LJT8|A0A3Q1LJT8_BOVIN phosphatidylinositol-3,4,5-trisphosphate 5-phosphatase OS=Bos taurus OX=9913 GN=INPP5D PE=3 SV=1	937	Y	QQPTAWSYDPPLKDS	Q92835	INPP5D	Q59FK4	ABL1	String	TK/Abl	2.66	1.97
tr|A0A3Q1LJT8|A0A3Q1LJT8_BOVIN phosphatidylinositol-3,4,5-trisphosphate 5-phosphatase OS=Bos taurus OX=9913 GN=INPP5D PE=3 SV=1	937	Y	QQPTAWSYDPPLKDS	Q92835	INPP5D	P43405	SYK	String	TK/Syk	2.75	1.82
tr|A0A3Q1LJT8|A0A3Q1LJT8_BOVIN phosphatidylinositol-3,4,5-trisphosphate 5-phosphatase OS=Bos taurus OX=9913 GN=INPP5D PE=3 SV=1	944	S	YDPPLKDSTLGPGRG	Q92835	INPP5D	P04049	RAF1	String	TKL/RAF	1.6	1.4
tr|A0A3Q1LJT8|A0A3Q1LJT8_BOVIN phosphatidylinositol-3,4,5-trisphosphate 5-phosphatase OS=Bos taurus OX=9913 GN=INPP5D PE=3 SV=1	944	S	YDPPLKDSTLGPGRG	Q92835	INPP5D	Q8IVT5	KSR1	String	TKL/RAF	1.6	1.4
tr|A0A3Q1LJT8|A0A3Q1LJT8_BOVIN phosphatidylinositol-3,4,5-trisphosphate 5-phosphatase OS=Bos taurus OX=9913 GN=INPP5D PE=3 SV=1	944	S	YDPPLKDSTLGPGRG	Q92835	INPP5D	P10398	ARAF	String	TKL/RAF	1.6	1.4
tr|A0A3Q1LJT8|A0A3Q1LJT8_BOVIN phosphatidylinositol-3,4,5-trisphosphate 5-phosphatase OS=Bos taurus OX=9913 GN=INPP5D PE=3 SV=1	944	S	YDPPLKDSTLGPGRG	Q92835	INPP5D	Q6VAB6	KSR2	String	TKL/RAF	1.6	1.4
tr|A0A3Q1LJT8|A0A3Q1LJT8_BOVIN phosphatidylinositol-3,4,5-trisphosphate 5-phosphatase OS=Bos taurus OX=9913 GN=INPP5D PE=3 SV=1	944	S	YDPPLKDSTLGPGRG	Q92835	INPP5D	P15056	BRAF	String	TKL/RAF	1.6	1.4
tr|A0A3Q1LJT8|A0A3Q1LJT8_BOVIN phosphatidylinositol-3,4,5-trisphosphate 5-phosphatase OS=Bos taurus OX=9913 GN=INPP5D PE=3 SV=1	953	S	LGPGRGESPPTPPSQ	Q92835	INPP5D	P31749	AKT1	String	AGC/AKT	2.18	1.21
tr|A0A3Q1LJT8|A0A3Q1LJT8_BOVIN phosphatidylinositol-3,4,5-trisphosphate 5-phosphatase OS=Bos taurus OX=9913 GN=INPP5D PE=3 SV=1	953	S	LGPGRGESPPTPPSQ	Q92835	INPP5D	P31152	Erk4	String	CMGC/MAPK	2.25	0.83
tr|A0A3Q1LJT8|A0A3Q1LJT8_BOVIN phosphatidylinositol-3,4,5-trisphosphate 5-phosphatase OS=Bos taurus OX=9913 GN=INPP5D PE=3 SV=1	953	S	LGPGRGESPPTPPSQ	Q92835	INPP5D	Q8TD08	Erk7	String	CMGC/MAPK	2.25	0.83
tr|A0A3Q1LJT8|A0A3Q1LJT8_BOVIN phosphatidylinositol-3,4,5-trisphosphate 5-phosphatase OS=Bos taurus OX=9913 GN=INPP5D PE=3 SV=1	953	S	LGPGRGESPPTPPSQ	Q92835	INPP5D	P53778	p38g	String	CMGC/MAPK	2.25	0.83
tr|A0A3Q1LJT8|A0A3Q1LJT8_BOVIN phosphatidylinositol-3,4,5-trisphosphate 5-phosphatase OS=Bos taurus OX=9913 GN=INPP5D PE=3 SV=1	953	S	LGPGRGESPPTPPSQ	Q92835	INPP5D	P27361	Erk1	String	CMGC/MAPK	2.25	0.83
tr|A0A3Q1LJT8|A0A3Q1LJT8_BOVIN phosphatidylinositol-3,4,5-trisphosphate 5-phosphatase OS=Bos taurus OX=9913 GN=INPP5D PE=3 SV=1	953	S	LGPGRGESPPTPPSQ	Q92835	INPP5D	Q13164	Erk5	String	CMGC/MAPK	2.25	0.83
tr|A0A3Q1LJT8|A0A3Q1LJT8_BOVIN phosphatidylinositol-3,4,5-trisphosphate 5-phosphatase OS=Bos taurus OX=9913 GN=INPP5D PE=3 SV=1	953	S	LGPGRGESPPTPPSQ	Q92835	INPP5D	Q16659	Erk3	String	CMGC/MAPK	2.25	0.83
tr|A0A3Q1LJT8|A0A3Q1LJT8_BOVIN phosphatidylinositol-3,4,5-trisphosphate 5-phosphatase OS=Bos taurus OX=9913 GN=INPP5D PE=3 SV=1	953	S	LGPGRGESPPTPPSQ	Q92835	INPP5D	A8MTD8	JNK3	String	CMGC/MAPK	2.25	0.83
tr|A0A3Q1LJT8|A0A3Q1LJT8_BOVIN phosphatidylinositol-3,4,5-trisphosphate 5-phosphatase OS=Bos taurus OX=9913 GN=INPP5D PE=3 SV=1	953	S	LGPGRGESPPTPPSQ	Q92835	INPP5D	D3DX92	JNK1	String	CMGC/MAPK	2.25	0.83
tr|A0A3Q1LJT8|A0A3Q1LJT8_BOVIN phosphatidylinositol-3,4,5-trisphosphate 5-phosphatase OS=Bos taurus OX=9913 GN=INPP5D PE=3 SV=1	953	S	LGPGRGESPPTPPSQ	Q92835	INPP5D	Q15759	p38b	String	CMGC/MAPK	2.25	0.83
tr|A0A3Q1LJT8|A0A3Q1LJT8_BOVIN phosphatidylinositol-3,4,5-trisphosphate 5-phosphatase OS=Bos taurus OX=9913 GN=INPP5D PE=3 SV=1	953	S	LGPGRGESPPTPPSQ	Q92835	INPP5D	P45984	JNK2	String	CMGC/MAPK	2.25	0.83
tr|A0A3Q1LJT8|A0A3Q1LJT8_BOVIN phosphatidylinositol-3,4,5-trisphosphate 5-phosphatase OS=Bos taurus OX=9913 GN=INPP5D PE=3 SV=1	953	S	LGPGRGESPPTPPSQ	Q92835	INPP5D	P28482	Erk2	String	CMGC/MAPK	2.25	0.83
tr|A0A3Q1LJT8|A0A3Q1LJT8_BOVIN phosphatidylinositol-3,4,5-trisphosphate 5-phosphatase OS=Bos taurus OX=9913 GN=INPP5D PE=3 SV=1	953	S	LGPGRGESPPTPPSQ	Q92835	INPP5D	Q16539	p38a	String	CMGC/MAPK	2.25	0.83
tr|A0A3Q1LJT8|A0A3Q1LJT8_BOVIN phosphatidylinositol-3,4,5-trisphosphate 5-phosphatase OS=Bos taurus OX=9913 GN=INPP5D PE=3 SV=1	953	S	LGPGRGESPPTPPSQ	Q92835	INPP5D	O15264	p38d	String	CMGC/MAPK	2.25	0.83
tr|A0A3Q1LJT8|A0A3Q1LJT8_BOVIN phosphatidylinositol-3,4,5-trisphosphate 5-phosphatase OS=Bos taurus OX=9913 GN=INPP5D PE=3 SV=1	953	S	LGPGRGESPPTPPSQ	Q92835	INPP5D	P42345	FRAP	String	Atypical/PIKK/FRAP	2.27	2.08
tr|A0A3Q1LJT8|A0A3Q1LJT8_BOVIN phosphatidylinositol-3,4,5-trisphosphate 5-phosphatase OS=Bos taurus OX=9913 GN=INPP5D PE=3 SV=1	956	T	GRGESPPTPPSQPPV	Q92835	INPP5D	P31749	AKT1	String	AGC/AKT	1.36	1.21
tr|A0A3Q1LJT8|A0A3Q1LJT8_BOVIN phosphatidylinositol-3,4,5-trisphosphate 5-phosphatase OS=Bos taurus OX=9913 GN=INPP5D PE=3 SV=1	956	T	GRGESPPTPPSQPPV	Q92835	INPP5D	O15530	PDK1	String	AGC/PKB	1.29	1.18
tr|A0A3Q1LJT8|A0A3Q1LJT8_BOVIN phosphatidylinositol-3,4,5-trisphosphate 5-phosphatase OS=Bos taurus OX=9913 GN=INPP5D PE=3 SV=1	956	T	GRGESPPTPPSQPPV	Q92835	INPP5D	P31152	Erk4	String	CMGC/MAPK	2.87	0.83
tr|A0A3Q1LJT8|A0A3Q1LJT8_BOVIN phosphatidylinositol-3,4,5-trisphosphate 5-phosphatase OS=Bos taurus OX=9913 GN=INPP5D PE=3 SV=1	956	T	GRGESPPTPPSQPPV	Q92835	INPP5D	Q8TD08	Erk7	String	CMGC/MAPK	2.87	0.83
tr|A0A3Q1LJT8|A0A3Q1LJT8_BOVIN phosphatidylinositol-3,4,5-trisphosphate 5-phosphatase OS=Bos taurus OX=9913 GN=INPP5D PE=3 SV=1	956	T	GRGESPPTPPSQPPV	Q92835	INPP5D	P53778	p38g	String	CMGC/MAPK	2.87	0.83
tr|A0A3Q1LJT8|A0A3Q1LJT8_BOVIN phosphatidylinositol-3,4,5-trisphosphate 5-phosphatase OS=Bos taurus OX=9913 GN=INPP5D PE=3 SV=1	956	T	GRGESPPTPPSQPPV	Q92835	INPP5D	P27361	Erk1	String	CMGC/MAPK	2.87	0.83
tr|A0A3Q1LJT8|A0A3Q1LJT8_BOVIN phosphatidylinositol-3,4,5-trisphosphate 5-phosphatase OS=Bos taurus OX=9913 GN=INPP5D PE=3 SV=1	956	T	GRGESPPTPPSQPPV	Q92835	INPP5D	Q13164	Erk5	String	CMGC/MAPK	2.87	0.83
tr|A0A3Q1LJT8|A0A3Q1LJT8_BOVIN phosphatidylinositol-3,4,5-trisphosphate 5-phosphatase OS=Bos taurus OX=9913 GN=INPP5D PE=3 SV=1	956	T	GRGESPPTPPSQPPV	Q92835	INPP5D	Q16659	Erk3	String	CMGC/MAPK	2.87	0.83
tr|A0A3Q1LJT8|A0A3Q1LJT8_BOVIN phosphatidylinositol-3,4,5-trisphosphate 5-phosphatase OS=Bos taurus OX=9913 GN=INPP5D PE=3 SV=1	956	T	GRGESPPTPPSQPPV	Q92835	INPP5D	A8MTD8	JNK3	String	CMGC/MAPK	2.87	0.83
tr|A0A3Q1LJT8|A0A3Q1LJT8_BOVIN phosphatidylinositol-3,4,5-trisphosphate 5-phosphatase OS=Bos taurus OX=9913 GN=INPP5D PE=3 SV=1	956	T	GRGESPPTPPSQPPV	Q92835	INPP5D	D3DX92	JNK1	String	CMGC/MAPK	2.87	0.83
tr|A0A3Q1LJT8|A0A3Q1LJT8_BOVIN phosphatidylinositol-3,4,5-trisphosphate 5-phosphatase OS=Bos taurus OX=9913 GN=INPP5D PE=3 SV=1	956	T	GRGESPPTPPSQPPV	Q92835	INPP5D	Q15759	p38b	String	CMGC/MAPK	2.87	0.83
tr|A0A3Q1LJT8|A0A3Q1LJT8_BOVIN phosphatidylinositol-3,4,5-trisphosphate 5-phosphatase OS=Bos taurus OX=9913 GN=INPP5D PE=3 SV=1	956	T	GRGESPPTPPSQPPV	Q92835	INPP5D	P45984	JNK2	String	CMGC/MAPK	2.87	0.83
tr|A0A3Q1LJT8|A0A3Q1LJT8_BOVIN phosphatidylinositol-3,4,5-trisphosphate 5-phosphatase OS=Bos taurus OX=9913 GN=INPP5D PE=3 SV=1	956	T	GRGESPPTPPSQPPV	Q92835	INPP5D	P28482	Erk2	String	CMGC/MAPK	2.87	0.83
tr|A0A3Q1LJT8|A0A3Q1LJT8_BOVIN phosphatidylinositol-3,4,5-trisphosphate 5-phosphatase OS=Bos taurus OX=9913 GN=INPP5D PE=3 SV=1	956	T	GRGESPPTPPSQPPV	Q92835	INPP5D	Q16539	p38a	String	CMGC/MAPK	2.87	0.83
tr|A0A3Q1LJT8|A0A3Q1LJT8_BOVIN phosphatidylinositol-3,4,5-trisphosphate 5-phosphatase OS=Bos taurus OX=9913 GN=INPP5D PE=3 SV=1	956	T	GRGESPPTPPSQPPV	Q92835	INPP5D	O15264	p38d	String	CMGC/MAPK	2.87	0.83
tr|A0A3Q1LJT8|A0A3Q1LJT8_BOVIN phosphatidylinositol-3,4,5-trisphosphate 5-phosphatase OS=Bos taurus OX=9913 GN=INPP5D PE=3 SV=1	956	T	GRGESPPTPPSQPPV	Q92835	INPP5D	P42345	FRAP	String	Atypical/PIKK/FRAP	7.8	2.08
tr|A0A3Q1LJT8|A0A3Q1LJT8_BOVIN phosphatidylinositol-3,4,5-trisphosphate 5-phosphatase OS=Bos taurus OX=9913 GN=INPP5D PE=3 SV=1	959	S	ESPPTPPSQPPVSPK	Q92835	INPP5D	P31152	Erk4	String	CMGC/MAPK	1.89	0.83
tr|A0A3Q1LJT8|A0A3Q1LJT8_BOVIN phosphatidylinositol-3,4,5-trisphosphate 5-phosphatase OS=Bos taurus OX=9913 GN=INPP5D PE=3 SV=1	959	S	ESPPTPPSQPPVSPK	Q92835	INPP5D	Q8TD08	Erk7	String	CMGC/MAPK	1.89	0.83
tr|A0A3Q1LJT8|A0A3Q1LJT8_BOVIN phosphatidylinositol-3,4,5-trisphosphate 5-phosphatase OS=Bos taurus OX=9913 GN=INPP5D PE=3 SV=1	959	S	ESPPTPPSQPPVSPK	Q92835	INPP5D	P53778	p38g	String	CMGC/MAPK	1.89	0.83
tr|A0A3Q1LJT8|A0A3Q1LJT8_BOVIN phosphatidylinositol-3,4,5-trisphosphate 5-phosphatase OS=Bos taurus OX=9913 GN=INPP5D PE=3 SV=1	959	S	ESPPTPPSQPPVSPK	Q92835	INPP5D	P27361	Erk1	String	CMGC/MAPK	1.89	0.83
tr|A0A3Q1LJT8|A0A3Q1LJT8_BOVIN phosphatidylinositol-3,4,5-trisphosphate 5-phosphatase OS=Bos taurus OX=9913 GN=INPP5D PE=3 SV=1	959	S	ESPPTPPSQPPVSPK	Q92835	INPP5D	Q13164	Erk5	String	CMGC/MAPK	1.89	0.83
tr|A0A3Q1LJT8|A0A3Q1LJT8_BOVIN phosphatidylinositol-3,4,5-trisphosphate 5-phosphatase OS=Bos taurus OX=9913 GN=INPP5D PE=3 SV=1	959	S	ESPPTPPSQPPVSPK	Q92835	INPP5D	Q16659	Erk3	String	CMGC/MAPK	1.89	0.83
tr|A0A3Q1LJT8|A0A3Q1LJT8_BOVIN phosphatidylinositol-3,4,5-trisphosphate 5-phosphatase OS=Bos taurus OX=9913 GN=INPP5D PE=3 SV=1	959	S	ESPPTPPSQPPVSPK	Q92835	INPP5D	A8MTD8	JNK3	String	CMGC/MAPK	1.89	0.83
tr|A0A3Q1LJT8|A0A3Q1LJT8_BOVIN phosphatidylinositol-3,4,5-trisphosphate 5-phosphatase OS=Bos taurus OX=9913 GN=INPP5D PE=3 SV=1	959	S	ESPPTPPSQPPVSPK	Q92835	INPP5D	D3DX92	JNK1	String	CMGC/MAPK	1.89	0.83
tr|A0A3Q1LJT8|A0A3Q1LJT8_BOVIN phosphatidylinositol-3,4,5-trisphosphate 5-phosphatase OS=Bos taurus OX=9913 GN=INPP5D PE=3 SV=1	959	S	ESPPTPPSQPPVSPK	Q92835	INPP5D	Q15759	p38b	String	CMGC/MAPK	1.89	0.83
tr|A0A3Q1LJT8|A0A3Q1LJT8_BOVIN phosphatidylinositol-3,4,5-trisphosphate 5-phosphatase OS=Bos taurus OX=9913 GN=INPP5D PE=3 SV=1	959	S	ESPPTPPSQPPVSPK	Q92835	INPP5D	P45984	JNK2	String	CMGC/MAPK	1.89	0.83
tr|A0A3Q1LJT8|A0A3Q1LJT8_BOVIN phosphatidylinositol-3,4,5-trisphosphate 5-phosphatase OS=Bos taurus OX=9913 GN=INPP5D PE=3 SV=1	959	S	ESPPTPPSQPPVSPK	Q92835	INPP5D	P28482	Erk2	String	CMGC/MAPK	1.89	0.83
tr|A0A3Q1LJT8|A0A3Q1LJT8_BOVIN phosphatidylinositol-3,4,5-trisphosphate 5-phosphatase OS=Bos taurus OX=9913 GN=INPP5D PE=3 SV=1	959	S	ESPPTPPSQPPVSPK	Q92835	INPP5D	Q16539	p38a	String	CMGC/MAPK	1.89	0.83
tr|A0A3Q1LJT8|A0A3Q1LJT8_BOVIN phosphatidylinositol-3,4,5-trisphosphate 5-phosphatase OS=Bos taurus OX=9913 GN=INPP5D PE=3 SV=1	959	S	ESPPTPPSQPPVSPK	Q92835	INPP5D	O15264	p38d	String	CMGC/MAPK	1.89	0.83
tr|A0A3Q1LJT8|A0A3Q1LJT8_BOVIN phosphatidylinositol-3,4,5-trisphosphate 5-phosphatase OS=Bos taurus OX=9913 GN=INPP5D PE=3 SV=1	959	S	ESPPTPPSQPPVSPK	Q92835	INPP5D	P42345	FRAP	String	Atypical/PIKK/FRAP	4.73	2.08
tr|A0A3Q1LJT8|A0A3Q1LJT8_BOVIN phosphatidylinositol-3,4,5-trisphosphate 5-phosphatase OS=Bos taurus OX=9913 GN=INPP5D PE=3 SV=1	964	S	PPSQPPVSPKKFTSS	Q92835	INPP5D	P31152	Erk4	String	CMGC/MAPK	3.81	0.83
tr|A0A3Q1LJT8|A0A3Q1LJT8_BOVIN phosphatidylinositol-3,4,5-trisphosphate 5-phosphatase OS=Bos taurus OX=9913 GN=INPP5D PE=3 SV=1	964	S	PPSQPPVSPKKFTSS	Q92835	INPP5D	Q8TD08	Erk7	String	CMGC/MAPK	3.81	0.83
tr|A0A3Q1LJT8|A0A3Q1LJT8_BOVIN phosphatidylinositol-3,4,5-trisphosphate 5-phosphatase OS=Bos taurus OX=9913 GN=INPP5D PE=3 SV=1	964	S	PPSQPPVSPKKFTSS	Q92835	INPP5D	P53778	p38g	String	CMGC/MAPK	3.81	0.83
tr|A0A3Q1LJT8|A0A3Q1LJT8_BOVIN phosphatidylinositol-3,4,5-trisphosphate 5-phosphatase OS=Bos taurus OX=9913 GN=INPP5D PE=3 SV=1	964	S	PPSQPPVSPKKFTSS	Q92835	INPP5D	P27361	Erk1	String	CMGC/MAPK	3.81	0.83
tr|A0A3Q1LJT8|A0A3Q1LJT8_BOVIN phosphatidylinositol-3,4,5-trisphosphate 5-phosphatase OS=Bos taurus OX=9913 GN=INPP5D PE=3 SV=1	964	S	PPSQPPVSPKKFTSS	Q92835	INPP5D	Q13164	Erk5	String	CMGC/MAPK	3.81	0.83
tr|A0A3Q1LJT8|A0A3Q1LJT8_BOVIN phosphatidylinositol-3,4,5-trisphosphate 5-phosphatase OS=Bos taurus OX=9913 GN=INPP5D PE=3 SV=1	964	S	PPSQPPVSPKKFTSS	Q92835	INPP5D	Q16659	Erk3	String	CMGC/MAPK	3.81	0.83
tr|A0A3Q1LJT8|A0A3Q1LJT8_BOVIN phosphatidylinositol-3,4,5-trisphosphate 5-phosphatase OS=Bos taurus OX=9913 GN=INPP5D PE=3 SV=1	964	S	PPSQPPVSPKKFTSS	Q92835	INPP5D	A8MTD8	JNK3	String	CMGC/MAPK	3.81	0.83
tr|A0A3Q1LJT8|A0A3Q1LJT8_BOVIN phosphatidylinositol-3,4,5-trisphosphate 5-phosphatase OS=Bos taurus OX=9913 GN=INPP5D PE=3 SV=1	964	S	PPSQPPVSPKKFTSS	Q92835	INPP5D	D3DX92	JNK1	String	CMGC/MAPK	3.81	0.83
tr|A0A3Q1LJT8|A0A3Q1LJT8_BOVIN phosphatidylinositol-3,4,5-trisphosphate 5-phosphatase OS=Bos taurus OX=9913 GN=INPP5D PE=3 SV=1	964	S	PPSQPPVSPKKFTSS	Q92835	INPP5D	Q15759	p38b	String	CMGC/MAPK	3.81	0.83
tr|A0A3Q1LJT8|A0A3Q1LJT8_BOVIN phosphatidylinositol-3,4,5-trisphosphate 5-phosphatase OS=Bos taurus OX=9913 GN=INPP5D PE=3 SV=1	964	S	PPSQPPVSPKKFTSS	Q92835	INPP5D	P45984	JNK2	String	CMGC/MAPK	3.81	0.83
tr|A0A3Q1LJT8|A0A3Q1LJT8_BOVIN phosphatidylinositol-3,4,5-trisphosphate 5-phosphatase OS=Bos taurus OX=9913 GN=INPP5D PE=3 SV=1	964	S	PPSQPPVSPKKFTSS	Q92835	INPP5D	P28482	Erk2	String	CMGC/MAPK	3.81	0.83
tr|A0A3Q1LJT8|A0A3Q1LJT8_BOVIN phosphatidylinositol-3,4,5-trisphosphate 5-phosphatase OS=Bos taurus OX=9913 GN=INPP5D PE=3 SV=1	964	S	PPSQPPVSPKKFTSS	Q92835	INPP5D	Q16539	p38a	String	CMGC/MAPK	3.81	0.83
tr|A0A3Q1LJT8|A0A3Q1LJT8_BOVIN phosphatidylinositol-3,4,5-trisphosphate 5-phosphatase OS=Bos taurus OX=9913 GN=INPP5D PE=3 SV=1	964	S	PPSQPPVSPKKFTSS	Q92835	INPP5D	O15264	p38d	String	CMGC/MAPK	3.81	0.83
tr|A0A3Q1LJT8|A0A3Q1LJT8_BOVIN phosphatidylinositol-3,4,5-trisphosphate 5-phosphatase OS=Bos taurus OX=9913 GN=INPP5D PE=3 SV=1	964	S	PPSQPPVSPKKFTSS	Q92835	INPP5D	Q9H4B4	PLK3	String	Other/PLK	1.12	1.07
tr|A0A3Q1LJT8|A0A3Q1LJT8_BOVIN phosphatidylinositol-3,4,5-trisphosphate 5-phosphatase OS=Bos taurus OX=9913 GN=INPP5D PE=3 SV=1	964	S	PPSQPPVSPKKFTSS	Q92835	INPP5D	P53350	PLK1	String	Other/PLK	1.12	1.07
tr|A0A3Q1LJT8|A0A3Q1LJT8_BOVIN phosphatidylinositol-3,4,5-trisphosphate 5-phosphatase OS=Bos taurus OX=9913 GN=INPP5D PE=3 SV=1	964	S	PPSQPPVSPKKFTSS	Q92835	INPP5D	O00444	PLK4	String	Other/PLK	1.12	1.07
tr|A0A3Q1LJT8|A0A3Q1LJT8_BOVIN phosphatidylinositol-3,4,5-trisphosphate 5-phosphatase OS=Bos taurus OX=9913 GN=INPP5D PE=3 SV=1	964	S	PPSQPPVSPKKFTSS	Q92835	INPP5D	Q9NYY3	PLK2	String	Other/PLK	1.12	1.07
tr|A0A3Q1LJT8|A0A3Q1LJT8_BOVIN phosphatidylinositol-3,4,5-trisphosphate 5-phosphatase OS=Bos taurus OX=9913 GN=INPP5D PE=3 SV=1	964	S	PPSQPPVSPKKFTSS	Q92835	INPP5D	P42345	FRAP	String	Atypical/PIKK/FRAP	8.6	2.08
tr|A0A3Q1LJT8|A0A3Q1LJT8_BOVIN phosphatidylinositol-3,4,5-trisphosphate 5-phosphatase OS=Bos taurus OX=9913 GN=INPP5D PE=3 SV=1	970	S	VSPKKFTSSTATRGP	Q92835	INPP5D	P04049	RAF1	String	TKL/RAF	1.6	1.4
tr|A0A3Q1LJT8|A0A3Q1LJT8_BOVIN phosphatidylinositol-3,4,5-trisphosphate 5-phosphatase OS=Bos taurus OX=9913 GN=INPP5D PE=3 SV=1	970	S	VSPKKFTSSTATRGP	Q92835	INPP5D	Q8IVT5	KSR1	String	TKL/RAF	1.6	1.4
tr|A0A3Q1LJT8|A0A3Q1LJT8_BOVIN phosphatidylinositol-3,4,5-trisphosphate 5-phosphatase OS=Bos taurus OX=9913 GN=INPP5D PE=3 SV=1	970	S	VSPKKFTSSTATRGP	Q92835	INPP5D	P10398	ARAF	String	TKL/RAF	1.6	1.4
tr|A0A3Q1LJT8|A0A3Q1LJT8_BOVIN phosphatidylinositol-3,4,5-trisphosphate 5-phosphatase OS=Bos taurus OX=9913 GN=INPP5D PE=3 SV=1	970	S	VSPKKFTSSTATRGP	Q92835	INPP5D	Q6VAB6	KSR2	String	TKL/RAF	1.6	1.4
tr|A0A3Q1LJT8|A0A3Q1LJT8_BOVIN phosphatidylinositol-3,4,5-trisphosphate 5-phosphatase OS=Bos taurus OX=9913 GN=INPP5D PE=3 SV=1	970	S	VSPKKFTSSTATRGP	Q92835	INPP5D	P15056	BRAF	String	TKL/RAF	1.6	1.4
tr|A0A3Q1LJT8|A0A3Q1LJT8_BOVIN phosphatidylinositol-3,4,5-trisphosphate 5-phosphatase OS=Bos taurus OX=9913 GN=INPP5D PE=3 SV=1	970	S	VSPKKFTSSTATRGP	Q92835	INPP5D	Q9H4B4	PLK3	String	Other/PLK	1.1	1.07
tr|A0A3Q1LJT8|A0A3Q1LJT8_BOVIN phosphatidylinositol-3,4,5-trisphosphate 5-phosphatase OS=Bos taurus OX=9913 GN=INPP5D PE=3 SV=1	970	S	VSPKKFTSSTATRGP	Q92835	INPP5D	P53350	PLK1	String	Other/PLK	1.1	1.07
tr|A0A3Q1LJT8|A0A3Q1LJT8_BOVIN phosphatidylinositol-3,4,5-trisphosphate 5-phosphatase OS=Bos taurus OX=9913 GN=INPP5D PE=3 SV=1	970	S	VSPKKFTSSTATRGP	Q92835	INPP5D	O00444	PLK4	String	Other/PLK	1.1	1.07
tr|A0A3Q1LJT8|A0A3Q1LJT8_BOVIN phosphatidylinositol-3,4,5-trisphosphate 5-phosphatase OS=Bos taurus OX=9913 GN=INPP5D PE=3 SV=1	970	S	VSPKKFTSSTATRGP	Q92835	INPP5D	Q9NYY3	PLK2	String	Other/PLK	1.1	1.07
tr|A0A3Q1LJT8|A0A3Q1LJT8_BOVIN phosphatidylinositol-3,4,5-trisphosphate 5-phosphatase OS=Bos taurus OX=9913 GN=INPP5D PE=3 SV=1	972	T	PKKFTSSTATRGPCL	Q92835	INPP5D	O15530	PDK1	String	AGC/PKB	1.68	1.18
tr|A0A3Q1LJT8|A0A3Q1LJT8_BOVIN phosphatidylinositol-3,4,5-trisphosphate 5-phosphatase OS=Bos taurus OX=9913 GN=INPP5D PE=3 SV=1	987	S	RTQESRPSDVVKSVA	Q92835	INPP5D	P41743	PKCi	String	AGC/PKC	2.05	1.98
tr|A0A3Q1LJT8|A0A3Q1LJT8_BOVIN phosphatidylinositol-3,4,5-trisphosphate 5-phosphatase OS=Bos taurus OX=9913 GN=INPP5D PE=3 SV=1	987	S	RTQESRPSDVVKSVA	Q92835	INPP5D	Q04759	PKCt	String	AGC/PKC	2.05	1.98
tr|A0A3Q1LJT8|A0A3Q1LJT8_BOVIN phosphatidylinositol-3,4,5-trisphosphate 5-phosphatase OS=Bos taurus OX=9913 GN=INPP5D PE=3 SV=1	987	S	RTQESRPSDVVKSVA	Q92835	INPP5D	D3DWF5	PKCb	String	AGC/PKC	2.05	1.98
tr|A0A3Q1LJT8|A0A3Q1LJT8_BOVIN phosphatidylinositol-3,4,5-trisphosphate 5-phosphatase OS=Bos taurus OX=9913 GN=INPP5D PE=3 SV=1	987	S	RTQESRPSDVVKSVA	Q92835	INPP5D	P17252	PKCa	String	AGC/PKC	2.05	1.98
tr|A0A3Q1LJT8|A0A3Q1LJT8_BOVIN phosphatidylinositol-3,4,5-trisphosphate 5-phosphatase OS=Bos taurus OX=9913 GN=INPP5D PE=3 SV=1	987	S	RTQESRPSDVVKSVA	Q92835	INPP5D	P05129	PKCg	String	AGC/PKC	2.05	1.98
tr|A0A3Q1LJT8|A0A3Q1LJT8_BOVIN phosphatidylinositol-3,4,5-trisphosphate 5-phosphatase OS=Bos taurus OX=9913 GN=INPP5D PE=3 SV=1	987	S	RTQESRPSDVVKSVA	Q92835	INPP5D	Q05655	PKCd	Exp.&String	AGC/PKC	2.05	1.98
tr|A0A3Q1LJT8|A0A3Q1LJT8_BOVIN phosphatidylinositol-3,4,5-trisphosphate 5-phosphatase OS=Bos taurus OX=9913 GN=INPP5D PE=3 SV=1	987	S	RTQESRPSDVVKSVA	Q92835	INPP5D	P24723	PKCh	Exp.&String	AGC/PKC	2.05	1.98
tr|A0A3Q1LJT8|A0A3Q1LJT8_BOVIN phosphatidylinositol-3,4,5-trisphosphate 5-phosphatase OS=Bos taurus OX=9913 GN=INPP5D PE=3 SV=1	987	S	RTQESRPSDVVKSVA	Q92835	INPP5D	Q02156	PKCe	Exp.&String	AGC/PKC	2.05	1.98
tr|A0A3Q1LJT8|A0A3Q1LJT8_BOVIN phosphatidylinositol-3,4,5-trisphosphate 5-phosphatase OS=Bos taurus OX=9913 GN=INPP5D PE=3 SV=1	987	S	RTQESRPSDVVKSVA	Q92835	INPP5D	Q05513	PKCz	Exp.&String	AGC/PKC	2.05	1.98
tr|A0A3Q1LJT8|A0A3Q1LJT8_BOVIN phosphatidylinositol-3,4,5-trisphosphate 5-phosphatase OS=Bos taurus OX=9913 GN=INPP5D PE=3 SV=1	987	S	RTQESRPSDVVKSVA	Q92835	INPP5D	Q9UEE5	DRAK1	String	CAMK/DAPK	1.79	1.72
tr|A0A3Q1LJT8|A0A3Q1LJT8_BOVIN phosphatidylinositol-3,4,5-trisphosphate 5-phosphatase OS=Bos taurus OX=9913 GN=INPP5D PE=3 SV=1	987	S	RTQESRPSDVVKSVA	Q92835	INPP5D	O43293	DAPK3	String	CAMK/DAPK	1.79	1.72
tr|A0A3Q1LJT8|A0A3Q1LJT8_BOVIN phosphatidylinositol-3,4,5-trisphosphate 5-phosphatase OS=Bos taurus OX=9913 GN=INPP5D PE=3 SV=1	987	S	RTQESRPSDVVKSVA	Q92835	INPP5D	Q59H88	DAPK1	String	CAMK/DAPK	1.79	1.72
tr|A0A3Q1LJT8|A0A3Q1LJT8_BOVIN phosphatidylinositol-3,4,5-trisphosphate 5-phosphatase OS=Bos taurus OX=9913 GN=INPP5D PE=3 SV=1	987	S	RTQESRPSDVVKSVA	Q92835	INPP5D	O94768	DRAK2	String	CAMK/DAPK	1.79	1.72
tr|A0A3Q1LJT8|A0A3Q1LJT8_BOVIN phosphatidylinositol-3,4,5-trisphosphate 5-phosphatase OS=Bos taurus OX=9913 GN=INPP5D PE=3 SV=1	987	S	RTQESRPSDVVKSVA	Q92835	INPP5D	Q9UIK4	DAPK2	String	CAMK/DAPK	1.79	1.72
tr|A0A3Q1LJT8|A0A3Q1LJT8_BOVIN phosphatidylinositol-3,4,5-trisphosphate 5-phosphatase OS=Bos taurus OX=9913 GN=INPP5D PE=3 SV=1	987	S	RTQESRPSDVVKSVA	Q92835	INPP5D	Q9H4B4	PLK3	String	Other/PLK	1.21	1.07
tr|A0A3Q1LJT8|A0A3Q1LJT8_BOVIN phosphatidylinositol-3,4,5-trisphosphate 5-phosphatase OS=Bos taurus OX=9913 GN=INPP5D PE=3 SV=1	987	S	RTQESRPSDVVKSVA	Q92835	INPP5D	P53350	PLK1	String	Other/PLK	1.21	1.07
tr|A0A3Q1LJT8|A0A3Q1LJT8_BOVIN phosphatidylinositol-3,4,5-trisphosphate 5-phosphatase OS=Bos taurus OX=9913 GN=INPP5D PE=3 SV=1	987	S	RTQESRPSDVVKSVA	Q92835	INPP5D	O00444	PLK4	String	Other/PLK	1.21	1.07
tr|A0A3Q1LJT8|A0A3Q1LJT8_BOVIN phosphatidylinositol-3,4,5-trisphosphate 5-phosphatase OS=Bos taurus OX=9913 GN=INPP5D PE=3 SV=1	987	S	RTQESRPSDVVKSVA	Q92835	INPP5D	Q9NYY3	PLK2	String	Other/PLK	1.21	1.07
tr|A0A3Q1LJT8|A0A3Q1LJT8_BOVIN phosphatidylinositol-3,4,5-trisphosphate 5-phosphatase OS=Bos taurus OX=9913 GN=INPP5D PE=3 SV=1	992	S	RPSDVVKSVAEPSPP	Q92835	INPP5D	Q9H4B4	PLK3	String	Other/PLK	1.27	1.07
tr|A0A3Q1LJT8|A0A3Q1LJT8_BOVIN phosphatidylinositol-3,4,5-trisphosphate 5-phosphatase OS=Bos taurus OX=9913 GN=INPP5D PE=3 SV=1	992	S	RPSDVVKSVAEPSPP	Q92835	INPP5D	P53350	PLK1	String	Other/PLK	1.27	1.07
tr|A0A3Q1LJT8|A0A3Q1LJT8_BOVIN phosphatidylinositol-3,4,5-trisphosphate 5-phosphatase OS=Bos taurus OX=9913 GN=INPP5D PE=3 SV=1	992	S	RPSDVVKSVAEPSPP	Q92835	INPP5D	O00444	PLK4	String	Other/PLK	1.27	1.07
tr|A0A3Q1LJT8|A0A3Q1LJT8_BOVIN phosphatidylinositol-3,4,5-trisphosphate 5-phosphatase OS=Bos taurus OX=9913 GN=INPP5D PE=3 SV=1	992	S	RPSDVVKSVAEPSPP	Q92835	INPP5D	Q9NYY3	PLK2	String	Other/PLK	1.27	1.07
tr|A0A3Q1LJT8|A0A3Q1LJT8_BOVIN phosphatidylinositol-3,4,5-trisphosphate 5-phosphatase OS=Bos taurus OX=9913 GN=INPP5D PE=3 SV=1	992	S	RPSDVVKSVAEPSPP	Q92835	INPP5D	P42345	FRAP	String	Atypical/PIKK/FRAP	4.13	2.08
tr|A0A3Q1LJT8|A0A3Q1LJT8_BOVIN phosphatidylinositol-3,4,5-trisphosphate 5-phosphatase OS=Bos taurus OX=9913 GN=INPP5D PE=3 SV=1	997	S	VKSVAEPSPPEELQL	Q92835	INPP5D	P31152	Erk4	String	CMGC/MAPK	1.88	0.83
tr|A0A3Q1LJT8|A0A3Q1LJT8_BOVIN phosphatidylinositol-3,4,5-trisphosphate 5-phosphatase OS=Bos taurus OX=9913 GN=INPP5D PE=3 SV=1	997	S	VKSVAEPSPPEELQL	Q92835	INPP5D	Q8TD08	Erk7	String	CMGC/MAPK	1.88	0.83
tr|A0A3Q1LJT8|A0A3Q1LJT8_BOVIN phosphatidylinositol-3,4,5-trisphosphate 5-phosphatase OS=Bos taurus OX=9913 GN=INPP5D PE=3 SV=1	997	S	VKSVAEPSPPEELQL	Q92835	INPP5D	P53778	p38g	String	CMGC/MAPK	1.88	0.83
tr|A0A3Q1LJT8|A0A3Q1LJT8_BOVIN phosphatidylinositol-3,4,5-trisphosphate 5-phosphatase OS=Bos taurus OX=9913 GN=INPP5D PE=3 SV=1	997	S	VKSVAEPSPPEELQL	Q92835	INPP5D	P27361	Erk1	String	CMGC/MAPK	1.88	0.83
tr|A0A3Q1LJT8|A0A3Q1LJT8_BOVIN phosphatidylinositol-3,4,5-trisphosphate 5-phosphatase OS=Bos taurus OX=9913 GN=INPP5D PE=3 SV=1	997	S	VKSVAEPSPPEELQL	Q92835	INPP5D	Q13164	Erk5	String	CMGC/MAPK	1.88	0.83
tr|A0A3Q1LJT8|A0A3Q1LJT8_BOVIN phosphatidylinositol-3,4,5-trisphosphate 5-phosphatase OS=Bos taurus OX=9913 GN=INPP5D PE=3 SV=1	997	S	VKSVAEPSPPEELQL	Q92835	INPP5D	Q16659	Erk3	String	CMGC/MAPK	1.88	0.83
tr|A0A3Q1LJT8|A0A3Q1LJT8_BOVIN phosphatidylinositol-3,4,5-trisphosphate 5-phosphatase OS=Bos taurus OX=9913 GN=INPP5D PE=3 SV=1	997	S	VKSVAEPSPPEELQL	Q92835	INPP5D	A8MTD8	JNK3	String	CMGC/MAPK	1.88	0.83
tr|A0A3Q1LJT8|A0A3Q1LJT8_BOVIN phosphatidylinositol-3,4,5-trisphosphate 5-phosphatase OS=Bos taurus OX=9913 GN=INPP5D PE=3 SV=1	997	S	VKSVAEPSPPEELQL	Q92835	INPP5D	D3DX92	JNK1	String	CMGC/MAPK	1.88	0.83
tr|A0A3Q1LJT8|A0A3Q1LJT8_BOVIN phosphatidylinositol-3,4,5-trisphosphate 5-phosphatase OS=Bos taurus OX=9913 GN=INPP5D PE=3 SV=1	997	S	VKSVAEPSPPEELQL	Q92835	INPP5D	Q15759	p38b	String	CMGC/MAPK	1.88	0.83
tr|A0A3Q1LJT8|A0A3Q1LJT8_BOVIN phosphatidylinositol-3,4,5-trisphosphate 5-phosphatase OS=Bos taurus OX=9913 GN=INPP5D PE=3 SV=1	997	S	VKSVAEPSPPEELQL	Q92835	INPP5D	P45984	JNK2	String	CMGC/MAPK	1.88	0.83
tr|A0A3Q1LJT8|A0A3Q1LJT8_BOVIN phosphatidylinositol-3,4,5-trisphosphate 5-phosphatase OS=Bos taurus OX=9913 GN=INPP5D PE=3 SV=1	997	S	VKSVAEPSPPEELQL	Q92835	INPP5D	P28482	Erk2	String	CMGC/MAPK	1.88	0.83
tr|A0A3Q1LJT8|A0A3Q1LJT8_BOVIN phosphatidylinositol-3,4,5-trisphosphate 5-phosphatase OS=Bos taurus OX=9913 GN=INPP5D PE=3 SV=1	997	S	VKSVAEPSPPEELQL	Q92835	INPP5D	Q16539	p38a	String	CMGC/MAPK	1.88	0.83
tr|A0A3Q1LJT8|A0A3Q1LJT8_BOVIN phosphatidylinositol-3,4,5-trisphosphate 5-phosphatase OS=Bos taurus OX=9913 GN=INPP5D PE=3 SV=1	997	S	VKSVAEPSPPEELQL	Q92835	INPP5D	O15264	p38d	String	CMGC/MAPK	1.88	0.83
tr|A0A3Q1LJT8|A0A3Q1LJT8_BOVIN phosphatidylinositol-3,4,5-trisphosphate 5-phosphatase OS=Bos taurus OX=9913 GN=INPP5D PE=3 SV=1	997	S	VKSVAEPSPPEELQL	Q92835	INPP5D	Q9H4B4	PLK3	String	Other/PLK	1.21	1.07
tr|A0A3Q1LJT8|A0A3Q1LJT8_BOVIN phosphatidylinositol-3,4,5-trisphosphate 5-phosphatase OS=Bos taurus OX=9913 GN=INPP5D PE=3 SV=1	997	S	VKSVAEPSPPEELQL	Q92835	INPP5D	P53350	PLK1	String	Other/PLK	1.21	1.07
tr|A0A3Q1LJT8|A0A3Q1LJT8_BOVIN phosphatidylinositol-3,4,5-trisphosphate 5-phosphatase OS=Bos taurus OX=9913 GN=INPP5D PE=3 SV=1	997	S	VKSVAEPSPPEELQL	Q92835	INPP5D	O00444	PLK4	String	Other/PLK	1.21	1.07
tr|A0A3Q1LJT8|A0A3Q1LJT8_BOVIN phosphatidylinositol-3,4,5-trisphosphate 5-phosphatase OS=Bos taurus OX=9913 GN=INPP5D PE=3 SV=1	997	S	VKSVAEPSPPEELQL	Q92835	INPP5D	Q9NYY3	PLK2	String	Other/PLK	1.21	1.07
tr|A0A3Q1LJT8|A0A3Q1LJT8_BOVIN phosphatidylinositol-3,4,5-trisphosphate 5-phosphatase OS=Bos taurus OX=9913 GN=INPP5D PE=3 SV=1	997	S	VKSVAEPSPPEELQL	Q92835	INPP5D	P42345	FRAP	String	Atypical/PIKK/FRAP	2.67	2.08
tr|A0A3Q1LJT8|A0A3Q1LJT8_BOVIN phosphatidylinositol-3,4,5-trisphosphate 5-phosphatase OS=Bos taurus OX=9913 GN=INPP5D PE=3 SV=1	1015	Y	EMFENPLYGSVSAFP	Q92835	INPP5D	Q59FK4	ABL1	String	TK/Abl	2.36	1.97
tr|A0A3Q1LJT8|A0A3Q1LJT8_BOVIN phosphatidylinositol-3,4,5-trisphosphate 5-phosphatase OS=Bos taurus OX=9913 GN=INPP5D PE=3 SV=1	1015	Y	EMFENPLYGSVSAFP	Q92835	INPP5D	P06213	INSR	String	TK/InsR	1.91	1.79
tr|A0A3Q1LJT8|A0A3Q1LJT8_BOVIN phosphatidylinositol-3,4,5-trisphosphate 5-phosphatase OS=Bos taurus OX=9913 GN=INPP5D PE=3 SV=1	1015	Y	EMFENPLYGSVSAFP	Q92835	INPP5D	P08581	MET	Exp.&String	TK/Met	2.27	2.2
tr|A0A3Q1LJT8|A0A3Q1LJT8_BOVIN phosphatidylinositol-3,4,5-trisphosphate 5-phosphatase OS=Bos taurus OX=9913 GN=INPP5D PE=3 SV=1	1015	Y	EMFENPLYGSVSAFP	Q92835	INPP5D	P06239	LCK	String	TK/Src	2.88	1.86
tr|A0A3Q1LJT8|A0A3Q1LJT8_BOVIN phosphatidylinositol-3,4,5-trisphosphate 5-phosphatase OS=Bos taurus OX=9913 GN=INPP5D PE=3 SV=1	1015	Y	EMFENPLYGSVSAFP	Q92835	INPP5D	P12931	SRC	String	TK/Src	2.88	1.86
tr|A0A3Q1LJT8|A0A3Q1LJT8_BOVIN phosphatidylinositol-3,4,5-trisphosphate 5-phosphatase OS=Bos taurus OX=9913 GN=INPP5D PE=3 SV=1	1015	Y	EMFENPLYGSVSAFP	Q92835	INPP5D	Q13882	BRK	String	TK/Src	2.88	1.86
tr|A0A3Q1LJT8|A0A3Q1LJT8_BOVIN phosphatidylinositol-3,4,5-trisphosphate 5-phosphatase OS=Bos taurus OX=9913 GN=INPP5D PE=3 SV=1	1015	Y	EMFENPLYGSVSAFP	Q92835	INPP5D	P42685	FRK	String	TK/Src	2.88	1.86
tr|A0A3Q1LJT8|A0A3Q1LJT8_BOVIN phosphatidylinositol-3,4,5-trisphosphate 5-phosphatase OS=Bos taurus OX=9913 GN=INPP5D PE=3 SV=1	1015	Y	EMFENPLYGSVSAFP	Q92835	INPP5D	Q9H3Y6	SRM	String	TK/Src	2.88	1.86
tr|A0A3Q1LJT8|A0A3Q1LJT8_BOVIN phosphatidylinositol-3,4,5-trisphosphate 5-phosphatase OS=Bos taurus OX=9913 GN=INPP5D PE=3 SV=1	1015	Y	EMFENPLYGSVSAFP	Q92835	INPP5D	P06241	FYN	String	TK/Src	2.88	1.86
tr|A0A3Q1LJT8|A0A3Q1LJT8_BOVIN phosphatidylinositol-3,4,5-trisphosphate 5-phosphatase OS=Bos taurus OX=9913 GN=INPP5D PE=3 SV=1	1015	Y	EMFENPLYGSVSAFP	Q92835	INPP5D	P07947	YES	String	TK/Src	2.88	1.86
tr|A0A3Q1LJT8|A0A3Q1LJT8_BOVIN phosphatidylinositol-3,4,5-trisphosphate 5-phosphatase OS=Bos taurus OX=9913 GN=INPP5D PE=3 SV=1	1015	Y	EMFENPLYGSVSAFP	Q92835	INPP5D	P09769	FGR	Exp.&String	TK/Src	2.88	1.86
tr|A0A3Q1LJT8|A0A3Q1LJT8_BOVIN phosphatidylinositol-3,4,5-trisphosphate 5-phosphatase OS=Bos taurus OX=9913 GN=INPP5D PE=3 SV=1	1015	Y	EMFENPLYGSVSAFP	Q92835	INPP5D	P07948	LYN	Exp.	TK/Src	2.88	1.86
tr|A0A3Q1LJT8|A0A3Q1LJT8_BOVIN phosphatidylinositol-3,4,5-trisphosphate 5-phosphatase OS=Bos taurus OX=9913 GN=INPP5D PE=3 SV=1	1015	Y	EMFENPLYGSVSAFP	Q92835	INPP5D	Q06187	BTK	String	TK/Tec	4.53	2.68
tr|A0A3Q1LJT8|A0A3Q1LJT8_BOVIN phosphatidylinositol-3,4,5-trisphosphate 5-phosphatase OS=Bos taurus OX=9913 GN=INPP5D PE=3 SV=1	1015	Y	EMFENPLYGSVSAFP	Q92835	INPP5D	P04629	TRKA	String	TK/Trk	3.62	1.94
tr|A0A3Q1LJT8|A0A3Q1LJT8_BOVIN phosphatidylinositol-3,4,5-trisphosphate 5-phosphatase OS=Bos taurus OX=9913 GN=INPP5D PE=3 SV=1	1015	Y	EMFENPLYGSVSAFP	Q92835	INPP5D	Q16288	TRKC	String	TK/Trk	3.62	1.94
tr|A0A3Q1LJT8|A0A3Q1LJT8_BOVIN phosphatidylinositol-3,4,5-trisphosphate 5-phosphatase OS=Bos taurus OX=9913 GN=INPP5D PE=3 SV=1	1015	Y	EMFENPLYGSVSAFP	Q92835	INPP5D	P10721	KIT	Exp.&String	TK/PDGFR	2.34	1.96
tr|A0A3Q1LJT8|A0A3Q1LJT8_BOVIN phosphatidylinositol-3,4,5-trisphosphate 5-phosphatase OS=Bos taurus OX=9913 GN=INPP5D PE=3 SV=1	1015	Y	EMFENPLYGSVSAFP	Q92835	INPP5D	P36888	FLT3	Exp.	TK/PDGFR	2.34	1.96
tr|A0A3Q1LJT8|A0A3Q1LJT8_BOVIN phosphatidylinositol-3,4,5-trisphosphate 5-phosphatase OS=Bos taurus OX=9913 GN=INPP5D PE=3 SV=1	1015	Y	EMFENPLYGSVSAFP	Q92835	INPP5D	P07333	FMS	Exp.&String	TK/PDGFR	2.34	1.96
tr|A0A3Q1LJT8|A0A3Q1LJT8_BOVIN phosphatidylinositol-3,4,5-trisphosphate 5-phosphatase OS=Bos taurus OX=9913 GN=INPP5D PE=3 SV=1	1015	Y	EMFENPLYGSVSAFP	Q92835	INPP5D	P09619	PDGFRb	Exp.&String	TK/PDGFR	2.34	1.96
tr|A0A3Q1LJT8|A0A3Q1LJT8_BOVIN phosphatidylinositol-3,4,5-trisphosphate 5-phosphatase OS=Bos taurus OX=9913 GN=INPP5D PE=3 SV=1	1015	Y	EMFENPLYGSVSAFP	Q92835	INPP5D	P16234	PDGFRa	Exp.&String	TK/PDGFR	2.34	1.96
tr|A0A3Q1LJT8|A0A3Q1LJT8_BOVIN phosphatidylinositol-3,4,5-trisphosphate 5-phosphatase OS=Bos taurus OX=9913 GN=INPP5D PE=3 SV=1	1032	S	APRKEQESPKMLRKE	Q92835	INPP5D	P31749	AKT1	String	AGC/AKT	2.71	1.21
tr|A0A3Q1LJT8|A0A3Q1LJT8_BOVIN phosphatidylinositol-3,4,5-trisphosphate 5-phosphatase OS=Bos taurus OX=9913 GN=INPP5D PE=3 SV=1	1032	S	APRKEQESPKMLRKE	Q92835	INPP5D	P41743	PKCi	String	AGC/PKC	2.04	1.98
tr|A0A3Q1LJT8|A0A3Q1LJT8_BOVIN phosphatidylinositol-3,4,5-trisphosphate 5-phosphatase OS=Bos taurus OX=9913 GN=INPP5D PE=3 SV=1	1032	S	APRKEQESPKMLRKE	Q92835	INPP5D	Q04759	PKCt	String	AGC/PKC	2.04	1.98
tr|A0A3Q1LJT8|A0A3Q1LJT8_BOVIN phosphatidylinositol-3,4,5-trisphosphate 5-phosphatase OS=Bos taurus OX=9913 GN=INPP5D PE=3 SV=1	1032	S	APRKEQESPKMLRKE	Q92835	INPP5D	D3DWF5	PKCb	String	AGC/PKC	2.04	1.98
tr|A0A3Q1LJT8|A0A3Q1LJT8_BOVIN phosphatidylinositol-3,4,5-trisphosphate 5-phosphatase OS=Bos taurus OX=9913 GN=INPP5D PE=3 SV=1	1032	S	APRKEQESPKMLRKE	Q92835	INPP5D	P17252	PKCa	String	AGC/PKC	2.04	1.98
tr|A0A3Q1LJT8|A0A3Q1LJT8_BOVIN phosphatidylinositol-3,4,5-trisphosphate 5-phosphatase OS=Bos taurus OX=9913 GN=INPP5D PE=3 SV=1	1032	S	APRKEQESPKMLRKE	Q92835	INPP5D	P05129	PKCg	String	AGC/PKC	2.04	1.98
tr|A0A3Q1LJT8|A0A3Q1LJT8_BOVIN phosphatidylinositol-3,4,5-trisphosphate 5-phosphatase OS=Bos taurus OX=9913 GN=INPP5D PE=3 SV=1	1032	S	APRKEQESPKMLRKE	Q92835	INPP5D	Q05655	PKCd	Exp.&String	AGC/PKC	2.04	1.98
tr|A0A3Q1LJT8|A0A3Q1LJT8_BOVIN phosphatidylinositol-3,4,5-trisphosphate 5-phosphatase OS=Bos taurus OX=9913 GN=INPP5D PE=3 SV=1	1032	S	APRKEQESPKMLRKE	Q92835	INPP5D	P24723	PKCh	Exp.&String	AGC/PKC	2.04	1.98
tr|A0A3Q1LJT8|A0A3Q1LJT8_BOVIN phosphatidylinositol-3,4,5-trisphosphate 5-phosphatase OS=Bos taurus OX=9913 GN=INPP5D PE=3 SV=1	1032	S	APRKEQESPKMLRKE	Q92835	INPP5D	Q02156	PKCe	Exp.&String	AGC/PKC	2.04	1.98
tr|A0A3Q1LJT8|A0A3Q1LJT8_BOVIN phosphatidylinositol-3,4,5-trisphosphate 5-phosphatase OS=Bos taurus OX=9913 GN=INPP5D PE=3 SV=1	1032	S	APRKEQESPKMLRKE	Q92835	INPP5D	Q05513	PKCz	Exp.&String	AGC/PKC	2.04	1.98
tr|A0A3Q1LJT8|A0A3Q1LJT8_BOVIN phosphatidylinositol-3,4,5-trisphosphate 5-phosphatase OS=Bos taurus OX=9913 GN=INPP5D PE=3 SV=1	1032	S	APRKEQESPKMLRKE	Q92835	INPP5D	Q9UEE5	DRAK1	String	CAMK/DAPK	2.42	1.72
tr|A0A3Q1LJT8|A0A3Q1LJT8_BOVIN phosphatidylinositol-3,4,5-trisphosphate 5-phosphatase OS=Bos taurus OX=9913 GN=INPP5D PE=3 SV=1	1032	S	APRKEQESPKMLRKE	Q92835	INPP5D	O43293	DAPK3	String	CAMK/DAPK	2.42	1.72
tr|A0A3Q1LJT8|A0A3Q1LJT8_BOVIN phosphatidylinositol-3,4,5-trisphosphate 5-phosphatase OS=Bos taurus OX=9913 GN=INPP5D PE=3 SV=1	1032	S	APRKEQESPKMLRKE	Q92835	INPP5D	Q59H88	DAPK1	String	CAMK/DAPK	2.42	1.72
tr|A0A3Q1LJT8|A0A3Q1LJT8_BOVIN phosphatidylinositol-3,4,5-trisphosphate 5-phosphatase OS=Bos taurus OX=9913 GN=INPP5D PE=3 SV=1	1032	S	APRKEQESPKMLRKE	Q92835	INPP5D	O94768	DRAK2	String	CAMK/DAPK	2.42	1.72
tr|A0A3Q1LJT8|A0A3Q1LJT8_BOVIN phosphatidylinositol-3,4,5-trisphosphate 5-phosphatase OS=Bos taurus OX=9913 GN=INPP5D PE=3 SV=1	1032	S	APRKEQESPKMLRKE	Q92835	INPP5D	Q9UIK4	DAPK2	String	CAMK/DAPK	2.42	1.72
tr|A0A3Q1LJT8|A0A3Q1LJT8_BOVIN phosphatidylinositol-3,4,5-trisphosphate 5-phosphatase OS=Bos taurus OX=9913 GN=INPP5D PE=3 SV=1	1032	S	APRKEQESPKMLRKE	Q92835	INPP5D	P31152	Erk4	String	CMGC/MAPK	2.11	0.83
tr|A0A3Q1LJT8|A0A3Q1LJT8_BOVIN phosphatidylinositol-3,4,5-trisphosphate 5-phosphatase OS=Bos taurus OX=9913 GN=INPP5D PE=3 SV=1	1032	S	APRKEQESPKMLRKE	Q92835	INPP5D	Q8TD08	Erk7	String	CMGC/MAPK	2.11	0.83
tr|A0A3Q1LJT8|A0A3Q1LJT8_BOVIN phosphatidylinositol-3,4,5-trisphosphate 5-phosphatase OS=Bos taurus OX=9913 GN=INPP5D PE=3 SV=1	1032	S	APRKEQESPKMLRKE	Q92835	INPP5D	P53778	p38g	String	CMGC/MAPK	2.11	0.83
tr|A0A3Q1LJT8|A0A3Q1LJT8_BOVIN phosphatidylinositol-3,4,5-trisphosphate 5-phosphatase OS=Bos taurus OX=9913 GN=INPP5D PE=3 SV=1	1032	S	APRKEQESPKMLRKE	Q92835	INPP5D	P27361	Erk1	String	CMGC/MAPK	2.11	0.83
tr|A0A3Q1LJT8|A0A3Q1LJT8_BOVIN phosphatidylinositol-3,4,5-trisphosphate 5-phosphatase OS=Bos taurus OX=9913 GN=INPP5D PE=3 SV=1	1032	S	APRKEQESPKMLRKE	Q92835	INPP5D	Q13164	Erk5	String	CMGC/MAPK	2.11	0.83
tr|A0A3Q1LJT8|A0A3Q1LJT8_BOVIN phosphatidylinositol-3,4,5-trisphosphate 5-phosphatase OS=Bos taurus OX=9913 GN=INPP5D PE=3 SV=1	1032	S	APRKEQESPKMLRKE	Q92835	INPP5D	Q16659	Erk3	String	CMGC/MAPK	2.11	0.83
tr|A0A3Q1LJT8|A0A3Q1LJT8_BOVIN phosphatidylinositol-3,4,5-trisphosphate 5-phosphatase OS=Bos taurus OX=9913 GN=INPP5D PE=3 SV=1	1032	S	APRKEQESPKMLRKE	Q92835	INPP5D	A8MTD8	JNK3	String	CMGC/MAPK	2.11	0.83
tr|A0A3Q1LJT8|A0A3Q1LJT8_BOVIN phosphatidylinositol-3,4,5-trisphosphate 5-phosphatase OS=Bos taurus OX=9913 GN=INPP5D PE=3 SV=1	1032	S	APRKEQESPKMLRKE	Q92835	INPP5D	D3DX92	JNK1	String	CMGC/MAPK	2.11	0.83
tr|A0A3Q1LJT8|A0A3Q1LJT8_BOVIN phosphatidylinositol-3,4,5-trisphosphate 5-phosphatase OS=Bos taurus OX=9913 GN=INPP5D PE=3 SV=1	1032	S	APRKEQESPKMLRKE	Q92835	INPP5D	Q15759	p38b	String	CMGC/MAPK	2.11	0.83
tr|A0A3Q1LJT8|A0A3Q1LJT8_BOVIN phosphatidylinositol-3,4,5-trisphosphate 5-phosphatase OS=Bos taurus OX=9913 GN=INPP5D PE=3 SV=1	1032	S	APRKEQESPKMLRKE	Q92835	INPP5D	P45984	JNK2	String	CMGC/MAPK	2.11	0.83
tr|A0A3Q1LJT8|A0A3Q1LJT8_BOVIN phosphatidylinositol-3,4,5-trisphosphate 5-phosphatase OS=Bos taurus OX=9913 GN=INPP5D PE=3 SV=1	1032	S	APRKEQESPKMLRKE	Q92835	INPP5D	P28482	Erk2	String	CMGC/MAPK	2.11	0.83
tr|A0A3Q1LJT8|A0A3Q1LJT8_BOVIN phosphatidylinositol-3,4,5-trisphosphate 5-phosphatase OS=Bos taurus OX=9913 GN=INPP5D PE=3 SV=1	1032	S	APRKEQESPKMLRKE	Q92835	INPP5D	Q16539	p38a	String	CMGC/MAPK	2.11	0.83
tr|A0A3Q1LJT8|A0A3Q1LJT8_BOVIN phosphatidylinositol-3,4,5-trisphosphate 5-phosphatase OS=Bos taurus OX=9913 GN=INPP5D PE=3 SV=1	1032	S	APRKEQESPKMLRKE	Q92835	INPP5D	O15264	p38d	String	CMGC/MAPK	2.11	0.83
tr|A0A3Q1LJT8|A0A3Q1LJT8_BOVIN phosphatidylinositol-3,4,5-trisphosphate 5-phosphatase OS=Bos taurus OX=9913 GN=INPP5D PE=3 SV=1	1032	S	APRKEQESPKMLRKE	Q92835	INPP5D	Q9H4B4	PLK3	String	Other/PLK	1.21	1.07
tr|A0A3Q1LJT8|A0A3Q1LJT8_BOVIN phosphatidylinositol-3,4,5-trisphosphate 5-phosphatase OS=Bos taurus OX=9913 GN=INPP5D PE=3 SV=1	1032	S	APRKEQESPKMLRKE	Q92835	INPP5D	P53350	PLK1	String	Other/PLK	1.21	1.07
tr|A0A3Q1LJT8|A0A3Q1LJT8_BOVIN phosphatidylinositol-3,4,5-trisphosphate 5-phosphatase OS=Bos taurus OX=9913 GN=INPP5D PE=3 SV=1	1032	S	APRKEQESPKMLRKE	Q92835	INPP5D	O00444	PLK4	String	Other/PLK	1.21	1.07
tr|A0A3Q1LJT8|A0A3Q1LJT8_BOVIN phosphatidylinositol-3,4,5-trisphosphate 5-phosphatase OS=Bos taurus OX=9913 GN=INPP5D PE=3 SV=1	1032	S	APRKEQESPKMLRKE	Q92835	INPP5D	Q9NYY3	PLK2	String	Other/PLK	1.21	1.07
tr|A0A3Q1LJT8|A0A3Q1LJT8_BOVIN phosphatidylinositol-3,4,5-trisphosphate 5-phosphatase OS=Bos taurus OX=9913 GN=INPP5D PE=3 SV=1	1050	S	CPDPGIMSPSILLSK	Q92835	INPP5D	P31152	Erk4	String	CMGC/MAPK	1.38	0.83
tr|A0A3Q1LJT8|A0A3Q1LJT8_BOVIN phosphatidylinositol-3,4,5-trisphosphate 5-phosphatase OS=Bos taurus OX=9913 GN=INPP5D PE=3 SV=1	1050	S	CPDPGIMSPSILLSK	Q92835	INPP5D	Q8TD08	Erk7	String	CMGC/MAPK	1.38	0.83
tr|A0A3Q1LJT8|A0A3Q1LJT8_BOVIN phosphatidylinositol-3,4,5-trisphosphate 5-phosphatase OS=Bos taurus OX=9913 GN=INPP5D PE=3 SV=1	1050	S	CPDPGIMSPSILLSK	Q92835	INPP5D	P53778	p38g	String	CMGC/MAPK	1.38	0.83
tr|A0A3Q1LJT8|A0A3Q1LJT8_BOVIN phosphatidylinositol-3,4,5-trisphosphate 5-phosphatase OS=Bos taurus OX=9913 GN=INPP5D PE=3 SV=1	1050	S	CPDPGIMSPSILLSK	Q92835	INPP5D	P27361	Erk1	String	CMGC/MAPK	1.38	0.83
tr|A0A3Q1LJT8|A0A3Q1LJT8_BOVIN phosphatidylinositol-3,4,5-trisphosphate 5-phosphatase OS=Bos taurus OX=9913 GN=INPP5D PE=3 SV=1	1050	S	CPDPGIMSPSILLSK	Q92835	INPP5D	Q13164	Erk5	String	CMGC/MAPK	1.38	0.83
tr|A0A3Q1LJT8|A0A3Q1LJT8_BOVIN phosphatidylinositol-3,4,5-trisphosphate 5-phosphatase OS=Bos taurus OX=9913 GN=INPP5D PE=3 SV=1	1050	S	CPDPGIMSPSILLSK	Q92835	INPP5D	Q16659	Erk3	String	CMGC/MAPK	1.38	0.83
tr|A0A3Q1LJT8|A0A3Q1LJT8_BOVIN phosphatidylinositol-3,4,5-trisphosphate 5-phosphatase OS=Bos taurus OX=9913 GN=INPP5D PE=3 SV=1	1050	S	CPDPGIMSPSILLSK	Q92835	INPP5D	A8MTD8	JNK3	String	CMGC/MAPK	1.38	0.83
tr|A0A3Q1LJT8|A0A3Q1LJT8_BOVIN phosphatidylinositol-3,4,5-trisphosphate 5-phosphatase OS=Bos taurus OX=9913 GN=INPP5D PE=3 SV=1	1050	S	CPDPGIMSPSILLSK	Q92835	INPP5D	D3DX92	JNK1	String	CMGC/MAPK	1.38	0.83
tr|A0A3Q1LJT8|A0A3Q1LJT8_BOVIN phosphatidylinositol-3,4,5-trisphosphate 5-phosphatase OS=Bos taurus OX=9913 GN=INPP5D PE=3 SV=1	1050	S	CPDPGIMSPSILLSK	Q92835	INPP5D	Q15759	p38b	String	CMGC/MAPK	1.38	0.83
tr|A0A3Q1LJT8|A0A3Q1LJT8_BOVIN phosphatidylinositol-3,4,5-trisphosphate 5-phosphatase OS=Bos taurus OX=9913 GN=INPP5D PE=3 SV=1	1050	S	CPDPGIMSPSILLSK	Q92835	INPP5D	P45984	JNK2	String	CMGC/MAPK	1.38	0.83
tr|A0A3Q1LJT8|A0A3Q1LJT8_BOVIN phosphatidylinositol-3,4,5-trisphosphate 5-phosphatase OS=Bos taurus OX=9913 GN=INPP5D PE=3 SV=1	1050	S	CPDPGIMSPSILLSK	Q92835	INPP5D	P28482	Erk2	String	CMGC/MAPK	1.38	0.83
tr|A0A3Q1LJT8|A0A3Q1LJT8_BOVIN phosphatidylinositol-3,4,5-trisphosphate 5-phosphatase OS=Bos taurus OX=9913 GN=INPP5D PE=3 SV=1	1050	S	CPDPGIMSPSILLSK	Q92835	INPP5D	Q16539	p38a	String	CMGC/MAPK	1.38	0.83
tr|A0A3Q1LJT8|A0A3Q1LJT8_BOVIN phosphatidylinositol-3,4,5-trisphosphate 5-phosphatase OS=Bos taurus OX=9913 GN=INPP5D PE=3 SV=1	1050	S	CPDPGIMSPSILLSK	Q92835	INPP5D	O15264	p38d	String	CMGC/MAPK	1.38	0.83
tr|A0A3Q1LJT8|A0A3Q1LJT8_BOVIN phosphatidylinositol-3,4,5-trisphosphate 5-phosphatase OS=Bos taurus OX=9913 GN=INPP5D PE=3 SV=1	1050	S	CPDPGIMSPSILLSK	Q92835	INPP5D	P42345	FRAP	String	Atypical/PIKK/FRAP	3.93	2.08
tr|A0A3Q1LJT8|A0A3Q1LJT8_BOVIN phosphatidylinositol-3,4,5-trisphosphate 5-phosphatase OS=Bos taurus OX=9913 GN=INPP5D PE=3 SV=1	1056	S	MSPSILLSKAQEAEG	Q92835	INPP5D	P04049	RAF1	String	TKL/RAF	4.8	1.4
tr|A0A3Q1LJT8|A0A3Q1LJT8_BOVIN phosphatidylinositol-3,4,5-trisphosphate 5-phosphatase OS=Bos taurus OX=9913 GN=INPP5D PE=3 SV=1	1056	S	MSPSILLSKAQEAEG	Q92835	INPP5D	Q8IVT5	KSR1	String	TKL/RAF	4.8	1.4
tr|A0A3Q1LJT8|A0A3Q1LJT8_BOVIN phosphatidylinositol-3,4,5-trisphosphate 5-phosphatase OS=Bos taurus OX=9913 GN=INPP5D PE=3 SV=1	1056	S	MSPSILLSKAQEAEG	Q92835	INPP5D	P10398	ARAF	String	TKL/RAF	4.8	1.4
tr|A0A3Q1LJT8|A0A3Q1LJT8_BOVIN phosphatidylinositol-3,4,5-trisphosphate 5-phosphatase OS=Bos taurus OX=9913 GN=INPP5D PE=3 SV=1	1056	S	MSPSILLSKAQEAEG	Q92835	INPP5D	Q6VAB6	KSR2	String	TKL/RAF	4.8	1.4
tr|A0A3Q1LJT8|A0A3Q1LJT8_BOVIN phosphatidylinositol-3,4,5-trisphosphate 5-phosphatase OS=Bos taurus OX=9913 GN=INPP5D PE=3 SV=1	1056	S	MSPSILLSKAQEAEG	Q92835	INPP5D	P15056	BRAF	String	TKL/RAF	4.8	1.4
tr|A0A3Q1LJT8|A0A3Q1LJT8_BOVIN phosphatidylinositol-3,4,5-trisphosphate 5-phosphatase OS=Bos taurus OX=9913 GN=INPP5D PE=3 SV=1	1079	S	PPPAPFLSPTPRVRS	Q92835	INPP5D	P31152	Erk4	String	CMGC/MAPK	2.37	0.83
tr|A0A3Q1LJT8|A0A3Q1LJT8_BOVIN phosphatidylinositol-3,4,5-trisphosphate 5-phosphatase OS=Bos taurus OX=9913 GN=INPP5D PE=3 SV=1	1079	S	PPPAPFLSPTPRVRS	Q92835	INPP5D	Q8TD08	Erk7	String	CMGC/MAPK	2.37	0.83
tr|A0A3Q1LJT8|A0A3Q1LJT8_BOVIN phosphatidylinositol-3,4,5-trisphosphate 5-phosphatase OS=Bos taurus OX=9913 GN=INPP5D PE=3 SV=1	1079	S	PPPAPFLSPTPRVRS	Q92835	INPP5D	P53778	p38g	String	CMGC/MAPK	2.37	0.83
tr|A0A3Q1LJT8|A0A3Q1LJT8_BOVIN phosphatidylinositol-3,4,5-trisphosphate 5-phosphatase OS=Bos taurus OX=9913 GN=INPP5D PE=3 SV=1	1079	S	PPPAPFLSPTPRVRS	Q92835	INPP5D	P27361	Erk1	String	CMGC/MAPK	2.37	0.83
tr|A0A3Q1LJT8|A0A3Q1LJT8_BOVIN phosphatidylinositol-3,4,5-trisphosphate 5-phosphatase OS=Bos taurus OX=9913 GN=INPP5D PE=3 SV=1	1079	S	PPPAPFLSPTPRVRS	Q92835	INPP5D	Q13164	Erk5	String	CMGC/MAPK	2.37	0.83
tr|A0A3Q1LJT8|A0A3Q1LJT8_BOVIN phosphatidylinositol-3,4,5-trisphosphate 5-phosphatase OS=Bos taurus OX=9913 GN=INPP5D PE=3 SV=1	1079	S	PPPAPFLSPTPRVRS	Q92835	INPP5D	Q16659	Erk3	String	CMGC/MAPK	2.37	0.83
tr|A0A3Q1LJT8|A0A3Q1LJT8_BOVIN phosphatidylinositol-3,4,5-trisphosphate 5-phosphatase OS=Bos taurus OX=9913 GN=INPP5D PE=3 SV=1	1079	S	PPPAPFLSPTPRVRS	Q92835	INPP5D	A8MTD8	JNK3	String	CMGC/MAPK	2.37	0.83
tr|A0A3Q1LJT8|A0A3Q1LJT8_BOVIN phosphatidylinositol-3,4,5-trisphosphate 5-phosphatase OS=Bos taurus OX=9913 GN=INPP5D PE=3 SV=1	1079	S	PPPAPFLSPTPRVRS	Q92835	INPP5D	D3DX92	JNK1	String	CMGC/MAPK	2.37	0.83
tr|A0A3Q1LJT8|A0A3Q1LJT8_BOVIN phosphatidylinositol-3,4,5-trisphosphate 5-phosphatase OS=Bos taurus OX=9913 GN=INPP5D PE=3 SV=1	1079	S	PPPAPFLSPTPRVRS	Q92835	INPP5D	Q15759	p38b	String	CMGC/MAPK	2.37	0.83
tr|A0A3Q1LJT8|A0A3Q1LJT8_BOVIN phosphatidylinositol-3,4,5-trisphosphate 5-phosphatase OS=Bos taurus OX=9913 GN=INPP5D PE=3 SV=1	1079	S	PPPAPFLSPTPRVRS	Q92835	INPP5D	P45984	JNK2	String	CMGC/MAPK	2.37	0.83
tr|A0A3Q1LJT8|A0A3Q1LJT8_BOVIN phosphatidylinositol-3,4,5-trisphosphate 5-phosphatase OS=Bos taurus OX=9913 GN=INPP5D PE=3 SV=1	1079	S	PPPAPFLSPTPRVRS	Q92835	INPP5D	P28482	Erk2	String	CMGC/MAPK	2.37	0.83
tr|A0A3Q1LJT8|A0A3Q1LJT8_BOVIN phosphatidylinositol-3,4,5-trisphosphate 5-phosphatase OS=Bos taurus OX=9913 GN=INPP5D PE=3 SV=1	1079	S	PPPAPFLSPTPRVRS	Q92835	INPP5D	Q16539	p38a	String	CMGC/MAPK	2.37	0.83
tr|A0A3Q1LJT8|A0A3Q1LJT8_BOVIN phosphatidylinositol-3,4,5-trisphosphate 5-phosphatase OS=Bos taurus OX=9913 GN=INPP5D PE=3 SV=1	1079	S	PPPAPFLSPTPRVRS	Q92835	INPP5D	O15264	p38d	String	CMGC/MAPK	2.37	0.83
tr|A0A3Q1LJT8|A0A3Q1LJT8_BOVIN phosphatidylinositol-3,4,5-trisphosphate 5-phosphatase OS=Bos taurus OX=9913 GN=INPP5D PE=3 SV=1	1079	S	PPPAPFLSPTPRVRS	Q92835	INPP5D	P42345	FRAP	String	Atypical/PIKK/FRAP	4.87	2.08
tr|A0A3Q1LJT8|A0A3Q1LJT8_BOVIN phosphatidylinositol-3,4,5-trisphosphate 5-phosphatase OS=Bos taurus OX=9913 GN=INPP5D PE=3 SV=1	1081	T	PAPFLSPTPRVRSFT	Q92835	INPP5D	P31152	Erk4	String	CMGC/MAPK	1.05	0.83
tr|A0A3Q1LJT8|A0A3Q1LJT8_BOVIN phosphatidylinositol-3,4,5-trisphosphate 5-phosphatase OS=Bos taurus OX=9913 GN=INPP5D PE=3 SV=1	1081	T	PAPFLSPTPRVRSFT	Q92835	INPP5D	Q8TD08	Erk7	String	CMGC/MAPK	1.05	0.83
tr|A0A3Q1LJT8|A0A3Q1LJT8_BOVIN phosphatidylinositol-3,4,5-trisphosphate 5-phosphatase OS=Bos taurus OX=9913 GN=INPP5D PE=3 SV=1	1081	T	PAPFLSPTPRVRSFT	Q92835	INPP5D	P53778	p38g	String	CMGC/MAPK	1.05	0.83
tr|A0A3Q1LJT8|A0A3Q1LJT8_BOVIN phosphatidylinositol-3,4,5-trisphosphate 5-phosphatase OS=Bos taurus OX=9913 GN=INPP5D PE=3 SV=1	1081	T	PAPFLSPTPRVRSFT	Q92835	INPP5D	P27361	Erk1	String	CMGC/MAPK	1.05	0.83
tr|A0A3Q1LJT8|A0A3Q1LJT8_BOVIN phosphatidylinositol-3,4,5-trisphosphate 5-phosphatase OS=Bos taurus OX=9913 GN=INPP5D PE=3 SV=1	1081	T	PAPFLSPTPRVRSFT	Q92835	INPP5D	Q13164	Erk5	String	CMGC/MAPK	1.05	0.83
tr|A0A3Q1LJT8|A0A3Q1LJT8_BOVIN phosphatidylinositol-3,4,5-trisphosphate 5-phosphatase OS=Bos taurus OX=9913 GN=INPP5D PE=3 SV=1	1081	T	PAPFLSPTPRVRSFT	Q92835	INPP5D	Q16659	Erk3	String	CMGC/MAPK	1.05	0.83
tr|A0A3Q1LJT8|A0A3Q1LJT8_BOVIN phosphatidylinositol-3,4,5-trisphosphate 5-phosphatase OS=Bos taurus OX=9913 GN=INPP5D PE=3 SV=1	1081	T	PAPFLSPTPRVRSFT	Q92835	INPP5D	A8MTD8	JNK3	String	CMGC/MAPK	1.05	0.83
tr|A0A3Q1LJT8|A0A3Q1LJT8_BOVIN phosphatidylinositol-3,4,5-trisphosphate 5-phosphatase OS=Bos taurus OX=9913 GN=INPP5D PE=3 SV=1	1081	T	PAPFLSPTPRVRSFT	Q92835	INPP5D	D3DX92	JNK1	String	CMGC/MAPK	1.05	0.83
tr|A0A3Q1LJT8|A0A3Q1LJT8_BOVIN phosphatidylinositol-3,4,5-trisphosphate 5-phosphatase OS=Bos taurus OX=9913 GN=INPP5D PE=3 SV=1	1081	T	PAPFLSPTPRVRSFT	Q92835	INPP5D	Q15759	p38b	String	CMGC/MAPK	1.05	0.83
tr|A0A3Q1LJT8|A0A3Q1LJT8_BOVIN phosphatidylinositol-3,4,5-trisphosphate 5-phosphatase OS=Bos taurus OX=9913 GN=INPP5D PE=3 SV=1	1081	T	PAPFLSPTPRVRSFT	Q92835	INPP5D	P45984	JNK2	String	CMGC/MAPK	1.05	0.83
tr|A0A3Q1LJT8|A0A3Q1LJT8_BOVIN phosphatidylinositol-3,4,5-trisphosphate 5-phosphatase OS=Bos taurus OX=9913 GN=INPP5D PE=3 SV=1	1081	T	PAPFLSPTPRVRSFT	Q92835	INPP5D	P28482	Erk2	String	CMGC/MAPK	1.05	0.83
tr|A0A3Q1LJT8|A0A3Q1LJT8_BOVIN phosphatidylinositol-3,4,5-trisphosphate 5-phosphatase OS=Bos taurus OX=9913 GN=INPP5D PE=3 SV=1	1081	T	PAPFLSPTPRVRSFT	Q92835	INPP5D	Q16539	p38a	String	CMGC/MAPK	1.05	0.83
tr|A0A3Q1LJT8|A0A3Q1LJT8_BOVIN phosphatidylinositol-3,4,5-trisphosphate 5-phosphatase OS=Bos taurus OX=9913 GN=INPP5D PE=3 SV=1	1081	T	PAPFLSPTPRVRSFT	Q92835	INPP5D	O15264	p38d	String	CMGC/MAPK	1.05	0.83
tr|A0A3Q1LJT8|A0A3Q1LJT8_BOVIN phosphatidylinositol-3,4,5-trisphosphate 5-phosphatase OS=Bos taurus OX=9913 GN=INPP5D PE=3 SV=1	1081	T	PAPFLSPTPRVRSFT	Q92835	INPP5D	P42345	FRAP	String	Atypical/PIKK/FRAP	3.2	2.08
tr|A0A3Q1LJT8|A0A3Q1LJT8_BOVIN phosphatidylinositol-3,4,5-trisphosphate 5-phosphatase OS=Bos taurus OX=9913 GN=INPP5D PE=3 SV=1	1086	S	SPTPRVRSFTCSTSE	Q92835	INPP5D	P31749	AKT1	String	AGC/AKT	3.19	1.21
tr|A0A3Q1LJT8|A0A3Q1LJT8_BOVIN phosphatidylinositol-3,4,5-trisphosphate 5-phosphatase OS=Bos taurus OX=9913 GN=INPP5D PE=3 SV=1	1086	S	SPTPRVRSFTCSTSE	Q92835	INPP5D	O15530	PDK1	String	AGC/PKB	1.71	1.18
tr|A0A3Q1LJT8|A0A3Q1LJT8_BOVIN phosphatidylinositol-3,4,5-trisphosphate 5-phosphatase OS=Bos taurus OX=9913 GN=INPP5D PE=3 SV=1	1086	S	SPTPRVRSFTCSTSE	Q92835	INPP5D	P41743	PKCi	String	AGC/PKC	2.08	1.98
tr|A0A3Q1LJT8|A0A3Q1LJT8_BOVIN phosphatidylinositol-3,4,5-trisphosphate 5-phosphatase OS=Bos taurus OX=9913 GN=INPP5D PE=3 SV=1	1086	S	SPTPRVRSFTCSTSE	Q92835	INPP5D	Q04759	PKCt	String	AGC/PKC	2.08	1.98
tr|A0A3Q1LJT8|A0A3Q1LJT8_BOVIN phosphatidylinositol-3,4,5-trisphosphate 5-phosphatase OS=Bos taurus OX=9913 GN=INPP5D PE=3 SV=1	1086	S	SPTPRVRSFTCSTSE	Q92835	INPP5D	D3DWF5	PKCb	String	AGC/PKC	2.08	1.98
tr|A0A3Q1LJT8|A0A3Q1LJT8_BOVIN phosphatidylinositol-3,4,5-trisphosphate 5-phosphatase OS=Bos taurus OX=9913 GN=INPP5D PE=3 SV=1	1086	S	SPTPRVRSFTCSTSE	Q92835	INPP5D	P17252	PKCa	String	AGC/PKC	2.08	1.98
tr|A0A3Q1LJT8|A0A3Q1LJT8_BOVIN phosphatidylinositol-3,4,5-trisphosphate 5-phosphatase OS=Bos taurus OX=9913 GN=INPP5D PE=3 SV=1	1086	S	SPTPRVRSFTCSTSE	Q92835	INPP5D	P05129	PKCg	String	AGC/PKC	2.08	1.98
tr|A0A3Q1LJT8|A0A3Q1LJT8_BOVIN phosphatidylinositol-3,4,5-trisphosphate 5-phosphatase OS=Bos taurus OX=9913 GN=INPP5D PE=3 SV=1	1086	S	SPTPRVRSFTCSTSE	Q92835	INPP5D	Q05655	PKCd	Exp.&String	AGC/PKC	2.08	1.98
tr|A0A3Q1LJT8|A0A3Q1LJT8_BOVIN phosphatidylinositol-3,4,5-trisphosphate 5-phosphatase OS=Bos taurus OX=9913 GN=INPP5D PE=3 SV=1	1086	S	SPTPRVRSFTCSTSE	Q92835	INPP5D	P24723	PKCh	Exp.&String	AGC/PKC	2.08	1.98
tr|A0A3Q1LJT8|A0A3Q1LJT8_BOVIN phosphatidylinositol-3,4,5-trisphosphate 5-phosphatase OS=Bos taurus OX=9913 GN=INPP5D PE=3 SV=1	1086	S	SPTPRVRSFTCSTSE	Q92835	INPP5D	Q02156	PKCe	Exp.&String	AGC/PKC	2.08	1.98
tr|A0A3Q1LJT8|A0A3Q1LJT8_BOVIN phosphatidylinositol-3,4,5-trisphosphate 5-phosphatase OS=Bos taurus OX=9913 GN=INPP5D PE=3 SV=1	1086	S	SPTPRVRSFTCSTSE	Q92835	INPP5D	Q05513	PKCz	Exp.&String	AGC/PKC	2.08	1.98
tr|A0A3Q1LJT8|A0A3Q1LJT8_BOVIN phosphatidylinositol-3,4,5-trisphosphate 5-phosphatase OS=Bos taurus OX=9913 GN=INPP5D PE=3 SV=1	1088	T	TPRVRSFTCSTSEGR	Q92835	INPP5D	P31749	AKT1	String	AGC/AKT	5.43	1.21
tr|A0A3Q1LJT8|A0A3Q1LJT8_BOVIN phosphatidylinositol-3,4,5-trisphosphate 5-phosphatase OS=Bos taurus OX=9913 GN=INPP5D PE=3 SV=1	1088	T	TPRVRSFTCSTSEGR	Q92835	INPP5D	P41743	PKCi	String	AGC/PKC	2.05	1.98
tr|A0A3Q1LJT8|A0A3Q1LJT8_BOVIN phosphatidylinositol-3,4,5-trisphosphate 5-phosphatase OS=Bos taurus OX=9913 GN=INPP5D PE=3 SV=1	1088	T	TPRVRSFTCSTSEGR	Q92835	INPP5D	Q04759	PKCt	String	AGC/PKC	2.05	1.98
tr|A0A3Q1LJT8|A0A3Q1LJT8_BOVIN phosphatidylinositol-3,4,5-trisphosphate 5-phosphatase OS=Bos taurus OX=9913 GN=INPP5D PE=3 SV=1	1088	T	TPRVRSFTCSTSEGR	Q92835	INPP5D	D3DWF5	PKCb	String	AGC/PKC	2.05	1.98
tr|A0A3Q1LJT8|A0A3Q1LJT8_BOVIN phosphatidylinositol-3,4,5-trisphosphate 5-phosphatase OS=Bos taurus OX=9913 GN=INPP5D PE=3 SV=1	1088	T	TPRVRSFTCSTSEGR	Q92835	INPP5D	P17252	PKCa	String	AGC/PKC	2.05	1.98
tr|A0A3Q1LJT8|A0A3Q1LJT8_BOVIN phosphatidylinositol-3,4,5-trisphosphate 5-phosphatase OS=Bos taurus OX=9913 GN=INPP5D PE=3 SV=1	1088	T	TPRVRSFTCSTSEGR	Q92835	INPP5D	P05129	PKCg	String	AGC/PKC	2.05	1.98
tr|A0A3Q1LJT8|A0A3Q1LJT8_BOVIN phosphatidylinositol-3,4,5-trisphosphate 5-phosphatase OS=Bos taurus OX=9913 GN=INPP5D PE=3 SV=1	1088	T	TPRVRSFTCSTSEGR	Q92835	INPP5D	Q05655	PKCd	Exp.&String	AGC/PKC	2.05	1.98
tr|A0A3Q1LJT8|A0A3Q1LJT8_BOVIN phosphatidylinositol-3,4,5-trisphosphate 5-phosphatase OS=Bos taurus OX=9913 GN=INPP5D PE=3 SV=1	1088	T	TPRVRSFTCSTSEGR	Q92835	INPP5D	P24723	PKCh	Exp.&String	AGC/PKC	2.05	1.98
tr|A0A3Q1LJT8|A0A3Q1LJT8_BOVIN phosphatidylinositol-3,4,5-trisphosphate 5-phosphatase OS=Bos taurus OX=9913 GN=INPP5D PE=3 SV=1	1088	T	TPRVRSFTCSTSEGR	Q92835	INPP5D	Q02156	PKCe	Exp.&String	AGC/PKC	2.05	1.98
tr|A0A3Q1LJT8|A0A3Q1LJT8_BOVIN phosphatidylinositol-3,4,5-trisphosphate 5-phosphatase OS=Bos taurus OX=9913 GN=INPP5D PE=3 SV=1	1088	T	TPRVRSFTCSTSEGR	Q92835	INPP5D	Q05513	PKCz	Exp.&String	AGC/PKC	2.05	1.98
tr|A0A3Q1LJT8|A0A3Q1LJT8_BOVIN phosphatidylinositol-3,4,5-trisphosphate 5-phosphatase OS=Bos taurus OX=9913 GN=INPP5D PE=3 SV=1	1088	T	TPRVRSFTCSTSEGR	Q92835	INPP5D	Q9UEE5	DRAK1	String	CAMK/DAPK	2.08	1.72
tr|A0A3Q1LJT8|A0A3Q1LJT8_BOVIN phosphatidylinositol-3,4,5-trisphosphate 5-phosphatase OS=Bos taurus OX=9913 GN=INPP5D PE=3 SV=1	1088	T	TPRVRSFTCSTSEGR	Q92835	INPP5D	O43293	DAPK3	String	CAMK/DAPK	2.08	1.72
tr|A0A3Q1LJT8|A0A3Q1LJT8_BOVIN phosphatidylinositol-3,4,5-trisphosphate 5-phosphatase OS=Bos taurus OX=9913 GN=INPP5D PE=3 SV=1	1088	T	TPRVRSFTCSTSEGR	Q92835	INPP5D	Q59H88	DAPK1	String	CAMK/DAPK	2.08	1.72
tr|A0A3Q1LJT8|A0A3Q1LJT8_BOVIN phosphatidylinositol-3,4,5-trisphosphate 5-phosphatase OS=Bos taurus OX=9913 GN=INPP5D PE=3 SV=1	1088	T	TPRVRSFTCSTSEGR	Q92835	INPP5D	O94768	DRAK2	String	CAMK/DAPK	2.08	1.72
tr|A0A3Q1LJT8|A0A3Q1LJT8_BOVIN phosphatidylinositol-3,4,5-trisphosphate 5-phosphatase OS=Bos taurus OX=9913 GN=INPP5D PE=3 SV=1	1088	T	TPRVRSFTCSTSEGR	Q92835	INPP5D	Q9UIK4	DAPK2	String	CAMK/DAPK	2.08	1.72
tr|A0A3Q1LJT8|A0A3Q1LJT8_BOVIN phosphatidylinositol-3,4,5-trisphosphate 5-phosphatase OS=Bos taurus OX=9913 GN=INPP5D PE=3 SV=1	1090	S	RVRSFTCSTSEGRPP	Q92835	INPP5D	P31749	AKT1	String	AGC/AKT	2.15	1.21
tr|A0A3Q1LJT8|A0A3Q1LJT8_BOVIN phosphatidylinositol-3,4,5-trisphosphate 5-phosphatase OS=Bos taurus OX=9913 GN=INPP5D PE=3 SV=1	1090	S	RVRSFTCSTSEGRPP	Q92835	INPP5D	P42345	FRAP	String	Atypical/PIKK/FRAP	2.33	2.08
tr|A0A3Q1LJT8|A0A3Q1LJT8_BOVIN phosphatidylinositol-3,4,5-trisphosphate 5-phosphatase OS=Bos taurus OX=9913 GN=INPP5D PE=3 SV=1	1091	T	VRSFTCSTSEGRPPG	Q92835	INPP5D	O15530	PDK1	String	AGC/PKB	2.94	1.18
tr|A0A3Q1LJT8|A0A3Q1LJT8_BOVIN phosphatidylinositol-3,4,5-trisphosphate 5-phosphatase OS=Bos taurus OX=9913 GN=INPP5D PE=3 SV=1	1108	T	KSQGKPKTPAGSQVP	Q92835	INPP5D	O15530	PDK1	String	AGC/PKB	1.79	1.18
tr|A0A3Q1LJT8|A0A3Q1LJT8_BOVIN phosphatidylinositol-3,4,5-trisphosphate 5-phosphatase OS=Bos taurus OX=9913 GN=INPP5D PE=3 SV=1	1108	T	KSQGKPKTPAGSQVP	Q92835	INPP5D	P31152	Erk4	String	CMGC/MAPK	3.17	0.83
tr|A0A3Q1LJT8|A0A3Q1LJT8_BOVIN phosphatidylinositol-3,4,5-trisphosphate 5-phosphatase OS=Bos taurus OX=9913 GN=INPP5D PE=3 SV=1	1108	T	KSQGKPKTPAGSQVP	Q92835	INPP5D	Q8TD08	Erk7	String	CMGC/MAPK	3.17	0.83
tr|A0A3Q1LJT8|A0A3Q1LJT8_BOVIN phosphatidylinositol-3,4,5-trisphosphate 5-phosphatase OS=Bos taurus OX=9913 GN=INPP5D PE=3 SV=1	1108	T	KSQGKPKTPAGSQVP	Q92835	INPP5D	P53778	p38g	String	CMGC/MAPK	3.17	0.83
tr|A0A3Q1LJT8|A0A3Q1LJT8_BOVIN phosphatidylinositol-3,4,5-trisphosphate 5-phosphatase OS=Bos taurus OX=9913 GN=INPP5D PE=3 SV=1	1108	T	KSQGKPKTPAGSQVP	Q92835	INPP5D	P27361	Erk1	String	CMGC/MAPK	3.17	0.83
tr|A0A3Q1LJT8|A0A3Q1LJT8_BOVIN phosphatidylinositol-3,4,5-trisphosphate 5-phosphatase OS=Bos taurus OX=9913 GN=INPP5D PE=3 SV=1	1108	T	KSQGKPKTPAGSQVP	Q92835	INPP5D	Q13164	Erk5	String	CMGC/MAPK	3.17	0.83
tr|A0A3Q1LJT8|A0A3Q1LJT8_BOVIN phosphatidylinositol-3,4,5-trisphosphate 5-phosphatase OS=Bos taurus OX=9913 GN=INPP5D PE=3 SV=1	1108	T	KSQGKPKTPAGSQVP	Q92835	INPP5D	Q16659	Erk3	String	CMGC/MAPK	3.17	0.83
tr|A0A3Q1LJT8|A0A3Q1LJT8_BOVIN phosphatidylinositol-3,4,5-trisphosphate 5-phosphatase OS=Bos taurus OX=9913 GN=INPP5D PE=3 SV=1	1108	T	KSQGKPKTPAGSQVP	Q92835	INPP5D	A8MTD8	JNK3	String	CMGC/MAPK	3.17	0.83
tr|A0A3Q1LJT8|A0A3Q1LJT8_BOVIN phosphatidylinositol-3,4,5-trisphosphate 5-phosphatase OS=Bos taurus OX=9913 GN=INPP5D PE=3 SV=1	1108	T	KSQGKPKTPAGSQVP	Q92835	INPP5D	D3DX92	JNK1	String	CMGC/MAPK	3.17	0.83
tr|A0A3Q1LJT8|A0A3Q1LJT8_BOVIN phosphatidylinositol-3,4,5-trisphosphate 5-phosphatase OS=Bos taurus OX=9913 GN=INPP5D PE=3 SV=1	1108	T	KSQGKPKTPAGSQVP	Q92835	INPP5D	Q15759	p38b	String	CMGC/MAPK	3.17	0.83
tr|A0A3Q1LJT8|A0A3Q1LJT8_BOVIN phosphatidylinositol-3,4,5-trisphosphate 5-phosphatase OS=Bos taurus OX=9913 GN=INPP5D PE=3 SV=1	1108	T	KSQGKPKTPAGSQVP	Q92835	INPP5D	P45984	JNK2	String	CMGC/MAPK	3.17	0.83
tr|A0A3Q1LJT8|A0A3Q1LJT8_BOVIN phosphatidylinositol-3,4,5-trisphosphate 5-phosphatase OS=Bos taurus OX=9913 GN=INPP5D PE=3 SV=1	1108	T	KSQGKPKTPAGSQVP	Q92835	INPP5D	P28482	Erk2	String	CMGC/MAPK	3.17	0.83
tr|A0A3Q1LJT8|A0A3Q1LJT8_BOVIN phosphatidylinositol-3,4,5-trisphosphate 5-phosphatase OS=Bos taurus OX=9913 GN=INPP5D PE=3 SV=1	1108	T	KSQGKPKTPAGSQVP	Q92835	INPP5D	Q16539	p38a	String	CMGC/MAPK	3.17	0.83
tr|A0A3Q1LJT8|A0A3Q1LJT8_BOVIN phosphatidylinositol-3,4,5-trisphosphate 5-phosphatase OS=Bos taurus OX=9913 GN=INPP5D PE=3 SV=1	1108	T	KSQGKPKTPAGSQVP	Q92835	INPP5D	O15264	p38d	String	CMGC/MAPK	3.17	0.83
tr|A0A3Q1LJT8|A0A3Q1LJT8_BOVIN phosphatidylinositol-3,4,5-trisphosphate 5-phosphatase OS=Bos taurus OX=9913 GN=INPP5D PE=3 SV=1	1108	T	KSQGKPKTPAGSQVP	Q92835	INPP5D	P42345	FRAP	String	Atypical/PIKK/FRAP	7.6	2.08
tr|A0A3Q1LJT8|A0A3Q1LJT8_BOVIN phosphatidylinositol-3,4,5-trisphosphate 5-phosphatase OS=Bos taurus OX=9913 GN=INPP5D PE=3 SV=1	1112	S	KPKTPAGSQVPVPVP	Q92835	INPP5D	P31152	Erk4	String	CMGC/MAPK	0.95	0.83
tr|A0A3Q1LJT8|A0A3Q1LJT8_BOVIN phosphatidylinositol-3,4,5-trisphosphate 5-phosphatase OS=Bos taurus OX=9913 GN=INPP5D PE=3 SV=1	1112	S	KPKTPAGSQVPVPVP	Q92835	INPP5D	Q8TD08	Erk7	String	CMGC/MAPK	0.95	0.83
tr|A0A3Q1LJT8|A0A3Q1LJT8_BOVIN phosphatidylinositol-3,4,5-trisphosphate 5-phosphatase OS=Bos taurus OX=9913 GN=INPP5D PE=3 SV=1	1112	S	KPKTPAGSQVPVPVP	Q92835	INPP5D	P53778	p38g	String	CMGC/MAPK	0.95	0.83
tr|A0A3Q1LJT8|A0A3Q1LJT8_BOVIN phosphatidylinositol-3,4,5-trisphosphate 5-phosphatase OS=Bos taurus OX=9913 GN=INPP5D PE=3 SV=1	1112	S	KPKTPAGSQVPVPVP	Q92835	INPP5D	P27361	Erk1	String	CMGC/MAPK	0.95	0.83
tr|A0A3Q1LJT8|A0A3Q1LJT8_BOVIN phosphatidylinositol-3,4,5-trisphosphate 5-phosphatase OS=Bos taurus OX=9913 GN=INPP5D PE=3 SV=1	1112	S	KPKTPAGSQVPVPVP	Q92835	INPP5D	Q13164	Erk5	String	CMGC/MAPK	0.95	0.83
tr|A0A3Q1LJT8|A0A3Q1LJT8_BOVIN phosphatidylinositol-3,4,5-trisphosphate 5-phosphatase OS=Bos taurus OX=9913 GN=INPP5D PE=3 SV=1	1112	S	KPKTPAGSQVPVPVP	Q92835	INPP5D	Q16659	Erk3	String	CMGC/MAPK	0.95	0.83
tr|A0A3Q1LJT8|A0A3Q1LJT8_BOVIN phosphatidylinositol-3,4,5-trisphosphate 5-phosphatase OS=Bos taurus OX=9913 GN=INPP5D PE=3 SV=1	1112	S	KPKTPAGSQVPVPVP	Q92835	INPP5D	A8MTD8	JNK3	String	CMGC/MAPK	0.95	0.83
tr|A0A3Q1LJT8|A0A3Q1LJT8_BOVIN phosphatidylinositol-3,4,5-trisphosphate 5-phosphatase OS=Bos taurus OX=9913 GN=INPP5D PE=3 SV=1	1112	S	KPKTPAGSQVPVPVP	Q92835	INPP5D	D3DX92	JNK1	String	CMGC/MAPK	0.95	0.83
tr|A0A3Q1LJT8|A0A3Q1LJT8_BOVIN phosphatidylinositol-3,4,5-trisphosphate 5-phosphatase OS=Bos taurus OX=9913 GN=INPP5D PE=3 SV=1	1112	S	KPKTPAGSQVPVPVP	Q92835	INPP5D	Q15759	p38b	String	CMGC/MAPK	0.95	0.83
tr|A0A3Q1LJT8|A0A3Q1LJT8_BOVIN phosphatidylinositol-3,4,5-trisphosphate 5-phosphatase OS=Bos taurus OX=9913 GN=INPP5D PE=3 SV=1	1112	S	KPKTPAGSQVPVPVP	Q92835	INPP5D	P45984	JNK2	String	CMGC/MAPK	0.95	0.83
tr|A0A3Q1LJT8|A0A3Q1LJT8_BOVIN phosphatidylinositol-3,4,5-trisphosphate 5-phosphatase OS=Bos taurus OX=9913 GN=INPP5D PE=3 SV=1	1112	S	KPKTPAGSQVPVPVP	Q92835	INPP5D	P28482	Erk2	String	CMGC/MAPK	0.95	0.83
tr|A0A3Q1LJT8|A0A3Q1LJT8_BOVIN phosphatidylinositol-3,4,5-trisphosphate 5-phosphatase OS=Bos taurus OX=9913 GN=INPP5D PE=3 SV=1	1112	S	KPKTPAGSQVPVPVP	Q92835	INPP5D	Q16539	p38a	String	CMGC/MAPK	0.95	0.83
tr|A0A3Q1LJT8|A0A3Q1LJT8_BOVIN phosphatidylinositol-3,4,5-trisphosphate 5-phosphatase OS=Bos taurus OX=9913 GN=INPP5D PE=3 SV=1	1112	S	KPKTPAGSQVPVPVP	Q92835	INPP5D	O15264	p38d	String	CMGC/MAPK	0.95	0.83
tr|A0A3Q1LJT8|A0A3Q1LJT8_BOVIN phosphatidylinositol-3,4,5-trisphosphate 5-phosphatase OS=Bos taurus OX=9913 GN=INPP5D PE=3 SV=1	1131	S	VKRPIKPSRSELSQQ	Q92835	INPP5D	P31749	AKT1	String	AGC/AKT	1.42	1.21
tr|A0A3Q1LJT8|A0A3Q1LJT8_BOVIN phosphatidylinositol-3,4,5-trisphosphate 5-phosphatase OS=Bos taurus OX=9913 GN=INPP5D PE=3 SV=1	1133	S	RPIKPSRSELSQQPL	Q92835	INPP5D	Q9H4B4	PLK3	String	Other/PLK	1.19	1.07
tr|A0A3Q1LJT8|A0A3Q1LJT8_BOVIN phosphatidylinositol-3,4,5-trisphosphate 5-phosphatase OS=Bos taurus OX=9913 GN=INPP5D PE=3 SV=1	1133	S	RPIKPSRSELSQQPL	Q92835	INPP5D	P53350	PLK1	String	Other/PLK	1.19	1.07
tr|A0A3Q1LJT8|A0A3Q1LJT8_BOVIN phosphatidylinositol-3,4,5-trisphosphate 5-phosphatase OS=Bos taurus OX=9913 GN=INPP5D PE=3 SV=1	1133	S	RPIKPSRSELSQQPL	Q92835	INPP5D	O00444	PLK4	String	Other/PLK	1.19	1.07
tr|A0A3Q1LJT8|A0A3Q1LJT8_BOVIN phosphatidylinositol-3,4,5-trisphosphate 5-phosphatase OS=Bos taurus OX=9913 GN=INPP5D PE=3 SV=1	1133	S	RPIKPSRSELSQQPL	Q92835	INPP5D	Q9NYY3	PLK2	String	Other/PLK	1.19	1.07
tr|A0A3Q1LJT8|A0A3Q1LJT8_BOVIN phosphatidylinositol-3,4,5-trisphosphate 5-phosphatase OS=Bos taurus OX=9913 GN=INPP5D PE=3 SV=1	1133	S	RPIKPSRSELSQQPL	Q92835	INPP5D	P42345	FRAP	String	Atypical/PIKK/FRAP	2.8	2.08
tr|A0A3Q1LJT8|A0A3Q1LJT8_BOVIN phosphatidylinositol-3,4,5-trisphosphate 5-phosphatase OS=Bos taurus OX=9913 GN=INPP5D PE=3 SV=1	1136	S	KPSRSELSQQPLPAQ	Q92835	INPP5D	Q9H4B4	PLK3	String	Other/PLK	1.65	1.07
tr|A0A3Q1LJT8|A0A3Q1LJT8_BOVIN phosphatidylinositol-3,4,5-trisphosphate 5-phosphatase OS=Bos taurus OX=9913 GN=INPP5D PE=3 SV=1	1136	S	KPSRSELSQQPLPAQ	Q92835	INPP5D	P53350	PLK1	String	Other/PLK	1.65	1.07
tr|A0A3Q1LJT8|A0A3Q1LJT8_BOVIN phosphatidylinositol-3,4,5-trisphosphate 5-phosphatase OS=Bos taurus OX=9913 GN=INPP5D PE=3 SV=1	1136	S	KPSRSELSQQPLPAQ	Q92835	INPP5D	O00444	PLK4	String	Other/PLK	1.65	1.07
tr|A0A3Q1LJT8|A0A3Q1LJT8_BOVIN phosphatidylinositol-3,4,5-trisphosphate 5-phosphatase OS=Bos taurus OX=9913 GN=INPP5D PE=3 SV=1	1136	S	KPSRSELSQQPLPAQ	Q92835	INPP5D	Q9NYY3	PLK2	String	Other/PLK	1.65	1.07
tr|A0A3Q1LJT8|A0A3Q1LJT8_BOVIN phosphatidylinositol-3,4,5-trisphosphate 5-phosphatase OS=Bos taurus OX=9913 GN=INPP5D PE=3 SV=1	1153	S	RPPLPVKSPAVLHLQ	Q92835	INPP5D	P31152	Erk4	String	CMGC/MAPK	1.97	0.83
tr|A0A3Q1LJT8|A0A3Q1LJT8_BOVIN phosphatidylinositol-3,4,5-trisphosphate 5-phosphatase OS=Bos taurus OX=9913 GN=INPP5D PE=3 SV=1	1153	S	RPPLPVKSPAVLHLQ	Q92835	INPP5D	Q8TD08	Erk7	String	CMGC/MAPK	1.97	0.83
tr|A0A3Q1LJT8|A0A3Q1LJT8_BOVIN phosphatidylinositol-3,4,5-trisphosphate 5-phosphatase OS=Bos taurus OX=9913 GN=INPP5D PE=3 SV=1	1153	S	RPPLPVKSPAVLHLQ	Q92835	INPP5D	P53778	p38g	String	CMGC/MAPK	1.97	0.83
tr|A0A3Q1LJT8|A0A3Q1LJT8_BOVIN phosphatidylinositol-3,4,5-trisphosphate 5-phosphatase OS=Bos taurus OX=9913 GN=INPP5D PE=3 SV=1	1153	S	RPPLPVKSPAVLHLQ	Q92835	INPP5D	P27361	Erk1	String	CMGC/MAPK	1.97	0.83
tr|A0A3Q1LJT8|A0A3Q1LJT8_BOVIN phosphatidylinositol-3,4,5-trisphosphate 5-phosphatase OS=Bos taurus OX=9913 GN=INPP5D PE=3 SV=1	1153	S	RPPLPVKSPAVLHLQ	Q92835	INPP5D	Q13164	Erk5	String	CMGC/MAPK	1.97	0.83
tr|A0A3Q1LJT8|A0A3Q1LJT8_BOVIN phosphatidylinositol-3,4,5-trisphosphate 5-phosphatase OS=Bos taurus OX=9913 GN=INPP5D PE=3 SV=1	1153	S	RPPLPVKSPAVLHLQ	Q92835	INPP5D	Q16659	Erk3	String	CMGC/MAPK	1.97	0.83
tr|A0A3Q1LJT8|A0A3Q1LJT8_BOVIN phosphatidylinositol-3,4,5-trisphosphate 5-phosphatase OS=Bos taurus OX=9913 GN=INPP5D PE=3 SV=1	1153	S	RPPLPVKSPAVLHLQ	Q92835	INPP5D	A8MTD8	JNK3	String	CMGC/MAPK	1.97	0.83
tr|A0A3Q1LJT8|A0A3Q1LJT8_BOVIN phosphatidylinositol-3,4,5-trisphosphate 5-phosphatase OS=Bos taurus OX=9913 GN=INPP5D PE=3 SV=1	1153	S	RPPLPVKSPAVLHLQ	Q92835	INPP5D	D3DX92	JNK1	String	CMGC/MAPK	1.97	0.83
tr|A0A3Q1LJT8|A0A3Q1LJT8_BOVIN phosphatidylinositol-3,4,5-trisphosphate 5-phosphatase OS=Bos taurus OX=9913 GN=INPP5D PE=3 SV=1	1153	S	RPPLPVKSPAVLHLQ	Q92835	INPP5D	Q15759	p38b	String	CMGC/MAPK	1.97	0.83
tr|A0A3Q1LJT8|A0A3Q1LJT8_BOVIN phosphatidylinositol-3,4,5-trisphosphate 5-phosphatase OS=Bos taurus OX=9913 GN=INPP5D PE=3 SV=1	1153	S	RPPLPVKSPAVLHLQ	Q92835	INPP5D	P45984	JNK2	String	CMGC/MAPK	1.97	0.83
tr|A0A3Q1LJT8|A0A3Q1LJT8_BOVIN phosphatidylinositol-3,4,5-trisphosphate 5-phosphatase OS=Bos taurus OX=9913 GN=INPP5D PE=3 SV=1	1153	S	RPPLPVKSPAVLHLQ	Q92835	INPP5D	P28482	Erk2	String	CMGC/MAPK	1.97	0.83
tr|A0A3Q1LJT8|A0A3Q1LJT8_BOVIN phosphatidylinositol-3,4,5-trisphosphate 5-phosphatase OS=Bos taurus OX=9913 GN=INPP5D PE=3 SV=1	1153	S	RPPLPVKSPAVLHLQ	Q92835	INPP5D	Q16539	p38a	String	CMGC/MAPK	1.97	0.83
tr|A0A3Q1LJT8|A0A3Q1LJT8_BOVIN phosphatidylinositol-3,4,5-trisphosphate 5-phosphatase OS=Bos taurus OX=9913 GN=INPP5D PE=3 SV=1	1153	S	RPPLPVKSPAVLHLQ	Q92835	INPP5D	O15264	p38d	String	CMGC/MAPK	1.97	0.83
tr|A0A3Q1LJT8|A0A3Q1LJT8_BOVIN phosphatidylinositol-3,4,5-trisphosphate 5-phosphatase OS=Bos taurus OX=9913 GN=INPP5D PE=3 SV=1	1153	S	RPPLPVKSPAVLHLQ	Q92835	INPP5D	P42345	FRAP	String	Atypical/PIKK/FRAP	3	2.08
tr|A0A3Q1LJT8|A0A3Q1LJT8_BOVIN phosphatidylinositol-3,4,5-trisphosphate 5-phosphatase OS=Bos taurus OX=9913 GN=INPP5D PE=3 SV=1	1162	S	AVLHLQHSKSRDYRD	Q92835	INPP5D	Q9H4B4	PLK3	String	Other/PLK	1.31	1.07
tr|A0A3Q1LJT8|A0A3Q1LJT8_BOVIN phosphatidylinositol-3,4,5-trisphosphate 5-phosphatase OS=Bos taurus OX=9913 GN=INPP5D PE=3 SV=1	1162	S	AVLHLQHSKSRDYRD	Q92835	INPP5D	P53350	PLK1	String	Other/PLK	1.31	1.07
tr|A0A3Q1LJT8|A0A3Q1LJT8_BOVIN phosphatidylinositol-3,4,5-trisphosphate 5-phosphatase OS=Bos taurus OX=9913 GN=INPP5D PE=3 SV=1	1162	S	AVLHLQHSKSRDYRD	Q92835	INPP5D	O00444	PLK4	String	Other/PLK	1.31	1.07
tr|A0A3Q1LJT8|A0A3Q1LJT8_BOVIN phosphatidylinositol-3,4,5-trisphosphate 5-phosphatase OS=Bos taurus OX=9913 GN=INPP5D PE=3 SV=1	1162	S	AVLHLQHSKSRDYRD	Q92835	INPP5D	Q9NYY3	PLK2	String	Other/PLK	1.31	1.07
tr|A0A3Q1LJT8|A0A3Q1LJT8_BOVIN phosphatidylinositol-3,4,5-trisphosphate 5-phosphatase OS=Bos taurus OX=9913 GN=INPP5D PE=3 SV=1	1167	Y	QHSKSRDYRDNAELP	Q92835	INPP5D	P43405	SYK	String	TK/Syk	2.69	1.82
tr|A0A3Q1LJT8|A0A3Q1LJT8_BOVIN phosphatidylinositol-3,4,5-trisphosphate 5-phosphatase OS=Bos taurus OX=9913 GN=INPP5D PE=3 SV=1	1167	Y	QHSKSRDYRDNAELP	Q92835	INPP5D	Q06187	BTK	String	TK/Tec	3.23	2.68
tr|A0A3Q1LJT8|A0A3Q1LJT8_BOVIN phosphatidylinositol-3,4,5-trisphosphate 5-phosphatase OS=Bos taurus OX=9913 GN=INPP5D PE=3 SV=1	1167	Y	QHSKSRDYRDNAELP	Q92835	INPP5D	P10721	KIT	Exp.&String	TK/PDGFR	2.5	1.96
tr|A0A3Q1LJT8|A0A3Q1LJT8_BOVIN phosphatidylinositol-3,4,5-trisphosphate 5-phosphatase OS=Bos taurus OX=9913 GN=INPP5D PE=3 SV=1	1167	Y	QHSKSRDYRDNAELP	Q92835	INPP5D	P36888	FLT3	Exp.	TK/PDGFR	2.5	1.96
tr|A0A3Q1LJT8|A0A3Q1LJT8_BOVIN phosphatidylinositol-3,4,5-trisphosphate 5-phosphatase OS=Bos taurus OX=9913 GN=INPP5D PE=3 SV=1	1167	Y	QHSKSRDYRDNAELP	Q92835	INPP5D	P07333	FMS	Exp.&String	TK/PDGFR	2.5	1.96
tr|A0A3Q1LJT8|A0A3Q1LJT8_BOVIN phosphatidylinositol-3,4,5-trisphosphate 5-phosphatase OS=Bos taurus OX=9913 GN=INPP5D PE=3 SV=1	1167	Y	QHSKSRDYRDNAELP	Q92835	INPP5D	P09619	PDGFRb	Exp.&String	TK/PDGFR	2.5	1.96
tr|A0A3Q1LJT8|A0A3Q1LJT8_BOVIN phosphatidylinositol-3,4,5-trisphosphate 5-phosphatase OS=Bos taurus OX=9913 GN=INPP5D PE=3 SV=1	1167	Y	QHSKSRDYRDNAELP	Q92835	INPP5D	P16234	PDGFRa	Exp.&String	TK/PDGFR	2.5	1.96
tr|A0A3Q1LJT8|A0A3Q1LJT8_BOVIN phosphatidylinositol-3,4,5-trisphosphate 5-phosphatase OS=Bos taurus OX=9913 GN=INPP5D PE=3 SV=1	1197	S	AMQVRSGSGQAGVRA	Q92835	INPP5D	P31749	AKT1	String	AGC/AKT	2.65	1.21
tr|A0A3Q1LJT8|A0A3Q1LJT8_BOVIN phosphatidylinositol-3,4,5-trisphosphate 5-phosphatase OS=Bos taurus OX=9913 GN=INPP5D PE=3 SV=1	1197	S	AMQVRSGSGQAGVRA	Q92835	INPP5D	P41743	PKCi	String	AGC/PKC	2.53	1.98
tr|A0A3Q1LJT8|A0A3Q1LJT8_BOVIN phosphatidylinositol-3,4,5-trisphosphate 5-phosphatase OS=Bos taurus OX=9913 GN=INPP5D PE=3 SV=1	1197	S	AMQVRSGSGQAGVRA	Q92835	INPP5D	Q04759	PKCt	String	AGC/PKC	2.53	1.98
tr|A0A3Q1LJT8|A0A3Q1LJT8_BOVIN phosphatidylinositol-3,4,5-trisphosphate 5-phosphatase OS=Bos taurus OX=9913 GN=INPP5D PE=3 SV=1	1197	S	AMQVRSGSGQAGVRA	Q92835	INPP5D	D3DWF5	PKCb	String	AGC/PKC	2.53	1.98
tr|A0A3Q1LJT8|A0A3Q1LJT8_BOVIN phosphatidylinositol-3,4,5-trisphosphate 5-phosphatase OS=Bos taurus OX=9913 GN=INPP5D PE=3 SV=1	1197	S	AMQVRSGSGQAGVRA	Q92835	INPP5D	P17252	PKCa	String	AGC/PKC	2.53	1.98
tr|A0A3Q1LJT8|A0A3Q1LJT8_BOVIN phosphatidylinositol-3,4,5-trisphosphate 5-phosphatase OS=Bos taurus OX=9913 GN=INPP5D PE=3 SV=1	1197	S	AMQVRSGSGQAGVRA	Q92835	INPP5D	P05129	PKCg	String	AGC/PKC	2.53	1.98
tr|A0A3Q1LJT8|A0A3Q1LJT8_BOVIN phosphatidylinositol-3,4,5-trisphosphate 5-phosphatase OS=Bos taurus OX=9913 GN=INPP5D PE=3 SV=1	1197	S	AMQVRSGSGQAGVRA	Q92835	INPP5D	Q05655	PKCd	Exp.&String	AGC/PKC	2.53	1.98
tr|A0A3Q1LJT8|A0A3Q1LJT8_BOVIN phosphatidylinositol-3,4,5-trisphosphate 5-phosphatase OS=Bos taurus OX=9913 GN=INPP5D PE=3 SV=1	1197	S	AMQVRSGSGQAGVRA	Q92835	INPP5D	P24723	PKCh	Exp.&String	AGC/PKC	2.53	1.98
tr|A0A3Q1LJT8|A0A3Q1LJT8_BOVIN phosphatidylinositol-3,4,5-trisphosphate 5-phosphatase OS=Bos taurus OX=9913 GN=INPP5D PE=3 SV=1	1197	S	AMQVRSGSGQAGVRA	Q92835	INPP5D	Q02156	PKCe	Exp.&String	AGC/PKC	2.53	1.98
tr|A0A3Q1LJT8|A0A3Q1LJT8_BOVIN phosphatidylinositol-3,4,5-trisphosphate 5-phosphatase OS=Bos taurus OX=9913 GN=INPP5D PE=3 SV=1	1197	S	AMQVRSGSGQAGVRA	Q92835	INPP5D	Q05513	PKCz	Exp.&String	AGC/PKC	2.53	1.98
tr|A0A3Q1LJT8|A0A3Q1LJT8_BOVIN phosphatidylinositol-3,4,5-trisphosphate 5-phosphatase OS=Bos taurus OX=9913 GN=INPP5D PE=3 SV=1	1209	T	VRAWVCPTGARGCMG	Q92835	INPP5D	P04049	RAF1	String	TKL/RAF	2.8	1.4
tr|A0A3Q1LJT8|A0A3Q1LJT8_BOVIN phosphatidylinositol-3,4,5-trisphosphate 5-phosphatase OS=Bos taurus OX=9913 GN=INPP5D PE=3 SV=1	1209	T	VRAWVCPTGARGCMG	Q92835	INPP5D	Q8IVT5	KSR1	String	TKL/RAF	2.8	1.4
tr|A0A3Q1LJT8|A0A3Q1LJT8_BOVIN phosphatidylinositol-3,4,5-trisphosphate 5-phosphatase OS=Bos taurus OX=9913 GN=INPP5D PE=3 SV=1	1209	T	VRAWVCPTGARGCMG	Q92835	INPP5D	P10398	ARAF	String	TKL/RAF	2.8	1.4
tr|A0A3Q1LJT8|A0A3Q1LJT8_BOVIN phosphatidylinositol-3,4,5-trisphosphate 5-phosphatase OS=Bos taurus OX=9913 GN=INPP5D PE=3 SV=1	1209	T	VRAWVCPTGARGCMG	Q92835	INPP5D	Q6VAB6	KSR2	String	TKL/RAF	2.8	1.4
tr|A0A3Q1LJT8|A0A3Q1LJT8_BOVIN phosphatidylinositol-3,4,5-trisphosphate 5-phosphatase OS=Bos taurus OX=9913 GN=INPP5D PE=3 SV=1	1209	T	VRAWVCPTGARGCMG	Q92835	INPP5D	P15056	BRAF	String	TKL/RAF	2.8	1.4
tr|A0A3Q1LJT8|A0A3Q1LJT8_BOVIN phosphatidylinositol-3,4,5-trisphosphate 5-phosphatase OS=Bos taurus OX=9913 GN=INPP5D PE=3 SV=1	1220	S	GCMGVLPSHVGSMLG	Q92835	INPP5D	P04049	RAF1	String	TKL/RAF	2.4	1.4
tr|A0A3Q1LJT8|A0A3Q1LJT8_BOVIN phosphatidylinositol-3,4,5-trisphosphate 5-phosphatase OS=Bos taurus OX=9913 GN=INPP5D PE=3 SV=1	1220	S	GCMGVLPSHVGSMLG	Q92835	INPP5D	Q8IVT5	KSR1	String	TKL/RAF	2.4	1.4
tr|A0A3Q1LJT8|A0A3Q1LJT8_BOVIN phosphatidylinositol-3,4,5-trisphosphate 5-phosphatase OS=Bos taurus OX=9913 GN=INPP5D PE=3 SV=1	1220	S	GCMGVLPSHVGSMLG	Q92835	INPP5D	P10398	ARAF	String	TKL/RAF	2.4	1.4
tr|A0A3Q1LJT8|A0A3Q1LJT8_BOVIN phosphatidylinositol-3,4,5-trisphosphate 5-phosphatase OS=Bos taurus OX=9913 GN=INPP5D PE=3 SV=1	1220	S	GCMGVLPSHVGSMLG	Q92835	INPP5D	Q6VAB6	KSR2	String	TKL/RAF	2.4	1.4
tr|A0A3Q1LJT8|A0A3Q1LJT8_BOVIN phosphatidylinositol-3,4,5-trisphosphate 5-phosphatase OS=Bos taurus OX=9913 GN=INPP5D PE=3 SV=1	1220	S	GCMGVLPSHVGSMLG	Q92835	INPP5D	P15056	BRAF	String	TKL/RAF	2.4	1.4
tr|A0A3Q1LJT8|A0A3Q1LJT8_BOVIN phosphatidylinositol-3,4,5-trisphosphate 5-phosphatase OS=Bos taurus OX=9913 GN=INPP5D PE=3 SV=1	1224	S	VLPSHVGSMLGAPVW	Q92835	INPP5D	O15530	PDK1	String	AGC/PKB	4.15	1.18
tr|A0A3Q1LJT8|A0A3Q1LJT8_BOVIN phosphatidylinositol-3,4,5-trisphosphate 5-phosphatase OS=Bos taurus OX=9913 GN=INPP5D PE=3 SV=1	1224	S	VLPSHVGSMLGAPVW	Q92835	INPP5D	P04049	RAF1	String	TKL/RAF	7.6	1.4
tr|A0A3Q1LJT8|A0A3Q1LJT8_BOVIN phosphatidylinositol-3,4,5-trisphosphate 5-phosphatase OS=Bos taurus OX=9913 GN=INPP5D PE=3 SV=1	1224	S	VLPSHVGSMLGAPVW	Q92835	INPP5D	Q8IVT5	KSR1	String	TKL/RAF	7.6	1.4
tr|A0A3Q1LJT8|A0A3Q1LJT8_BOVIN phosphatidylinositol-3,4,5-trisphosphate 5-phosphatase OS=Bos taurus OX=9913 GN=INPP5D PE=3 SV=1	1224	S	VLPSHVGSMLGAPVW	Q92835	INPP5D	P10398	ARAF	String	TKL/RAF	7.6	1.4
tr|A0A3Q1LJT8|A0A3Q1LJT8_BOVIN phosphatidylinositol-3,4,5-trisphosphate 5-phosphatase OS=Bos taurus OX=9913 GN=INPP5D PE=3 SV=1	1224	S	VLPSHVGSMLGAPVW	Q92835	INPP5D	Q6VAB6	KSR2	String	TKL/RAF	7.6	1.4
tr|A0A3Q1LJT8|A0A3Q1LJT8_BOVIN phosphatidylinositol-3,4,5-trisphosphate 5-phosphatase OS=Bos taurus OX=9913 GN=INPP5D PE=3 SV=1	1224	S	VLPSHVGSMLGAPVW	Q92835	INPP5D	P15056	BRAF	String	TKL/RAF	7.6	1.4
tr|A0A3Q1LJT8|A0A3Q1LJT8_BOVIN phosphatidylinositol-3,4,5-trisphosphate 5-phosphatase OS=Bos taurus OX=9913 GN=INPP5D PE=3 SV=1	1250	T	CMRLLEPTRLGTVLW	Q92835	INPP5D	O15530	PDK1	String	AGC/PKB	1.32	1.18
tr|A0A3Q1LJT8|A0A3Q1LJT8_BOVIN phosphatidylinositol-3,4,5-trisphosphate 5-phosphatase OS=Bos taurus OX=9913 GN=INPP5D PE=3 SV=1	1281	T	PRSGFRETLPWELQR	Q92835	INPP5D	Q9UEE5	DRAK1	String	CAMK/DAPK	1.75	1.72
tr|A0A3Q1LJT8|A0A3Q1LJT8_BOVIN phosphatidylinositol-3,4,5-trisphosphate 5-phosphatase OS=Bos taurus OX=9913 GN=INPP5D PE=3 SV=1	1281	T	PRSGFRETLPWELQR	Q92835	INPP5D	O43293	DAPK3	String	CAMK/DAPK	1.75	1.72
tr|A0A3Q1LJT8|A0A3Q1LJT8_BOVIN phosphatidylinositol-3,4,5-trisphosphate 5-phosphatase OS=Bos taurus OX=9913 GN=INPP5D PE=3 SV=1	1281	T	PRSGFRETLPWELQR	Q92835	INPP5D	Q59H88	DAPK1	String	CAMK/DAPK	1.75	1.72
tr|A0A3Q1LJT8|A0A3Q1LJT8_BOVIN phosphatidylinositol-3,4,5-trisphosphate 5-phosphatase OS=Bos taurus OX=9913 GN=INPP5D PE=3 SV=1	1281	T	PRSGFRETLPWELQR	Q92835	INPP5D	O94768	DRAK2	String	CAMK/DAPK	1.75	1.72
tr|A0A3Q1LJT8|A0A3Q1LJT8_BOVIN phosphatidylinositol-3,4,5-trisphosphate 5-phosphatase OS=Bos taurus OX=9913 GN=INPP5D PE=3 SV=1	1281	T	PRSGFRETLPWELQR	Q92835	INPP5D	Q9UIK4	DAPK2	String	CAMK/DAPK	1.75	1.72
tr|A0A3Q1LJT8|A0A3Q1LJT8_BOVIN phosphatidylinositol-3,4,5-trisphosphate 5-phosphatase OS=Bos taurus OX=9913 GN=INPP5D PE=3 SV=1	1294	T	QRRKEVKTGFEPSLY	Q92835	INPP5D	P31749	AKT1	String	AGC/AKT	1.44	1.21
tr|A0A3Q1LJT8|A0A3Q1LJT8_BOVIN phosphatidylinositol-3,4,5-trisphosphate 5-phosphatase OS=Bos taurus OX=9913 GN=INPP5D PE=3 SV=1	1294	T	QRRKEVKTGFEPSLY	Q92835	INPP5D	Q9UEE5	DRAK1	String	CAMK/DAPK	2.04	1.72
tr|A0A3Q1LJT8|A0A3Q1LJT8_BOVIN phosphatidylinositol-3,4,5-trisphosphate 5-phosphatase OS=Bos taurus OX=9913 GN=INPP5D PE=3 SV=1	1294	T	QRRKEVKTGFEPSLY	Q92835	INPP5D	O43293	DAPK3	String	CAMK/DAPK	2.04	1.72
tr|A0A3Q1LJT8|A0A3Q1LJT8_BOVIN phosphatidylinositol-3,4,5-trisphosphate 5-phosphatase OS=Bos taurus OX=9913 GN=INPP5D PE=3 SV=1	1294	T	QRRKEVKTGFEPSLY	Q92835	INPP5D	Q59H88	DAPK1	String	CAMK/DAPK	2.04	1.72
tr|A0A3Q1LJT8|A0A3Q1LJT8_BOVIN phosphatidylinositol-3,4,5-trisphosphate 5-phosphatase OS=Bos taurus OX=9913 GN=INPP5D PE=3 SV=1	1294	T	QRRKEVKTGFEPSLY	Q92835	INPP5D	O94768	DRAK2	String	CAMK/DAPK	2.04	1.72
tr|A0A3Q1LJT8|A0A3Q1LJT8_BOVIN phosphatidylinositol-3,4,5-trisphosphate 5-phosphatase OS=Bos taurus OX=9913 GN=INPP5D PE=3 SV=1	1294	T	QRRKEVKTGFEPSLY	Q92835	INPP5D	Q9UIK4	DAPK2	String	CAMK/DAPK	2.04	1.72
tr|A0A3Q1LJT8|A0A3Q1LJT8_BOVIN phosphatidylinositol-3,4,5-trisphosphate 5-phosphatase OS=Bos taurus OX=9913 GN=INPP5D PE=3 SV=1	1301	Y	TGFEPSLYPKIPAPT	Q92835	INPP5D	Q59FK4	ABL1	String	TK/Abl	2.32	1.97
tr|A0A3Q1LJT8|A0A3Q1LJT8_BOVIN phosphatidylinositol-3,4,5-trisphosphate 5-phosphatase OS=Bos taurus OX=9913 GN=INPP5D PE=3 SV=1	1301	Y	TGFEPSLYPKIPAPT	Q92835	INPP5D	P06239	LCK	String	TK/Src	2.19	1.86
tr|A0A3Q1LJT8|A0A3Q1LJT8_BOVIN phosphatidylinositol-3,4,5-trisphosphate 5-phosphatase OS=Bos taurus OX=9913 GN=INPP5D PE=3 SV=1	1301	Y	TGFEPSLYPKIPAPT	Q92835	INPP5D	P12931	SRC	String	TK/Src	2.19	1.86
tr|A0A3Q1LJT8|A0A3Q1LJT8_BOVIN phosphatidylinositol-3,4,5-trisphosphate 5-phosphatase OS=Bos taurus OX=9913 GN=INPP5D PE=3 SV=1	1301	Y	TGFEPSLYPKIPAPT	Q92835	INPP5D	Q13882	BRK	String	TK/Src	2.19	1.86
tr|A0A3Q1LJT8|A0A3Q1LJT8_BOVIN phosphatidylinositol-3,4,5-trisphosphate 5-phosphatase OS=Bos taurus OX=9913 GN=INPP5D PE=3 SV=1	1301	Y	TGFEPSLYPKIPAPT	Q92835	INPP5D	P42685	FRK	String	TK/Src	2.19	1.86
tr|A0A3Q1LJT8|A0A3Q1LJT8_BOVIN phosphatidylinositol-3,4,5-trisphosphate 5-phosphatase OS=Bos taurus OX=9913 GN=INPP5D PE=3 SV=1	1301	Y	TGFEPSLYPKIPAPT	Q92835	INPP5D	Q9H3Y6	SRM	String	TK/Src	2.19	1.86
tr|A0A3Q1LJT8|A0A3Q1LJT8_BOVIN phosphatidylinositol-3,4,5-trisphosphate 5-phosphatase OS=Bos taurus OX=9913 GN=INPP5D PE=3 SV=1	1301	Y	TGFEPSLYPKIPAPT	Q92835	INPP5D	P06241	FYN	String	TK/Src	2.19	1.86
tr|A0A3Q1LJT8|A0A3Q1LJT8_BOVIN phosphatidylinositol-3,4,5-trisphosphate 5-phosphatase OS=Bos taurus OX=9913 GN=INPP5D PE=3 SV=1	1301	Y	TGFEPSLYPKIPAPT	Q92835	INPP5D	P07947	YES	String	TK/Src	2.19	1.86
tr|A0A3Q1LJT8|A0A3Q1LJT8_BOVIN phosphatidylinositol-3,4,5-trisphosphate 5-phosphatase OS=Bos taurus OX=9913 GN=INPP5D PE=3 SV=1	1301	Y	TGFEPSLYPKIPAPT	Q92835	INPP5D	P09769	FGR	Exp.&String	TK/Src	2.19	1.86
tr|A0A3Q1LJT8|A0A3Q1LJT8_BOVIN phosphatidylinositol-3,4,5-trisphosphate 5-phosphatase OS=Bos taurus OX=9913 GN=INPP5D PE=3 SV=1	1301	Y	TGFEPSLYPKIPAPT	Q92835	INPP5D	P07948	LYN	Exp.	TK/Src	2.19	1.86
tr|A0A3Q1LKT5|A0A3Q1LKT5_BOVIN Rac/Cdc42 guanine nucleotide exchange factor 6 OS=Bos taurus OX=9913 PE=4 SV=1	12	T	VLQNILDTEKDYAKE	Q15052	ARHGEF6	P45985	MAP2K4	String	STE/STE7	1.2	0.95
tr|A0A3Q1LKT5|A0A3Q1LKT5_BOVIN Rac/Cdc42 guanine nucleotide exchange factor 6 OS=Bos taurus OX=9913 PE=4 SV=1	12	T	VLQNILDTEKDYAKE	Q15052	ARHGEF6	Q02750	MAP2K1	String	STE/STE7	1.2	0.95
tr|A0A3Q1LKT5|A0A3Q1LKT5_BOVIN Rac/Cdc42 guanine nucleotide exchange factor 6 OS=Bos taurus OX=9913 PE=4 SV=1	12	T	VLQNILDTEKDYAKE	Q15052	ARHGEF6	O14733	MAP2K7	String	STE/STE7	1.2	0.95
tr|A0A3Q1LKT5|A0A3Q1LKT5_BOVIN Rac/Cdc42 guanine nucleotide exchange factor 6 OS=Bos taurus OX=9913 PE=4 SV=1	12	T	VLQNILDTEKDYAKE	Q15052	ARHGEF6	P36507	MAP2K2	String	STE/STE7	1.2	0.95
tr|A0A3Q1LKT5|A0A3Q1LKT5_BOVIN Rac/Cdc42 guanine nucleotide exchange factor 6 OS=Bos taurus OX=9913 PE=4 SV=1	12	T	VLQNILDTEKDYAKE	Q15052	ARHGEF6	Q13163	MAP2K5	String	STE/STE7	1.2	0.95
tr|A0A3Q1LKT5|A0A3Q1LKT5_BOVIN Rac/Cdc42 guanine nucleotide exchange factor 6 OS=Bos taurus OX=9913 PE=4 SV=1	12	T	VLQNILDTEKDYAKE	Q15052	ARHGEF6	P46734	MAP2K3	String	STE/STE7	1.2	0.95
tr|A0A3Q1LKT5|A0A3Q1LKT5_BOVIN Rac/Cdc42 guanine nucleotide exchange factor 6 OS=Bos taurus OX=9913 PE=4 SV=1	27	Y	LQSLLVTYLRPLQSN	Q15052	ARHGEF6	P54764	EphA4	String	TK/Eph	2.05	1.96
tr|A0A3Q1LKT5|A0A3Q1LKT5_BOVIN Rac/Cdc42 guanine nucleotide exchange factor 6 OS=Bos taurus OX=9913 PE=4 SV=1	27	Y	LQSLLVTYLRPLQSN	Q15052	ARHGEF6	P54760	EphB4	String	TK/Eph	2.05	1.96
tr|A0A3Q1LKT5|A0A3Q1LKT5_BOVIN Rac/Cdc42 guanine nucleotide exchange factor 6 OS=Bos taurus OX=9913 PE=4 SV=1	27	Y	LQSLLVTYLRPLQSN	Q15052	ARHGEF6	Q5JZY3	EphA10	String	TK/Eph	2.05	1.96
tr|A0A3Q1LKT5|A0A3Q1LKT5_BOVIN Rac/Cdc42 guanine nucleotide exchange factor 6 OS=Bos taurus OX=9913 PE=4 SV=1	27	Y	LQSLLVTYLRPLQSN	Q15052	ARHGEF6	P29320	EphA3	String	TK/Eph	2.05	1.96
tr|A0A3Q1LKT5|A0A3Q1LKT5_BOVIN Rac/Cdc42 guanine nucleotide exchange factor 6 OS=Bos taurus OX=9913 PE=4 SV=1	27	Y	LQSLLVTYLRPLQSN	Q15052	ARHGEF6	P29323	EphB2	String	TK/Eph	2.05	1.96
tr|A0A3Q1LKT5|A0A3Q1LKT5_BOVIN Rac/Cdc42 guanine nucleotide exchange factor 6 OS=Bos taurus OX=9913 PE=4 SV=1	27	Y	LQSLLVTYLRPLQSN	Q15052	ARHGEF6	Q15375	EphA7	String	TK/Eph	2.05	1.96
tr|A0A3Q1LKT5|A0A3Q1LKT5_BOVIN Rac/Cdc42 guanine nucleotide exchange factor 6 OS=Bos taurus OX=9913 PE=4 SV=1	27	Y	LQSLLVTYLRPLQSN	Q15052	ARHGEF6	P29322	EphA8	String	TK/Eph	2.05	1.96
tr|A0A3Q1LKT5|A0A3Q1LKT5_BOVIN Rac/Cdc42 guanine nucleotide exchange factor 6 OS=Bos taurus OX=9913 PE=4 SV=1	27	Y	LQSLLVTYLRPLQSN	Q15052	ARHGEF6	Q9UF33	EphA6	String	TK/Eph	2.05	1.96
tr|A0A3Q1LKT5|A0A3Q1LKT5_BOVIN Rac/Cdc42 guanine nucleotide exchange factor 6 OS=Bos taurus OX=9913 PE=4 SV=1	27	Y	LQSLLVTYLRPLQSN	Q15052	ARHGEF6	P54756	EphA5	String	TK/Eph	2.05	1.96
tr|A0A3Q1LKT5|A0A3Q1LKT5_BOVIN Rac/Cdc42 guanine nucleotide exchange factor 6 OS=Bos taurus OX=9913 PE=4 SV=1	33	S	TYLRPLQSNNNLSTV	Q15052	ARHGEF6	O60229	Trad	String	CAMK	1.4	0.98
tr|A0A3Q1LKT5|A0A3Q1LKT5_BOVIN Rac/Cdc42 guanine nucleotide exchange factor 6 OS=Bos taurus OX=9913 PE=4 SV=1	33	S	TYLRPLQSNNNLSTV	Q15052	ARHGEF6	P11801	PSKH1	String	CAMK	1.4	0.98
tr|A0A3Q1LKT5|A0A3Q1LKT5_BOVIN Rac/Cdc42 guanine nucleotide exchange factor 6 OS=Bos taurus OX=9913 PE=4 SV=1	33	S	TYLRPLQSNNNLSTV	Q15052	ARHGEF6	Q96PN8	TSSK3	String	CAMK	1.4	0.98
tr|A0A3Q1LKT5|A0A3Q1LKT5_BOVIN Rac/Cdc42 guanine nucleotide exchange factor 6 OS=Bos taurus OX=9913 PE=4 SV=1	33	S	TYLRPLQSNNNLSTV	Q15052	ARHGEF6	Q96PF2	TSSK2	String	CAMK	1.4	0.98
tr|A0A3Q1LKT5|A0A3Q1LKT5_BOVIN Rac/Cdc42 guanine nucleotide exchange factor 6 OS=Bos taurus OX=9913 PE=4 SV=1	33	S	TYLRPLQSNNNLSTV	Q15052	ARHGEF6	B2RDF9	VACAMKL	String	CAMK	1.4	0.98
tr|A0A3Q1LKT5|A0A3Q1LKT5_BOVIN Rac/Cdc42 guanine nucleotide exchange factor 6 OS=Bos taurus OX=9913 PE=4 SV=1	33	S	TYLRPLQSNNNLSTV	Q15052	ARHGEF6	Q9P1W9	PIM2	String	CAMK	1.4	0.98
tr|A0A3Q1LKT5|A0A3Q1LKT5_BOVIN Rac/Cdc42 guanine nucleotide exchange factor 6 OS=Bos taurus OX=9913 PE=4 SV=1	33	S	TYLRPLQSNNNLSTV	Q15052	ARHGEF6	P11309	PIM1	String	CAMK	1.4	0.98
tr|A0A3Q1LKT5|A0A3Q1LKT5_BOVIN Rac/Cdc42 guanine nucleotide exchange factor 6 OS=Bos taurus OX=9913 PE=4 SV=1	38	S	LQSNNNLSTVEFTSL	Q15052	ARHGEF6	P35626	BARK2	String	AGC/GRK	1.01	0.98
tr|A0A3Q1LKT5|A0A3Q1LKT5_BOVIN Rac/Cdc42 guanine nucleotide exchange factor 6 OS=Bos taurus OX=9913 PE=4 SV=1	38	S	LQSNNNLSTVEFTSL	Q15052	ARHGEF6	Q15835	RHOK	String	AGC/GRK	1.01	0.98
tr|A0A3Q1LKT5|A0A3Q1LKT5_BOVIN Rac/Cdc42 guanine nucleotide exchange factor 6 OS=Bos taurus OX=9913 PE=4 SV=1	38	S	LQSNNNLSTVEFTSL	Q15052	ARHGEF6	P34947	GPRK5	String	AGC/GRK	1.01	0.98
tr|A0A3Q1LKT5|A0A3Q1LKT5_BOVIN Rac/Cdc42 guanine nucleotide exchange factor 6 OS=Bos taurus OX=9913 PE=4 SV=1	38	S	LQSNNNLSTVEFTSL	Q15052	ARHGEF6	P25098	BARK1	String	AGC/GRK	1.01	0.98
tr|A0A3Q1LKT5|A0A3Q1LKT5_BOVIN Rac/Cdc42 guanine nucleotide exchange factor 6 OS=Bos taurus OX=9913 PE=4 SV=1	38	S	LQSNNNLSTVEFTSL	Q15052	ARHGEF6	P36897	TGFbR1	Exp.&String	TKL/STKR	2.11	1.78
tr|A0A3Q1LKT5|A0A3Q1LKT5_BOVIN Rac/Cdc42 guanine nucleotide exchange factor 6 OS=Bos taurus OX=9913 PE=4 SV=1	38	S	LQSNNNLSTVEFTSL	Q15052	ARHGEF6	Q16671	MISR2	Exp.&String	TKL/STKR	2.11	1.78
tr|A0A3Q1LKT5|A0A3Q1LKT5_BOVIN Rac/Cdc42 guanine nucleotide exchange factor 6 OS=Bos taurus OX=9913 PE=4 SV=1	38	S	LQSNNNLSTVEFTSL	Q15052	ARHGEF6	P36896	ALK4	Exp.&String	TKL/STKR	2.11	1.78
tr|A0A3Q1LKT5|A0A3Q1LKT5_BOVIN Rac/Cdc42 guanine nucleotide exchange factor 6 OS=Bos taurus OX=9913 PE=4 SV=1	38	S	LQSNNNLSTVEFTSL	Q15052	ARHGEF6	P37023	ALK1	Exp.&String	TKL/STKR	2.11	1.78
tr|A0A3Q1LKT5|A0A3Q1LKT5_BOVIN Rac/Cdc42 guanine nucleotide exchange factor 6 OS=Bos taurus OX=9913 PE=4 SV=1	38	S	LQSNNNLSTVEFTSL	Q15052	ARHGEF6	Q04771	ALK2	Exp.&String	TKL/STKR	2.11	1.78
tr|A0A3Q1LKT5|A0A3Q1LKT5_BOVIN Rac/Cdc42 guanine nucleotide exchange factor 6 OS=Bos taurus OX=9913 PE=4 SV=1	38	S	LQSNNNLSTVEFTSL	Q15052	ARHGEF6	B4DSV1	BMPR1B	Exp.&String	TKL/STKR	2.11	1.78
tr|A0A3Q1LKT5|A0A3Q1LKT5_BOVIN Rac/Cdc42 guanine nucleotide exchange factor 6 OS=Bos taurus OX=9913 PE=4 SV=1	38	S	LQSNNNLSTVEFTSL	Q15052	ARHGEF6	D2JYI1	TGFbR2	String	TKL/STKR	2.11	1.78
tr|A0A3Q1LKT5|A0A3Q1LKT5_BOVIN Rac/Cdc42 guanine nucleotide exchange factor 6 OS=Bos taurus OX=9913 PE=4 SV=1	38	S	LQSNNNLSTVEFTSL	Q15052	ARHGEF6	Q13705	ACTR2B	String	TKL/STKR	2.11	1.78
tr|A0A3Q1LKT5|A0A3Q1LKT5_BOVIN Rac/Cdc42 guanine nucleotide exchange factor 6 OS=Bos taurus OX=9913 PE=4 SV=1	38	S	LQSNNNLSTVEFTSL	Q15052	ARHGEF6	Q13873	BMPR2	String	TKL/STKR	2.11	1.78
tr|A0A3Q1LKT5|A0A3Q1LKT5_BOVIN Rac/Cdc42 guanine nucleotide exchange factor 6 OS=Bos taurus OX=9913 PE=4 SV=1	38	S	LQSNNNLSTVEFTSL	Q15052	ARHGEF6	Q8NER5	ALK7	String	TKL/STKR	2.11	1.78
tr|A0A3Q1LKT5|A0A3Q1LKT5_BOVIN Rac/Cdc42 guanine nucleotide exchange factor 6 OS=Bos taurus OX=9913 PE=4 SV=1	38	S	LQSNNNLSTVEFTSL	Q15052	ARHGEF6	P27037	ACTR2	String	TKL/STKR	2.11	1.78
tr|A0A3Q1LKT5|A0A3Q1LKT5_BOVIN Rac/Cdc42 guanine nucleotide exchange factor 6 OS=Bos taurus OX=9913 PE=4 SV=1	39	T	QSNNNLSTVEFTSLL	Q15052	ARHGEF6	P36897	TGFbR1	Exp.&String	TKL/STKR	1.89	1.78
tr|A0A3Q1LKT5|A0A3Q1LKT5_BOVIN Rac/Cdc42 guanine nucleotide exchange factor 6 OS=Bos taurus OX=9913 PE=4 SV=1	39	T	QSNNNLSTVEFTSLL	Q15052	ARHGEF6	Q16671	MISR2	Exp.&String	TKL/STKR	1.89	1.78
tr|A0A3Q1LKT5|A0A3Q1LKT5_BOVIN Rac/Cdc42 guanine nucleotide exchange factor 6 OS=Bos taurus OX=9913 PE=4 SV=1	39	T	QSNNNLSTVEFTSLL	Q15052	ARHGEF6	P36896	ALK4	Exp.&String	TKL/STKR	1.89	1.78
tr|A0A3Q1LKT5|A0A3Q1LKT5_BOVIN Rac/Cdc42 guanine nucleotide exchange factor 6 OS=Bos taurus OX=9913 PE=4 SV=1	39	T	QSNNNLSTVEFTSLL	Q15052	ARHGEF6	P37023	ALK1	Exp.&String	TKL/STKR	1.89	1.78
tr|A0A3Q1LKT5|A0A3Q1LKT5_BOVIN Rac/Cdc42 guanine nucleotide exchange factor 6 OS=Bos taurus OX=9913 PE=4 SV=1	39	T	QSNNNLSTVEFTSLL	Q15052	ARHGEF6	Q04771	ALK2	Exp.&String	TKL/STKR	1.89	1.78
tr|A0A3Q1LKT5|A0A3Q1LKT5_BOVIN Rac/Cdc42 guanine nucleotide exchange factor 6 OS=Bos taurus OX=9913 PE=4 SV=1	39	T	QSNNNLSTVEFTSLL	Q15052	ARHGEF6	B4DSV1	BMPR1B	Exp.&String	TKL/STKR	1.89	1.78
tr|A0A3Q1LKT5|A0A3Q1LKT5_BOVIN Rac/Cdc42 guanine nucleotide exchange factor 6 OS=Bos taurus OX=9913 PE=4 SV=1	39	T	QSNNNLSTVEFTSLL	Q15052	ARHGEF6	D2JYI1	TGFbR2	String	TKL/STKR	1.89	1.78
tr|A0A3Q1LKT5|A0A3Q1LKT5_BOVIN Rac/Cdc42 guanine nucleotide exchange factor 6 OS=Bos taurus OX=9913 PE=4 SV=1	39	T	QSNNNLSTVEFTSLL	Q15052	ARHGEF6	Q13705	ACTR2B	String	TKL/STKR	1.89	1.78
tr|A0A3Q1LKT5|A0A3Q1LKT5_BOVIN Rac/Cdc42 guanine nucleotide exchange factor 6 OS=Bos taurus OX=9913 PE=4 SV=1	39	T	QSNNNLSTVEFTSLL	Q15052	ARHGEF6	Q13873	BMPR2	String	TKL/STKR	1.89	1.78
tr|A0A3Q1LKT5|A0A3Q1LKT5_BOVIN Rac/Cdc42 guanine nucleotide exchange factor 6 OS=Bos taurus OX=9913 PE=4 SV=1	39	T	QSNNNLSTVEFTSLL	Q15052	ARHGEF6	Q8NER5	ALK7	String	TKL/STKR	1.89	1.78
tr|A0A3Q1LKT5|A0A3Q1LKT5_BOVIN Rac/Cdc42 guanine nucleotide exchange factor 6 OS=Bos taurus OX=9913 PE=4 SV=1	39	T	QSNNNLSTVEFTSLL	Q15052	ARHGEF6	P27037	ACTR2	String	TKL/STKR	1.89	1.78
tr|A0A3Q1LKT5|A0A3Q1LKT5_BOVIN Rac/Cdc42 guanine nucleotide exchange factor 6 OS=Bos taurus OX=9913 PE=4 SV=1	130	T	SPGILILTTSLSKPF	Q15052	ARHGEF6	P36897	TGFbR1	Exp.&String	TKL/STKR	2.56	1.78
tr|A0A3Q1LKT5|A0A3Q1LKT5_BOVIN Rac/Cdc42 guanine nucleotide exchange factor 6 OS=Bos taurus OX=9913 PE=4 SV=1	130	T	SPGILILTTSLSKPF	Q15052	ARHGEF6	Q16671	MISR2	Exp.&String	TKL/STKR	2.56	1.78
tr|A0A3Q1LKT5|A0A3Q1LKT5_BOVIN Rac/Cdc42 guanine nucleotide exchange factor 6 OS=Bos taurus OX=9913 PE=4 SV=1	130	T	SPGILILTTSLSKPF	Q15052	ARHGEF6	P36896	ALK4	Exp.&String	TKL/STKR	2.56	1.78
tr|A0A3Q1LKT5|A0A3Q1LKT5_BOVIN Rac/Cdc42 guanine nucleotide exchange factor 6 OS=Bos taurus OX=9913 PE=4 SV=1	130	T	SPGILILTTSLSKPF	Q15052	ARHGEF6	P37023	ALK1	Exp.&String	TKL/STKR	2.56	1.78
tr|A0A3Q1LKT5|A0A3Q1LKT5_BOVIN Rac/Cdc42 guanine nucleotide exchange factor 6 OS=Bos taurus OX=9913 PE=4 SV=1	130	T	SPGILILTTSLSKPF	Q15052	ARHGEF6	Q04771	ALK2	Exp.&String	TKL/STKR	2.56	1.78
tr|A0A3Q1LKT5|A0A3Q1LKT5_BOVIN Rac/Cdc42 guanine nucleotide exchange factor 6 OS=Bos taurus OX=9913 PE=4 SV=1	130	T	SPGILILTTSLSKPF	Q15052	ARHGEF6	B4DSV1	BMPR1B	Exp.&String	TKL/STKR	2.56	1.78
tr|A0A3Q1LKT5|A0A3Q1LKT5_BOVIN Rac/Cdc42 guanine nucleotide exchange factor 6 OS=Bos taurus OX=9913 PE=4 SV=1	130	T	SPGILILTTSLSKPF	Q15052	ARHGEF6	D2JYI1	TGFbR2	String	TKL/STKR	2.56	1.78
tr|A0A3Q1LKT5|A0A3Q1LKT5_BOVIN Rac/Cdc42 guanine nucleotide exchange factor 6 OS=Bos taurus OX=9913 PE=4 SV=1	130	T	SPGILILTTSLSKPF	Q15052	ARHGEF6	Q13705	ACTR2B	String	TKL/STKR	2.56	1.78
tr|A0A3Q1LKT5|A0A3Q1LKT5_BOVIN Rac/Cdc42 guanine nucleotide exchange factor 6 OS=Bos taurus OX=9913 PE=4 SV=1	130	T	SPGILILTTSLSKPF	Q15052	ARHGEF6	Q13873	BMPR2	String	TKL/STKR	2.56	1.78
tr|A0A3Q1LKT5|A0A3Q1LKT5_BOVIN Rac/Cdc42 guanine nucleotide exchange factor 6 OS=Bos taurus OX=9913 PE=4 SV=1	130	T	SPGILILTTSLSKPF	Q15052	ARHGEF6	Q8NER5	ALK7	String	TKL/STKR	2.56	1.78
tr|A0A3Q1LKT5|A0A3Q1LKT5_BOVIN Rac/Cdc42 guanine nucleotide exchange factor 6 OS=Bos taurus OX=9913 PE=4 SV=1	130	T	SPGILILTTSLSKPF	Q15052	ARHGEF6	P27037	ACTR2	String	TKL/STKR	2.56	1.78
tr|A0A3Q1LKT5|A0A3Q1LKT5_BOVIN Rac/Cdc42 guanine nucleotide exchange factor 6 OS=Bos taurus OX=9913 PE=4 SV=1	145	T	MRLEKYVTLLQELER	Q15052	ARHGEF6	O60229	Trad	String	CAMK	1.33	0.98
tr|A0A3Q1LKT5|A0A3Q1LKT5_BOVIN Rac/Cdc42 guanine nucleotide exchange factor 6 OS=Bos taurus OX=9913 PE=4 SV=1	145	T	MRLEKYVTLLQELER	Q15052	ARHGEF6	P11801	PSKH1	String	CAMK	1.33	0.98
tr|A0A3Q1LKT5|A0A3Q1LKT5_BOVIN Rac/Cdc42 guanine nucleotide exchange factor 6 OS=Bos taurus OX=9913 PE=4 SV=1	145	T	MRLEKYVTLLQELER	Q15052	ARHGEF6	Q96PN8	TSSK3	String	CAMK	1.33	0.98
tr|A0A3Q1LKT5|A0A3Q1LKT5_BOVIN Rac/Cdc42 guanine nucleotide exchange factor 6 OS=Bos taurus OX=9913 PE=4 SV=1	145	T	MRLEKYVTLLQELER	Q15052	ARHGEF6	Q96PF2	TSSK2	String	CAMK	1.33	0.98
tr|A0A3Q1LKT5|A0A3Q1LKT5_BOVIN Rac/Cdc42 guanine nucleotide exchange factor 6 OS=Bos taurus OX=9913 PE=4 SV=1	145	T	MRLEKYVTLLQELER	Q15052	ARHGEF6	B2RDF9	VACAMKL	String	CAMK	1.33	0.98
tr|A0A3Q1LKT5|A0A3Q1LKT5_BOVIN Rac/Cdc42 guanine nucleotide exchange factor 6 OS=Bos taurus OX=9913 PE=4 SV=1	145	T	MRLEKYVTLLQELER	Q15052	ARHGEF6	Q9P1W9	PIM2	String	CAMK	1.33	0.98
tr|A0A3Q1LKT5|A0A3Q1LKT5_BOVIN Rac/Cdc42 guanine nucleotide exchange factor 6 OS=Bos taurus OX=9913 PE=4 SV=1	145	T	MRLEKYVTLLQELER	Q15052	ARHGEF6	P11309	PIM1	String	CAMK	1.33	0.98
tr|A0A3Q1LKT5|A0A3Q1LKT5_BOVIN Rac/Cdc42 guanine nucleotide exchange factor 6 OS=Bos taurus OX=9913 PE=4 SV=1	157	T	LERHMEDTHPDHQDI	Q15052	ARHGEF6	P31749	AKT1	String	AGC/AKT	1.73	1.21
tr|A0A3Q1LKT5|A0A3Q1LKT5_BOVIN Rac/Cdc42 guanine nucleotide exchange factor 6 OS=Bos taurus OX=9913 PE=4 SV=1	230	Y	SEEKEERYLMLFSSV	Q15052	ARHGEF6	P54764	EphA4	String	TK/Eph	2.45	1.96
tr|A0A3Q1LKT5|A0A3Q1LKT5_BOVIN Rac/Cdc42 guanine nucleotide exchange factor 6 OS=Bos taurus OX=9913 PE=4 SV=1	230	Y	SEEKEERYLMLFSSV	Q15052	ARHGEF6	P54760	EphB4	String	TK/Eph	2.45	1.96
tr|A0A3Q1LKT5|A0A3Q1LKT5_BOVIN Rac/Cdc42 guanine nucleotide exchange factor 6 OS=Bos taurus OX=9913 PE=4 SV=1	230	Y	SEEKEERYLMLFSSV	Q15052	ARHGEF6	Q5JZY3	EphA10	String	TK/Eph	2.45	1.96
tr|A0A3Q1LKT5|A0A3Q1LKT5_BOVIN Rac/Cdc42 guanine nucleotide exchange factor 6 OS=Bos taurus OX=9913 PE=4 SV=1	230	Y	SEEKEERYLMLFSSV	Q15052	ARHGEF6	P29320	EphA3	String	TK/Eph	2.45	1.96
tr|A0A3Q1LKT5|A0A3Q1LKT5_BOVIN Rac/Cdc42 guanine nucleotide exchange factor 6 OS=Bos taurus OX=9913 PE=4 SV=1	230	Y	SEEKEERYLMLFSSV	Q15052	ARHGEF6	P29323	EphB2	String	TK/Eph	2.45	1.96
tr|A0A3Q1LKT5|A0A3Q1LKT5_BOVIN Rac/Cdc42 guanine nucleotide exchange factor 6 OS=Bos taurus OX=9913 PE=4 SV=1	230	Y	SEEKEERYLMLFSSV	Q15052	ARHGEF6	Q15375	EphA7	String	TK/Eph	2.45	1.96
tr|A0A3Q1LKT5|A0A3Q1LKT5_BOVIN Rac/Cdc42 guanine nucleotide exchange factor 6 OS=Bos taurus OX=9913 PE=4 SV=1	230	Y	SEEKEERYLMLFSSV	Q15052	ARHGEF6	P29322	EphA8	String	TK/Eph	2.45	1.96
tr|A0A3Q1LKT5|A0A3Q1LKT5_BOVIN Rac/Cdc42 guanine nucleotide exchange factor 6 OS=Bos taurus OX=9913 PE=4 SV=1	230	Y	SEEKEERYLMLFSSV	Q15052	ARHGEF6	Q9UF33	EphA6	String	TK/Eph	2.45	1.96
tr|A0A3Q1LKT5|A0A3Q1LKT5_BOVIN Rac/Cdc42 guanine nucleotide exchange factor 6 OS=Bos taurus OX=9913 PE=4 SV=1	230	Y	SEEKEERYLMLFSSV	Q15052	ARHGEF6	P54756	EphA5	String	TK/Eph	2.45	1.96
tr|A0A3Q1LKT5|A0A3Q1LKT5_BOVIN Rac/Cdc42 guanine nucleotide exchange factor 6 OS=Bos taurus OX=9913 PE=4 SV=1	230	Y	SEEKEERYLMLFSSV	Q15052	ARHGEF6	P12931	SRC	String	TK/Src	2.7	1.86
tr|A0A3Q1LKT5|A0A3Q1LKT5_BOVIN Rac/Cdc42 guanine nucleotide exchange factor 6 OS=Bos taurus OX=9913 PE=4 SV=1	230	Y	SEEKEERYLMLFSSV	Q15052	ARHGEF6	Q13882	BRK	String	TK/Src	2.7	1.86
tr|A0A3Q1LKT5|A0A3Q1LKT5_BOVIN Rac/Cdc42 guanine nucleotide exchange factor 6 OS=Bos taurus OX=9913 PE=4 SV=1	230	Y	SEEKEERYLMLFSSV	Q15052	ARHGEF6	P42685	FRK	String	TK/Src	2.7	1.86
tr|A0A3Q1LKT5|A0A3Q1LKT5_BOVIN Rac/Cdc42 guanine nucleotide exchange factor 6 OS=Bos taurus OX=9913 PE=4 SV=1	230	Y	SEEKEERYLMLFSSV	Q15052	ARHGEF6	Q9H3Y6	SRM	String	TK/Src	2.7	1.86
tr|A0A3Q1LKT5|A0A3Q1LKT5_BOVIN Rac/Cdc42 guanine nucleotide exchange factor 6 OS=Bos taurus OX=9913 PE=4 SV=1	230	Y	SEEKEERYLMLFSSV	Q15052	ARHGEF6	P06241	FYN	String	TK/Src	2.7	1.86
tr|A0A3Q1LKT5|A0A3Q1LKT5_BOVIN Rac/Cdc42 guanine nucleotide exchange factor 6 OS=Bos taurus OX=9913 PE=4 SV=1	230	Y	SEEKEERYLMLFSSV	Q15052	ARHGEF6	P07947	YES	String	TK/Src	2.7	1.86
tr|A0A3Q1LKT5|A0A3Q1LKT5_BOVIN Rac/Cdc42 guanine nucleotide exchange factor 6 OS=Bos taurus OX=9913 PE=4 SV=1	230	Y	SEEKEERYLMLFSSV	Q15052	ARHGEF6	P09769	FGR	String	TK/Src	2.7	1.86
tr|A0A3Q1LKT5|A0A3Q1LKT5_BOVIN Rac/Cdc42 guanine nucleotide exchange factor 6 OS=Bos taurus OX=9913 PE=4 SV=1	230	Y	SEEKEERYLMLFSSV	Q15052	ARHGEF6	P07948	LYN	String	TK/Src	2.7	1.86
tr|A0A3Q1LKT5|A0A3Q1LKT5_BOVIN Rac/Cdc42 guanine nucleotide exchange factor 6 OS=Bos taurus OX=9913 PE=4 SV=1	274	S	DEIEGNDSTFEITGN	Q15052	ARHGEF6	P35626	BARK2	String	AGC/GRK	1.24	0.98
tr|A0A3Q1LKT5|A0A3Q1LKT5_BOVIN Rac/Cdc42 guanine nucleotide exchange factor 6 OS=Bos taurus OX=9913 PE=4 SV=1	274	S	DEIEGNDSTFEITGN	Q15052	ARHGEF6	Q15835	RHOK	String	AGC/GRK	1.24	0.98
tr|A0A3Q1LKT5|A0A3Q1LKT5_BOVIN Rac/Cdc42 guanine nucleotide exchange factor 6 OS=Bos taurus OX=9913 PE=4 SV=1	274	S	DEIEGNDSTFEITGN	Q15052	ARHGEF6	P34947	GPRK5	String	AGC/GRK	1.24	0.98
tr|A0A3Q1LKT5|A0A3Q1LKT5_BOVIN Rac/Cdc42 guanine nucleotide exchange factor 6 OS=Bos taurus OX=9913 PE=4 SV=1	274	S	DEIEGNDSTFEITGN	Q15052	ARHGEF6	P25098	BARK1	String	AGC/GRK	1.24	0.98
tr|A0A3Q1LKT5|A0A3Q1LKT5_BOVIN Rac/Cdc42 guanine nucleotide exchange factor 6 OS=Bos taurus OX=9913 PE=4 SV=1	274	S	DEIEGNDSTFEITGN	Q15052	ARHGEF6	Q13418	ILK	String	TKL/MLK	1.38	1.32
tr|A0A3Q1LKT5|A0A3Q1LKT5_BOVIN Rac/Cdc42 guanine nucleotide exchange factor 6 OS=Bos taurus OX=9913 PE=4 SV=1	274	S	DEIEGNDSTFEITGN	Q15052	ARHGEF6	Q12852	DLK	String	TKL/MLK	1.38	1.32
tr|A0A3Q1LKT5|A0A3Q1LKT5_BOVIN Rac/Cdc42 guanine nucleotide exchange factor 6 OS=Bos taurus OX=9913 PE=4 SV=1	274	S	DEIEGNDSTFEITGN	Q15052	ARHGEF6	Q59H18	HH498	String	TKL/MLK	1.38	1.32
tr|A0A3Q1LKT5|A0A3Q1LKT5_BOVIN Rac/Cdc42 guanine nucleotide exchange factor 6 OS=Bos taurus OX=9913 PE=4 SV=1	274	S	DEIEGNDSTFEITGN	Q15052	ARHGEF6	B8ZZU2	ZAK	String	TKL/MLK	1.38	1.32
tr|A0A3Q1LKT5|A0A3Q1LKT5_BOVIN Rac/Cdc42 guanine nucleotide exchange factor 6 OS=Bos taurus OX=9913 PE=4 SV=1	274	S	DEIEGNDSTFEITGN	Q15052	ARHGEF6	P80192	MLK1	String	TKL/MLK	1.38	1.32
tr|A0A3Q1LKT5|A0A3Q1LKT5_BOVIN Rac/Cdc42 guanine nucleotide exchange factor 6 OS=Bos taurus OX=9913 PE=4 SV=1	279	T	NDSTFEITGNIVERI	Q15052	ARHGEF6	P45985	MAP2K4	String	STE/STE7	5.7	0.95
tr|A0A3Q1LKT5|A0A3Q1LKT5_BOVIN Rac/Cdc42 guanine nucleotide exchange factor 6 OS=Bos taurus OX=9913 PE=4 SV=1	279	T	NDSTFEITGNIVERI	Q15052	ARHGEF6	Q02750	MAP2K1	String	STE/STE7	5.7	0.95
tr|A0A3Q1LKT5|A0A3Q1LKT5_BOVIN Rac/Cdc42 guanine nucleotide exchange factor 6 OS=Bos taurus OX=9913 PE=4 SV=1	279	T	NDSTFEITGNIVERI	Q15052	ARHGEF6	O14733	MAP2K7	String	STE/STE7	5.7	0.95
tr|A0A3Q1LKT5|A0A3Q1LKT5_BOVIN Rac/Cdc42 guanine nucleotide exchange factor 6 OS=Bos taurus OX=9913 PE=4 SV=1	279	T	NDSTFEITGNIVERI	Q15052	ARHGEF6	P36507	MAP2K2	String	STE/STE7	5.7	0.95
tr|A0A3Q1LKT5|A0A3Q1LKT5_BOVIN Rac/Cdc42 guanine nucleotide exchange factor 6 OS=Bos taurus OX=9913 PE=4 SV=1	279	T	NDSTFEITGNIVERI	Q15052	ARHGEF6	Q13163	MAP2K5	String	STE/STE7	5.7	0.95
tr|A0A3Q1LKT5|A0A3Q1LKT5_BOVIN Rac/Cdc42 guanine nucleotide exchange factor 6 OS=Bos taurus OX=9913 PE=4 SV=1	279	T	NDSTFEITGNIVERI	Q15052	ARHGEF6	P46734	MAP2K3	String	STE/STE7	5.7	0.95
tr|A0A3Q1LKT5|A0A3Q1LKT5_BOVIN Rac/Cdc42 guanine nucleotide exchange factor 6 OS=Bos taurus OX=9913 PE=4 SV=1	312	S	RLIRGPASCSSLSKT	Q15052	ARHGEF6	O60229	Trad	String	CAMK	1.1	0.98
tr|A0A3Q1LKT5|A0A3Q1LKT5_BOVIN Rac/Cdc42 guanine nucleotide exchange factor 6 OS=Bos taurus OX=9913 PE=4 SV=1	312	S	RLIRGPASCSSLSKT	Q15052	ARHGEF6	P11801	PSKH1	String	CAMK	1.1	0.98
tr|A0A3Q1LKT5|A0A3Q1LKT5_BOVIN Rac/Cdc42 guanine nucleotide exchange factor 6 OS=Bos taurus OX=9913 PE=4 SV=1	312	S	RLIRGPASCSSLSKT	Q15052	ARHGEF6	Q96PN8	TSSK3	String	CAMK	1.1	0.98
tr|A0A3Q1LKT5|A0A3Q1LKT5_BOVIN Rac/Cdc42 guanine nucleotide exchange factor 6 OS=Bos taurus OX=9913 PE=4 SV=1	312	S	RLIRGPASCSSLSKT	Q15052	ARHGEF6	Q96PF2	TSSK2	String	CAMK	1.1	0.98
tr|A0A3Q1LKT5|A0A3Q1LKT5_BOVIN Rac/Cdc42 guanine nucleotide exchange factor 6 OS=Bos taurus OX=9913 PE=4 SV=1	312	S	RLIRGPASCSSLSKT	Q15052	ARHGEF6	B2RDF9	VACAMKL	String	CAMK	1.1	0.98
tr|A0A3Q1LKT5|A0A3Q1LKT5_BOVIN Rac/Cdc42 guanine nucleotide exchange factor 6 OS=Bos taurus OX=9913 PE=4 SV=1	312	S	RLIRGPASCSSLSKT	Q15052	ARHGEF6	Q9P1W9	PIM2	String	CAMK	1.1	0.98
tr|A0A3Q1LKT5|A0A3Q1LKT5_BOVIN Rac/Cdc42 guanine nucleotide exchange factor 6 OS=Bos taurus OX=9913 PE=4 SV=1	312	S	RLIRGPASCSSLSKT	Q15052	ARHGEF6	P11309	PIM1	String	CAMK	1.1	0.98
tr|A0A3Q1LKT5|A0A3Q1LKT5_BOVIN Rac/Cdc42 guanine nucleotide exchange factor 6 OS=Bos taurus OX=9913 PE=4 SV=1	315	S	RGPASCSSLSKTSSS	Q15052	ARHGEF6	P36897	TGFbR1	Exp.&String	TKL/STKR	3.78	1.78
tr|A0A3Q1LKT5|A0A3Q1LKT5_BOVIN Rac/Cdc42 guanine nucleotide exchange factor 6 OS=Bos taurus OX=9913 PE=4 SV=1	315	S	RGPASCSSLSKTSSS	Q15052	ARHGEF6	Q16671	MISR2	Exp.&String	TKL/STKR	3.78	1.78
tr|A0A3Q1LKT5|A0A3Q1LKT5_BOVIN Rac/Cdc42 guanine nucleotide exchange factor 6 OS=Bos taurus OX=9913 PE=4 SV=1	315	S	RGPASCSSLSKTSSS	Q15052	ARHGEF6	P36896	ALK4	Exp.&String	TKL/STKR	3.78	1.78
tr|A0A3Q1LKT5|A0A3Q1LKT5_BOVIN Rac/Cdc42 guanine nucleotide exchange factor 6 OS=Bos taurus OX=9913 PE=4 SV=1	315	S	RGPASCSSLSKTSSS	Q15052	ARHGEF6	P37023	ALK1	Exp.&String	TKL/STKR	3.78	1.78
tr|A0A3Q1LKT5|A0A3Q1LKT5_BOVIN Rac/Cdc42 guanine nucleotide exchange factor 6 OS=Bos taurus OX=9913 PE=4 SV=1	315	S	RGPASCSSLSKTSSS	Q15052	ARHGEF6	Q04771	ALK2	Exp.&String	TKL/STKR	3.78	1.78
tr|A0A3Q1LKT5|A0A3Q1LKT5_BOVIN Rac/Cdc42 guanine nucleotide exchange factor 6 OS=Bos taurus OX=9913 PE=4 SV=1	315	S	RGPASCSSLSKTSSS	Q15052	ARHGEF6	B4DSV1	BMPR1B	Exp.&String	TKL/STKR	3.78	1.78
tr|A0A3Q1LKT5|A0A3Q1LKT5_BOVIN Rac/Cdc42 guanine nucleotide exchange factor 6 OS=Bos taurus OX=9913 PE=4 SV=1	315	S	RGPASCSSLSKTSSS	Q15052	ARHGEF6	D2JYI1	TGFbR2	String	TKL/STKR	3.78	1.78
tr|A0A3Q1LKT5|A0A3Q1LKT5_BOVIN Rac/Cdc42 guanine nucleotide exchange factor 6 OS=Bos taurus OX=9913 PE=4 SV=1	315	S	RGPASCSSLSKTSSS	Q15052	ARHGEF6	Q13705	ACTR2B	String	TKL/STKR	3.78	1.78
tr|A0A3Q1LKT5|A0A3Q1LKT5_BOVIN Rac/Cdc42 guanine nucleotide exchange factor 6 OS=Bos taurus OX=9913 PE=4 SV=1	315	S	RGPASCSSLSKTSSS	Q15052	ARHGEF6	Q13873	BMPR2	String	TKL/STKR	3.78	1.78
tr|A0A3Q1LKT5|A0A3Q1LKT5_BOVIN Rac/Cdc42 guanine nucleotide exchange factor 6 OS=Bos taurus OX=9913 PE=4 SV=1	315	S	RGPASCSSLSKTSSS	Q15052	ARHGEF6	Q8NER5	ALK7	String	TKL/STKR	3.78	1.78
tr|A0A3Q1LKT5|A0A3Q1LKT5_BOVIN Rac/Cdc42 guanine nucleotide exchange factor 6 OS=Bos taurus OX=9913 PE=4 SV=1	315	S	RGPASCSSLSKTSSS	Q15052	ARHGEF6	P27037	ACTR2	String	TKL/STKR	3.78	1.78
tr|A0A3Q1LKT5|A0A3Q1LKT5_BOVIN Rac/Cdc42 guanine nucleotide exchange factor 6 OS=Bos taurus OX=9913 PE=4 SV=1	317	S	PASCSSLSKTSSSSC	Q15052	ARHGEF6	P36897	TGFbR1	Exp.&String	TKL/STKR	3.78	1.78
tr|A0A3Q1LKT5|A0A3Q1LKT5_BOVIN Rac/Cdc42 guanine nucleotide exchange factor 6 OS=Bos taurus OX=9913 PE=4 SV=1	317	S	PASCSSLSKTSSSSC	Q15052	ARHGEF6	Q16671	MISR2	Exp.&String	TKL/STKR	3.78	1.78
tr|A0A3Q1LKT5|A0A3Q1LKT5_BOVIN Rac/Cdc42 guanine nucleotide exchange factor 6 OS=Bos taurus OX=9913 PE=4 SV=1	317	S	PASCSSLSKTSSSSC	Q15052	ARHGEF6	P36896	ALK4	Exp.&String	TKL/STKR	3.78	1.78
tr|A0A3Q1LKT5|A0A3Q1LKT5_BOVIN Rac/Cdc42 guanine nucleotide exchange factor 6 OS=Bos taurus OX=9913 PE=4 SV=1	317	S	PASCSSLSKTSSSSC	Q15052	ARHGEF6	P37023	ALK1	Exp.&String	TKL/STKR	3.78	1.78
tr|A0A3Q1LKT5|A0A3Q1LKT5_BOVIN Rac/Cdc42 guanine nucleotide exchange factor 6 OS=Bos taurus OX=9913 PE=4 SV=1	317	S	PASCSSLSKTSSSSC	Q15052	ARHGEF6	Q04771	ALK2	Exp.&String	TKL/STKR	3.78	1.78
tr|A0A3Q1LKT5|A0A3Q1LKT5_BOVIN Rac/Cdc42 guanine nucleotide exchange factor 6 OS=Bos taurus OX=9913 PE=4 SV=1	317	S	PASCSSLSKTSSSSC	Q15052	ARHGEF6	B4DSV1	BMPR1B	Exp.&String	TKL/STKR	3.78	1.78
tr|A0A3Q1LKT5|A0A3Q1LKT5_BOVIN Rac/Cdc42 guanine nucleotide exchange factor 6 OS=Bos taurus OX=9913 PE=4 SV=1	317	S	PASCSSLSKTSSSSC	Q15052	ARHGEF6	D2JYI1	TGFbR2	String	TKL/STKR	3.78	1.78
tr|A0A3Q1LKT5|A0A3Q1LKT5_BOVIN Rac/Cdc42 guanine nucleotide exchange factor 6 OS=Bos taurus OX=9913 PE=4 SV=1	317	S	PASCSSLSKTSSSSC	Q15052	ARHGEF6	Q13705	ACTR2B	String	TKL/STKR	3.78	1.78
tr|A0A3Q1LKT5|A0A3Q1LKT5_BOVIN Rac/Cdc42 guanine nucleotide exchange factor 6 OS=Bos taurus OX=9913 PE=4 SV=1	317	S	PASCSSLSKTSSSSC	Q15052	ARHGEF6	Q13873	BMPR2	String	TKL/STKR	3.78	1.78
tr|A0A3Q1LKT5|A0A3Q1LKT5_BOVIN Rac/Cdc42 guanine nucleotide exchange factor 6 OS=Bos taurus OX=9913 PE=4 SV=1	317	S	PASCSSLSKTSSSSC	Q15052	ARHGEF6	Q8NER5	ALK7	String	TKL/STKR	3.78	1.78
tr|A0A3Q1LKT5|A0A3Q1LKT5_BOVIN Rac/Cdc42 guanine nucleotide exchange factor 6 OS=Bos taurus OX=9913 PE=4 SV=1	317	S	PASCSSLSKTSSSSC	Q15052	ARHGEF6	P27037	ACTR2	String	TKL/STKR	3.78	1.78
tr|A0A3Q1LKT5|A0A3Q1LKT5_BOVIN Rac/Cdc42 guanine nucleotide exchange factor 6 OS=Bos taurus OX=9913 PE=4 SV=1	319	T	SCSSLSKTSSSSCSA	Q15052	ARHGEF6	P45985	MAP2K4	String	STE/STE7	2.3	0.95
tr|A0A3Q1LKT5|A0A3Q1LKT5_BOVIN Rac/Cdc42 guanine nucleotide exchange factor 6 OS=Bos taurus OX=9913 PE=4 SV=1	319	T	SCSSLSKTSSSSCSA	Q15052	ARHGEF6	Q02750	MAP2K1	String	STE/STE7	2.3	0.95
tr|A0A3Q1LKT5|A0A3Q1LKT5_BOVIN Rac/Cdc42 guanine nucleotide exchange factor 6 OS=Bos taurus OX=9913 PE=4 SV=1	319	T	SCSSLSKTSSSSCSA	Q15052	ARHGEF6	O14733	MAP2K7	String	STE/STE7	2.3	0.95
tr|A0A3Q1LKT5|A0A3Q1LKT5_BOVIN Rac/Cdc42 guanine nucleotide exchange factor 6 OS=Bos taurus OX=9913 PE=4 SV=1	319	T	SCSSLSKTSSSSCSA	Q15052	ARHGEF6	P36507	MAP2K2	String	STE/STE7	2.3	0.95
tr|A0A3Q1LKT5|A0A3Q1LKT5_BOVIN Rac/Cdc42 guanine nucleotide exchange factor 6 OS=Bos taurus OX=9913 PE=4 SV=1	319	T	SCSSLSKTSSSSCSA	Q15052	ARHGEF6	Q13163	MAP2K5	String	STE/STE7	2.3	0.95
tr|A0A3Q1LKT5|A0A3Q1LKT5_BOVIN Rac/Cdc42 guanine nucleotide exchange factor 6 OS=Bos taurus OX=9913 PE=4 SV=1	319	T	SCSSLSKTSSSSCSA	Q15052	ARHGEF6	P46734	MAP2K3	String	STE/STE7	2.3	0.95
tr|A0A3Q1LKT5|A0A3Q1LKT5_BOVIN Rac/Cdc42 guanine nucleotide exchange factor 6 OS=Bos taurus OX=9913 PE=4 SV=1	319	T	SCSSLSKTSSSSCSA	Q15052	ARHGEF6	Q13418	ILK	String	TKL/MLK	2.69	1.32
tr|A0A3Q1LKT5|A0A3Q1LKT5_BOVIN Rac/Cdc42 guanine nucleotide exchange factor 6 OS=Bos taurus OX=9913 PE=4 SV=1	319	T	SCSSLSKTSSSSCSA	Q15052	ARHGEF6	Q12852	DLK	String	TKL/MLK	2.69	1.32
tr|A0A3Q1LKT5|A0A3Q1LKT5_BOVIN Rac/Cdc42 guanine nucleotide exchange factor 6 OS=Bos taurus OX=9913 PE=4 SV=1	319	T	SCSSLSKTSSSSCSA	Q15052	ARHGEF6	Q59H18	HH498	String	TKL/MLK	2.69	1.32
tr|A0A3Q1LKT5|A0A3Q1LKT5_BOVIN Rac/Cdc42 guanine nucleotide exchange factor 6 OS=Bos taurus OX=9913 PE=4 SV=1	319	T	SCSSLSKTSSSSCSA	Q15052	ARHGEF6	B8ZZU2	ZAK	String	TKL/MLK	2.69	1.32
tr|A0A3Q1LKT5|A0A3Q1LKT5_BOVIN Rac/Cdc42 guanine nucleotide exchange factor 6 OS=Bos taurus OX=9913 PE=4 SV=1	319	T	SCSSLSKTSSSSCSA	Q15052	ARHGEF6	P80192	MLK1	String	TKL/MLK	2.69	1.32
tr|A0A3Q1LKT5|A0A3Q1LKT5_BOVIN Rac/Cdc42 guanine nucleotide exchange factor 6 OS=Bos taurus OX=9913 PE=4 SV=1	319	T	SCSSLSKTSSSSCSA	Q15052	ARHGEF6	P36897	TGFbR1	Exp.&String	TKL/STKR	2.22	1.78
tr|A0A3Q1LKT5|A0A3Q1LKT5_BOVIN Rac/Cdc42 guanine nucleotide exchange factor 6 OS=Bos taurus OX=9913 PE=4 SV=1	319	T	SCSSLSKTSSSSCSA	Q15052	ARHGEF6	Q16671	MISR2	Exp.&String	TKL/STKR	2.22	1.78
tr|A0A3Q1LKT5|A0A3Q1LKT5_BOVIN Rac/Cdc42 guanine nucleotide exchange factor 6 OS=Bos taurus OX=9913 PE=4 SV=1	319	T	SCSSLSKTSSSSCSA	Q15052	ARHGEF6	P36896	ALK4	Exp.&String	TKL/STKR	2.22	1.78
tr|A0A3Q1LKT5|A0A3Q1LKT5_BOVIN Rac/Cdc42 guanine nucleotide exchange factor 6 OS=Bos taurus OX=9913 PE=4 SV=1	319	T	SCSSLSKTSSSSCSA	Q15052	ARHGEF6	P37023	ALK1	Exp.&String	TKL/STKR	2.22	1.78
tr|A0A3Q1LKT5|A0A3Q1LKT5_BOVIN Rac/Cdc42 guanine nucleotide exchange factor 6 OS=Bos taurus OX=9913 PE=4 SV=1	319	T	SCSSLSKTSSSSCSA	Q15052	ARHGEF6	Q04771	ALK2	Exp.&String	TKL/STKR	2.22	1.78
tr|A0A3Q1LKT5|A0A3Q1LKT5_BOVIN Rac/Cdc42 guanine nucleotide exchange factor 6 OS=Bos taurus OX=9913 PE=4 SV=1	319	T	SCSSLSKTSSSSCSA	Q15052	ARHGEF6	B4DSV1	BMPR1B	Exp.&String	TKL/STKR	2.22	1.78
tr|A0A3Q1LKT5|A0A3Q1LKT5_BOVIN Rac/Cdc42 guanine nucleotide exchange factor 6 OS=Bos taurus OX=9913 PE=4 SV=1	319	T	SCSSLSKTSSSSCSA	Q15052	ARHGEF6	D2JYI1	TGFbR2	String	TKL/STKR	2.22	1.78
tr|A0A3Q1LKT5|A0A3Q1LKT5_BOVIN Rac/Cdc42 guanine nucleotide exchange factor 6 OS=Bos taurus OX=9913 PE=4 SV=1	319	T	SCSSLSKTSSSSCSA	Q15052	ARHGEF6	Q13705	ACTR2B	String	TKL/STKR	2.22	1.78
tr|A0A3Q1LKT5|A0A3Q1LKT5_BOVIN Rac/Cdc42 guanine nucleotide exchange factor 6 OS=Bos taurus OX=9913 PE=4 SV=1	319	T	SCSSLSKTSSSSCSA	Q15052	ARHGEF6	Q13873	BMPR2	String	TKL/STKR	2.22	1.78
tr|A0A3Q1LKT5|A0A3Q1LKT5_BOVIN Rac/Cdc42 guanine nucleotide exchange factor 6 OS=Bos taurus OX=9913 PE=4 SV=1	319	T	SCSSLSKTSSSSCSA	Q15052	ARHGEF6	Q8NER5	ALK7	String	TKL/STKR	2.22	1.78
tr|A0A3Q1LKT5|A0A3Q1LKT5_BOVIN Rac/Cdc42 guanine nucleotide exchange factor 6 OS=Bos taurus OX=9913 PE=4 SV=1	319	T	SCSSLSKTSSSSCSA	Q15052	ARHGEF6	P27037	ACTR2	String	TKL/STKR	2.22	1.78
tr|A0A3Q1LKT5|A0A3Q1LKT5_BOVIN Rac/Cdc42 guanine nucleotide exchange factor 6 OS=Bos taurus OX=9913 PE=4 SV=1	320	S	CSSLSKTSSSSCSAH	Q15052	ARHGEF6	P36897	TGFbR1	Exp.&String	TKL/STKR	3.33	1.78
tr|A0A3Q1LKT5|A0A3Q1LKT5_BOVIN Rac/Cdc42 guanine nucleotide exchange factor 6 OS=Bos taurus OX=9913 PE=4 SV=1	320	S	CSSLSKTSSSSCSAH	Q15052	ARHGEF6	Q16671	MISR2	Exp.&String	TKL/STKR	3.33	1.78
tr|A0A3Q1LKT5|A0A3Q1LKT5_BOVIN Rac/Cdc42 guanine nucleotide exchange factor 6 OS=Bos taurus OX=9913 PE=4 SV=1	320	S	CSSLSKTSSSSCSAH	Q15052	ARHGEF6	P36896	ALK4	Exp.&String	TKL/STKR	3.33	1.78
tr|A0A3Q1LKT5|A0A3Q1LKT5_BOVIN Rac/Cdc42 guanine nucleotide exchange factor 6 OS=Bos taurus OX=9913 PE=4 SV=1	320	S	CSSLSKTSSSSCSAH	Q15052	ARHGEF6	P37023	ALK1	Exp.&String	TKL/STKR	3.33	1.78
tr|A0A3Q1LKT5|A0A3Q1LKT5_BOVIN Rac/Cdc42 guanine nucleotide exchange factor 6 OS=Bos taurus OX=9913 PE=4 SV=1	320	S	CSSLSKTSSSSCSAH	Q15052	ARHGEF6	Q04771	ALK2	Exp.&String	TKL/STKR	3.33	1.78
tr|A0A3Q1LKT5|A0A3Q1LKT5_BOVIN Rac/Cdc42 guanine nucleotide exchange factor 6 OS=Bos taurus OX=9913 PE=4 SV=1	320	S	CSSLSKTSSSSCSAH	Q15052	ARHGEF6	B4DSV1	BMPR1B	Exp.&String	TKL/STKR	3.33	1.78
tr|A0A3Q1LKT5|A0A3Q1LKT5_BOVIN Rac/Cdc42 guanine nucleotide exchange factor 6 OS=Bos taurus OX=9913 PE=4 SV=1	320	S	CSSLSKTSSSSCSAH	Q15052	ARHGEF6	D2JYI1	TGFbR2	String	TKL/STKR	3.33	1.78
tr|A0A3Q1LKT5|A0A3Q1LKT5_BOVIN Rac/Cdc42 guanine nucleotide exchange factor 6 OS=Bos taurus OX=9913 PE=4 SV=1	320	S	CSSLSKTSSSSCSAH	Q15052	ARHGEF6	Q13705	ACTR2B	String	TKL/STKR	3.33	1.78
tr|A0A3Q1LKT5|A0A3Q1LKT5_BOVIN Rac/Cdc42 guanine nucleotide exchange factor 6 OS=Bos taurus OX=9913 PE=4 SV=1	320	S	CSSLSKTSSSSCSAH	Q15052	ARHGEF6	Q13873	BMPR2	String	TKL/STKR	3.33	1.78
tr|A0A3Q1LKT5|A0A3Q1LKT5_BOVIN Rac/Cdc42 guanine nucleotide exchange factor 6 OS=Bos taurus OX=9913 PE=4 SV=1	320	S	CSSLSKTSSSSCSAH	Q15052	ARHGEF6	Q8NER5	ALK7	String	TKL/STKR	3.33	1.78
tr|A0A3Q1LKT5|A0A3Q1LKT5_BOVIN Rac/Cdc42 guanine nucleotide exchange factor 6 OS=Bos taurus OX=9913 PE=4 SV=1	320	S	CSSLSKTSSSSCSAH	Q15052	ARHGEF6	P27037	ACTR2	String	TKL/STKR	3.33	1.78
tr|A0A3Q1LKT5|A0A3Q1LKT5_BOVIN Rac/Cdc42 guanine nucleotide exchange factor 6 OS=Bos taurus OX=9913 PE=4 SV=1	321	S	SSLSKTSSSSCSAHS	Q15052	ARHGEF6	O60229	Trad	String	CAMK	1.77	0.98
tr|A0A3Q1LKT5|A0A3Q1LKT5_BOVIN Rac/Cdc42 guanine nucleotide exchange factor 6 OS=Bos taurus OX=9913 PE=4 SV=1	321	S	SSLSKTSSSSCSAHS	Q15052	ARHGEF6	P11801	PSKH1	String	CAMK	1.77	0.98
tr|A0A3Q1LKT5|A0A3Q1LKT5_BOVIN Rac/Cdc42 guanine nucleotide exchange factor 6 OS=Bos taurus OX=9913 PE=4 SV=1	321	S	SSLSKTSSSSCSAHS	Q15052	ARHGEF6	Q96PN8	TSSK3	String	CAMK	1.77	0.98
tr|A0A3Q1LKT5|A0A3Q1LKT5_BOVIN Rac/Cdc42 guanine nucleotide exchange factor 6 OS=Bos taurus OX=9913 PE=4 SV=1	321	S	SSLSKTSSSSCSAHS	Q15052	ARHGEF6	Q96PF2	TSSK2	String	CAMK	1.77	0.98
tr|A0A3Q1LKT5|A0A3Q1LKT5_BOVIN Rac/Cdc42 guanine nucleotide exchange factor 6 OS=Bos taurus OX=9913 PE=4 SV=1	321	S	SSLSKTSSSSCSAHS	Q15052	ARHGEF6	B2RDF9	VACAMKL	String	CAMK	1.77	0.98
tr|A0A3Q1LKT5|A0A3Q1LKT5_BOVIN Rac/Cdc42 guanine nucleotide exchange factor 6 OS=Bos taurus OX=9913 PE=4 SV=1	321	S	SSLSKTSSSSCSAHS	Q15052	ARHGEF6	Q9P1W9	PIM2	String	CAMK	1.77	0.98
tr|A0A3Q1LKT5|A0A3Q1LKT5_BOVIN Rac/Cdc42 guanine nucleotide exchange factor 6 OS=Bos taurus OX=9913 PE=4 SV=1	321	S	SSLSKTSSSSCSAHS	Q15052	ARHGEF6	P11309	PIM1	String	CAMK	1.77	0.98
tr|A0A3Q1LKT5|A0A3Q1LKT5_BOVIN Rac/Cdc42 guanine nucleotide exchange factor 6 OS=Bos taurus OX=9913 PE=4 SV=1	321	S	SSLSKTSSSSCSAHS	Q15052	ARHGEF6	P51812	RSK2	String	AGC/RSK	1.48	1.08
tr|A0A3Q1LKT5|A0A3Q1LKT5_BOVIN Rac/Cdc42 guanine nucleotide exchange factor 6 OS=Bos taurus OX=9913 PE=4 SV=1	321	S	SSLSKTSSSSCSAHS	Q15052	ARHGEF6	Q15349	RSK1	String	AGC/RSK	1.48	1.08
tr|A0A3Q1LKT5|A0A3Q1LKT5_BOVIN Rac/Cdc42 guanine nucleotide exchange factor 6 OS=Bos taurus OX=9913 PE=4 SV=1	321	S	SSLSKTSSSSCSAHS	Q15052	ARHGEF6	Q9UK32	RSK4	String	AGC/RSK	1.48	1.08
tr|A0A3Q1LKT5|A0A3Q1LKT5_BOVIN Rac/Cdc42 guanine nucleotide exchange factor 6 OS=Bos taurus OX=9913 PE=4 SV=1	321	S	SSLSKTSSSSCSAHS	Q15052	ARHGEF6	O75582	MSK1	String	AGC/RSK	1.48	1.08
tr|A0A3Q1LKT5|A0A3Q1LKT5_BOVIN Rac/Cdc42 guanine nucleotide exchange factor 6 OS=Bos taurus OX=9913 PE=4 SV=1	321	S	SSLSKTSSSSCSAHS	Q15052	ARHGEF6	Q9UBS0	p70S6Kb	String	AGC/RSK	1.48	1.08
tr|A0A3Q1LKT5|A0A3Q1LKT5_BOVIN Rac/Cdc42 guanine nucleotide exchange factor 6 OS=Bos taurus OX=9913 PE=4 SV=1	321	S	SSLSKTSSSSCSAHS	Q15052	ARHGEF6	O75676	MSK2	String	AGC/RSK	1.48	1.08
tr|A0A3Q1LKT5|A0A3Q1LKT5_BOVIN Rac/Cdc42 guanine nucleotide exchange factor 6 OS=Bos taurus OX=9913 PE=4 SV=1	321	S	SSLSKTSSSSCSAHS	Q15052	ARHGEF6	B2RCU6	PAK3	Exp.	STE/STE20	1.54	1.22
tr|A0A3Q1LKT5|A0A3Q1LKT5_BOVIN Rac/Cdc42 guanine nucleotide exchange factor 6 OS=Bos taurus OX=9913 PE=4 SV=1	321	S	SSLSKTSSSSCSAHS	Q15052	ARHGEF6	Q12851	GCK	Exp.	STE/STE20	1.54	1.22
tr|A0A3Q1LKT5|A0A3Q1LKT5_BOVIN Rac/Cdc42 guanine nucleotide exchange factor 6 OS=Bos taurus OX=9913 PE=4 SV=1	321	S	SSLSKTSSSSCSAHS	Q15052	ARHGEF6	Q9NQU5	PAK6	String	STE/STE20	1.54	1.22
tr|A0A3Q1LKT5|A0A3Q1LKT5_BOVIN Rac/Cdc42 guanine nucleotide exchange factor 6 OS=Bos taurus OX=9913 PE=4 SV=1	321	S	SSLSKTSSSSCSAHS	Q15052	ARHGEF6	Q9UKE5	TNIK	String	STE/STE20	1.54	1.22
tr|A0A3Q1LKT5|A0A3Q1LKT5_BOVIN Rac/Cdc42 guanine nucleotide exchange factor 6 OS=Bos taurus OX=9913 PE=4 SV=1	321	S	SSLSKTSSSSCSAHS	Q15052	ARHGEF6	Q13188	MST2	String	STE/STE20	1.54	1.22
tr|A0A3Q1LKT5|A0A3Q1LKT5_BOVIN Rac/Cdc42 guanine nucleotide exchange factor 6 OS=Bos taurus OX=9913 PE=4 SV=1	321	S	SSLSKTSSSSCSAHS	Q15052	ARHGEF6	Q7L7X3	TAO1	String	STE/STE20	1.54	1.22
tr|A0A3Q1LKT5|A0A3Q1LKT5_BOVIN Rac/Cdc42 guanine nucleotide exchange factor 6 OS=Bos taurus OX=9913 PE=4 SV=1	321	S	SSLSKTSSSSCSAHS	Q15052	ARHGEF6	Q9Y4K4	KHS1	String	STE/STE20	1.54	1.22
tr|A0A3Q1LKT5|A0A3Q1LKT5_BOVIN Rac/Cdc42 guanine nucleotide exchange factor 6 OS=Bos taurus OX=9913 PE=4 SV=1	321	S	SSLSKTSSSSCSAHS	Q15052	ARHGEF6	Q8NEV4	MYO3A	String	STE/STE20	1.54	1.22
tr|A0A3Q1LKT5|A0A3Q1LKT5_BOVIN Rac/Cdc42 guanine nucleotide exchange factor 6 OS=Bos taurus OX=9913 PE=4 SV=1	321	S	SSLSKTSSSSCSAHS	Q15052	ARHGEF6	Q9H2K8	TAO3	String	STE/STE20	1.54	1.22
tr|A0A3Q1LKT5|A0A3Q1LKT5_BOVIN Rac/Cdc42 guanine nucleotide exchange factor 6 OS=Bos taurus OX=9913 PE=4 SV=1	321	S	SSLSKTSSSSCSAHS	Q15052	ARHGEF6	Q53TX8	HGK	String	STE/STE20	1.54	1.22
tr|A0A3Q1LKT5|A0A3Q1LKT5_BOVIN Rac/Cdc42 guanine nucleotide exchange factor 6 OS=Bos taurus OX=9913 PE=4 SV=1	321	S	SSLSKTSSSSCSAHS	Q15052	ARHGEF6	D3DRA1	SLK	String	STE/STE20	1.54	1.22
tr|A0A3Q1LKT5|A0A3Q1LKT5_BOVIN Rac/Cdc42 guanine nucleotide exchange factor 6 OS=Bos taurus OX=9913 PE=4 SV=1	321	S	SSLSKTSSSSCSAHS	Q15052	ARHGEF6	Q13153	PAK1	String	STE/STE20	1.54	1.22
tr|A0A3Q1LKT5|A0A3Q1LKT5_BOVIN Rac/Cdc42 guanine nucleotide exchange factor 6 OS=Bos taurus OX=9913 PE=4 SV=1	321	S	SSLSKTSSSSCSAHS	Q15052	ARHGEF6	Q8N4C8	MINK	String	STE/STE20	1.54	1.22
tr|A0A3Q1LKT5|A0A3Q1LKT5_BOVIN Rac/Cdc42 guanine nucleotide exchange factor 6 OS=Bos taurus OX=9913 PE=4 SV=1	321	S	SSLSKTSSSSCSAHS	Q15052	ARHGEF6	Q9C0K7	STLK6	String	STE/STE20	1.54	1.22
tr|A0A3Q1LKT5|A0A3Q1LKT5_BOVIN Rac/Cdc42 guanine nucleotide exchange factor 6 OS=Bos taurus OX=9913 PE=4 SV=1	321	S	SSLSKTSSSSCSAHS	Q15052	ARHGEF6	O96013	PAK4	String	STE/STE20	1.54	1.22
tr|A0A3Q1LKT5|A0A3Q1LKT5_BOVIN Rac/Cdc42 guanine nucleotide exchange factor 6 OS=Bos taurus OX=9913 PE=4 SV=1	321	S	SSLSKTSSSSCSAHS	Q15052	ARHGEF6	Q92918	HPK1	String	STE/STE20	1.54	1.22
tr|A0A3Q1LKT5|A0A3Q1LKT5_BOVIN Rac/Cdc42 guanine nucleotide exchange factor 6 OS=Bos taurus OX=9913 PE=4 SV=1	321	S	SSLSKTSSSSCSAHS	Q15052	ARHGEF6	O00506	YSK1	String	STE/STE20	1.54	1.22
tr|A0A3Q1LKT5|A0A3Q1LKT5_BOVIN Rac/Cdc42 guanine nucleotide exchange factor 6 OS=Bos taurus OX=9913 PE=4 SV=1	321	S	SSLSKTSSSSCSAHS	Q15052	ARHGEF6	Q13177	PAK2	Exp.&String	STE/STE20	1.54	1.22
tr|A0A3Q1LKT5|A0A3Q1LKT5_BOVIN Rac/Cdc42 guanine nucleotide exchange factor 6 OS=Bos taurus OX=9913 PE=4 SV=1	321	S	SSLSKTSSSSCSAHS	Q15052	ARHGEF6	O94804	LOK	Exp.&String	STE/STE20	1.54	1.22
tr|A0A3Q1LKT5|A0A3Q1LKT5_BOVIN Rac/Cdc42 guanine nucleotide exchange factor 6 OS=Bos taurus OX=9913 PE=4 SV=1	321	S	SSLSKTSSSSCSAHS	Q15052	ARHGEF6	Q7RTN6	STLK5	Exp.&String	STE/STE20	1.54	1.22
tr|A0A3Q1LKT5|A0A3Q1LKT5_BOVIN Rac/Cdc42 guanine nucleotide exchange factor 6 OS=Bos taurus OX=9913 PE=4 SV=1	321	S	SSLSKTSSSSCSAHS	Q15052	ARHGEF6	C9J3X5	MYO3B	Exp.&String	STE/STE20	1.54	1.22
tr|A0A3Q1LKT5|A0A3Q1LKT5_BOVIN Rac/Cdc42 guanine nucleotide exchange factor 6 OS=Bos taurus OX=9913 PE=4 SV=1	321	S	SSLSKTSSSSCSAHS	Q15052	ARHGEF6	Q8IVH8	KHS2	Exp.&String	STE/STE20	1.54	1.22
tr|A0A3Q1LKT5|A0A3Q1LKT5_BOVIN Rac/Cdc42 guanine nucleotide exchange factor 6 OS=Bos taurus OX=9913 PE=4 SV=1	321	S	SSLSKTSSSSCSAHS	Q15052	ARHGEF6	Q9P286	PAK5	String	STE/STE20	1.54	1.22
tr|A0A3Q1LKT5|A0A3Q1LKT5_BOVIN Rac/Cdc42 guanine nucleotide exchange factor 6 OS=Bos taurus OX=9913 PE=4 SV=1	321	S	SSLSKTSSSSCSAHS	Q15052	ARHGEF6	O95747	OSR1	String	STE/STE20	1.54	1.22
tr|A0A3Q1LKT5|A0A3Q1LKT5_BOVIN Rac/Cdc42 guanine nucleotide exchange factor 6 OS=Bos taurus OX=9913 PE=4 SV=1	321	S	SSLSKTSSSSCSAHS	Q15052	ARHGEF6	Q9P289	MST4	String	STE/STE20	1.54	1.22
tr|A0A3Q1LKT5|A0A3Q1LKT5_BOVIN Rac/Cdc42 guanine nucleotide exchange factor 6 OS=Bos taurus OX=9913 PE=4 SV=1	321	S	SSLSKTSSSSCSAHS	Q15052	ARHGEF6	Q7Z2Y5	NRK	String	STE/STE20	1.54	1.22
tr|A0A3Q1LKT5|A0A3Q1LKT5_BOVIN Rac/Cdc42 guanine nucleotide exchange factor 6 OS=Bos taurus OX=9913 PE=4 SV=1	321	S	SSLSKTSSSSCSAHS	Q15052	ARHGEF6	Q13418	ILK	String	TKL/MLK	1.5	1.32
tr|A0A3Q1LKT5|A0A3Q1LKT5_BOVIN Rac/Cdc42 guanine nucleotide exchange factor 6 OS=Bos taurus OX=9913 PE=4 SV=1	321	S	SSLSKTSSSSCSAHS	Q15052	ARHGEF6	Q12852	DLK	String	TKL/MLK	1.5	1.32
tr|A0A3Q1LKT5|A0A3Q1LKT5_BOVIN Rac/Cdc42 guanine nucleotide exchange factor 6 OS=Bos taurus OX=9913 PE=4 SV=1	321	S	SSLSKTSSSSCSAHS	Q15052	ARHGEF6	Q59H18	HH498	String	TKL/MLK	1.5	1.32
tr|A0A3Q1LKT5|A0A3Q1LKT5_BOVIN Rac/Cdc42 guanine nucleotide exchange factor 6 OS=Bos taurus OX=9913 PE=4 SV=1	321	S	SSLSKTSSSSCSAHS	Q15052	ARHGEF6	B8ZZU2	ZAK	String	TKL/MLK	1.5	1.32
tr|A0A3Q1LKT5|A0A3Q1LKT5_BOVIN Rac/Cdc42 guanine nucleotide exchange factor 6 OS=Bos taurus OX=9913 PE=4 SV=1	321	S	SSLSKTSSSSCSAHS	Q15052	ARHGEF6	P80192	MLK1	String	TKL/MLK	1.5	1.32
tr|A0A3Q1LKT5|A0A3Q1LKT5_BOVIN Rac/Cdc42 guanine nucleotide exchange factor 6 OS=Bos taurus OX=9913 PE=4 SV=1	321	S	SSLSKTSSSSCSAHS	Q15052	ARHGEF6	P36897	TGFbR1	Exp.&String	TKL/STKR	4.56	1.78
tr|A0A3Q1LKT5|A0A3Q1LKT5_BOVIN Rac/Cdc42 guanine nucleotide exchange factor 6 OS=Bos taurus OX=9913 PE=4 SV=1	321	S	SSLSKTSSSSCSAHS	Q15052	ARHGEF6	Q16671	MISR2	Exp.&String	TKL/STKR	4.56	1.78
tr|A0A3Q1LKT5|A0A3Q1LKT5_BOVIN Rac/Cdc42 guanine nucleotide exchange factor 6 OS=Bos taurus OX=9913 PE=4 SV=1	321	S	SSLSKTSSSSCSAHS	Q15052	ARHGEF6	P36896	ALK4	Exp.&String	TKL/STKR	4.56	1.78
tr|A0A3Q1LKT5|A0A3Q1LKT5_BOVIN Rac/Cdc42 guanine nucleotide exchange factor 6 OS=Bos taurus OX=9913 PE=4 SV=1	321	S	SSLSKTSSSSCSAHS	Q15052	ARHGEF6	P37023	ALK1	Exp.&String	TKL/STKR	4.56	1.78
tr|A0A3Q1LKT5|A0A3Q1LKT5_BOVIN Rac/Cdc42 guanine nucleotide exchange factor 6 OS=Bos taurus OX=9913 PE=4 SV=1	321	S	SSLSKTSSSSCSAHS	Q15052	ARHGEF6	Q04771	ALK2	Exp.&String	TKL/STKR	4.56	1.78
tr|A0A3Q1LKT5|A0A3Q1LKT5_BOVIN Rac/Cdc42 guanine nucleotide exchange factor 6 OS=Bos taurus OX=9913 PE=4 SV=1	321	S	SSLSKTSSSSCSAHS	Q15052	ARHGEF6	B4DSV1	BMPR1B	Exp.&String	TKL/STKR	4.56	1.78
tr|A0A3Q1LKT5|A0A3Q1LKT5_BOVIN Rac/Cdc42 guanine nucleotide exchange factor 6 OS=Bos taurus OX=9913 PE=4 SV=1	321	S	SSLSKTSSSSCSAHS	Q15052	ARHGEF6	D2JYI1	TGFbR2	String	TKL/STKR	4.56	1.78
tr|A0A3Q1LKT5|A0A3Q1LKT5_BOVIN Rac/Cdc42 guanine nucleotide exchange factor 6 OS=Bos taurus OX=9913 PE=4 SV=1	321	S	SSLSKTSSSSCSAHS	Q15052	ARHGEF6	Q13705	ACTR2B	String	TKL/STKR	4.56	1.78
tr|A0A3Q1LKT5|A0A3Q1LKT5_BOVIN Rac/Cdc42 guanine nucleotide exchange factor 6 OS=Bos taurus OX=9913 PE=4 SV=1	321	S	SSLSKTSSSSCSAHS	Q15052	ARHGEF6	Q13873	BMPR2	String	TKL/STKR	4.56	1.78
tr|A0A3Q1LKT5|A0A3Q1LKT5_BOVIN Rac/Cdc42 guanine nucleotide exchange factor 6 OS=Bos taurus OX=9913 PE=4 SV=1	321	S	SSLSKTSSSSCSAHS	Q15052	ARHGEF6	Q8NER5	ALK7	String	TKL/STKR	4.56	1.78
tr|A0A3Q1LKT5|A0A3Q1LKT5_BOVIN Rac/Cdc42 guanine nucleotide exchange factor 6 OS=Bos taurus OX=9913 PE=4 SV=1	321	S	SSLSKTSSSSCSAHS	Q15052	ARHGEF6	P27037	ACTR2	String	TKL/STKR	4.56	1.78
tr|A0A3Q1LKT5|A0A3Q1LKT5_BOVIN Rac/Cdc42 guanine nucleotide exchange factor 6 OS=Bos taurus OX=9913 PE=4 SV=1	322	S	SLSKTSSSSCSAHSE	Q15052	ARHGEF6	P36897	TGFbR1	Exp.&String	TKL/STKR	3.44	1.78
tr|A0A3Q1LKT5|A0A3Q1LKT5_BOVIN Rac/Cdc42 guanine nucleotide exchange factor 6 OS=Bos taurus OX=9913 PE=4 SV=1	322	S	SLSKTSSSSCSAHSE	Q15052	ARHGEF6	Q16671	MISR2	Exp.&String	TKL/STKR	3.44	1.78
tr|A0A3Q1LKT5|A0A3Q1LKT5_BOVIN Rac/Cdc42 guanine nucleotide exchange factor 6 OS=Bos taurus OX=9913 PE=4 SV=1	322	S	SLSKTSSSSCSAHSE	Q15052	ARHGEF6	P36896	ALK4	Exp.&String	TKL/STKR	3.44	1.78
tr|A0A3Q1LKT5|A0A3Q1LKT5_BOVIN Rac/Cdc42 guanine nucleotide exchange factor 6 OS=Bos taurus OX=9913 PE=4 SV=1	322	S	SLSKTSSSSCSAHSE	Q15052	ARHGEF6	P37023	ALK1	Exp.&String	TKL/STKR	3.44	1.78
tr|A0A3Q1LKT5|A0A3Q1LKT5_BOVIN Rac/Cdc42 guanine nucleotide exchange factor 6 OS=Bos taurus OX=9913 PE=4 SV=1	322	S	SLSKTSSSSCSAHSE	Q15052	ARHGEF6	Q04771	ALK2	Exp.&String	TKL/STKR	3.44	1.78
tr|A0A3Q1LKT5|A0A3Q1LKT5_BOVIN Rac/Cdc42 guanine nucleotide exchange factor 6 OS=Bos taurus OX=9913 PE=4 SV=1	322	S	SLSKTSSSSCSAHSE	Q15052	ARHGEF6	B4DSV1	BMPR1B	Exp.&String	TKL/STKR	3.44	1.78
tr|A0A3Q1LKT5|A0A3Q1LKT5_BOVIN Rac/Cdc42 guanine nucleotide exchange factor 6 OS=Bos taurus OX=9913 PE=4 SV=1	322	S	SLSKTSSSSCSAHSE	Q15052	ARHGEF6	D2JYI1	TGFbR2	String	TKL/STKR	3.44	1.78
tr|A0A3Q1LKT5|A0A3Q1LKT5_BOVIN Rac/Cdc42 guanine nucleotide exchange factor 6 OS=Bos taurus OX=9913 PE=4 SV=1	322	S	SLSKTSSSSCSAHSE	Q15052	ARHGEF6	Q13705	ACTR2B	String	TKL/STKR	3.44	1.78
tr|A0A3Q1LKT5|A0A3Q1LKT5_BOVIN Rac/Cdc42 guanine nucleotide exchange factor 6 OS=Bos taurus OX=9913 PE=4 SV=1	322	S	SLSKTSSSSCSAHSE	Q15052	ARHGEF6	Q13873	BMPR2	String	TKL/STKR	3.44	1.78
tr|A0A3Q1LKT5|A0A3Q1LKT5_BOVIN Rac/Cdc42 guanine nucleotide exchange factor 6 OS=Bos taurus OX=9913 PE=4 SV=1	322	S	SLSKTSSSSCSAHSE	Q15052	ARHGEF6	Q8NER5	ALK7	String	TKL/STKR	3.44	1.78
tr|A0A3Q1LKT5|A0A3Q1LKT5_BOVIN Rac/Cdc42 guanine nucleotide exchange factor 6 OS=Bos taurus OX=9913 PE=4 SV=1	322	S	SLSKTSSSSCSAHSE	Q15052	ARHGEF6	P27037	ACTR2	String	TKL/STKR	3.44	1.78
tr|A0A3Q1LKT5|A0A3Q1LKT5_BOVIN Rac/Cdc42 guanine nucleotide exchange factor 6 OS=Bos taurus OX=9913 PE=4 SV=1	323	S	LSKTSSSSCSAHSES	Q15052	ARHGEF6	P51812	RSK2	String	AGC/RSK	1.14	1.08
tr|A0A3Q1LKT5|A0A3Q1LKT5_BOVIN Rac/Cdc42 guanine nucleotide exchange factor 6 OS=Bos taurus OX=9913 PE=4 SV=1	323	S	LSKTSSSSCSAHSES	Q15052	ARHGEF6	Q15349	RSK1	String	AGC/RSK	1.14	1.08
tr|A0A3Q1LKT5|A0A3Q1LKT5_BOVIN Rac/Cdc42 guanine nucleotide exchange factor 6 OS=Bos taurus OX=9913 PE=4 SV=1	323	S	LSKTSSSSCSAHSES	Q15052	ARHGEF6	Q9UK32	RSK4	String	AGC/RSK	1.14	1.08
tr|A0A3Q1LKT5|A0A3Q1LKT5_BOVIN Rac/Cdc42 guanine nucleotide exchange factor 6 OS=Bos taurus OX=9913 PE=4 SV=1	323	S	LSKTSSSSCSAHSES	Q15052	ARHGEF6	O75582	MSK1	String	AGC/RSK	1.14	1.08
tr|A0A3Q1LKT5|A0A3Q1LKT5_BOVIN Rac/Cdc42 guanine nucleotide exchange factor 6 OS=Bos taurus OX=9913 PE=4 SV=1	323	S	LSKTSSSSCSAHSES	Q15052	ARHGEF6	Q9UBS0	p70S6Kb	String	AGC/RSK	1.14	1.08
tr|A0A3Q1LKT5|A0A3Q1LKT5_BOVIN Rac/Cdc42 guanine nucleotide exchange factor 6 OS=Bos taurus OX=9913 PE=4 SV=1	323	S	LSKTSSSSCSAHSES	Q15052	ARHGEF6	O75676	MSK2	String	AGC/RSK	1.14	1.08
tr|A0A3Q1LKT5|A0A3Q1LKT5_BOVIN Rac/Cdc42 guanine nucleotide exchange factor 6 OS=Bos taurus OX=9913 PE=4 SV=1	323	S	LSKTSSSSCSAHSES	Q15052	ARHGEF6	P36897	TGFbR1	Exp.&String	TKL/STKR	2.78	1.78
tr|A0A3Q1LKT5|A0A3Q1LKT5_BOVIN Rac/Cdc42 guanine nucleotide exchange factor 6 OS=Bos taurus OX=9913 PE=4 SV=1	323	S	LSKTSSSSCSAHSES	Q15052	ARHGEF6	Q16671	MISR2	Exp.&String	TKL/STKR	2.78	1.78
tr|A0A3Q1LKT5|A0A3Q1LKT5_BOVIN Rac/Cdc42 guanine nucleotide exchange factor 6 OS=Bos taurus OX=9913 PE=4 SV=1	323	S	LSKTSSSSCSAHSES	Q15052	ARHGEF6	P36896	ALK4	Exp.&String	TKL/STKR	2.78	1.78
tr|A0A3Q1LKT5|A0A3Q1LKT5_BOVIN Rac/Cdc42 guanine nucleotide exchange factor 6 OS=Bos taurus OX=9913 PE=4 SV=1	323	S	LSKTSSSSCSAHSES	Q15052	ARHGEF6	P37023	ALK1	Exp.&String	TKL/STKR	2.78	1.78
tr|A0A3Q1LKT5|A0A3Q1LKT5_BOVIN Rac/Cdc42 guanine nucleotide exchange factor 6 OS=Bos taurus OX=9913 PE=4 SV=1	323	S	LSKTSSSSCSAHSES	Q15052	ARHGEF6	Q04771	ALK2	Exp.&String	TKL/STKR	2.78	1.78
tr|A0A3Q1LKT5|A0A3Q1LKT5_BOVIN Rac/Cdc42 guanine nucleotide exchange factor 6 OS=Bos taurus OX=9913 PE=4 SV=1	323	S	LSKTSSSSCSAHSES	Q15052	ARHGEF6	B4DSV1	BMPR1B	Exp.&String	TKL/STKR	2.78	1.78
tr|A0A3Q1LKT5|A0A3Q1LKT5_BOVIN Rac/Cdc42 guanine nucleotide exchange factor 6 OS=Bos taurus OX=9913 PE=4 SV=1	323	S	LSKTSSSSCSAHSES	Q15052	ARHGEF6	D2JYI1	TGFbR2	String	TKL/STKR	2.78	1.78
tr|A0A3Q1LKT5|A0A3Q1LKT5_BOVIN Rac/Cdc42 guanine nucleotide exchange factor 6 OS=Bos taurus OX=9913 PE=4 SV=1	323	S	LSKTSSSSCSAHSES	Q15052	ARHGEF6	Q13705	ACTR2B	String	TKL/STKR	2.78	1.78
tr|A0A3Q1LKT5|A0A3Q1LKT5_BOVIN Rac/Cdc42 guanine nucleotide exchange factor 6 OS=Bos taurus OX=9913 PE=4 SV=1	323	S	LSKTSSSSCSAHSES	Q15052	ARHGEF6	Q13873	BMPR2	String	TKL/STKR	2.78	1.78
tr|A0A3Q1LKT5|A0A3Q1LKT5_BOVIN Rac/Cdc42 guanine nucleotide exchange factor 6 OS=Bos taurus OX=9913 PE=4 SV=1	323	S	LSKTSSSSCSAHSES	Q15052	ARHGEF6	Q8NER5	ALK7	String	TKL/STKR	2.78	1.78
tr|A0A3Q1LKT5|A0A3Q1LKT5_BOVIN Rac/Cdc42 guanine nucleotide exchange factor 6 OS=Bos taurus OX=9913 PE=4 SV=1	323	S	LSKTSSSSCSAHSES	Q15052	ARHGEF6	P27037	ACTR2	String	TKL/STKR	2.78	1.78
tr|A0A3Q1LKT5|A0A3Q1LKT5_BOVIN Rac/Cdc42 guanine nucleotide exchange factor 6 OS=Bos taurus OX=9913 PE=4 SV=1	325	S	KTSSSSCSAHSESSK	Q15052	ARHGEF6	O60229	Trad	String	CAMK	1.01	0.98
tr|A0A3Q1LKT5|A0A3Q1LKT5_BOVIN Rac/Cdc42 guanine nucleotide exchange factor 6 OS=Bos taurus OX=9913 PE=4 SV=1	325	S	KTSSSSCSAHSESSK	Q15052	ARHGEF6	P11801	PSKH1	String	CAMK	1.01	0.98
tr|A0A3Q1LKT5|A0A3Q1LKT5_BOVIN Rac/Cdc42 guanine nucleotide exchange factor 6 OS=Bos taurus OX=9913 PE=4 SV=1	325	S	KTSSSSCSAHSESSK	Q15052	ARHGEF6	Q96PN8	TSSK3	String	CAMK	1.01	0.98
tr|A0A3Q1LKT5|A0A3Q1LKT5_BOVIN Rac/Cdc42 guanine nucleotide exchange factor 6 OS=Bos taurus OX=9913 PE=4 SV=1	325	S	KTSSSSCSAHSESSK	Q15052	ARHGEF6	Q96PF2	TSSK2	String	CAMK	1.01	0.98
tr|A0A3Q1LKT5|A0A3Q1LKT5_BOVIN Rac/Cdc42 guanine nucleotide exchange factor 6 OS=Bos taurus OX=9913 PE=4 SV=1	325	S	KTSSSSCSAHSESSK	Q15052	ARHGEF6	B2RDF9	VACAMKL	String	CAMK	1.01	0.98
tr|A0A3Q1LKT5|A0A3Q1LKT5_BOVIN Rac/Cdc42 guanine nucleotide exchange factor 6 OS=Bos taurus OX=9913 PE=4 SV=1	325	S	KTSSSSCSAHSESSK	Q15052	ARHGEF6	Q9P1W9	PIM2	String	CAMK	1.01	0.98
tr|A0A3Q1LKT5|A0A3Q1LKT5_BOVIN Rac/Cdc42 guanine nucleotide exchange factor 6 OS=Bos taurus OX=9913 PE=4 SV=1	325	S	KTSSSSCSAHSESSK	Q15052	ARHGEF6	P11309	PIM1	String	CAMK	1.01	0.98
tr|A0A3Q1LKT5|A0A3Q1LKT5_BOVIN Rac/Cdc42 guanine nucleotide exchange factor 6 OS=Bos taurus OX=9913 PE=4 SV=1	325	S	KTSSSSCSAHSESSK	Q15052	ARHGEF6	B2RCU6	PAK3	Exp.	STE/STE20	1.25	1.22
tr|A0A3Q1LKT5|A0A3Q1LKT5_BOVIN Rac/Cdc42 guanine nucleotide exchange factor 6 OS=Bos taurus OX=9913 PE=4 SV=1	325	S	KTSSSSCSAHSESSK	Q15052	ARHGEF6	Q12851	GCK	Exp.	STE/STE20	1.25	1.22
tr|A0A3Q1LKT5|A0A3Q1LKT5_BOVIN Rac/Cdc42 guanine nucleotide exchange factor 6 OS=Bos taurus OX=9913 PE=4 SV=1	325	S	KTSSSSCSAHSESSK	Q15052	ARHGEF6	Q9NQU5	PAK6	String	STE/STE20	1.25	1.22
tr|A0A3Q1LKT5|A0A3Q1LKT5_BOVIN Rac/Cdc42 guanine nucleotide exchange factor 6 OS=Bos taurus OX=9913 PE=4 SV=1	325	S	KTSSSSCSAHSESSK	Q15052	ARHGEF6	Q9UKE5	TNIK	String	STE/STE20	1.25	1.22
tr|A0A3Q1LKT5|A0A3Q1LKT5_BOVIN Rac/Cdc42 guanine nucleotide exchange factor 6 OS=Bos taurus OX=9913 PE=4 SV=1	325	S	KTSSSSCSAHSESSK	Q15052	ARHGEF6	Q13188	MST2	String	STE/STE20	1.25	1.22
tr|A0A3Q1LKT5|A0A3Q1LKT5_BOVIN Rac/Cdc42 guanine nucleotide exchange factor 6 OS=Bos taurus OX=9913 PE=4 SV=1	325	S	KTSSSSCSAHSESSK	Q15052	ARHGEF6	Q7L7X3	TAO1	String	STE/STE20	1.25	1.22
tr|A0A3Q1LKT5|A0A3Q1LKT5_BOVIN Rac/Cdc42 guanine nucleotide exchange factor 6 OS=Bos taurus OX=9913 PE=4 SV=1	325	S	KTSSSSCSAHSESSK	Q15052	ARHGEF6	Q9Y4K4	KHS1	String	STE/STE20	1.25	1.22
tr|A0A3Q1LKT5|A0A3Q1LKT5_BOVIN Rac/Cdc42 guanine nucleotide exchange factor 6 OS=Bos taurus OX=9913 PE=4 SV=1	325	S	KTSSSSCSAHSESSK	Q15052	ARHGEF6	Q8NEV4	MYO3A	String	STE/STE20	1.25	1.22
tr|A0A3Q1LKT5|A0A3Q1LKT5_BOVIN Rac/Cdc42 guanine nucleotide exchange factor 6 OS=Bos taurus OX=9913 PE=4 SV=1	325	S	KTSSSSCSAHSESSK	Q15052	ARHGEF6	Q9H2K8	TAO3	String	STE/STE20	1.25	1.22
tr|A0A3Q1LKT5|A0A3Q1LKT5_BOVIN Rac/Cdc42 guanine nucleotide exchange factor 6 OS=Bos taurus OX=9913 PE=4 SV=1	325	S	KTSSSSCSAHSESSK	Q15052	ARHGEF6	Q53TX8	HGK	String	STE/STE20	1.25	1.22
tr|A0A3Q1LKT5|A0A3Q1LKT5_BOVIN Rac/Cdc42 guanine nucleotide exchange factor 6 OS=Bos taurus OX=9913 PE=4 SV=1	325	S	KTSSSSCSAHSESSK	Q15052	ARHGEF6	D3DRA1	SLK	String	STE/STE20	1.25	1.22
tr|A0A3Q1LKT5|A0A3Q1LKT5_BOVIN Rac/Cdc42 guanine nucleotide exchange factor 6 OS=Bos taurus OX=9913 PE=4 SV=1	325	S	KTSSSSCSAHSESSK	Q15052	ARHGEF6	Q13153	PAK1	String	STE/STE20	1.25	1.22
tr|A0A3Q1LKT5|A0A3Q1LKT5_BOVIN Rac/Cdc42 guanine nucleotide exchange factor 6 OS=Bos taurus OX=9913 PE=4 SV=1	325	S	KTSSSSCSAHSESSK	Q15052	ARHGEF6	Q8N4C8	MINK	String	STE/STE20	1.25	1.22
tr|A0A3Q1LKT5|A0A3Q1LKT5_BOVIN Rac/Cdc42 guanine nucleotide exchange factor 6 OS=Bos taurus OX=9913 PE=4 SV=1	325	S	KTSSSSCSAHSESSK	Q15052	ARHGEF6	Q9C0K7	STLK6	String	STE/STE20	1.25	1.22
tr|A0A3Q1LKT5|A0A3Q1LKT5_BOVIN Rac/Cdc42 guanine nucleotide exchange factor 6 OS=Bos taurus OX=9913 PE=4 SV=1	325	S	KTSSSSCSAHSESSK	Q15052	ARHGEF6	O96013	PAK4	String	STE/STE20	1.25	1.22
tr|A0A3Q1LKT5|A0A3Q1LKT5_BOVIN Rac/Cdc42 guanine nucleotide exchange factor 6 OS=Bos taurus OX=9913 PE=4 SV=1	325	S	KTSSSSCSAHSESSK	Q15052	ARHGEF6	Q92918	HPK1	String	STE/STE20	1.25	1.22
tr|A0A3Q1LKT5|A0A3Q1LKT5_BOVIN Rac/Cdc42 guanine nucleotide exchange factor 6 OS=Bos taurus OX=9913 PE=4 SV=1	325	S	KTSSSSCSAHSESSK	Q15052	ARHGEF6	O00506	YSK1	String	STE/STE20	1.25	1.22
tr|A0A3Q1LKT5|A0A3Q1LKT5_BOVIN Rac/Cdc42 guanine nucleotide exchange factor 6 OS=Bos taurus OX=9913 PE=4 SV=1	325	S	KTSSSSCSAHSESSK	Q15052	ARHGEF6	Q13177	PAK2	Exp.&String	STE/STE20	1.25	1.22
tr|A0A3Q1LKT5|A0A3Q1LKT5_BOVIN Rac/Cdc42 guanine nucleotide exchange factor 6 OS=Bos taurus OX=9913 PE=4 SV=1	325	S	KTSSSSCSAHSESSK	Q15052	ARHGEF6	O94804	LOK	Exp.&String	STE/STE20	1.25	1.22
tr|A0A3Q1LKT5|A0A3Q1LKT5_BOVIN Rac/Cdc42 guanine nucleotide exchange factor 6 OS=Bos taurus OX=9913 PE=4 SV=1	325	S	KTSSSSCSAHSESSK	Q15052	ARHGEF6	Q7RTN6	STLK5	Exp.&String	STE/STE20	1.25	1.22
tr|A0A3Q1LKT5|A0A3Q1LKT5_BOVIN Rac/Cdc42 guanine nucleotide exchange factor 6 OS=Bos taurus OX=9913 PE=4 SV=1	325	S	KTSSSSCSAHSESSK	Q15052	ARHGEF6	C9J3X5	MYO3B	Exp.&String	STE/STE20	1.25	1.22
tr|A0A3Q1LKT5|A0A3Q1LKT5_BOVIN Rac/Cdc42 guanine nucleotide exchange factor 6 OS=Bos taurus OX=9913 PE=4 SV=1	325	S	KTSSSSCSAHSESSK	Q15052	ARHGEF6	Q8IVH8	KHS2	Exp.&String	STE/STE20	1.25	1.22
tr|A0A3Q1LKT5|A0A3Q1LKT5_BOVIN Rac/Cdc42 guanine nucleotide exchange factor 6 OS=Bos taurus OX=9913 PE=4 SV=1	325	S	KTSSSSCSAHSESSK	Q15052	ARHGEF6	Q9P286	PAK5	String	STE/STE20	1.25	1.22
tr|A0A3Q1LKT5|A0A3Q1LKT5_BOVIN Rac/Cdc42 guanine nucleotide exchange factor 6 OS=Bos taurus OX=9913 PE=4 SV=1	325	S	KTSSSSCSAHSESSK	Q15052	ARHGEF6	O95747	OSR1	String	STE/STE20	1.25	1.22
tr|A0A3Q1LKT5|A0A3Q1LKT5_BOVIN Rac/Cdc42 guanine nucleotide exchange factor 6 OS=Bos taurus OX=9913 PE=4 SV=1	325	S	KTSSSSCSAHSESSK	Q15052	ARHGEF6	Q9P289	MST4	String	STE/STE20	1.25	1.22
tr|A0A3Q1LKT5|A0A3Q1LKT5_BOVIN Rac/Cdc42 guanine nucleotide exchange factor 6 OS=Bos taurus OX=9913 PE=4 SV=1	325	S	KTSSSSCSAHSESSK	Q15052	ARHGEF6	Q7Z2Y5	NRK	String	STE/STE20	1.25	1.22
tr|A0A3Q1LKT5|A0A3Q1LKT5_BOVIN Rac/Cdc42 guanine nucleotide exchange factor 6 OS=Bos taurus OX=9913 PE=4 SV=1	325	S	KTSSSSCSAHSESSK	Q15052	ARHGEF6	P36897	TGFbR1	Exp.&String	TKL/STKR	3.67	1.78
tr|A0A3Q1LKT5|A0A3Q1LKT5_BOVIN Rac/Cdc42 guanine nucleotide exchange factor 6 OS=Bos taurus OX=9913 PE=4 SV=1	325	S	KTSSSSCSAHSESSK	Q15052	ARHGEF6	Q16671	MISR2	Exp.&String	TKL/STKR	3.67	1.78
tr|A0A3Q1LKT5|A0A3Q1LKT5_BOVIN Rac/Cdc42 guanine nucleotide exchange factor 6 OS=Bos taurus OX=9913 PE=4 SV=1	325	S	KTSSSSCSAHSESSK	Q15052	ARHGEF6	P36896	ALK4	Exp.&String	TKL/STKR	3.67	1.78
tr|A0A3Q1LKT5|A0A3Q1LKT5_BOVIN Rac/Cdc42 guanine nucleotide exchange factor 6 OS=Bos taurus OX=9913 PE=4 SV=1	325	S	KTSSSSCSAHSESSK	Q15052	ARHGEF6	P37023	ALK1	Exp.&String	TKL/STKR	3.67	1.78
tr|A0A3Q1LKT5|A0A3Q1LKT5_BOVIN Rac/Cdc42 guanine nucleotide exchange factor 6 OS=Bos taurus OX=9913 PE=4 SV=1	325	S	KTSSSSCSAHSESSK	Q15052	ARHGEF6	Q04771	ALK2	Exp.&String	TKL/STKR	3.67	1.78
tr|A0A3Q1LKT5|A0A3Q1LKT5_BOVIN Rac/Cdc42 guanine nucleotide exchange factor 6 OS=Bos taurus OX=9913 PE=4 SV=1	325	S	KTSSSSCSAHSESSK	Q15052	ARHGEF6	B4DSV1	BMPR1B	Exp.&String	TKL/STKR	3.67	1.78
tr|A0A3Q1LKT5|A0A3Q1LKT5_BOVIN Rac/Cdc42 guanine nucleotide exchange factor 6 OS=Bos taurus OX=9913 PE=4 SV=1	325	S	KTSSSSCSAHSESSK	Q15052	ARHGEF6	D2JYI1	TGFbR2	String	TKL/STKR	3.67	1.78
tr|A0A3Q1LKT5|A0A3Q1LKT5_BOVIN Rac/Cdc42 guanine nucleotide exchange factor 6 OS=Bos taurus OX=9913 PE=4 SV=1	325	S	KTSSSSCSAHSESSK	Q15052	ARHGEF6	Q13705	ACTR2B	String	TKL/STKR	3.67	1.78
tr|A0A3Q1LKT5|A0A3Q1LKT5_BOVIN Rac/Cdc42 guanine nucleotide exchange factor 6 OS=Bos taurus OX=9913 PE=4 SV=1	325	S	KTSSSSCSAHSESSK	Q15052	ARHGEF6	Q13873	BMPR2	String	TKL/STKR	3.67	1.78
tr|A0A3Q1LKT5|A0A3Q1LKT5_BOVIN Rac/Cdc42 guanine nucleotide exchange factor 6 OS=Bos taurus OX=9913 PE=4 SV=1	325	S	KTSSSSCSAHSESSK	Q15052	ARHGEF6	Q8NER5	ALK7	String	TKL/STKR	3.67	1.78
tr|A0A3Q1LKT5|A0A3Q1LKT5_BOVIN Rac/Cdc42 guanine nucleotide exchange factor 6 OS=Bos taurus OX=9913 PE=4 SV=1	325	S	KTSSSSCSAHSESSK	Q15052	ARHGEF6	P27037	ACTR2	String	TKL/STKR	3.67	1.78
tr|A0A3Q1LKT5|A0A3Q1LKT5_BOVIN Rac/Cdc42 guanine nucleotide exchange factor 6 OS=Bos taurus OX=9913 PE=4 SV=1	328	S	SSSCSAHSESSKSPK	Q15052	ARHGEF6	P36897	TGFbR1	Exp.&String	TKL/STKR	4.56	1.78
tr|A0A3Q1LKT5|A0A3Q1LKT5_BOVIN Rac/Cdc42 guanine nucleotide exchange factor 6 OS=Bos taurus OX=9913 PE=4 SV=1	328	S	SSSCSAHSESSKSPK	Q15052	ARHGEF6	Q16671	MISR2	Exp.&String	TKL/STKR	4.56	1.78
tr|A0A3Q1LKT5|A0A3Q1LKT5_BOVIN Rac/Cdc42 guanine nucleotide exchange factor 6 OS=Bos taurus OX=9913 PE=4 SV=1	328	S	SSSCSAHSESSKSPK	Q15052	ARHGEF6	P36896	ALK4	Exp.&String	TKL/STKR	4.56	1.78
tr|A0A3Q1LKT5|A0A3Q1LKT5_BOVIN Rac/Cdc42 guanine nucleotide exchange factor 6 OS=Bos taurus OX=9913 PE=4 SV=1	328	S	SSSCSAHSESSKSPK	Q15052	ARHGEF6	P37023	ALK1	Exp.&String	TKL/STKR	4.56	1.78
tr|A0A3Q1LKT5|A0A3Q1LKT5_BOVIN Rac/Cdc42 guanine nucleotide exchange factor 6 OS=Bos taurus OX=9913 PE=4 SV=1	328	S	SSSCSAHSESSKSPK	Q15052	ARHGEF6	Q04771	ALK2	Exp.&String	TKL/STKR	4.56	1.78
tr|A0A3Q1LKT5|A0A3Q1LKT5_BOVIN Rac/Cdc42 guanine nucleotide exchange factor 6 OS=Bos taurus OX=9913 PE=4 SV=1	328	S	SSSCSAHSESSKSPK	Q15052	ARHGEF6	B4DSV1	BMPR1B	Exp.&String	TKL/STKR	4.56	1.78
tr|A0A3Q1LKT5|A0A3Q1LKT5_BOVIN Rac/Cdc42 guanine nucleotide exchange factor 6 OS=Bos taurus OX=9913 PE=4 SV=1	328	S	SSSCSAHSESSKSPK	Q15052	ARHGEF6	D2JYI1	TGFbR2	String	TKL/STKR	4.56	1.78
tr|A0A3Q1LKT5|A0A3Q1LKT5_BOVIN Rac/Cdc42 guanine nucleotide exchange factor 6 OS=Bos taurus OX=9913 PE=4 SV=1	328	S	SSSCSAHSESSKSPK	Q15052	ARHGEF6	Q13705	ACTR2B	String	TKL/STKR	4.56	1.78
tr|A0A3Q1LKT5|A0A3Q1LKT5_BOVIN Rac/Cdc42 guanine nucleotide exchange factor 6 OS=Bos taurus OX=9913 PE=4 SV=1	328	S	SSSCSAHSESSKSPK	Q15052	ARHGEF6	Q13873	BMPR2	String	TKL/STKR	4.56	1.78
tr|A0A3Q1LKT5|A0A3Q1LKT5_BOVIN Rac/Cdc42 guanine nucleotide exchange factor 6 OS=Bos taurus OX=9913 PE=4 SV=1	328	S	SSSCSAHSESSKSPK	Q15052	ARHGEF6	Q8NER5	ALK7	String	TKL/STKR	4.56	1.78
tr|A0A3Q1LKT5|A0A3Q1LKT5_BOVIN Rac/Cdc42 guanine nucleotide exchange factor 6 OS=Bos taurus OX=9913 PE=4 SV=1	328	S	SSSCSAHSESSKSPK	Q15052	ARHGEF6	P27037	ACTR2	String	TKL/STKR	4.56	1.78
tr|A0A3Q1LKT5|A0A3Q1LKT5_BOVIN Rac/Cdc42 guanine nucleotide exchange factor 6 OS=Bos taurus OX=9913 PE=4 SV=1	330	S	SCSAHSESSKSPKTM	Q15052	ARHGEF6	P36897	TGFbR1	Exp.&String	TKL/STKR	2.11	1.78
tr|A0A3Q1LKT5|A0A3Q1LKT5_BOVIN Rac/Cdc42 guanine nucleotide exchange factor 6 OS=Bos taurus OX=9913 PE=4 SV=1	330	S	SCSAHSESSKSPKTM	Q15052	ARHGEF6	Q16671	MISR2	Exp.&String	TKL/STKR	2.11	1.78
tr|A0A3Q1LKT5|A0A3Q1LKT5_BOVIN Rac/Cdc42 guanine nucleotide exchange factor 6 OS=Bos taurus OX=9913 PE=4 SV=1	330	S	SCSAHSESSKSPKTM	Q15052	ARHGEF6	P36896	ALK4	Exp.&String	TKL/STKR	2.11	1.78
tr|A0A3Q1LKT5|A0A3Q1LKT5_BOVIN Rac/Cdc42 guanine nucleotide exchange factor 6 OS=Bos taurus OX=9913 PE=4 SV=1	330	S	SCSAHSESSKSPKTM	Q15052	ARHGEF6	P37023	ALK1	Exp.&String	TKL/STKR	2.11	1.78
tr|A0A3Q1LKT5|A0A3Q1LKT5_BOVIN Rac/Cdc42 guanine nucleotide exchange factor 6 OS=Bos taurus OX=9913 PE=4 SV=1	330	S	SCSAHSESSKSPKTM	Q15052	ARHGEF6	Q04771	ALK2	Exp.&String	TKL/STKR	2.11	1.78
tr|A0A3Q1LKT5|A0A3Q1LKT5_BOVIN Rac/Cdc42 guanine nucleotide exchange factor 6 OS=Bos taurus OX=9913 PE=4 SV=1	330	S	SCSAHSESSKSPKTM	Q15052	ARHGEF6	B4DSV1	BMPR1B	Exp.&String	TKL/STKR	2.11	1.78
tr|A0A3Q1LKT5|A0A3Q1LKT5_BOVIN Rac/Cdc42 guanine nucleotide exchange factor 6 OS=Bos taurus OX=9913 PE=4 SV=1	330	S	SCSAHSESSKSPKTM	Q15052	ARHGEF6	D2JYI1	TGFbR2	String	TKL/STKR	2.11	1.78
tr|A0A3Q1LKT5|A0A3Q1LKT5_BOVIN Rac/Cdc42 guanine nucleotide exchange factor 6 OS=Bos taurus OX=9913 PE=4 SV=1	330	S	SCSAHSESSKSPKTM	Q15052	ARHGEF6	Q13705	ACTR2B	String	TKL/STKR	2.11	1.78
tr|A0A3Q1LKT5|A0A3Q1LKT5_BOVIN Rac/Cdc42 guanine nucleotide exchange factor 6 OS=Bos taurus OX=9913 PE=4 SV=1	330	S	SCSAHSESSKSPKTM	Q15052	ARHGEF6	Q13873	BMPR2	String	TKL/STKR	2.11	1.78
tr|A0A3Q1LKT5|A0A3Q1LKT5_BOVIN Rac/Cdc42 guanine nucleotide exchange factor 6 OS=Bos taurus OX=9913 PE=4 SV=1	330	S	SCSAHSESSKSPKTM	Q15052	ARHGEF6	Q8NER5	ALK7	String	TKL/STKR	2.11	1.78
tr|A0A3Q1LKT5|A0A3Q1LKT5_BOVIN Rac/Cdc42 guanine nucleotide exchange factor 6 OS=Bos taurus OX=9913 PE=4 SV=1	330	S	SCSAHSESSKSPKTM	Q15052	ARHGEF6	P27037	ACTR2	String	TKL/STKR	2.11	1.78
tr|A0A3Q1LKT5|A0A3Q1LKT5_BOVIN Rac/Cdc42 guanine nucleotide exchange factor 6 OS=Bos taurus OX=9913 PE=4 SV=1	355	T	NHDSLHLTGTAALEE	Q15052	ARHGEF6	P45985	MAP2K4	String	STE/STE7	1.15	0.95
tr|A0A3Q1LKT5|A0A3Q1LKT5_BOVIN Rac/Cdc42 guanine nucleotide exchange factor 6 OS=Bos taurus OX=9913 PE=4 SV=1	355	T	NHDSLHLTGTAALEE	Q15052	ARHGEF6	Q02750	MAP2K1	String	STE/STE7	1.15	0.95
tr|A0A3Q1LKT5|A0A3Q1LKT5_BOVIN Rac/Cdc42 guanine nucleotide exchange factor 6 OS=Bos taurus OX=9913 PE=4 SV=1	355	T	NHDSLHLTGTAALEE	Q15052	ARHGEF6	O14733	MAP2K7	String	STE/STE7	1.15	0.95
tr|A0A3Q1LKT5|A0A3Q1LKT5_BOVIN Rac/Cdc42 guanine nucleotide exchange factor 6 OS=Bos taurus OX=9913 PE=4 SV=1	355	T	NHDSLHLTGTAALEE	Q15052	ARHGEF6	P36507	MAP2K2	String	STE/STE7	1.15	0.95
tr|A0A3Q1LKT5|A0A3Q1LKT5_BOVIN Rac/Cdc42 guanine nucleotide exchange factor 6 OS=Bos taurus OX=9913 PE=4 SV=1	355	T	NHDSLHLTGTAALEE	Q15052	ARHGEF6	Q13163	MAP2K5	String	STE/STE7	1.15	0.95
tr|A0A3Q1LKT5|A0A3Q1LKT5_BOVIN Rac/Cdc42 guanine nucleotide exchange factor 6 OS=Bos taurus OX=9913 PE=4 SV=1	355	T	NHDSLHLTGTAALEE	Q15052	ARHGEF6	P46734	MAP2K3	String	STE/STE7	1.15	0.95
tr|A0A3Q1LKT5|A0A3Q1LKT5_BOVIN Rac/Cdc42 guanine nucleotide exchange factor 6 OS=Bos taurus OX=9913 PE=4 SV=1	357	T	DSLHLTGTAALEEDA	Q15052	ARHGEF6	P45985	MAP2K4	String	STE/STE7	2.75	0.95
tr|A0A3Q1LKT5|A0A3Q1LKT5_BOVIN Rac/Cdc42 guanine nucleotide exchange factor 6 OS=Bos taurus OX=9913 PE=4 SV=1	357	T	DSLHLTGTAALEEDA	Q15052	ARHGEF6	Q02750	MAP2K1	String	STE/STE7	2.75	0.95
tr|A0A3Q1LKT5|A0A3Q1LKT5_BOVIN Rac/Cdc42 guanine nucleotide exchange factor 6 OS=Bos taurus OX=9913 PE=4 SV=1	357	T	DSLHLTGTAALEEDA	Q15052	ARHGEF6	O14733	MAP2K7	String	STE/STE7	2.75	0.95
tr|A0A3Q1LKT5|A0A3Q1LKT5_BOVIN Rac/Cdc42 guanine nucleotide exchange factor 6 OS=Bos taurus OX=9913 PE=4 SV=1	357	T	DSLHLTGTAALEEDA	Q15052	ARHGEF6	P36507	MAP2K2	String	STE/STE7	2.75	0.95
tr|A0A3Q1LKT5|A0A3Q1LKT5_BOVIN Rac/Cdc42 guanine nucleotide exchange factor 6 OS=Bos taurus OX=9913 PE=4 SV=1	357	T	DSLHLTGTAALEEDA	Q15052	ARHGEF6	Q13163	MAP2K5	String	STE/STE7	2.75	0.95
tr|A0A3Q1LKT5|A0A3Q1LKT5_BOVIN Rac/Cdc42 guanine nucleotide exchange factor 6 OS=Bos taurus OX=9913 PE=4 SV=1	357	T	DSLHLTGTAALEEDA	Q15052	ARHGEF6	P46734	MAP2K3	String	STE/STE7	2.75	0.95
tr|A0A3Q1LKT5|A0A3Q1LKT5_BOVIN Rac/Cdc42 guanine nucleotide exchange factor 6 OS=Bos taurus OX=9913 PE=4 SV=1	378	S	EAYCTSASFPQGARK	Q15052	ARHGEF6	P36897	TGFbR1	Exp.&String	TKL/STKR	2	1.78
tr|A0A3Q1LKT5|A0A3Q1LKT5_BOVIN Rac/Cdc42 guanine nucleotide exchange factor 6 OS=Bos taurus OX=9913 PE=4 SV=1	378	S	EAYCTSASFPQGARK	Q15052	ARHGEF6	Q16671	MISR2	Exp.&String	TKL/STKR	2	1.78
tr|A0A3Q1LKT5|A0A3Q1LKT5_BOVIN Rac/Cdc42 guanine nucleotide exchange factor 6 OS=Bos taurus OX=9913 PE=4 SV=1	378	S	EAYCTSASFPQGARK	Q15052	ARHGEF6	P36896	ALK4	Exp.&String	TKL/STKR	2	1.78
tr|A0A3Q1LKT5|A0A3Q1LKT5_BOVIN Rac/Cdc42 guanine nucleotide exchange factor 6 OS=Bos taurus OX=9913 PE=4 SV=1	378	S	EAYCTSASFPQGARK	Q15052	ARHGEF6	P37023	ALK1	Exp.&String	TKL/STKR	2	1.78
tr|A0A3Q1LKT5|A0A3Q1LKT5_BOVIN Rac/Cdc42 guanine nucleotide exchange factor 6 OS=Bos taurus OX=9913 PE=4 SV=1	378	S	EAYCTSASFPQGARK	Q15052	ARHGEF6	Q04771	ALK2	Exp.&String	TKL/STKR	2	1.78
tr|A0A3Q1LKT5|A0A3Q1LKT5_BOVIN Rac/Cdc42 guanine nucleotide exchange factor 6 OS=Bos taurus OX=9913 PE=4 SV=1	378	S	EAYCTSASFPQGARK	Q15052	ARHGEF6	B4DSV1	BMPR1B	Exp.&String	TKL/STKR	2	1.78
tr|A0A3Q1LKT5|A0A3Q1LKT5_BOVIN Rac/Cdc42 guanine nucleotide exchange factor 6 OS=Bos taurus OX=9913 PE=4 SV=1	378	S	EAYCTSASFPQGARK	Q15052	ARHGEF6	D2JYI1	TGFbR2	String	TKL/STKR	2	1.78
tr|A0A3Q1LKT5|A0A3Q1LKT5_BOVIN Rac/Cdc42 guanine nucleotide exchange factor 6 OS=Bos taurus OX=9913 PE=4 SV=1	378	S	EAYCTSASFPQGARK	Q15052	ARHGEF6	Q13705	ACTR2B	String	TKL/STKR	2	1.78
tr|A0A3Q1LKT5|A0A3Q1LKT5_BOVIN Rac/Cdc42 guanine nucleotide exchange factor 6 OS=Bos taurus OX=9913 PE=4 SV=1	378	S	EAYCTSASFPQGARK	Q15052	ARHGEF6	Q13873	BMPR2	String	TKL/STKR	2	1.78
tr|A0A3Q1LKT5|A0A3Q1LKT5_BOVIN Rac/Cdc42 guanine nucleotide exchange factor 6 OS=Bos taurus OX=9913 PE=4 SV=1	378	S	EAYCTSASFPQGARK	Q15052	ARHGEF6	Q8NER5	ALK7	String	TKL/STKR	2	1.78
tr|A0A3Q1LKT5|A0A3Q1LKT5_BOVIN Rac/Cdc42 guanine nucleotide exchange factor 6 OS=Bos taurus OX=9913 PE=4 SV=1	378	S	EAYCTSASFPQGARK	Q15052	ARHGEF6	P27037	ACTR2	String	TKL/STKR	2	1.78
tr|A0A3Q1LKT5|A0A3Q1LKT5_BOVIN Rac/Cdc42 guanine nucleotide exchange factor 6 OS=Bos taurus OX=9913 PE=4 SV=1	387	S	PQGARKDSVPQVLLP	Q15052	ARHGEF6	Q16512	PKN1	String	AGC	1.96	1.59
tr|A0A3Q1LKT5|A0A3Q1LKT5_BOVIN Rac/Cdc42 guanine nucleotide exchange factor 6 OS=Bos taurus OX=9913 PE=4 SV=1	387	S	PQGARKDSVPQVLLP	Q15052	ARHGEF6	Q16513	PKN2	String	AGC	1.96	1.59
tr|A0A3Q1LKT5|A0A3Q1LKT5_BOVIN Rac/Cdc42 guanine nucleotide exchange factor 6 OS=Bos taurus OX=9913 PE=4 SV=1	387	S	PQGARKDSVPQVLLP	Q15052	ARHGEF6	Q86UX6	YANK3	String	AGC	1.96	1.59
tr|A0A3Q1LKT5|A0A3Q1LKT5_BOVIN Rac/Cdc42 guanine nucleotide exchange factor 6 OS=Bos taurus OX=9913 PE=4 SV=1	387	S	PQGARKDSVPQVLLP	Q15052	ARHGEF6	O60229	Trad	String	CAMK	2.22	0.98
tr|A0A3Q1LKT5|A0A3Q1LKT5_BOVIN Rac/Cdc42 guanine nucleotide exchange factor 6 OS=Bos taurus OX=9913 PE=4 SV=1	387	S	PQGARKDSVPQVLLP	Q15052	ARHGEF6	P11801	PSKH1	String	CAMK	2.22	0.98
tr|A0A3Q1LKT5|A0A3Q1LKT5_BOVIN Rac/Cdc42 guanine nucleotide exchange factor 6 OS=Bos taurus OX=9913 PE=4 SV=1	387	S	PQGARKDSVPQVLLP	Q15052	ARHGEF6	Q96PN8	TSSK3	String	CAMK	2.22	0.98
tr|A0A3Q1LKT5|A0A3Q1LKT5_BOVIN Rac/Cdc42 guanine nucleotide exchange factor 6 OS=Bos taurus OX=9913 PE=4 SV=1	387	S	PQGARKDSVPQVLLP	Q15052	ARHGEF6	Q96PF2	TSSK2	String	CAMK	2.22	0.98
tr|A0A3Q1LKT5|A0A3Q1LKT5_BOVIN Rac/Cdc42 guanine nucleotide exchange factor 6 OS=Bos taurus OX=9913 PE=4 SV=1	387	S	PQGARKDSVPQVLLP	Q15052	ARHGEF6	B2RDF9	VACAMKL	String	CAMK	2.22	0.98
tr|A0A3Q1LKT5|A0A3Q1LKT5_BOVIN Rac/Cdc42 guanine nucleotide exchange factor 6 OS=Bos taurus OX=9913 PE=4 SV=1	387	S	PQGARKDSVPQVLLP	Q15052	ARHGEF6	Q9P1W9	PIM2	String	CAMK	2.22	0.98
tr|A0A3Q1LKT5|A0A3Q1LKT5_BOVIN Rac/Cdc42 guanine nucleotide exchange factor 6 OS=Bos taurus OX=9913 PE=4 SV=1	387	S	PQGARKDSVPQVLLP	Q15052	ARHGEF6	P11309	PIM1	String	CAMK	2.22	0.98
tr|A0A3Q1LKT5|A0A3Q1LKT5_BOVIN Rac/Cdc42 guanine nucleotide exchange factor 6 OS=Bos taurus OX=9913 PE=4 SV=1	387	S	PQGARKDSVPQVLLP	Q15052	ARHGEF6	P31749	AKT1	String	AGC/AKT	1.93	1.21
tr|A0A3Q1LKT5|A0A3Q1LKT5_BOVIN Rac/Cdc42 guanine nucleotide exchange factor 6 OS=Bos taurus OX=9913 PE=4 SV=1	387	S	PQGARKDSVPQVLLP	Q15052	ARHGEF6	P51812	RSK2	String	AGC/RSK	1.41	1.08
tr|A0A3Q1LKT5|A0A3Q1LKT5_BOVIN Rac/Cdc42 guanine nucleotide exchange factor 6 OS=Bos taurus OX=9913 PE=4 SV=1	387	S	PQGARKDSVPQVLLP	Q15052	ARHGEF6	Q15349	RSK1	String	AGC/RSK	1.41	1.08
tr|A0A3Q1LKT5|A0A3Q1LKT5_BOVIN Rac/Cdc42 guanine nucleotide exchange factor 6 OS=Bos taurus OX=9913 PE=4 SV=1	387	S	PQGARKDSVPQVLLP	Q15052	ARHGEF6	Q9UK32	RSK4	String	AGC/RSK	1.41	1.08
tr|A0A3Q1LKT5|A0A3Q1LKT5_BOVIN Rac/Cdc42 guanine nucleotide exchange factor 6 OS=Bos taurus OX=9913 PE=4 SV=1	387	S	PQGARKDSVPQVLLP	Q15052	ARHGEF6	O75582	MSK1	String	AGC/RSK	1.41	1.08
tr|A0A3Q1LKT5|A0A3Q1LKT5_BOVIN Rac/Cdc42 guanine nucleotide exchange factor 6 OS=Bos taurus OX=9913 PE=4 SV=1	387	S	PQGARKDSVPQVLLP	Q15052	ARHGEF6	Q9UBS0	p70S6Kb	String	AGC/RSK	1.41	1.08
tr|A0A3Q1LKT5|A0A3Q1LKT5_BOVIN Rac/Cdc42 guanine nucleotide exchange factor 6 OS=Bos taurus OX=9913 PE=4 SV=1	387	S	PQGARKDSVPQVLLP	Q15052	ARHGEF6	O75676	MSK2	String	AGC/RSK	1.41	1.08
tr|A0A3Q1LKT5|A0A3Q1LKT5_BOVIN Rac/Cdc42 guanine nucleotide exchange factor 6 OS=Bos taurus OX=9913 PE=4 SV=1	387	S	PQGARKDSVPQVLLP	Q15052	ARHGEF6	B2RCU6	PAK3	Exp.	STE/STE20	1.79	1.22
tr|A0A3Q1LKT5|A0A3Q1LKT5_BOVIN Rac/Cdc42 guanine nucleotide exchange factor 6 OS=Bos taurus OX=9913 PE=4 SV=1	387	S	PQGARKDSVPQVLLP	Q15052	ARHGEF6	Q12851	GCK	Exp.	STE/STE20	1.79	1.22
tr|A0A3Q1LKT5|A0A3Q1LKT5_BOVIN Rac/Cdc42 guanine nucleotide exchange factor 6 OS=Bos taurus OX=9913 PE=4 SV=1	387	S	PQGARKDSVPQVLLP	Q15052	ARHGEF6	Q9NQU5	PAK6	String	STE/STE20	1.79	1.22
tr|A0A3Q1LKT5|A0A3Q1LKT5_BOVIN Rac/Cdc42 guanine nucleotide exchange factor 6 OS=Bos taurus OX=9913 PE=4 SV=1	387	S	PQGARKDSVPQVLLP	Q15052	ARHGEF6	Q9UKE5	TNIK	String	STE/STE20	1.79	1.22
tr|A0A3Q1LKT5|A0A3Q1LKT5_BOVIN Rac/Cdc42 guanine nucleotide exchange factor 6 OS=Bos taurus OX=9913 PE=4 SV=1	387	S	PQGARKDSVPQVLLP	Q15052	ARHGEF6	Q13188	MST2	String	STE/STE20	1.79	1.22
tr|A0A3Q1LKT5|A0A3Q1LKT5_BOVIN Rac/Cdc42 guanine nucleotide exchange factor 6 OS=Bos taurus OX=9913 PE=4 SV=1	387	S	PQGARKDSVPQVLLP	Q15052	ARHGEF6	Q7L7X3	TAO1	String	STE/STE20	1.79	1.22
tr|A0A3Q1LKT5|A0A3Q1LKT5_BOVIN Rac/Cdc42 guanine nucleotide exchange factor 6 OS=Bos taurus OX=9913 PE=4 SV=1	387	S	PQGARKDSVPQVLLP	Q15052	ARHGEF6	Q9Y4K4	KHS1	String	STE/STE20	1.79	1.22
tr|A0A3Q1LKT5|A0A3Q1LKT5_BOVIN Rac/Cdc42 guanine nucleotide exchange factor 6 OS=Bos taurus OX=9913 PE=4 SV=1	387	S	PQGARKDSVPQVLLP	Q15052	ARHGEF6	Q8NEV4	MYO3A	String	STE/STE20	1.79	1.22
tr|A0A3Q1LKT5|A0A3Q1LKT5_BOVIN Rac/Cdc42 guanine nucleotide exchange factor 6 OS=Bos taurus OX=9913 PE=4 SV=1	387	S	PQGARKDSVPQVLLP	Q15052	ARHGEF6	Q9H2K8	TAO3	String	STE/STE20	1.79	1.22
tr|A0A3Q1LKT5|A0A3Q1LKT5_BOVIN Rac/Cdc42 guanine nucleotide exchange factor 6 OS=Bos taurus OX=9913 PE=4 SV=1	387	S	PQGARKDSVPQVLLP	Q15052	ARHGEF6	Q53TX8	HGK	String	STE/STE20	1.79	1.22
tr|A0A3Q1LKT5|A0A3Q1LKT5_BOVIN Rac/Cdc42 guanine nucleotide exchange factor 6 OS=Bos taurus OX=9913 PE=4 SV=1	387	S	PQGARKDSVPQVLLP	Q15052	ARHGEF6	D3DRA1	SLK	String	STE/STE20	1.79	1.22
tr|A0A3Q1LKT5|A0A3Q1LKT5_BOVIN Rac/Cdc42 guanine nucleotide exchange factor 6 OS=Bos taurus OX=9913 PE=4 SV=1	387	S	PQGARKDSVPQVLLP	Q15052	ARHGEF6	Q13153	PAK1	String	STE/STE20	1.79	1.22
tr|A0A3Q1LKT5|A0A3Q1LKT5_BOVIN Rac/Cdc42 guanine nucleotide exchange factor 6 OS=Bos taurus OX=9913 PE=4 SV=1	387	S	PQGARKDSVPQVLLP	Q15052	ARHGEF6	Q8N4C8	MINK	String	STE/STE20	1.79	1.22
tr|A0A3Q1LKT5|A0A3Q1LKT5_BOVIN Rac/Cdc42 guanine nucleotide exchange factor 6 OS=Bos taurus OX=9913 PE=4 SV=1	387	S	PQGARKDSVPQVLLP	Q15052	ARHGEF6	Q9C0K7	STLK6	String	STE/STE20	1.79	1.22
tr|A0A3Q1LKT5|A0A3Q1LKT5_BOVIN Rac/Cdc42 guanine nucleotide exchange factor 6 OS=Bos taurus OX=9913 PE=4 SV=1	387	S	PQGARKDSVPQVLLP	Q15052	ARHGEF6	O96013	PAK4	String	STE/STE20	1.79	1.22
tr|A0A3Q1LKT5|A0A3Q1LKT5_BOVIN Rac/Cdc42 guanine nucleotide exchange factor 6 OS=Bos taurus OX=9913 PE=4 SV=1	387	S	PQGARKDSVPQVLLP	Q15052	ARHGEF6	Q92918	HPK1	String	STE/STE20	1.79	1.22
tr|A0A3Q1LKT5|A0A3Q1LKT5_BOVIN Rac/Cdc42 guanine nucleotide exchange factor 6 OS=Bos taurus OX=9913 PE=4 SV=1	387	S	PQGARKDSVPQVLLP	Q15052	ARHGEF6	O00506	YSK1	String	STE/STE20	1.79	1.22
tr|A0A3Q1LKT5|A0A3Q1LKT5_BOVIN Rac/Cdc42 guanine nucleotide exchange factor 6 OS=Bos taurus OX=9913 PE=4 SV=1	387	S	PQGARKDSVPQVLLP	Q15052	ARHGEF6	Q13177	PAK2	Exp.&String	STE/STE20	1.79	1.22
tr|A0A3Q1LKT5|A0A3Q1LKT5_BOVIN Rac/Cdc42 guanine nucleotide exchange factor 6 OS=Bos taurus OX=9913 PE=4 SV=1	387	S	PQGARKDSVPQVLLP	Q15052	ARHGEF6	O94804	LOK	Exp.&String	STE/STE20	1.79	1.22
tr|A0A3Q1LKT5|A0A3Q1LKT5_BOVIN Rac/Cdc42 guanine nucleotide exchange factor 6 OS=Bos taurus OX=9913 PE=4 SV=1	387	S	PQGARKDSVPQVLLP	Q15052	ARHGEF6	Q7RTN6	STLK5	Exp.&String	STE/STE20	1.79	1.22
tr|A0A3Q1LKT5|A0A3Q1LKT5_BOVIN Rac/Cdc42 guanine nucleotide exchange factor 6 OS=Bos taurus OX=9913 PE=4 SV=1	387	S	PQGARKDSVPQVLLP	Q15052	ARHGEF6	C9J3X5	MYO3B	Exp.&String	STE/STE20	1.79	1.22
tr|A0A3Q1LKT5|A0A3Q1LKT5_BOVIN Rac/Cdc42 guanine nucleotide exchange factor 6 OS=Bos taurus OX=9913 PE=4 SV=1	387	S	PQGARKDSVPQVLLP	Q15052	ARHGEF6	Q8IVH8	KHS2	Exp.&String	STE/STE20	1.79	1.22
tr|A0A3Q1LKT5|A0A3Q1LKT5_BOVIN Rac/Cdc42 guanine nucleotide exchange factor 6 OS=Bos taurus OX=9913 PE=4 SV=1	387	S	PQGARKDSVPQVLLP	Q15052	ARHGEF6	Q9P286	PAK5	String	STE/STE20	1.79	1.22
tr|A0A3Q1LKT5|A0A3Q1LKT5_BOVIN Rac/Cdc42 guanine nucleotide exchange factor 6 OS=Bos taurus OX=9913 PE=4 SV=1	387	S	PQGARKDSVPQVLLP	Q15052	ARHGEF6	O95747	OSR1	String	STE/STE20	1.79	1.22
tr|A0A3Q1LKT5|A0A3Q1LKT5_BOVIN Rac/Cdc42 guanine nucleotide exchange factor 6 OS=Bos taurus OX=9913 PE=4 SV=1	387	S	PQGARKDSVPQVLLP	Q15052	ARHGEF6	Q9P289	MST4	String	STE/STE20	1.79	1.22
tr|A0A3Q1LKT5|A0A3Q1LKT5_BOVIN Rac/Cdc42 guanine nucleotide exchange factor 6 OS=Bos taurus OX=9913 PE=4 SV=1	387	S	PQGARKDSVPQVLLP	Q15052	ARHGEF6	Q7Z2Y5	NRK	String	STE/STE20	1.79	1.22
tr|A0A3Q1LKT5|A0A3Q1LKT5_BOVIN Rac/Cdc42 guanine nucleotide exchange factor 6 OS=Bos taurus OX=9913 PE=4 SV=1	410	T	ETRSNGQTIIEEKMK	Q15052	ARHGEF6	P31749	AKT1	String	AGC/AKT	2.56	1.21
tr|A0A3Q1LKT5|A0A3Q1LKT5_BOVIN Rac/Cdc42 guanine nucleotide exchange factor 6 OS=Bos taurus OX=9913 PE=4 SV=1	410	T	ETRSNGQTIIEEKMK	Q15052	ARHGEF6	P45985	MAP2K4	String	STE/STE7	0.95	0.95
tr|A0A3Q1LKT5|A0A3Q1LKT5_BOVIN Rac/Cdc42 guanine nucleotide exchange factor 6 OS=Bos taurus OX=9913 PE=4 SV=1	410	T	ETRSNGQTIIEEKMK	Q15052	ARHGEF6	Q02750	MAP2K1	String	STE/STE7	0.95	0.95
tr|A0A3Q1LKT5|A0A3Q1LKT5_BOVIN Rac/Cdc42 guanine nucleotide exchange factor 6 OS=Bos taurus OX=9913 PE=4 SV=1	410	T	ETRSNGQTIIEEKMK	Q15052	ARHGEF6	O14733	MAP2K7	String	STE/STE7	0.95	0.95
tr|A0A3Q1LKT5|A0A3Q1LKT5_BOVIN Rac/Cdc42 guanine nucleotide exchange factor 6 OS=Bos taurus OX=9913 PE=4 SV=1	410	T	ETRSNGQTIIEEKMK	Q15052	ARHGEF6	P36507	MAP2K2	String	STE/STE7	0.95	0.95
tr|A0A3Q1LKT5|A0A3Q1LKT5_BOVIN Rac/Cdc42 guanine nucleotide exchange factor 6 OS=Bos taurus OX=9913 PE=4 SV=1	410	T	ETRSNGQTIIEEKMK	Q15052	ARHGEF6	Q13163	MAP2K5	String	STE/STE7	0.95	0.95
tr|A0A3Q1LKT5|A0A3Q1LKT5_BOVIN Rac/Cdc42 guanine nucleotide exchange factor 6 OS=Bos taurus OX=9913 PE=4 SV=1	410	T	ETRSNGQTIIEEKMK	Q15052	ARHGEF6	P46734	MAP2K3	String	STE/STE7	0.95	0.95
tr|A0A3Q1LKT5|A0A3Q1LKT5_BOVIN Rac/Cdc42 guanine nucleotide exchange factor 6 OS=Bos taurus OX=9913 PE=4 SV=1	436	S	DECIRAESSSKTSVL	Q15052	ARHGEF6	Q16512	PKN1	String	AGC	1.76	1.59
tr|A0A3Q1LKT5|A0A3Q1LKT5_BOVIN Rac/Cdc42 guanine nucleotide exchange factor 6 OS=Bos taurus OX=9913 PE=4 SV=1	436	S	DECIRAESSSKTSVL	Q15052	ARHGEF6	Q16513	PKN2	String	AGC	1.76	1.59
tr|A0A3Q1LKT5|A0A3Q1LKT5_BOVIN Rac/Cdc42 guanine nucleotide exchange factor 6 OS=Bos taurus OX=9913 PE=4 SV=1	436	S	DECIRAESSSKTSVL	Q15052	ARHGEF6	Q86UX6	YANK3	String	AGC	1.76	1.59
tr|A0A3Q1LKT5|A0A3Q1LKT5_BOVIN Rac/Cdc42 guanine nucleotide exchange factor 6 OS=Bos taurus OX=9913 PE=4 SV=1	436	S	DECIRAESSSKTSVL	Q15052	ARHGEF6	O60229	Trad	String	CAMK	1.7	0.98
tr|A0A3Q1LKT5|A0A3Q1LKT5_BOVIN Rac/Cdc42 guanine nucleotide exchange factor 6 OS=Bos taurus OX=9913 PE=4 SV=1	436	S	DECIRAESSSKTSVL	Q15052	ARHGEF6	P11801	PSKH1	String	CAMK	1.7	0.98
tr|A0A3Q1LKT5|A0A3Q1LKT5_BOVIN Rac/Cdc42 guanine nucleotide exchange factor 6 OS=Bos taurus OX=9913 PE=4 SV=1	436	S	DECIRAESSSKTSVL	Q15052	ARHGEF6	Q96PN8	TSSK3	String	CAMK	1.7	0.98
tr|A0A3Q1LKT5|A0A3Q1LKT5_BOVIN Rac/Cdc42 guanine nucleotide exchange factor 6 OS=Bos taurus OX=9913 PE=4 SV=1	436	S	DECIRAESSSKTSVL	Q15052	ARHGEF6	Q96PF2	TSSK2	String	CAMK	1.7	0.98
tr|A0A3Q1LKT5|A0A3Q1LKT5_BOVIN Rac/Cdc42 guanine nucleotide exchange factor 6 OS=Bos taurus OX=9913 PE=4 SV=1	436	S	DECIRAESSSKTSVL	Q15052	ARHGEF6	B2RDF9	VACAMKL	String	CAMK	1.7	0.98
tr|A0A3Q1LKT5|A0A3Q1LKT5_BOVIN Rac/Cdc42 guanine nucleotide exchange factor 6 OS=Bos taurus OX=9913 PE=4 SV=1	436	S	DECIRAESSSKTSVL	Q15052	ARHGEF6	Q9P1W9	PIM2	String	CAMK	1.7	0.98
tr|A0A3Q1LKT5|A0A3Q1LKT5_BOVIN Rac/Cdc42 guanine nucleotide exchange factor 6 OS=Bos taurus OX=9913 PE=4 SV=1	436	S	DECIRAESSSKTSVL	Q15052	ARHGEF6	P11309	PIM1	String	CAMK	1.7	0.98
tr|A0A3Q1LKT5|A0A3Q1LKT5_BOVIN Rac/Cdc42 guanine nucleotide exchange factor 6 OS=Bos taurus OX=9913 PE=4 SV=1	436	S	DECIRAESSSKTSVL	Q15052	ARHGEF6	P31749	AKT1	String	AGC/AKT	1.56	1.21
tr|A0A3Q1LKT5|A0A3Q1LKT5_BOVIN Rac/Cdc42 guanine nucleotide exchange factor 6 OS=Bos taurus OX=9913 PE=4 SV=1	437	S	ECIRAESSSKTSVLP	Q15052	ARHGEF6	O60229	Trad	String	CAMK	1.16	0.98
tr|A0A3Q1LKT5|A0A3Q1LKT5_BOVIN Rac/Cdc42 guanine nucleotide exchange factor 6 OS=Bos taurus OX=9913 PE=4 SV=1	437	S	ECIRAESSSKTSVLP	Q15052	ARHGEF6	P11801	PSKH1	String	CAMK	1.16	0.98
tr|A0A3Q1LKT5|A0A3Q1LKT5_BOVIN Rac/Cdc42 guanine nucleotide exchange factor 6 OS=Bos taurus OX=9913 PE=4 SV=1	437	S	ECIRAESSSKTSVLP	Q15052	ARHGEF6	Q96PN8	TSSK3	String	CAMK	1.16	0.98
tr|A0A3Q1LKT5|A0A3Q1LKT5_BOVIN Rac/Cdc42 guanine nucleotide exchange factor 6 OS=Bos taurus OX=9913 PE=4 SV=1	437	S	ECIRAESSSKTSVLP	Q15052	ARHGEF6	Q96PF2	TSSK2	String	CAMK	1.16	0.98
tr|A0A3Q1LKT5|A0A3Q1LKT5_BOVIN Rac/Cdc42 guanine nucleotide exchange factor 6 OS=Bos taurus OX=9913 PE=4 SV=1	437	S	ECIRAESSSKTSVLP	Q15052	ARHGEF6	B2RDF9	VACAMKL	String	CAMK	1.16	0.98
tr|A0A3Q1LKT5|A0A3Q1LKT5_BOVIN Rac/Cdc42 guanine nucleotide exchange factor 6 OS=Bos taurus OX=9913 PE=4 SV=1	437	S	ECIRAESSSKTSVLP	Q15052	ARHGEF6	Q9P1W9	PIM2	String	CAMK	1.16	0.98
tr|A0A3Q1LKT5|A0A3Q1LKT5_BOVIN Rac/Cdc42 guanine nucleotide exchange factor 6 OS=Bos taurus OX=9913 PE=4 SV=1	437	S	ECIRAESSSKTSVLP	Q15052	ARHGEF6	P11309	PIM1	String	CAMK	1.16	0.98
tr|A0A3Q1LKT5|A0A3Q1LKT5_BOVIN Rac/Cdc42 guanine nucleotide exchange factor 6 OS=Bos taurus OX=9913 PE=4 SV=1	438	S	CIRAESSSKTSVLP*	Q15052	ARHGEF6	P31749	AKT1	String	AGC/AKT	1.9	1.21
tr|A0A3Q1LKT5|A0A3Q1LKT5_BOVIN Rac/Cdc42 guanine nucleotide exchange factor 6 OS=Bos taurus OX=9913 PE=4 SV=1	438	S	CIRAESSSKTSVLP*	Q15052	ARHGEF6	P36897	TGFbR1	Exp.&String	TKL/STKR	2	1.78
tr|A0A3Q1LKT5|A0A3Q1LKT5_BOVIN Rac/Cdc42 guanine nucleotide exchange factor 6 OS=Bos taurus OX=9913 PE=4 SV=1	438	S	CIRAESSSKTSVLP*	Q15052	ARHGEF6	Q16671	MISR2	Exp.&String	TKL/STKR	2	1.78
tr|A0A3Q1LKT5|A0A3Q1LKT5_BOVIN Rac/Cdc42 guanine nucleotide exchange factor 6 OS=Bos taurus OX=9913 PE=4 SV=1	438	S	CIRAESSSKTSVLP*	Q15052	ARHGEF6	P36896	ALK4	Exp.&String	TKL/STKR	2	1.78
tr|A0A3Q1LKT5|A0A3Q1LKT5_BOVIN Rac/Cdc42 guanine nucleotide exchange factor 6 OS=Bos taurus OX=9913 PE=4 SV=1	438	S	CIRAESSSKTSVLP*	Q15052	ARHGEF6	P37023	ALK1	Exp.&String	TKL/STKR	2	1.78
tr|A0A3Q1LKT5|A0A3Q1LKT5_BOVIN Rac/Cdc42 guanine nucleotide exchange factor 6 OS=Bos taurus OX=9913 PE=4 SV=1	438	S	CIRAESSSKTSVLP*	Q15052	ARHGEF6	Q04771	ALK2	Exp.&String	TKL/STKR	2	1.78
tr|A0A3Q1LKT5|A0A3Q1LKT5_BOVIN Rac/Cdc42 guanine nucleotide exchange factor 6 OS=Bos taurus OX=9913 PE=4 SV=1	438	S	CIRAESSSKTSVLP*	Q15052	ARHGEF6	B4DSV1	BMPR1B	Exp.&String	TKL/STKR	2	1.78
tr|A0A3Q1LKT5|A0A3Q1LKT5_BOVIN Rac/Cdc42 guanine nucleotide exchange factor 6 OS=Bos taurus OX=9913 PE=4 SV=1	438	S	CIRAESSSKTSVLP*	Q15052	ARHGEF6	D2JYI1	TGFbR2	String	TKL/STKR	2	1.78
tr|A0A3Q1LKT5|A0A3Q1LKT5_BOVIN Rac/Cdc42 guanine nucleotide exchange factor 6 OS=Bos taurus OX=9913 PE=4 SV=1	438	S	CIRAESSSKTSVLP*	Q15052	ARHGEF6	Q13705	ACTR2B	String	TKL/STKR	2	1.78
tr|A0A3Q1LKT5|A0A3Q1LKT5_BOVIN Rac/Cdc42 guanine nucleotide exchange factor 6 OS=Bos taurus OX=9913 PE=4 SV=1	438	S	CIRAESSSKTSVLP*	Q15052	ARHGEF6	Q13873	BMPR2	String	TKL/STKR	2	1.78
tr|A0A3Q1LKT5|A0A3Q1LKT5_BOVIN Rac/Cdc42 guanine nucleotide exchange factor 6 OS=Bos taurus OX=9913 PE=4 SV=1	438	S	CIRAESSSKTSVLP*	Q15052	ARHGEF6	Q8NER5	ALK7	String	TKL/STKR	2	1.78
tr|A0A3Q1LKT5|A0A3Q1LKT5_BOVIN Rac/Cdc42 guanine nucleotide exchange factor 6 OS=Bos taurus OX=9913 PE=4 SV=1	438	S	CIRAESSSKTSVLP*	Q15052	ARHGEF6	P27037	ACTR2	String	TKL/STKR	2	1.78
tr|A0A3Q1LKT5|A0A3Q1LKT5_BOVIN Rac/Cdc42 guanine nucleotide exchange factor 6 OS=Bos taurus OX=9913 PE=4 SV=1	440	T	RAESSSKTSVLP***	Q15052	ARHGEF6	P35626	BARK2	String	AGC/GRK	1.17	0.98
tr|A0A3Q1LKT5|A0A3Q1LKT5_BOVIN Rac/Cdc42 guanine nucleotide exchange factor 6 OS=Bos taurus OX=9913 PE=4 SV=1	440	T	RAESSSKTSVLP***	Q15052	ARHGEF6	Q15835	RHOK	String	AGC/GRK	1.17	0.98
tr|A0A3Q1LKT5|A0A3Q1LKT5_BOVIN Rac/Cdc42 guanine nucleotide exchange factor 6 OS=Bos taurus OX=9913 PE=4 SV=1	440	T	RAESSSKTSVLP***	Q15052	ARHGEF6	P34947	GPRK5	String	AGC/GRK	1.17	0.98
tr|A0A3Q1LKT5|A0A3Q1LKT5_BOVIN Rac/Cdc42 guanine nucleotide exchange factor 6 OS=Bos taurus OX=9913 PE=4 SV=1	440	T	RAESSSKTSVLP***	Q15052	ARHGEF6	P25098	BARK1	String	AGC/GRK	1.17	0.98
tr|A0A3Q1LKT5|A0A3Q1LKT5_BOVIN Rac/Cdc42 guanine nucleotide exchange factor 6 OS=Bos taurus OX=9913 PE=4 SV=1	440	T	RAESSSKTSVLP***	Q15052	ARHGEF6	Q13418	ILK	String	TKL/MLK	1.38	1.32
tr|A0A3Q1LKT5|A0A3Q1LKT5_BOVIN Rac/Cdc42 guanine nucleotide exchange factor 6 OS=Bos taurus OX=9913 PE=4 SV=1	440	T	RAESSSKTSVLP***	Q15052	ARHGEF6	Q12852	DLK	String	TKL/MLK	1.38	1.32
tr|A0A3Q1LKT5|A0A3Q1LKT5_BOVIN Rac/Cdc42 guanine nucleotide exchange factor 6 OS=Bos taurus OX=9913 PE=4 SV=1	440	T	RAESSSKTSVLP***	Q15052	ARHGEF6	Q59H18	HH498	String	TKL/MLK	1.38	1.32
tr|A0A3Q1LKT5|A0A3Q1LKT5_BOVIN Rac/Cdc42 guanine nucleotide exchange factor 6 OS=Bos taurus OX=9913 PE=4 SV=1	440	T	RAESSSKTSVLP***	Q15052	ARHGEF6	B8ZZU2	ZAK	String	TKL/MLK	1.38	1.32
tr|A0A3Q1LKT5|A0A3Q1LKT5_BOVIN Rac/Cdc42 guanine nucleotide exchange factor 6 OS=Bos taurus OX=9913 PE=4 SV=1	440	T	RAESSSKTSVLP***	Q15052	ARHGEF6	P80192	MLK1	String	TKL/MLK	1.38	1.32
tr|A0A3Q1LKT5|A0A3Q1LKT5_BOVIN Rac/Cdc42 guanine nucleotide exchange factor 6 OS=Bos taurus OX=9913 PE=4 SV=1	440	T	RAESSSKTSVLP***	Q15052	ARHGEF6	P36897	TGFbR1	Exp.&String	TKL/STKR	2.33	1.78
tr|A0A3Q1LKT5|A0A3Q1LKT5_BOVIN Rac/Cdc42 guanine nucleotide exchange factor 6 OS=Bos taurus OX=9913 PE=4 SV=1	440	T	RAESSSKTSVLP***	Q15052	ARHGEF6	Q16671	MISR2	Exp.&String	TKL/STKR	2.33	1.78
tr|A0A3Q1LKT5|A0A3Q1LKT5_BOVIN Rac/Cdc42 guanine nucleotide exchange factor 6 OS=Bos taurus OX=9913 PE=4 SV=1	440	T	RAESSSKTSVLP***	Q15052	ARHGEF6	P36896	ALK4	Exp.&String	TKL/STKR	2.33	1.78
tr|A0A3Q1LKT5|A0A3Q1LKT5_BOVIN Rac/Cdc42 guanine nucleotide exchange factor 6 OS=Bos taurus OX=9913 PE=4 SV=1	440	T	RAESSSKTSVLP***	Q15052	ARHGEF6	P37023	ALK1	Exp.&String	TKL/STKR	2.33	1.78
tr|A0A3Q1LKT5|A0A3Q1LKT5_BOVIN Rac/Cdc42 guanine nucleotide exchange factor 6 OS=Bos taurus OX=9913 PE=4 SV=1	440	T	RAESSSKTSVLP***	Q15052	ARHGEF6	Q04771	ALK2	Exp.&String	TKL/STKR	2.33	1.78
tr|A0A3Q1LKT5|A0A3Q1LKT5_BOVIN Rac/Cdc42 guanine nucleotide exchange factor 6 OS=Bos taurus OX=9913 PE=4 SV=1	440	T	RAESSSKTSVLP***	Q15052	ARHGEF6	B4DSV1	BMPR1B	Exp.&String	TKL/STKR	2.33	1.78
tr|A0A3Q1LKT5|A0A3Q1LKT5_BOVIN Rac/Cdc42 guanine nucleotide exchange factor 6 OS=Bos taurus OX=9913 PE=4 SV=1	440	T	RAESSSKTSVLP***	Q15052	ARHGEF6	D2JYI1	TGFbR2	String	TKL/STKR	2.33	1.78
tr|A0A3Q1LKT5|A0A3Q1LKT5_BOVIN Rac/Cdc42 guanine nucleotide exchange factor 6 OS=Bos taurus OX=9913 PE=4 SV=1	440	T	RAESSSKTSVLP***	Q15052	ARHGEF6	Q13705	ACTR2B	String	TKL/STKR	2.33	1.78
tr|A0A3Q1LKT5|A0A3Q1LKT5_BOVIN Rac/Cdc42 guanine nucleotide exchange factor 6 OS=Bos taurus OX=9913 PE=4 SV=1	440	T	RAESSSKTSVLP***	Q15052	ARHGEF6	Q13873	BMPR2	String	TKL/STKR	2.33	1.78
tr|A0A3Q1LKT5|A0A3Q1LKT5_BOVIN Rac/Cdc42 guanine nucleotide exchange factor 6 OS=Bos taurus OX=9913 PE=4 SV=1	440	T	RAESSSKTSVLP***	Q15052	ARHGEF6	Q8NER5	ALK7	String	TKL/STKR	2.33	1.78
tr|A0A3Q1LKT5|A0A3Q1LKT5_BOVIN Rac/Cdc42 guanine nucleotide exchange factor 6 OS=Bos taurus OX=9913 PE=4 SV=1	440	T	RAESSSKTSVLP***	Q15052	ARHGEF6	P27037	ACTR2	String	TKL/STKR	2.33	1.78
tr|A0A3Q1LKT5|A0A3Q1LKT5_BOVIN Rac/Cdc42 guanine nucleotide exchange factor 6 OS=Bos taurus OX=9913 PE=4 SV=1	441	S	AESSSKTSVLP****	Q15052	ARHGEF6	Q16512	PKN1	String	AGC	1.6	1.59
tr|A0A3Q1LKT5|A0A3Q1LKT5_BOVIN Rac/Cdc42 guanine nucleotide exchange factor 6 OS=Bos taurus OX=9913 PE=4 SV=1	441	S	AESSSKTSVLP****	Q15052	ARHGEF6	Q16513	PKN2	String	AGC	1.6	1.59
tr|A0A3Q1LKT5|A0A3Q1LKT5_BOVIN Rac/Cdc42 guanine nucleotide exchange factor 6 OS=Bos taurus OX=9913 PE=4 SV=1	441	S	AESSSKTSVLP****	Q15052	ARHGEF6	Q86UX6	YANK3	String	AGC	1.6	1.59
tr|A0A3Q1LKT5|A0A3Q1LKT5_BOVIN Rac/Cdc42 guanine nucleotide exchange factor 6 OS=Bos taurus OX=9913 PE=4 SV=1	441	S	AESSSKTSVLP****	Q15052	ARHGEF6	O60229	Trad	String	CAMK	1.15	0.98
tr|A0A3Q1LKT5|A0A3Q1LKT5_BOVIN Rac/Cdc42 guanine nucleotide exchange factor 6 OS=Bos taurus OX=9913 PE=4 SV=1	441	S	AESSSKTSVLP****	Q15052	ARHGEF6	P11801	PSKH1	String	CAMK	1.15	0.98
tr|A0A3Q1LKT5|A0A3Q1LKT5_BOVIN Rac/Cdc42 guanine nucleotide exchange factor 6 OS=Bos taurus OX=9913 PE=4 SV=1	441	S	AESSSKTSVLP****	Q15052	ARHGEF6	Q96PN8	TSSK3	String	CAMK	1.15	0.98
tr|A0A3Q1LKT5|A0A3Q1LKT5_BOVIN Rac/Cdc42 guanine nucleotide exchange factor 6 OS=Bos taurus OX=9913 PE=4 SV=1	441	S	AESSSKTSVLP****	Q15052	ARHGEF6	Q96PF2	TSSK2	String	CAMK	1.15	0.98
tr|A0A3Q1LKT5|A0A3Q1LKT5_BOVIN Rac/Cdc42 guanine nucleotide exchange factor 6 OS=Bos taurus OX=9913 PE=4 SV=1	441	S	AESSSKTSVLP****	Q15052	ARHGEF6	B2RDF9	VACAMKL	String	CAMK	1.15	0.98
tr|A0A3Q1LKT5|A0A3Q1LKT5_BOVIN Rac/Cdc42 guanine nucleotide exchange factor 6 OS=Bos taurus OX=9913 PE=4 SV=1	441	S	AESSSKTSVLP****	Q15052	ARHGEF6	Q9P1W9	PIM2	String	CAMK	1.15	0.98
tr|A0A3Q1LKT5|A0A3Q1LKT5_BOVIN Rac/Cdc42 guanine nucleotide exchange factor 6 OS=Bos taurus OX=9913 PE=4 SV=1	441	S	AESSSKTSVLP****	Q15052	ARHGEF6	P11309	PIM1	String	CAMK	1.15	0.98
tr|A0A3Q1LKT5|A0A3Q1LKT5_BOVIN Rac/Cdc42 guanine nucleotide exchange factor 6 OS=Bos taurus OX=9913 PE=4 SV=1	441	S	AESSSKTSVLP****	Q15052	ARHGEF6	P35626	BARK2	String	AGC/GRK	1.46	0.98
tr|A0A3Q1LKT5|A0A3Q1LKT5_BOVIN Rac/Cdc42 guanine nucleotide exchange factor 6 OS=Bos taurus OX=9913 PE=4 SV=1	441	S	AESSSKTSVLP****	Q15052	ARHGEF6	Q15835	RHOK	String	AGC/GRK	1.46	0.98
tr|A0A3Q1LKT5|A0A3Q1LKT5_BOVIN Rac/Cdc42 guanine nucleotide exchange factor 6 OS=Bos taurus OX=9913 PE=4 SV=1	441	S	AESSSKTSVLP****	Q15052	ARHGEF6	P34947	GPRK5	String	AGC/GRK	1.46	0.98
tr|A0A3Q1LKT5|A0A3Q1LKT5_BOVIN Rac/Cdc42 guanine nucleotide exchange factor 6 OS=Bos taurus OX=9913 PE=4 SV=1	441	S	AESSSKTSVLP****	Q15052	ARHGEF6	P25098	BARK1	String	AGC/GRK	1.46	0.98
tr|A0A3Q1LKT5|A0A3Q1LKT5_BOVIN Rac/Cdc42 guanine nucleotide exchange factor 6 OS=Bos taurus OX=9913 PE=4 SV=1	441	S	AESSSKTSVLP****	Q15052	ARHGEF6	B2RCU6	PAK3	Exp.	STE/STE20	2.34	1.22
tr|A0A3Q1LKT5|A0A3Q1LKT5_BOVIN Rac/Cdc42 guanine nucleotide exchange factor 6 OS=Bos taurus OX=9913 PE=4 SV=1	441	S	AESSSKTSVLP****	Q15052	ARHGEF6	Q12851	GCK	Exp.	STE/STE20	2.34	1.22
tr|A0A3Q1LKT5|A0A3Q1LKT5_BOVIN Rac/Cdc42 guanine nucleotide exchange factor 6 OS=Bos taurus OX=9913 PE=4 SV=1	441	S	AESSSKTSVLP****	Q15052	ARHGEF6	Q9NQU5	PAK6	String	STE/STE20	2.34	1.22
tr|A0A3Q1LKT5|A0A3Q1LKT5_BOVIN Rac/Cdc42 guanine nucleotide exchange factor 6 OS=Bos taurus OX=9913 PE=4 SV=1	441	S	AESSSKTSVLP****	Q15052	ARHGEF6	Q9UKE5	TNIK	String	STE/STE20	2.34	1.22
tr|A0A3Q1LKT5|A0A3Q1LKT5_BOVIN Rac/Cdc42 guanine nucleotide exchange factor 6 OS=Bos taurus OX=9913 PE=4 SV=1	441	S	AESSSKTSVLP****	Q15052	ARHGEF6	Q13188	MST2	String	STE/STE20	2.34	1.22
tr|A0A3Q1LKT5|A0A3Q1LKT5_BOVIN Rac/Cdc42 guanine nucleotide exchange factor 6 OS=Bos taurus OX=9913 PE=4 SV=1	441	S	AESSSKTSVLP****	Q15052	ARHGEF6	Q7L7X3	TAO1	String	STE/STE20	2.34	1.22
tr|A0A3Q1LKT5|A0A3Q1LKT5_BOVIN Rac/Cdc42 guanine nucleotide exchange factor 6 OS=Bos taurus OX=9913 PE=4 SV=1	441	S	AESSSKTSVLP****	Q15052	ARHGEF6	Q9Y4K4	KHS1	String	STE/STE20	2.34	1.22
tr|A0A3Q1LKT5|A0A3Q1LKT5_BOVIN Rac/Cdc42 guanine nucleotide exchange factor 6 OS=Bos taurus OX=9913 PE=4 SV=1	441	S	AESSSKTSVLP****	Q15052	ARHGEF6	Q8NEV4	MYO3A	String	STE/STE20	2.34	1.22
tr|A0A3Q1LKT5|A0A3Q1LKT5_BOVIN Rac/Cdc42 guanine nucleotide exchange factor 6 OS=Bos taurus OX=9913 PE=4 SV=1	441	S	AESSSKTSVLP****	Q15052	ARHGEF6	Q9H2K8	TAO3	String	STE/STE20	2.34	1.22
tr|A0A3Q1LKT5|A0A3Q1LKT5_BOVIN Rac/Cdc42 guanine nucleotide exchange factor 6 OS=Bos taurus OX=9913 PE=4 SV=1	441	S	AESSSKTSVLP****	Q15052	ARHGEF6	Q53TX8	HGK	String	STE/STE20	2.34	1.22
tr|A0A3Q1LKT5|A0A3Q1LKT5_BOVIN Rac/Cdc42 guanine nucleotide exchange factor 6 OS=Bos taurus OX=9913 PE=4 SV=1	441	S	AESSSKTSVLP****	Q15052	ARHGEF6	D3DRA1	SLK	String	STE/STE20	2.34	1.22
tr|A0A3Q1LKT5|A0A3Q1LKT5_BOVIN Rac/Cdc42 guanine nucleotide exchange factor 6 OS=Bos taurus OX=9913 PE=4 SV=1	441	S	AESSSKTSVLP****	Q15052	ARHGEF6	Q13153	PAK1	String	STE/STE20	2.34	1.22
tr|A0A3Q1LKT5|A0A3Q1LKT5_BOVIN Rac/Cdc42 guanine nucleotide exchange factor 6 OS=Bos taurus OX=9913 PE=4 SV=1	441	S	AESSSKTSVLP****	Q15052	ARHGEF6	Q8N4C8	MINK	String	STE/STE20	2.34	1.22
tr|A0A3Q1LKT5|A0A3Q1LKT5_BOVIN Rac/Cdc42 guanine nucleotide exchange factor 6 OS=Bos taurus OX=9913 PE=4 SV=1	441	S	AESSSKTSVLP****	Q15052	ARHGEF6	Q9C0K7	STLK6	String	STE/STE20	2.34	1.22
tr|A0A3Q1LKT5|A0A3Q1LKT5_BOVIN Rac/Cdc42 guanine nucleotide exchange factor 6 OS=Bos taurus OX=9913 PE=4 SV=1	441	S	AESSSKTSVLP****	Q15052	ARHGEF6	O96013	PAK4	String	STE/STE20	2.34	1.22
tr|A0A3Q1LKT5|A0A3Q1LKT5_BOVIN Rac/Cdc42 guanine nucleotide exchange factor 6 OS=Bos taurus OX=9913 PE=4 SV=1	441	S	AESSSKTSVLP****	Q15052	ARHGEF6	Q92918	HPK1	String	STE/STE20	2.34	1.22
tr|A0A3Q1LKT5|A0A3Q1LKT5_BOVIN Rac/Cdc42 guanine nucleotide exchange factor 6 OS=Bos taurus OX=9913 PE=4 SV=1	441	S	AESSSKTSVLP****	Q15052	ARHGEF6	O00506	YSK1	String	STE/STE20	2.34	1.22
tr|A0A3Q1LKT5|A0A3Q1LKT5_BOVIN Rac/Cdc42 guanine nucleotide exchange factor 6 OS=Bos taurus OX=9913 PE=4 SV=1	441	S	AESSSKTSVLP****	Q15052	ARHGEF6	Q13177	PAK2	Exp.&String	STE/STE20	2.34	1.22
tr|A0A3Q1LKT5|A0A3Q1LKT5_BOVIN Rac/Cdc42 guanine nucleotide exchange factor 6 OS=Bos taurus OX=9913 PE=4 SV=1	441	S	AESSSKTSVLP****	Q15052	ARHGEF6	O94804	LOK	Exp.&String	STE/STE20	2.34	1.22
tr|A0A3Q1LKT5|A0A3Q1LKT5_BOVIN Rac/Cdc42 guanine nucleotide exchange factor 6 OS=Bos taurus OX=9913 PE=4 SV=1	441	S	AESSSKTSVLP****	Q15052	ARHGEF6	Q7RTN6	STLK5	Exp.&String	STE/STE20	2.34	1.22
tr|A0A3Q1LKT5|A0A3Q1LKT5_BOVIN Rac/Cdc42 guanine nucleotide exchange factor 6 OS=Bos taurus OX=9913 PE=4 SV=1	441	S	AESSSKTSVLP****	Q15052	ARHGEF6	C9J3X5	MYO3B	Exp.&String	STE/STE20	2.34	1.22
tr|A0A3Q1LKT5|A0A3Q1LKT5_BOVIN Rac/Cdc42 guanine nucleotide exchange factor 6 OS=Bos taurus OX=9913 PE=4 SV=1	441	S	AESSSKTSVLP****	Q15052	ARHGEF6	Q8IVH8	KHS2	Exp.&String	STE/STE20	2.34	1.22
tr|A0A3Q1LKT5|A0A3Q1LKT5_BOVIN Rac/Cdc42 guanine nucleotide exchange factor 6 OS=Bos taurus OX=9913 PE=4 SV=1	441	S	AESSSKTSVLP****	Q15052	ARHGEF6	Q9P286	PAK5	String	STE/STE20	2.34	1.22
tr|A0A3Q1LKT5|A0A3Q1LKT5_BOVIN Rac/Cdc42 guanine nucleotide exchange factor 6 OS=Bos taurus OX=9913 PE=4 SV=1	441	S	AESSSKTSVLP****	Q15052	ARHGEF6	O95747	OSR1	String	STE/STE20	2.34	1.22
tr|A0A3Q1LKT5|A0A3Q1LKT5_BOVIN Rac/Cdc42 guanine nucleotide exchange factor 6 OS=Bos taurus OX=9913 PE=4 SV=1	441	S	AESSSKTSVLP****	Q15052	ARHGEF6	Q9P289	MST4	String	STE/STE20	2.34	1.22
tr|A0A3Q1LKT5|A0A3Q1LKT5_BOVIN Rac/Cdc42 guanine nucleotide exchange factor 6 OS=Bos taurus OX=9913 PE=4 SV=1	441	S	AESSSKTSVLP****	Q15052	ARHGEF6	Q7Z2Y5	NRK	String	STE/STE20	2.34	1.22
tr|A0A3Q1LKT5|A0A3Q1LKT5_BOVIN Rac/Cdc42 guanine nucleotide exchange factor 6 OS=Bos taurus OX=9913 PE=4 SV=1	441	S	AESSSKTSVLP****	Q15052	ARHGEF6	P36897	TGFbR1	Exp.&String	TKL/STKR	4.44	1.78
tr|A0A3Q1LKT5|A0A3Q1LKT5_BOVIN Rac/Cdc42 guanine nucleotide exchange factor 6 OS=Bos taurus OX=9913 PE=4 SV=1	441	S	AESSSKTSVLP****	Q15052	ARHGEF6	Q16671	MISR2	Exp.&String	TKL/STKR	4.44	1.78
tr|A0A3Q1LKT5|A0A3Q1LKT5_BOVIN Rac/Cdc42 guanine nucleotide exchange factor 6 OS=Bos taurus OX=9913 PE=4 SV=1	441	S	AESSSKTSVLP****	Q15052	ARHGEF6	P36896	ALK4	Exp.&String	TKL/STKR	4.44	1.78
tr|A0A3Q1LKT5|A0A3Q1LKT5_BOVIN Rac/Cdc42 guanine nucleotide exchange factor 6 OS=Bos taurus OX=9913 PE=4 SV=1	441	S	AESSSKTSVLP****	Q15052	ARHGEF6	P37023	ALK1	Exp.&String	TKL/STKR	4.44	1.78
tr|A0A3Q1LKT5|A0A3Q1LKT5_BOVIN Rac/Cdc42 guanine nucleotide exchange factor 6 OS=Bos taurus OX=9913 PE=4 SV=1	441	S	AESSSKTSVLP****	Q15052	ARHGEF6	Q04771	ALK2	Exp.&String	TKL/STKR	4.44	1.78
tr|A0A3Q1LKT5|A0A3Q1LKT5_BOVIN Rac/Cdc42 guanine nucleotide exchange factor 6 OS=Bos taurus OX=9913 PE=4 SV=1	441	S	AESSSKTSVLP****	Q15052	ARHGEF6	B4DSV1	BMPR1B	Exp.&String	TKL/STKR	4.44	1.78
tr|A0A3Q1LKT5|A0A3Q1LKT5_BOVIN Rac/Cdc42 guanine nucleotide exchange factor 6 OS=Bos taurus OX=9913 PE=4 SV=1	441	S	AESSSKTSVLP****	Q15052	ARHGEF6	D2JYI1	TGFbR2	String	TKL/STKR	4.44	1.78
tr|A0A3Q1LKT5|A0A3Q1LKT5_BOVIN Rac/Cdc42 guanine nucleotide exchange factor 6 OS=Bos taurus OX=9913 PE=4 SV=1	441	S	AESSSKTSVLP****	Q15052	ARHGEF6	Q13705	ACTR2B	String	TKL/STKR	4.44	1.78
tr|A0A3Q1LKT5|A0A3Q1LKT5_BOVIN Rac/Cdc42 guanine nucleotide exchange factor 6 OS=Bos taurus OX=9913 PE=4 SV=1	441	S	AESSSKTSVLP****	Q15052	ARHGEF6	Q13873	BMPR2	String	TKL/STKR	4.44	1.78
tr|A0A3Q1LKT5|A0A3Q1LKT5_BOVIN Rac/Cdc42 guanine nucleotide exchange factor 6 OS=Bos taurus OX=9913 PE=4 SV=1	441	S	AESSSKTSVLP****	Q15052	ARHGEF6	Q8NER5	ALK7	String	TKL/STKR	4.44	1.78
tr|A0A3Q1LKT5|A0A3Q1LKT5_BOVIN Rac/Cdc42 guanine nucleotide exchange factor 6 OS=Bos taurus OX=9913 PE=4 SV=1	441	S	AESSSKTSVLP****	Q15052	ARHGEF6	P27037	ACTR2	String	TKL/STKR	4.44	1.78
tr|A0A3Q1LLS4|A0A3Q1LLS4_BOVIN RAN binding protein 2 OS=Bos taurus OX=9913 GN=RANBP2 PE=4 SV=1	4	S	****MRRSKADVDRH	P49792	RANBP2	Q13555	CaMK2g	String	CAMK/CAMK2	1.66	1.21
tr|A0A3Q1LLS4|A0A3Q1LLS4_BOVIN RAN binding protein 2 OS=Bos taurus OX=9913 GN=RANBP2 PE=4 SV=1	4	S	****MRRSKADVDRH	P49792	RANBP2	Q13554	CaMK2b	String	CAMK/CAMK2	1.66	1.21
tr|A0A3Q1LLS4|A0A3Q1LLS4_BOVIN RAN binding protein 2 OS=Bos taurus OX=9913 GN=RANBP2 PE=4 SV=1	4	S	****MRRSKADVDRH	P49792	RANBP2	Q13557	CaMK2d	String	CAMK/CAMK2	1.66	1.21
tr|A0A3Q1LLS4|A0A3Q1LLS4_BOVIN RAN binding protein 2 OS=Bos taurus OX=9913 GN=RANBP2 PE=4 SV=1	4	S	****MRRSKADVDRH	P49792	RANBP2	Q7L7X3	TAO1	String	STE/STE20	1.35	1.22
tr|A0A3Q1LLS4|A0A3Q1LLS4_BOVIN RAN binding protein 2 OS=Bos taurus OX=9913 GN=RANBP2 PE=4 SV=1	4	S	****MRRSKADVDRH	P49792	RANBP2	Q9Y4K4	KHS1	String	STE/STE20	1.35	1.22
tr|A0A3Q1LLS4|A0A3Q1LLS4_BOVIN RAN binding protein 2 OS=Bos taurus OX=9913 GN=RANBP2 PE=4 SV=1	4	S	****MRRSKADVDRH	P49792	RANBP2	Q8NEV4	MYO3A	String	STE/STE20	1.35	1.22
tr|A0A3Q1LLS4|A0A3Q1LLS4_BOVIN RAN binding protein 2 OS=Bos taurus OX=9913 GN=RANBP2 PE=4 SV=1	4	S	****MRRSKADVDRH	P49792	RANBP2	Q9H2K8	TAO3	String	STE/STE20	1.35	1.22
tr|A0A3Q1LLS4|A0A3Q1LLS4_BOVIN RAN binding protein 2 OS=Bos taurus OX=9913 GN=RANBP2 PE=4 SV=1	4	S	****MRRSKADVDRH	P49792	RANBP2	Q53TX8	HGK	String	STE/STE20	1.35	1.22
tr|A0A3Q1LLS4|A0A3Q1LLS4_BOVIN RAN binding protein 2 OS=Bos taurus OX=9913 GN=RANBP2 PE=4 SV=1	4	S	****MRRSKADVDRH	P49792	RANBP2	D3DRA1	SLK	String	STE/STE20	1.35	1.22
tr|A0A3Q1LLS4|A0A3Q1LLS4_BOVIN RAN binding protein 2 OS=Bos taurus OX=9913 GN=RANBP2 PE=4 SV=1	4	S	****MRRSKADVDRH	P49792	RANBP2	Q13153	PAK1	String	STE/STE20	1.35	1.22
tr|A0A3Q1LLS4|A0A3Q1LLS4_BOVIN RAN binding protein 2 OS=Bos taurus OX=9913 GN=RANBP2 PE=4 SV=1	4	S	****MRRSKADVDRH	P49792	RANBP2	Q8N4C8	MINK	String	STE/STE20	1.35	1.22
tr|A0A3Q1LLS4|A0A3Q1LLS4_BOVIN RAN binding protein 2 OS=Bos taurus OX=9913 GN=RANBP2 PE=4 SV=1	4	S	****MRRSKADVDRH	P49792	RANBP2	Q9C0K7	STLK6	String	STE/STE20	1.35	1.22
tr|A0A3Q1LLS4|A0A3Q1LLS4_BOVIN RAN binding protein 2 OS=Bos taurus OX=9913 GN=RANBP2 PE=4 SV=1	4	S	****MRRSKADVDRH	P49792	RANBP2	O96013	PAK4	String	STE/STE20	1.35	1.22
tr|A0A3Q1LLS4|A0A3Q1LLS4_BOVIN RAN binding protein 2 OS=Bos taurus OX=9913 GN=RANBP2 PE=4 SV=1	4	S	****MRRSKADVDRH	P49792	RANBP2	Q92918	HPK1	String	STE/STE20	1.35	1.22
tr|A0A3Q1LLS4|A0A3Q1LLS4_BOVIN RAN binding protein 2 OS=Bos taurus OX=9913 GN=RANBP2 PE=4 SV=1	4	S	****MRRSKADVDRH	P49792	RANBP2	O00506	YSK1	String	STE/STE20	1.35	1.22
tr|A0A3Q1LLS4|A0A3Q1LLS4_BOVIN RAN binding protein 2 OS=Bos taurus OX=9913 GN=RANBP2 PE=4 SV=1	4	S	****MRRSKADVDRH	P49792	RANBP2	Q13177	PAK2	String	STE/STE20	1.35	1.22
tr|A0A3Q1LLS4|A0A3Q1LLS4_BOVIN RAN binding protein 2 OS=Bos taurus OX=9913 GN=RANBP2 PE=4 SV=1	4	S	****MRRSKADVDRH	P49792	RANBP2	O94804	LOK	String	STE/STE20	1.35	1.22
tr|A0A3Q1LLS4|A0A3Q1LLS4_BOVIN RAN binding protein 2 OS=Bos taurus OX=9913 GN=RANBP2 PE=4 SV=1	4	S	****MRRSKADVDRH	P49792	RANBP2	Q7RTN6	STLK5	String	STE/STE20	1.35	1.22
tr|A0A3Q1LLS4|A0A3Q1LLS4_BOVIN RAN binding protein 2 OS=Bos taurus OX=9913 GN=RANBP2 PE=4 SV=1	4	S	****MRRSKADVDRH	P49792	RANBP2	C9J3X5	MYO3B	String	STE/STE20	1.35	1.22
tr|A0A3Q1LLS4|A0A3Q1LLS4_BOVIN RAN binding protein 2 OS=Bos taurus OX=9913 GN=RANBP2 PE=4 SV=1	4	S	****MRRSKADVDRH	P49792	RANBP2	Q8IVH8	KHS2	String	STE/STE20	1.35	1.22
tr|A0A3Q1LLS4|A0A3Q1LLS4_BOVIN RAN binding protein 2 OS=Bos taurus OX=9913 GN=RANBP2 PE=4 SV=1	4	S	****MRRSKADVDRH	P49792	RANBP2	Q9P286	PAK5	String	STE/STE20	1.35	1.22
tr|A0A3Q1LLS4|A0A3Q1LLS4_BOVIN RAN binding protein 2 OS=Bos taurus OX=9913 GN=RANBP2 PE=4 SV=1	4	S	****MRRSKADVDRH	P49792	RANBP2	O95747	OSR1	String	STE/STE20	1.35	1.22
tr|A0A3Q1LLS4|A0A3Q1LLS4_BOVIN RAN binding protein 2 OS=Bos taurus OX=9913 GN=RANBP2 PE=4 SV=1	4	S	****MRRSKADVDRH	P49792	RANBP2	Q9P289	MST4	String	STE/STE20	1.35	1.22
tr|A0A3Q1LLS4|A0A3Q1LLS4_BOVIN RAN binding protein 2 OS=Bos taurus OX=9913 GN=RANBP2 PE=4 SV=1	4	S	****MRRSKADVDRH	P49792	RANBP2	Q7Z2Y5	NRK	String	STE/STE20	1.35	1.22
tr|A0A3Q1LLS4|A0A3Q1LLS4_BOVIN RAN binding protein 2 OS=Bos taurus OX=9913 GN=RANBP2 PE=4 SV=1	4	S	****MRRSKADVDRH	P49792	RANBP2	C7G533	AurB	String	Other/AUR/AUR-B	4.38	1.63
tr|A0A3Q1LLS4|A0A3Q1LLS4_BOVIN RAN binding protein 2 OS=Bos taurus OX=9913 GN=RANBP2 PE=4 SV=1	14	S	DVDRHIASVQGSAPS	P49792	RANBP2	Q13555	CaMK2g	String	CAMK/CAMK2	1.37	1.21
tr|A0A3Q1LLS4|A0A3Q1LLS4_BOVIN RAN binding protein 2 OS=Bos taurus OX=9913 GN=RANBP2 PE=4 SV=1	14	S	DVDRHIASVQGSAPS	P49792	RANBP2	Q13554	CaMK2b	String	CAMK/CAMK2	1.37	1.21
tr|A0A3Q1LLS4|A0A3Q1LLS4_BOVIN RAN binding protein 2 OS=Bos taurus OX=9913 GN=RANBP2 PE=4 SV=1	14	S	DVDRHIASVQGSAPS	P49792	RANBP2	Q13557	CaMK2d	String	CAMK/CAMK2	1.37	1.21
tr|A0A3Q1LLS4|A0A3Q1LLS4_BOVIN RAN binding protein 2 OS=Bos taurus OX=9913 GN=RANBP2 PE=4 SV=1	14	S	DVDRHIASVQGSAPS	P49792	RANBP2	C7G533	AurB	String	Other/AUR/AUR-B	1.66	1.63
tr|A0A3Q1LLS4|A0A3Q1LLS4_BOVIN RAN binding protein 2 OS=Bos taurus OX=9913 GN=RANBP2 PE=4 SV=1	21	S	SVQGSAPSPREKSMK	P49792	RANBP2	P06493	CDC2	String	CMGC/CDK/CDC2	4.99	1.12
tr|A0A3Q1LLS4|A0A3Q1LLS4_BOVIN RAN binding protein 2 OS=Bos taurus OX=9913 GN=RANBP2 PE=4 SV=1	21	S	SVQGSAPSPREKSMK	P49792	RANBP2	P24941	CDK2	String	CMGC/CDK/CDC2	4.99	1.12
tr|A0A3Q1LLS4|A0A3Q1LLS4_BOVIN RAN binding protein 2 OS=Bos taurus OX=9913 GN=RANBP2 PE=4 SV=1	21	S	SVQGSAPSPREKSMK	P49792	RANBP2	P42345	FRAP	String	Atypical/PIKK/FRAP	4.13	2.08
tr|A0A3Q1LLS4|A0A3Q1LLS4_BOVIN RAN binding protein 2 OS=Bos taurus OX=9913 GN=RANBP2 PE=4 SV=1	26	S	APSPREKSMKGFYFA	P49792	RANBP2	Q13555	CaMK2g	String	CAMK/CAMK2	1.64	1.21
tr|A0A3Q1LLS4|A0A3Q1LLS4_BOVIN RAN binding protein 2 OS=Bos taurus OX=9913 GN=RANBP2 PE=4 SV=1	26	S	APSPREKSMKGFYFA	P49792	RANBP2	Q13554	CaMK2b	String	CAMK/CAMK2	1.64	1.21
tr|A0A3Q1LLS4|A0A3Q1LLS4_BOVIN RAN binding protein 2 OS=Bos taurus OX=9913 GN=RANBP2 PE=4 SV=1	26	S	APSPREKSMKGFYFA	P49792	RANBP2	Q13557	CaMK2d	String	CAMK/CAMK2	1.64	1.21
tr|A0A3Q1LLS4|A0A3Q1LLS4_BOVIN RAN binding protein 2 OS=Bos taurus OX=9913 GN=RANBP2 PE=4 SV=1	26	S	APSPREKSMKGFYFA	P49792	RANBP2	Q7L7X3	TAO1	String	STE/STE20	1.74	1.22
tr|A0A3Q1LLS4|A0A3Q1LLS4_BOVIN RAN binding protein 2 OS=Bos taurus OX=9913 GN=RANBP2 PE=4 SV=1	26	S	APSPREKSMKGFYFA	P49792	RANBP2	Q9Y4K4	KHS1	String	STE/STE20	1.74	1.22
tr|A0A3Q1LLS4|A0A3Q1LLS4_BOVIN RAN binding protein 2 OS=Bos taurus OX=9913 GN=RANBP2 PE=4 SV=1	26	S	APSPREKSMKGFYFA	P49792	RANBP2	Q8NEV4	MYO3A	String	STE/STE20	1.74	1.22
tr|A0A3Q1LLS4|A0A3Q1LLS4_BOVIN RAN binding protein 2 OS=Bos taurus OX=9913 GN=RANBP2 PE=4 SV=1	26	S	APSPREKSMKGFYFA	P49792	RANBP2	Q9H2K8	TAO3	String	STE/STE20	1.74	1.22
tr|A0A3Q1LLS4|A0A3Q1LLS4_BOVIN RAN binding protein 2 OS=Bos taurus OX=9913 GN=RANBP2 PE=4 SV=1	26	S	APSPREKSMKGFYFA	P49792	RANBP2	Q53TX8	HGK	String	STE/STE20	1.74	1.22
tr|A0A3Q1LLS4|A0A3Q1LLS4_BOVIN RAN binding protein 2 OS=Bos taurus OX=9913 GN=RANBP2 PE=4 SV=1	26	S	APSPREKSMKGFYFA	P49792	RANBP2	D3DRA1	SLK	String	STE/STE20	1.74	1.22
tr|A0A3Q1LLS4|A0A3Q1LLS4_BOVIN RAN binding protein 2 OS=Bos taurus OX=9913 GN=RANBP2 PE=4 SV=1	26	S	APSPREKSMKGFYFA	P49792	RANBP2	Q13153	PAK1	String	STE/STE20	1.74	1.22
tr|A0A3Q1LLS4|A0A3Q1LLS4_BOVIN RAN binding protein 2 OS=Bos taurus OX=9913 GN=RANBP2 PE=4 SV=1	26	S	APSPREKSMKGFYFA	P49792	RANBP2	Q8N4C8	MINK	String	STE/STE20	1.74	1.22
tr|A0A3Q1LLS4|A0A3Q1LLS4_BOVIN RAN binding protein 2 OS=Bos taurus OX=9913 GN=RANBP2 PE=4 SV=1	26	S	APSPREKSMKGFYFA	P49792	RANBP2	Q9C0K7	STLK6	String	STE/STE20	1.74	1.22
tr|A0A3Q1LLS4|A0A3Q1LLS4_BOVIN RAN binding protein 2 OS=Bos taurus OX=9913 GN=RANBP2 PE=4 SV=1	26	S	APSPREKSMKGFYFA	P49792	RANBP2	O96013	PAK4	String	STE/STE20	1.74	1.22
tr|A0A3Q1LLS4|A0A3Q1LLS4_BOVIN RAN binding protein 2 OS=Bos taurus OX=9913 GN=RANBP2 PE=4 SV=1	26	S	APSPREKSMKGFYFA	P49792	RANBP2	Q92918	HPK1	String	STE/STE20	1.74	1.22
tr|A0A3Q1LLS4|A0A3Q1LLS4_BOVIN RAN binding protein 2 OS=Bos taurus OX=9913 GN=RANBP2 PE=4 SV=1	26	S	APSPREKSMKGFYFA	P49792	RANBP2	O00506	YSK1	String	STE/STE20	1.74	1.22
tr|A0A3Q1LLS4|A0A3Q1LLS4_BOVIN RAN binding protein 2 OS=Bos taurus OX=9913 GN=RANBP2 PE=4 SV=1	26	S	APSPREKSMKGFYFA	P49792	RANBP2	Q13177	PAK2	String	STE/STE20	1.74	1.22
tr|A0A3Q1LLS4|A0A3Q1LLS4_BOVIN RAN binding protein 2 OS=Bos taurus OX=9913 GN=RANBP2 PE=4 SV=1	26	S	APSPREKSMKGFYFA	P49792	RANBP2	O94804	LOK	String	STE/STE20	1.74	1.22
tr|A0A3Q1LLS4|A0A3Q1LLS4_BOVIN RAN binding protein 2 OS=Bos taurus OX=9913 GN=RANBP2 PE=4 SV=1	26	S	APSPREKSMKGFYFA	P49792	RANBP2	Q7RTN6	STLK5	String	STE/STE20	1.74	1.22
tr|A0A3Q1LLS4|A0A3Q1LLS4_BOVIN RAN binding protein 2 OS=Bos taurus OX=9913 GN=RANBP2 PE=4 SV=1	26	S	APSPREKSMKGFYFA	P49792	RANBP2	C9J3X5	MYO3B	String	STE/STE20	1.74	1.22
tr|A0A3Q1LLS4|A0A3Q1LLS4_BOVIN RAN binding protein 2 OS=Bos taurus OX=9913 GN=RANBP2 PE=4 SV=1	26	S	APSPREKSMKGFYFA	P49792	RANBP2	Q8IVH8	KHS2	String	STE/STE20	1.74	1.22
tr|A0A3Q1LLS4|A0A3Q1LLS4_BOVIN RAN binding protein 2 OS=Bos taurus OX=9913 GN=RANBP2 PE=4 SV=1	26	S	APSPREKSMKGFYFA	P49792	RANBP2	Q9P286	PAK5	String	STE/STE20	1.74	1.22
tr|A0A3Q1LLS4|A0A3Q1LLS4_BOVIN RAN binding protein 2 OS=Bos taurus OX=9913 GN=RANBP2 PE=4 SV=1	26	S	APSPREKSMKGFYFA	P49792	RANBP2	O95747	OSR1	String	STE/STE20	1.74	1.22
tr|A0A3Q1LLS4|A0A3Q1LLS4_BOVIN RAN binding protein 2 OS=Bos taurus OX=9913 GN=RANBP2 PE=4 SV=1	26	S	APSPREKSMKGFYFA	P49792	RANBP2	Q9P289	MST4	String	STE/STE20	1.74	1.22
tr|A0A3Q1LLS4|A0A3Q1LLS4_BOVIN RAN binding protein 2 OS=Bos taurus OX=9913 GN=RANBP2 PE=4 SV=1	26	S	APSPREKSMKGFYFA	P49792	RANBP2	Q7Z2Y5	NRK	String	STE/STE20	1.74	1.22
tr|A0A3Q1LLS4|A0A3Q1LLS4_BOVIN RAN binding protein 2 OS=Bos taurus OX=9913 GN=RANBP2 PE=4 SV=1	26	S	APSPREKSMKGFYFA	P49792	RANBP2	C7G533	AurB	String	Other/AUR/AUR-B	1.72	1.63
tr|A0A3Q1LLS4|A0A3Q1LLS4_BOVIN RAN binding protein 2 OS=Bos taurus OX=9913 GN=RANBP2 PE=4 SV=1	37	Y	FYFAKLYYEAKEYDL	P49792	RANBP2	Q9UM73	ALK	String	TK/Alk	3	1.5
tr|A0A3Q1LLS4|A0A3Q1LLS4_BOVIN RAN binding protein 2 OS=Bos taurus OX=9913 GN=RANBP2 PE=4 SV=1	37	Y	FYFAKLYYEAKEYDL	P49792	RANBP2	P29376	LTK	String	TK/Alk	3	1.5
tr|A0A3Q1LLS4|A0A3Q1LLS4_BOVIN RAN binding protein 2 OS=Bos taurus OX=9913 GN=RANBP2 PE=4 SV=1	37	Y	FYFAKLYYEAKEYDL	P49792	RANBP2	P04629	TRKA	String	TK/Trk	2.62	1.94
tr|A0A3Q1LLS4|A0A3Q1LLS4_BOVIN RAN binding protein 2 OS=Bos taurus OX=9913 GN=RANBP2 PE=4 SV=1	37	Y	FYFAKLYYEAKEYDL	P49792	RANBP2	Q16288	TRKC	String	TK/Trk	2.62	1.94
tr|A0A3Q1LLS4|A0A3Q1LLS4_BOVIN RAN binding protein 2 OS=Bos taurus OX=9913 GN=RANBP2 PE=4 SV=1	52	Y	AKKYISTYINVQERD	P49792	RANBP2	P04629	TRKA	String	TK/Trk	2.38	1.94
tr|A0A3Q1LLS4|A0A3Q1LLS4_BOVIN RAN binding protein 2 OS=Bos taurus OX=9913 GN=RANBP2 PE=4 SV=1	52	Y	AKKYISTYINVQERD	P49792	RANBP2	Q16288	TRKC	String	TK/Trk	2.38	1.94
tr|A0A3Q1LLS4|A0A3Q1LLS4_BOVIN RAN binding protein 2 OS=Bos taurus OX=9913 GN=RANBP2 PE=4 SV=1	86	S	AVECYKRSVELNPTQ	P49792	RANBP2	P53350	PLK1	String	Other/PLK	1.12	1.07
tr|A0A3Q1LLS4|A0A3Q1LLS4_BOVIN RAN binding protein 2 OS=Bos taurus OX=9913 GN=RANBP2 PE=4 SV=1	86	S	AVECYKRSVELNPTQ	P49792	RANBP2	O00444	PLK4	String	Other/PLK	1.12	1.07
tr|A0A3Q1LLS4|A0A3Q1LLS4_BOVIN RAN binding protein 2 OS=Bos taurus OX=9913 GN=RANBP2 PE=4 SV=1	86	S	AVECYKRSVELNPTQ	P49792	RANBP2	Q9NYY3	PLK2	String	Other/PLK	1.12	1.07
tr|A0A3Q1LLS4|A0A3Q1LLS4_BOVIN RAN binding protein 2 OS=Bos taurus OX=9913 GN=RANBP2 PE=4 SV=1	128	S	AAKLFPGSPAIYKLK	P49792	RANBP2	P06493	CDC2	String	CMGC/CDK/CDC2	2.48	1.12
tr|A0A3Q1LLS4|A0A3Q1LLS4_BOVIN RAN binding protein 2 OS=Bos taurus OX=9913 GN=RANBP2 PE=4 SV=1	128	S	AAKLFPGSPAIYKLK	P49792	RANBP2	P24941	CDK2	String	CMGC/CDK/CDC2	2.48	1.12
tr|A0A3Q1LLS4|A0A3Q1LLS4_BOVIN RAN binding protein 2 OS=Bos taurus OX=9913 GN=RANBP2 PE=4 SV=1	128	S	AAKLFPGSPAIYKLK	P49792	RANBP2	P42345	FRAP	String	Atypical/PIKK/FRAP	2.2	2.08
tr|A0A3Q1LLS4|A0A3Q1LLS4_BOVIN RAN binding protein 2 OS=Bos taurus OX=9913 GN=RANBP2 PE=4 SV=1	132	Y	FPGSPAIYKLKEQLL	P49792	RANBP2	Q9UM73	ALK	String	TK/Alk	3	1.5
tr|A0A3Q1LLS4|A0A3Q1LLS4_BOVIN RAN binding protein 2 OS=Bos taurus OX=9913 GN=RANBP2 PE=4 SV=1	132	Y	FPGSPAIYKLKEQLL	P49792	RANBP2	P29376	LTK	String	TK/Alk	3	1.5
tr|A0A3Q1LLS4|A0A3Q1LLS4_BOVIN RAN binding protein 2 OS=Bos taurus OX=9913 GN=RANBP2 PE=4 SV=1	159	Y	DLIQSELYARPDDVH	P49792	RANBP2	P21802	FGFR2	String	TK/FGFR	2.73	1.84
tr|A0A3Q1LLS4|A0A3Q1LLS4_BOVIN RAN binding protein 2 OS=Bos taurus OX=9913 GN=RANBP2 PE=4 SV=1	159	Y	DLIQSELYARPDDVH	P49792	RANBP2	P22455	FGFR4	String	TK/FGFR	2.73	1.84
tr|A0A3Q1LLS4|A0A3Q1LLS4_BOVIN RAN binding protein 2 OS=Bos taurus OX=9913 GN=RANBP2 PE=4 SV=1	159	Y	DLIQSELYARPDDVH	P49792	RANBP2	P04629	TRKA	String	TK/Trk	2.46	1.94
tr|A0A3Q1LLS4|A0A3Q1LLS4_BOVIN RAN binding protein 2 OS=Bos taurus OX=9913 GN=RANBP2 PE=4 SV=1	159	Y	DLIQSELYARPDDVH	P49792	RANBP2	Q16288	TRKC	String	TK/Trk	2.46	1.94
tr|A0A3Q1LLS4|A0A3Q1LLS4_BOVIN RAN binding protein 2 OS=Bos taurus OX=9913 GN=RANBP2 PE=4 SV=1	175	Y	NIRLVELYRSNSRLR	P49792	RANBP2	Q9UM73	ALK	String	TK/Alk	1.5	1.5
tr|A0A3Q1LLS4|A0A3Q1LLS4_BOVIN RAN binding protein 2 OS=Bos taurus OX=9913 GN=RANBP2 PE=4 SV=1	175	Y	NIRLVELYRSNSRLR	P49792	RANBP2	P29376	LTK	String	TK/Alk	1.5	1.5
tr|A0A3Q1LLS4|A0A3Q1LLS4_BOVIN RAN binding protein 2 OS=Bos taurus OX=9913 GN=RANBP2 PE=4 SV=1	175	Y	NIRLVELYRSNSRLR	P49792	RANBP2	P04629	TRKA	String	TK/Trk	2	1.94
tr|A0A3Q1LLS4|A0A3Q1LLS4_BOVIN RAN binding protein 2 OS=Bos taurus OX=9913 GN=RANBP2 PE=4 SV=1	175	Y	NIRLVELYRSNSRLR	P49792	RANBP2	Q16288	TRKC	String	TK/Trk	2	1.94
tr|A0A3Q1LLS4|A0A3Q1LLS4_BOVIN RAN binding protein 2 OS=Bos taurus OX=9913 GN=RANBP2 PE=4 SV=1	179	S	VELYRSNSRLRDAVA	P49792	RANBP2	Q13555	CaMK2g	String	CAMK/CAMK2	2.87	1.21
tr|A0A3Q1LLS4|A0A3Q1LLS4_BOVIN RAN binding protein 2 OS=Bos taurus OX=9913 GN=RANBP2 PE=4 SV=1	179	S	VELYRSNSRLRDAVA	P49792	RANBP2	Q13554	CaMK2b	String	CAMK/CAMK2	2.87	1.21
tr|A0A3Q1LLS4|A0A3Q1LLS4_BOVIN RAN binding protein 2 OS=Bos taurus OX=9913 GN=RANBP2 PE=4 SV=1	179	S	VELYRSNSRLRDAVA	P49792	RANBP2	Q13557	CaMK2d	String	CAMK/CAMK2	2.87	1.21
tr|A0A3Q1LLS4|A0A3Q1LLS4_BOVIN RAN binding protein 2 OS=Bos taurus OX=9913 GN=RANBP2 PE=4 SV=1	179	S	VELYRSNSRLRDAVA	P49792	RANBP2	P53350	PLK1	String	Other/PLK	1.23	1.07
tr|A0A3Q1LLS4|A0A3Q1LLS4_BOVIN RAN binding protein 2 OS=Bos taurus OX=9913 GN=RANBP2 PE=4 SV=1	179	S	VELYRSNSRLRDAVA	P49792	RANBP2	O00444	PLK4	String	Other/PLK	1.23	1.07
tr|A0A3Q1LLS4|A0A3Q1LLS4_BOVIN RAN binding protein 2 OS=Bos taurus OX=9913 GN=RANBP2 PE=4 SV=1	179	S	VELYRSNSRLRDAVA	P49792	RANBP2	Q9NYY3	PLK2	String	Other/PLK	1.23	1.07
tr|A0A3Q1LLS4|A0A3Q1LLS4_BOVIN RAN binding protein 2 OS=Bos taurus OX=9913 GN=RANBP2 PE=4 SV=1	195	T	CHQAERNTALRSSLE	P49792	RANBP2	Q7L7X3	TAO1	String	STE/STE20	1.41	1.22
tr|A0A3Q1LLS4|A0A3Q1LLS4_BOVIN RAN binding protein 2 OS=Bos taurus OX=9913 GN=RANBP2 PE=4 SV=1	195	T	CHQAERNTALRSSLE	P49792	RANBP2	Q9Y4K4	KHS1	String	STE/STE20	1.41	1.22
tr|A0A3Q1LLS4|A0A3Q1LLS4_BOVIN RAN binding protein 2 OS=Bos taurus OX=9913 GN=RANBP2 PE=4 SV=1	195	T	CHQAERNTALRSSLE	P49792	RANBP2	Q8NEV4	MYO3A	String	STE/STE20	1.41	1.22
tr|A0A3Q1LLS4|A0A3Q1LLS4_BOVIN RAN binding protein 2 OS=Bos taurus OX=9913 GN=RANBP2 PE=4 SV=1	195	T	CHQAERNTALRSSLE	P49792	RANBP2	Q9H2K8	TAO3	String	STE/STE20	1.41	1.22
tr|A0A3Q1LLS4|A0A3Q1LLS4_BOVIN RAN binding protein 2 OS=Bos taurus OX=9913 GN=RANBP2 PE=4 SV=1	195	T	CHQAERNTALRSSLE	P49792	RANBP2	Q53TX8	HGK	String	STE/STE20	1.41	1.22
tr|A0A3Q1LLS4|A0A3Q1LLS4_BOVIN RAN binding protein 2 OS=Bos taurus OX=9913 GN=RANBP2 PE=4 SV=1	195	T	CHQAERNTALRSSLE	P49792	RANBP2	D3DRA1	SLK	String	STE/STE20	1.41	1.22
tr|A0A3Q1LLS4|A0A3Q1LLS4_BOVIN RAN binding protein 2 OS=Bos taurus OX=9913 GN=RANBP2 PE=4 SV=1	195	T	CHQAERNTALRSSLE	P49792	RANBP2	Q13153	PAK1	String	STE/STE20	1.41	1.22
tr|A0A3Q1LLS4|A0A3Q1LLS4_BOVIN RAN binding protein 2 OS=Bos taurus OX=9913 GN=RANBP2 PE=4 SV=1	195	T	CHQAERNTALRSSLE	P49792	RANBP2	Q8N4C8	MINK	String	STE/STE20	1.41	1.22
tr|A0A3Q1LLS4|A0A3Q1LLS4_BOVIN RAN binding protein 2 OS=Bos taurus OX=9913 GN=RANBP2 PE=4 SV=1	195	T	CHQAERNTALRSSLE	P49792	RANBP2	Q9C0K7	STLK6	String	STE/STE20	1.41	1.22
tr|A0A3Q1LLS4|A0A3Q1LLS4_BOVIN RAN binding protein 2 OS=Bos taurus OX=9913 GN=RANBP2 PE=4 SV=1	195	T	CHQAERNTALRSSLE	P49792	RANBP2	O96013	PAK4	String	STE/STE20	1.41	1.22
tr|A0A3Q1LLS4|A0A3Q1LLS4_BOVIN RAN binding protein 2 OS=Bos taurus OX=9913 GN=RANBP2 PE=4 SV=1	195	T	CHQAERNTALRSSLE	P49792	RANBP2	Q92918	HPK1	String	STE/STE20	1.41	1.22
tr|A0A3Q1LLS4|A0A3Q1LLS4_BOVIN RAN binding protein 2 OS=Bos taurus OX=9913 GN=RANBP2 PE=4 SV=1	195	T	CHQAERNTALRSSLE	P49792	RANBP2	O00506	YSK1	String	STE/STE20	1.41	1.22
tr|A0A3Q1LLS4|A0A3Q1LLS4_BOVIN RAN binding protein 2 OS=Bos taurus OX=9913 GN=RANBP2 PE=4 SV=1	195	T	CHQAERNTALRSSLE	P49792	RANBP2	Q13177	PAK2	String	STE/STE20	1.41	1.22
tr|A0A3Q1LLS4|A0A3Q1LLS4_BOVIN RAN binding protein 2 OS=Bos taurus OX=9913 GN=RANBP2 PE=4 SV=1	195	T	CHQAERNTALRSSLE	P49792	RANBP2	O94804	LOK	String	STE/STE20	1.41	1.22
tr|A0A3Q1LLS4|A0A3Q1LLS4_BOVIN RAN binding protein 2 OS=Bos taurus OX=9913 GN=RANBP2 PE=4 SV=1	195	T	CHQAERNTALRSSLE	P49792	RANBP2	Q7RTN6	STLK5	String	STE/STE20	1.41	1.22
tr|A0A3Q1LLS4|A0A3Q1LLS4_BOVIN RAN binding protein 2 OS=Bos taurus OX=9913 GN=RANBP2 PE=4 SV=1	195	T	CHQAERNTALRSSLE	P49792	RANBP2	C9J3X5	MYO3B	String	STE/STE20	1.41	1.22
tr|A0A3Q1LLS4|A0A3Q1LLS4_BOVIN RAN binding protein 2 OS=Bos taurus OX=9913 GN=RANBP2 PE=4 SV=1	195	T	CHQAERNTALRSSLE	P49792	RANBP2	Q8IVH8	KHS2	String	STE/STE20	1.41	1.22
tr|A0A3Q1LLS4|A0A3Q1LLS4_BOVIN RAN binding protein 2 OS=Bos taurus OX=9913 GN=RANBP2 PE=4 SV=1	195	T	CHQAERNTALRSSLE	P49792	RANBP2	Q9P286	PAK5	String	STE/STE20	1.41	1.22
tr|A0A3Q1LLS4|A0A3Q1LLS4_BOVIN RAN binding protein 2 OS=Bos taurus OX=9913 GN=RANBP2 PE=4 SV=1	195	T	CHQAERNTALRSSLE	P49792	RANBP2	O95747	OSR1	String	STE/STE20	1.41	1.22
tr|A0A3Q1LLS4|A0A3Q1LLS4_BOVIN RAN binding protein 2 OS=Bos taurus OX=9913 GN=RANBP2 PE=4 SV=1	195	T	CHQAERNTALRSSLE	P49792	RANBP2	Q9P289	MST4	String	STE/STE20	1.41	1.22
tr|A0A3Q1LLS4|A0A3Q1LLS4_BOVIN RAN binding protein 2 OS=Bos taurus OX=9913 GN=RANBP2 PE=4 SV=1	195	T	CHQAERNTALRSSLE	P49792	RANBP2	Q7Z2Y5	NRK	String	STE/STE20	1.41	1.22
tr|A0A3Q1LLS4|A0A3Q1LLS4_BOVIN RAN binding protein 2 OS=Bos taurus OX=9913 GN=RANBP2 PE=4 SV=1	195	T	CHQAERNTALRSSLE	P49792	RANBP2	C7G533	AurB	String	Other/AUR/AUR-B	3.45	1.63
tr|A0A3Q1LLS4|A0A3Q1LLS4_BOVIN RAN binding protein 2 OS=Bos taurus OX=9913 GN=RANBP2 PE=4 SV=1	200	S	RNTALRSSLEWNSCV	P49792	RANBP2	C7G533	AurB	String	Other/AUR/AUR-B	2.86	1.63
tr|A0A3Q1LLS4|A0A3Q1LLS4_BOVIN RAN binding protein 2 OS=Bos taurus OX=9913 GN=RANBP2 PE=4 SV=1	214	Y	VVQTLKEYLESSQCL	P49792	RANBP2	P21802	FGFR2	String	TK/FGFR	2.73	1.84
tr|A0A3Q1LLS4|A0A3Q1LLS4_BOVIN RAN binding protein 2 OS=Bos taurus OX=9913 GN=RANBP2 PE=4 SV=1	214	Y	VVQTLKEYLESSQCL	P49792	RANBP2	P22455	FGFR4	String	TK/FGFR	2.73	1.84
tr|A0A3Q1LLS4|A0A3Q1LLS4_BOVIN RAN binding protein 2 OS=Bos taurus OX=9913 GN=RANBP2 PE=4 SV=1	218	S	LKEYLESSQCLESDK	P49792	RANBP2	P53350	PLK1	String	Other/PLK	2.1	1.07
tr|A0A3Q1LLS4|A0A3Q1LLS4_BOVIN RAN binding protein 2 OS=Bos taurus OX=9913 GN=RANBP2 PE=4 SV=1	218	S	LKEYLESSQCLESDK	P49792	RANBP2	O00444	PLK4	String	Other/PLK	2.1	1.07
tr|A0A3Q1LLS4|A0A3Q1LLS4_BOVIN RAN binding protein 2 OS=Bos taurus OX=9913 GN=RANBP2 PE=4 SV=1	218	S	LKEYLESSQCLESDK	P49792	RANBP2	Q9NYY3	PLK2	String	Other/PLK	2.1	1.07
tr|A0A3Q1LLS4|A0A3Q1LLS4_BOVIN RAN binding protein 2 OS=Bos taurus OX=9913 GN=RANBP2 PE=4 SV=1	232	S	KSNWRATSQDLLIAY	P49792	RANBP2	Q13555	CaMK2g	String	CAMK/CAMK2	2.06	1.21
tr|A0A3Q1LLS4|A0A3Q1LLS4_BOVIN RAN binding protein 2 OS=Bos taurus OX=9913 GN=RANBP2 PE=4 SV=1	232	S	KSNWRATSQDLLIAY	P49792	RANBP2	Q13554	CaMK2b	String	CAMK/CAMK2	2.06	1.21
tr|A0A3Q1LLS4|A0A3Q1LLS4_BOVIN RAN binding protein 2 OS=Bos taurus OX=9913 GN=RANBP2 PE=4 SV=1	232	S	KSNWRATSQDLLIAY	P49792	RANBP2	Q13557	CaMK2d	String	CAMK/CAMK2	2.06	1.21
tr|A0A3Q1LLS4|A0A3Q1LLS4_BOVIN RAN binding protein 2 OS=Bos taurus OX=9913 GN=RANBP2 PE=4 SV=1	248	S	NLMLLTLSMRDAQES	P49792	RANBP2	P53350	PLK1	String	Other/PLK	1.31	1.07
tr|A0A3Q1LLS4|A0A3Q1LLS4_BOVIN RAN binding protein 2 OS=Bos taurus OX=9913 GN=RANBP2 PE=4 SV=1	248	S	NLMLLTLSMRDAQES	P49792	RANBP2	O00444	PLK4	String	Other/PLK	1.31	1.07
tr|A0A3Q1LLS4|A0A3Q1LLS4_BOVIN RAN binding protein 2 OS=Bos taurus OX=9913 GN=RANBP2 PE=4 SV=1	248	S	NLMLLTLSMRDAQES	P49792	RANBP2	Q9NYY3	PLK2	String	Other/PLK	1.31	1.07
tr|A0A3Q1LLS4|A0A3Q1LLS4_BOVIN RAN binding protein 2 OS=Bos taurus OX=9913 GN=RANBP2 PE=4 SV=1	255	S	SMRDAQESRELLESF	P49792	RANBP2	Q13555	CaMK2g	String	CAMK/CAMK2	1.34	1.21
tr|A0A3Q1LLS4|A0A3Q1LLS4_BOVIN RAN binding protein 2 OS=Bos taurus OX=9913 GN=RANBP2 PE=4 SV=1	255	S	SMRDAQESRELLESF	P49792	RANBP2	Q13554	CaMK2b	String	CAMK/CAMK2	1.34	1.21
tr|A0A3Q1LLS4|A0A3Q1LLS4_BOVIN RAN binding protein 2 OS=Bos taurus OX=9913 GN=RANBP2 PE=4 SV=1	255	S	SMRDAQESRELLESF	P49792	RANBP2	Q13557	CaMK2d	String	CAMK/CAMK2	1.34	1.21
tr|A0A3Q1LLS4|A0A3Q1LLS4_BOVIN RAN binding protein 2 OS=Bos taurus OX=9913 GN=RANBP2 PE=4 SV=1	261	S	ESRELLESFDSALQS	P49792	RANBP2	Q13555	CaMK2g	String	CAMK/CAMK2	1.39	1.21
tr|A0A3Q1LLS4|A0A3Q1LLS4_BOVIN RAN binding protein 2 OS=Bos taurus OX=9913 GN=RANBP2 PE=4 SV=1	261	S	ESRELLESFDSALQS	P49792	RANBP2	Q13554	CaMK2b	String	CAMK/CAMK2	1.39	1.21
tr|A0A3Q1LLS4|A0A3Q1LLS4_BOVIN RAN binding protein 2 OS=Bos taurus OX=9913 GN=RANBP2 PE=4 SV=1	261	S	ESRELLESFDSALQS	P49792	RANBP2	Q13557	CaMK2d	String	CAMK/CAMK2	1.39	1.21
tr|A0A3Q1LLS4|A0A3Q1LLS4_BOVIN RAN binding protein 2 OS=Bos taurus OX=9913 GN=RANBP2 PE=4 SV=1	280	S	AGGNEELSATFLEVR	P49792	RANBP2	Q15835	RHOK	String	AGC/GRK	0.99	0.98
tr|A0A3Q1LLS4|A0A3Q1LLS4_BOVIN RAN binding protein 2 OS=Bos taurus OX=9913 GN=RANBP2 PE=4 SV=1	280	S	AGGNEELSATFLEVR	P49792	RANBP2	P34947	GPRK5	String	AGC/GRK	0.99	0.98
tr|A0A3Q1LLS4|A0A3Q1LLS4_BOVIN RAN binding protein 2 OS=Bos taurus OX=9913 GN=RANBP2 PE=4 SV=1	280	S	AGGNEELSATFLEVR	P49792	RANBP2	P25098	BARK1	String	AGC/GRK	0.99	0.98
tr|A0A3Q1LLS4|A0A3Q1LLS4_BOVIN RAN binding protein 2 OS=Bos taurus OX=9913 GN=RANBP2 PE=4 SV=1	291	Y	LEVRGHFYMHAGSLL	P49792	RANBP2	Q9UM73	ALK	String	TK/Alk	2.33	1.5
tr|A0A3Q1LLS4|A0A3Q1LLS4_BOVIN RAN binding protein 2 OS=Bos taurus OX=9913 GN=RANBP2 PE=4 SV=1	291	Y	LEVRGHFYMHAGSLL	P49792	RANBP2	P29376	LTK	String	TK/Alk	2.33	1.5
tr|A0A3Q1LLS4|A0A3Q1LLS4_BOVIN RAN binding protein 2 OS=Bos taurus OX=9913 GN=RANBP2 PE=4 SV=1	362	S	GHMLLNLSRDKQDFL	P49792	RANBP2	P53350	PLK1	String	Other/PLK	1.5	1.07
tr|A0A3Q1LLS4|A0A3Q1LLS4_BOVIN RAN binding protein 2 OS=Bos taurus OX=9913 GN=RANBP2 PE=4 SV=1	362	S	GHMLLNLSRDKQDFL	P49792	RANBP2	O00444	PLK4	String	Other/PLK	1.5	1.07
tr|A0A3Q1LLS4|A0A3Q1LLS4_BOVIN RAN binding protein 2 OS=Bos taurus OX=9913 GN=RANBP2 PE=4 SV=1	362	S	GHMLLNLSRDKQDFL	P49792	RANBP2	Q9NYY3	PLK2	String	Other/PLK	1.5	1.07
tr|A0A3Q1LLS4|A0A3Q1LLS4_BOVIN RAN binding protein 2 OS=Bos taurus OX=9913 GN=RANBP2 PE=4 SV=1	386	Y	RSGQSALYDALFSRQ	P49792	RANBP2	P21802	FGFR2	String	TK/FGFR	2.43	1.84
tr|A0A3Q1LLS4|A0A3Q1LLS4_BOVIN RAN binding protein 2 OS=Bos taurus OX=9913 GN=RANBP2 PE=4 SV=1	386	Y	RSGQSALYDALFSRQ	P49792	RANBP2	P22455	FGFR4	String	TK/FGFR	2.43	1.84
tr|A0A3Q1LLS4|A0A3Q1LLS4_BOVIN RAN binding protein 2 OS=Bos taurus OX=9913 GN=RANBP2 PE=4 SV=1	422	Y	DPDELARYDVGAIRA	P49792	RANBP2	Q9UM73	ALK	String	TK/Alk	3.5	1.5
tr|A0A3Q1LLS4|A0A3Q1LLS4_BOVIN RAN binding protein 2 OS=Bos taurus OX=9913 GN=RANBP2 PE=4 SV=1	422	Y	DPDELARYDVGAIRA	P49792	RANBP2	P29376	LTK	String	TK/Alk	3.5	1.5
tr|A0A3Q1LLS4|A0A3Q1LLS4_BOVIN RAN binding protein 2 OS=Bos taurus OX=9913 GN=RANBP2 PE=4 SV=1	469	S	HHLPQETSRLETNAP	P49792	RANBP2	P53350	PLK1	String	Other/PLK	1.52	1.07
tr|A0A3Q1LLS4|A0A3Q1LLS4_BOVIN RAN binding protein 2 OS=Bos taurus OX=9913 GN=RANBP2 PE=4 SV=1	469	S	HHLPQETSRLETNAP	P49792	RANBP2	O00444	PLK4	String	Other/PLK	1.52	1.07
tr|A0A3Q1LLS4|A0A3Q1LLS4_BOVIN RAN binding protein 2 OS=Bos taurus OX=9913 GN=RANBP2 PE=4 SV=1	469	S	HHLPQETSRLETNAP	P49792	RANBP2	Q9NYY3	PLK2	String	Other/PLK	1.52	1.07
tr|A0A3Q1LLS4|A0A3Q1LLS4_BOVIN RAN binding protein 2 OS=Bos taurus OX=9913 GN=RANBP2 PE=4 SV=1	510	Y	SNSHCSFYQPLCLPL	P49792	RANBP2	Q9UM73	ALK	String	TK/Alk	1.83	1.5
tr|A0A3Q1LLS4|A0A3Q1LLS4_BOVIN RAN binding protein 2 OS=Bos taurus OX=9913 GN=RANBP2 PE=4 SV=1	510	Y	SNSHCSFYQPLCLPL	P49792	RANBP2	P29376	LTK	String	TK/Alk	1.83	1.5
tr|A0A3Q1LLS4|A0A3Q1LLS4_BOVIN RAN binding protein 2 OS=Bos taurus OX=9913 GN=RANBP2 PE=4 SV=1	605	Y	YIGRSVHYWKKVLPL	P49792	RANBP2	Q9UM73	ALK	String	TK/Alk	1.5	1.5
tr|A0A3Q1LLS4|A0A3Q1LLS4_BOVIN RAN binding protein 2 OS=Bos taurus OX=9913 GN=RANBP2 PE=4 SV=1	605	Y	YIGRSVHYWKKVLPL	P49792	RANBP2	P29376	LTK	String	TK/Alk	1.5	1.5
tr|A0A3Q1LLS4|A0A3Q1LLS4_BOVIN RAN binding protein 2 OS=Bos taurus OX=9913 GN=RANBP2 PE=4 SV=1	620	S	LKMIKKKSSIPEPAD	P49792	RANBP2	Q7L7X3	TAO1	String	STE/STE20	1.25	1.22
tr|A0A3Q1LLS4|A0A3Q1LLS4_BOVIN RAN binding protein 2 OS=Bos taurus OX=9913 GN=RANBP2 PE=4 SV=1	620	S	LKMIKKKSSIPEPAD	P49792	RANBP2	Q9Y4K4	KHS1	String	STE/STE20	1.25	1.22
tr|A0A3Q1LLS4|A0A3Q1LLS4_BOVIN RAN binding protein 2 OS=Bos taurus OX=9913 GN=RANBP2 PE=4 SV=1	620	S	LKMIKKKSSIPEPAD	P49792	RANBP2	Q8NEV4	MYO3A	String	STE/STE20	1.25	1.22
tr|A0A3Q1LLS4|A0A3Q1LLS4_BOVIN RAN binding protein 2 OS=Bos taurus OX=9913 GN=RANBP2 PE=4 SV=1	620	S	LKMIKKKSSIPEPAD	P49792	RANBP2	Q9H2K8	TAO3	String	STE/STE20	1.25	1.22
tr|A0A3Q1LLS4|A0A3Q1LLS4_BOVIN RAN binding protein 2 OS=Bos taurus OX=9913 GN=RANBP2 PE=4 SV=1	620	S	LKMIKKKSSIPEPAD	P49792	RANBP2	Q53TX8	HGK	String	STE/STE20	1.25	1.22
tr|A0A3Q1LLS4|A0A3Q1LLS4_BOVIN RAN binding protein 2 OS=Bos taurus OX=9913 GN=RANBP2 PE=4 SV=1	620	S	LKMIKKKSSIPEPAD	P49792	RANBP2	D3DRA1	SLK	String	STE/STE20	1.25	1.22
tr|A0A3Q1LLS4|A0A3Q1LLS4_BOVIN RAN binding protein 2 OS=Bos taurus OX=9913 GN=RANBP2 PE=4 SV=1	620	S	LKMIKKKSSIPEPAD	P49792	RANBP2	Q13153	PAK1	String	STE/STE20	1.25	1.22
tr|A0A3Q1LLS4|A0A3Q1LLS4_BOVIN RAN binding protein 2 OS=Bos taurus OX=9913 GN=RANBP2 PE=4 SV=1	620	S	LKMIKKKSSIPEPAD	P49792	RANBP2	Q8N4C8	MINK	String	STE/STE20	1.25	1.22
tr|A0A3Q1LLS4|A0A3Q1LLS4_BOVIN RAN binding protein 2 OS=Bos taurus OX=9913 GN=RANBP2 PE=4 SV=1	620	S	LKMIKKKSSIPEPAD	P49792	RANBP2	Q9C0K7	STLK6	String	STE/STE20	1.25	1.22
tr|A0A3Q1LLS4|A0A3Q1LLS4_BOVIN RAN binding protein 2 OS=Bos taurus OX=9913 GN=RANBP2 PE=4 SV=1	620	S	LKMIKKKSSIPEPAD	P49792	RANBP2	O96013	PAK4	String	STE/STE20	1.25	1.22
tr|A0A3Q1LLS4|A0A3Q1LLS4_BOVIN RAN binding protein 2 OS=Bos taurus OX=9913 GN=RANBP2 PE=4 SV=1	620	S	LKMIKKKSSIPEPAD	P49792	RANBP2	Q92918	HPK1	String	STE/STE20	1.25	1.22
tr|A0A3Q1LLS4|A0A3Q1LLS4_BOVIN RAN binding protein 2 OS=Bos taurus OX=9913 GN=RANBP2 PE=4 SV=1	620	S	LKMIKKKSSIPEPAD	P49792	RANBP2	O00506	YSK1	String	STE/STE20	1.25	1.22
tr|A0A3Q1LLS4|A0A3Q1LLS4_BOVIN RAN binding protein 2 OS=Bos taurus OX=9913 GN=RANBP2 PE=4 SV=1	620	S	LKMIKKKSSIPEPAD	P49792	RANBP2	Q13177	PAK2	String	STE/STE20	1.25	1.22
tr|A0A3Q1LLS4|A0A3Q1LLS4_BOVIN RAN binding protein 2 OS=Bos taurus OX=9913 GN=RANBP2 PE=4 SV=1	620	S	LKMIKKKSSIPEPAD	P49792	RANBP2	O94804	LOK	String	STE/STE20	1.25	1.22
tr|A0A3Q1LLS4|A0A3Q1LLS4_BOVIN RAN binding protein 2 OS=Bos taurus OX=9913 GN=RANBP2 PE=4 SV=1	620	S	LKMIKKKSSIPEPAD	P49792	RANBP2	Q7RTN6	STLK5	String	STE/STE20	1.25	1.22
tr|A0A3Q1LLS4|A0A3Q1LLS4_BOVIN RAN binding protein 2 OS=Bos taurus OX=9913 GN=RANBP2 PE=4 SV=1	620	S	LKMIKKKSSIPEPAD	P49792	RANBP2	C9J3X5	MYO3B	String	STE/STE20	1.25	1.22
tr|A0A3Q1LLS4|A0A3Q1LLS4_BOVIN RAN binding protein 2 OS=Bos taurus OX=9913 GN=RANBP2 PE=4 SV=1	620	S	LKMIKKKSSIPEPAD	P49792	RANBP2	Q8IVH8	KHS2	String	STE/STE20	1.25	1.22
tr|A0A3Q1LLS4|A0A3Q1LLS4_BOVIN RAN binding protein 2 OS=Bos taurus OX=9913 GN=RANBP2 PE=4 SV=1	620	S	LKMIKKKSSIPEPAD	P49792	RANBP2	Q9P286	PAK5	String	STE/STE20	1.25	1.22
tr|A0A3Q1LLS4|A0A3Q1LLS4_BOVIN RAN binding protein 2 OS=Bos taurus OX=9913 GN=RANBP2 PE=4 SV=1	620	S	LKMIKKKSSIPEPAD	P49792	RANBP2	O95747	OSR1	String	STE/STE20	1.25	1.22
tr|A0A3Q1LLS4|A0A3Q1LLS4_BOVIN RAN binding protein 2 OS=Bos taurus OX=9913 GN=RANBP2 PE=4 SV=1	620	S	LKMIKKKSSIPEPAD	P49792	RANBP2	Q9P289	MST4	String	STE/STE20	1.25	1.22
tr|A0A3Q1LLS4|A0A3Q1LLS4_BOVIN RAN binding protein 2 OS=Bos taurus OX=9913 GN=RANBP2 PE=4 SV=1	620	S	LKMIKKKSSIPEPAD	P49792	RANBP2	Q7Z2Y5	NRK	String	STE/STE20	1.25	1.22
tr|A0A3Q1LLS4|A0A3Q1LLS4_BOVIN RAN binding protein 2 OS=Bos taurus OX=9913 GN=RANBP2 PE=4 SV=1	620	S	LKMIKKKSSIPEPAD	P49792	RANBP2	P53350	PLK1	String	Other/PLK	1.33	1.07
tr|A0A3Q1LLS4|A0A3Q1LLS4_BOVIN RAN binding protein 2 OS=Bos taurus OX=9913 GN=RANBP2 PE=4 SV=1	620	S	LKMIKKKSSIPEPAD	P49792	RANBP2	O00444	PLK4	String	Other/PLK	1.33	1.07
tr|A0A3Q1LLS4|A0A3Q1LLS4_BOVIN RAN binding protein 2 OS=Bos taurus OX=9913 GN=RANBP2 PE=4 SV=1	620	S	LKMIKKKSSIPEPAD	P49792	RANBP2	Q9NYY3	PLK2	String	Other/PLK	1.33	1.07
tr|A0A3Q1LLS4|A0A3Q1LLS4_BOVIN RAN binding protein 2 OS=Bos taurus OX=9913 GN=RANBP2 PE=4 SV=1	620	S	LKMIKKKSSIPEPAD	P49792	RANBP2	C7G533	AurB	String	Other/AUR/AUR-B	2.03	1.63
tr|A0A3Q1LLS4|A0A3Q1LLS4_BOVIN RAN binding protein 2 OS=Bos taurus OX=9913 GN=RANBP2 PE=4 SV=1	621	S	KMIKKKSSIPEPADP	P49792	RANBP2	Q13555	CaMK2g	String	CAMK/CAMK2	2.99	1.21
tr|A0A3Q1LLS4|A0A3Q1LLS4_BOVIN RAN binding protein 2 OS=Bos taurus OX=9913 GN=RANBP2 PE=4 SV=1	621	S	KMIKKKSSIPEPADP	P49792	RANBP2	Q13554	CaMK2b	String	CAMK/CAMK2	2.99	1.21
tr|A0A3Q1LLS4|A0A3Q1LLS4_BOVIN RAN binding protein 2 OS=Bos taurus OX=9913 GN=RANBP2 PE=4 SV=1	621	S	KMIKKKSSIPEPADP	P49792	RANBP2	Q13557	CaMK2d	String	CAMK/CAMK2	2.99	1.21
tr|A0A3Q1LLS4|A0A3Q1LLS4_BOVIN RAN binding protein 2 OS=Bos taurus OX=9913 GN=RANBP2 PE=4 SV=1	621	S	KMIKKKSSIPEPADP	P49792	RANBP2	Q7L7X3	TAO1	String	STE/STE20	1.28	1.22
tr|A0A3Q1LLS4|A0A3Q1LLS4_BOVIN RAN binding protein 2 OS=Bos taurus OX=9913 GN=RANBP2 PE=4 SV=1	621	S	KMIKKKSSIPEPADP	P49792	RANBP2	Q9Y4K4	KHS1	String	STE/STE20	1.28	1.22
tr|A0A3Q1LLS4|A0A3Q1LLS4_BOVIN RAN binding protein 2 OS=Bos taurus OX=9913 GN=RANBP2 PE=4 SV=1	621	S	KMIKKKSSIPEPADP	P49792	RANBP2	Q8NEV4	MYO3A	String	STE/STE20	1.28	1.22
tr|A0A3Q1LLS4|A0A3Q1LLS4_BOVIN RAN binding protein 2 OS=Bos taurus OX=9913 GN=RANBP2 PE=4 SV=1	621	S	KMIKKKSSIPEPADP	P49792	RANBP2	Q9H2K8	TAO3	String	STE/STE20	1.28	1.22
tr|A0A3Q1LLS4|A0A3Q1LLS4_BOVIN RAN binding protein 2 OS=Bos taurus OX=9913 GN=RANBP2 PE=4 SV=1	621	S	KMIKKKSSIPEPADP	P49792	RANBP2	Q53TX8	HGK	String	STE/STE20	1.28	1.22
tr|A0A3Q1LLS4|A0A3Q1LLS4_BOVIN RAN binding protein 2 OS=Bos taurus OX=9913 GN=RANBP2 PE=4 SV=1	621	S	KMIKKKSSIPEPADP	P49792	RANBP2	D3DRA1	SLK	String	STE/STE20	1.28	1.22
tr|A0A3Q1LLS4|A0A3Q1LLS4_BOVIN RAN binding protein 2 OS=Bos taurus OX=9913 GN=RANBP2 PE=4 SV=1	621	S	KMIKKKSSIPEPADP	P49792	RANBP2	Q13153	PAK1	String	STE/STE20	1.28	1.22
tr|A0A3Q1LLS4|A0A3Q1LLS4_BOVIN RAN binding protein 2 OS=Bos taurus OX=9913 GN=RANBP2 PE=4 SV=1	621	S	KMIKKKSSIPEPADP	P49792	RANBP2	Q8N4C8	MINK	String	STE/STE20	1.28	1.22
tr|A0A3Q1LLS4|A0A3Q1LLS4_BOVIN RAN binding protein 2 OS=Bos taurus OX=9913 GN=RANBP2 PE=4 SV=1	621	S	KMIKKKSSIPEPADP	P49792	RANBP2	Q9C0K7	STLK6	String	STE/STE20	1.28	1.22
tr|A0A3Q1LLS4|A0A3Q1LLS4_BOVIN RAN binding protein 2 OS=Bos taurus OX=9913 GN=RANBP2 PE=4 SV=1	621	S	KMIKKKSSIPEPADP	P49792	RANBP2	O96013	PAK4	String	STE/STE20	1.28	1.22
tr|A0A3Q1LLS4|A0A3Q1LLS4_BOVIN RAN binding protein 2 OS=Bos taurus OX=9913 GN=RANBP2 PE=4 SV=1	621	S	KMIKKKSSIPEPADP	P49792	RANBP2	Q92918	HPK1	String	STE/STE20	1.28	1.22
tr|A0A3Q1LLS4|A0A3Q1LLS4_BOVIN RAN binding protein 2 OS=Bos taurus OX=9913 GN=RANBP2 PE=4 SV=1	621	S	KMIKKKSSIPEPADP	P49792	RANBP2	O00506	YSK1	String	STE/STE20	1.28	1.22
tr|A0A3Q1LLS4|A0A3Q1LLS4_BOVIN RAN binding protein 2 OS=Bos taurus OX=9913 GN=RANBP2 PE=4 SV=1	621	S	KMIKKKSSIPEPADP	P49792	RANBP2	Q13177	PAK2	String	STE/STE20	1.28	1.22
tr|A0A3Q1LLS4|A0A3Q1LLS4_BOVIN RAN binding protein 2 OS=Bos taurus OX=9913 GN=RANBP2 PE=4 SV=1	621	S	KMIKKKSSIPEPADP	P49792	RANBP2	O94804	LOK	String	STE/STE20	1.28	1.22
tr|A0A3Q1LLS4|A0A3Q1LLS4_BOVIN RAN binding protein 2 OS=Bos taurus OX=9913 GN=RANBP2 PE=4 SV=1	621	S	KMIKKKSSIPEPADP	P49792	RANBP2	Q7RTN6	STLK5	String	STE/STE20	1.28	1.22
tr|A0A3Q1LLS4|A0A3Q1LLS4_BOVIN RAN binding protein 2 OS=Bos taurus OX=9913 GN=RANBP2 PE=4 SV=1	621	S	KMIKKKSSIPEPADP	P49792	RANBP2	C9J3X5	MYO3B	String	STE/STE20	1.28	1.22
tr|A0A3Q1LLS4|A0A3Q1LLS4_BOVIN RAN binding protein 2 OS=Bos taurus OX=9913 GN=RANBP2 PE=4 SV=1	621	S	KMIKKKSSIPEPADP	P49792	RANBP2	Q8IVH8	KHS2	String	STE/STE20	1.28	1.22
tr|A0A3Q1LLS4|A0A3Q1LLS4_BOVIN RAN binding protein 2 OS=Bos taurus OX=9913 GN=RANBP2 PE=4 SV=1	621	S	KMIKKKSSIPEPADP	P49792	RANBP2	Q9P286	PAK5	String	STE/STE20	1.28	1.22
tr|A0A3Q1LLS4|A0A3Q1LLS4_BOVIN RAN binding protein 2 OS=Bos taurus OX=9913 GN=RANBP2 PE=4 SV=1	621	S	KMIKKKSSIPEPADP	P49792	RANBP2	O95747	OSR1	String	STE/STE20	1.28	1.22
tr|A0A3Q1LLS4|A0A3Q1LLS4_BOVIN RAN binding protein 2 OS=Bos taurus OX=9913 GN=RANBP2 PE=4 SV=1	621	S	KMIKKKSSIPEPADP	P49792	RANBP2	Q9P289	MST4	String	STE/STE20	1.28	1.22
tr|A0A3Q1LLS4|A0A3Q1LLS4_BOVIN RAN binding protein 2 OS=Bos taurus OX=9913 GN=RANBP2 PE=4 SV=1	621	S	KMIKKKSSIPEPADP	P49792	RANBP2	Q7Z2Y5	NRK	String	STE/STE20	1.28	1.22
tr|A0A3Q1LLS4|A0A3Q1LLS4_BOVIN RAN binding protein 2 OS=Bos taurus OX=9913 GN=RANBP2 PE=4 SV=1	621	S	KMIKKKSSIPEPADP	P49792	RANBP2	P53350	PLK1	String	Other/PLK	1.33	1.07
tr|A0A3Q1LLS4|A0A3Q1LLS4_BOVIN RAN binding protein 2 OS=Bos taurus OX=9913 GN=RANBP2 PE=4 SV=1	621	S	KMIKKKSSIPEPADP	P49792	RANBP2	O00444	PLK4	String	Other/PLK	1.33	1.07
tr|A0A3Q1LLS4|A0A3Q1LLS4_BOVIN RAN binding protein 2 OS=Bos taurus OX=9913 GN=RANBP2 PE=4 SV=1	621	S	KMIKKKSSIPEPADP	P49792	RANBP2	Q9NYY3	PLK2	String	Other/PLK	1.33	1.07
tr|A0A3Q1LLS4|A0A3Q1LLS4_BOVIN RAN binding protein 2 OS=Bos taurus OX=9913 GN=RANBP2 PE=4 SV=1	621	S	KMIKKKSSIPEPADP	P49792	RANBP2	P06493	CDC2	String	CMGC/CDK/CDC2	1.12	1.12
tr|A0A3Q1LLS4|A0A3Q1LLS4_BOVIN RAN binding protein 2 OS=Bos taurus OX=9913 GN=RANBP2 PE=4 SV=1	621	S	KMIKKKSSIPEPADP	P49792	RANBP2	P24941	CDK2	String	CMGC/CDK/CDC2	1.12	1.12
tr|A0A3Q1LLS4|A0A3Q1LLS4_BOVIN RAN binding protein 2 OS=Bos taurus OX=9913 GN=RANBP2 PE=4 SV=1	621	S	KMIKKKSSIPEPADP	P49792	RANBP2	C7G533	AurB	String	Other/AUR/AUR-B	2.03	1.63
tr|A0A3Q1LLS4|A0A3Q1LLS4_BOVIN RAN binding protein 2 OS=Bos taurus OX=9913 GN=RANBP2 PE=4 SV=1	646	Y	QACEVGEYEDEARIT	P49792	RANBP2	P30530	AXL	String	TK/Axl	3.71	1.86
tr|A0A3Q1LLS4|A0A3Q1LLS4_BOVIN RAN binding protein 2 OS=Bos taurus OX=9913 GN=RANBP2 PE=4 SV=1	646	Y	QACEVGEYEDEARIT	P49792	RANBP2	Q06418	TYRO3	String	TK/Axl	3.71	1.86
tr|A0A3Q1LLS4|A0A3Q1LLS4_BOVIN RAN binding protein 2 OS=Bos taurus OX=9913 GN=RANBP2 PE=4 SV=1	710	Y	EQEECKNYLRKTRDY	P49792	RANBP2	P21802	FGFR2	String	TK/FGFR	2.03	1.84
tr|A0A3Q1LLS4|A0A3Q1LLS4_BOVIN RAN binding protein 2 OS=Bos taurus OX=9913 GN=RANBP2 PE=4 SV=1	710	Y	EQEECKNYLRKTRDY	P49792	RANBP2	P22455	FGFR4	String	TK/FGFR	2.03	1.84
tr|A0A3Q1LLS4|A0A3Q1LLS4_BOVIN RAN binding protein 2 OS=Bos taurus OX=9913 GN=RANBP2 PE=4 SV=1	757	S	MQELDEFSEGAPLHK	P49792	RANBP2	P53350	PLK1	String	Other/PLK	1.17	1.07
tr|A0A3Q1LLS4|A0A3Q1LLS4_BOVIN RAN binding protein 2 OS=Bos taurus OX=9913 GN=RANBP2 PE=4 SV=1	757	S	MQELDEFSEGAPLHK	P49792	RANBP2	O00444	PLK4	String	Other/PLK	1.17	1.07
tr|A0A3Q1LLS4|A0A3Q1LLS4_BOVIN RAN binding protein 2 OS=Bos taurus OX=9913 GN=RANBP2 PE=4 SV=1	757	S	MQELDEFSEGAPLHK	P49792	RANBP2	Q9NYY3	PLK2	String	Other/PLK	1.17	1.07
tr|A0A3Q1LLS4|A0A3Q1LLS4_BOVIN RAN binding protein 2 OS=Bos taurus OX=9913 GN=RANBP2 PE=4 SV=1	773	S	GSVRNADSEIKHSTS	P49792	RANBP2	Q13555	CaMK2g	String	CAMK/CAMK2	1.49	1.21
tr|A0A3Q1LLS4|A0A3Q1LLS4_BOVIN RAN binding protein 2 OS=Bos taurus OX=9913 GN=RANBP2 PE=4 SV=1	773	S	GSVRNADSEIKHSTS	P49792	RANBP2	Q13554	CaMK2b	String	CAMK/CAMK2	1.49	1.21
tr|A0A3Q1LLS4|A0A3Q1LLS4_BOVIN RAN binding protein 2 OS=Bos taurus OX=9913 GN=RANBP2 PE=4 SV=1	773	S	GSVRNADSEIKHSTS	P49792	RANBP2	Q13557	CaMK2d	String	CAMK/CAMK2	1.49	1.21
tr|A0A3Q1LLS4|A0A3Q1LLS4_BOVIN RAN binding protein 2 OS=Bos taurus OX=9913 GN=RANBP2 PE=4 SV=1	773	S	GSVRNADSEIKHSTS	P49792	RANBP2	P53350	PLK1	String	Other/PLK	1.73	1.07
tr|A0A3Q1LLS4|A0A3Q1LLS4_BOVIN RAN binding protein 2 OS=Bos taurus OX=9913 GN=RANBP2 PE=4 SV=1	773	S	GSVRNADSEIKHSTS	P49792	RANBP2	O00444	PLK4	String	Other/PLK	1.73	1.07
tr|A0A3Q1LLS4|A0A3Q1LLS4_BOVIN RAN binding protein 2 OS=Bos taurus OX=9913 GN=RANBP2 PE=4 SV=1	773	S	GSVRNADSEIKHSTS	P49792	RANBP2	Q9NYY3	PLK2	String	Other/PLK	1.73	1.07
tr|A0A3Q1LLS4|A0A3Q1LLS4_BOVIN RAN binding protein 2 OS=Bos taurus OX=9913 GN=RANBP2 PE=4 SV=1	778	S	ADSEIKHSTSSPTKY	P49792	RANBP2	P53350	PLK1	String	Other/PLK	1.38	1.07
tr|A0A3Q1LLS4|A0A3Q1LLS4_BOVIN RAN binding protein 2 OS=Bos taurus OX=9913 GN=RANBP2 PE=4 SV=1	778	S	ADSEIKHSTSSPTKY	P49792	RANBP2	O00444	PLK4	String	Other/PLK	1.38	1.07
tr|A0A3Q1LLS4|A0A3Q1LLS4_BOVIN RAN binding protein 2 OS=Bos taurus OX=9913 GN=RANBP2 PE=4 SV=1	778	S	ADSEIKHSTSSPTKY	P49792	RANBP2	Q9NYY3	PLK2	String	Other/PLK	1.38	1.07
tr|A0A3Q1LLS4|A0A3Q1LLS4_BOVIN RAN binding protein 2 OS=Bos taurus OX=9913 GN=RANBP2 PE=4 SV=1	779	T	DSEIKHSTSSPTKYS	P49792	RANBP2	Q7L7X3	TAO1	String	STE/STE20	1.88	1.22
tr|A0A3Q1LLS4|A0A3Q1LLS4_BOVIN RAN binding protein 2 OS=Bos taurus OX=9913 GN=RANBP2 PE=4 SV=1	779	T	DSEIKHSTSSPTKYS	P49792	RANBP2	Q9Y4K4	KHS1	String	STE/STE20	1.88	1.22
tr|A0A3Q1LLS4|A0A3Q1LLS4_BOVIN RAN binding protein 2 OS=Bos taurus OX=9913 GN=RANBP2 PE=4 SV=1	779	T	DSEIKHSTSSPTKYS	P49792	RANBP2	Q8NEV4	MYO3A	String	STE/STE20	1.88	1.22
tr|A0A3Q1LLS4|A0A3Q1LLS4_BOVIN RAN binding protein 2 OS=Bos taurus OX=9913 GN=RANBP2 PE=4 SV=1	779	T	DSEIKHSTSSPTKYS	P49792	RANBP2	Q9H2K8	TAO3	String	STE/STE20	1.88	1.22
tr|A0A3Q1LLS4|A0A3Q1LLS4_BOVIN RAN binding protein 2 OS=Bos taurus OX=9913 GN=RANBP2 PE=4 SV=1	779	T	DSEIKHSTSSPTKYS	P49792	RANBP2	Q53TX8	HGK	String	STE/STE20	1.88	1.22
tr|A0A3Q1LLS4|A0A3Q1LLS4_BOVIN RAN binding protein 2 OS=Bos taurus OX=9913 GN=RANBP2 PE=4 SV=1	779	T	DSEIKHSTSSPTKYS	P49792	RANBP2	D3DRA1	SLK	String	STE/STE20	1.88	1.22
tr|A0A3Q1LLS4|A0A3Q1LLS4_BOVIN RAN binding protein 2 OS=Bos taurus OX=9913 GN=RANBP2 PE=4 SV=1	779	T	DSEIKHSTSSPTKYS	P49792	RANBP2	Q13153	PAK1	String	STE/STE20	1.88	1.22
tr|A0A3Q1LLS4|A0A3Q1LLS4_BOVIN RAN binding protein 2 OS=Bos taurus OX=9913 GN=RANBP2 PE=4 SV=1	779	T	DSEIKHSTSSPTKYS	P49792	RANBP2	Q8N4C8	MINK	String	STE/STE20	1.88	1.22
tr|A0A3Q1LLS4|A0A3Q1LLS4_BOVIN RAN binding protein 2 OS=Bos taurus OX=9913 GN=RANBP2 PE=4 SV=1	779	T	DSEIKHSTSSPTKYS	P49792	RANBP2	Q9C0K7	STLK6	String	STE/STE20	1.88	1.22
tr|A0A3Q1LLS4|A0A3Q1LLS4_BOVIN RAN binding protein 2 OS=Bos taurus OX=9913 GN=RANBP2 PE=4 SV=1	779	T	DSEIKHSTSSPTKYS	P49792	RANBP2	O96013	PAK4	String	STE/STE20	1.88	1.22
tr|A0A3Q1LLS4|A0A3Q1LLS4_BOVIN RAN binding protein 2 OS=Bos taurus OX=9913 GN=RANBP2 PE=4 SV=1	779	T	DSEIKHSTSSPTKYS	P49792	RANBP2	Q92918	HPK1	String	STE/STE20	1.88	1.22
tr|A0A3Q1LLS4|A0A3Q1LLS4_BOVIN RAN binding protein 2 OS=Bos taurus OX=9913 GN=RANBP2 PE=4 SV=1	779	T	DSEIKHSTSSPTKYS	P49792	RANBP2	O00506	YSK1	String	STE/STE20	1.88	1.22
tr|A0A3Q1LLS4|A0A3Q1LLS4_BOVIN RAN binding protein 2 OS=Bos taurus OX=9913 GN=RANBP2 PE=4 SV=1	779	T	DSEIKHSTSSPTKYS	P49792	RANBP2	Q13177	PAK2	String	STE/STE20	1.88	1.22
tr|A0A3Q1LLS4|A0A3Q1LLS4_BOVIN RAN binding protein 2 OS=Bos taurus OX=9913 GN=RANBP2 PE=4 SV=1	779	T	DSEIKHSTSSPTKYS	P49792	RANBP2	O94804	LOK	String	STE/STE20	1.88	1.22
tr|A0A3Q1LLS4|A0A3Q1LLS4_BOVIN RAN binding protein 2 OS=Bos taurus OX=9913 GN=RANBP2 PE=4 SV=1	779	T	DSEIKHSTSSPTKYS	P49792	RANBP2	Q7RTN6	STLK5	String	STE/STE20	1.88	1.22
tr|A0A3Q1LLS4|A0A3Q1LLS4_BOVIN RAN binding protein 2 OS=Bos taurus OX=9913 GN=RANBP2 PE=4 SV=1	779	T	DSEIKHSTSSPTKYS	P49792	RANBP2	C9J3X5	MYO3B	String	STE/STE20	1.88	1.22
tr|A0A3Q1LLS4|A0A3Q1LLS4_BOVIN RAN binding protein 2 OS=Bos taurus OX=9913 GN=RANBP2 PE=4 SV=1	779	T	DSEIKHSTSSPTKYS	P49792	RANBP2	Q8IVH8	KHS2	String	STE/STE20	1.88	1.22
tr|A0A3Q1LLS4|A0A3Q1LLS4_BOVIN RAN binding protein 2 OS=Bos taurus OX=9913 GN=RANBP2 PE=4 SV=1	779	T	DSEIKHSTSSPTKYS	P49792	RANBP2	Q9P286	PAK5	String	STE/STE20	1.88	1.22
tr|A0A3Q1LLS4|A0A3Q1LLS4_BOVIN RAN binding protein 2 OS=Bos taurus OX=9913 GN=RANBP2 PE=4 SV=1	779	T	DSEIKHSTSSPTKYS	P49792	RANBP2	O95747	OSR1	String	STE/STE20	1.88	1.22
tr|A0A3Q1LLS4|A0A3Q1LLS4_BOVIN RAN binding protein 2 OS=Bos taurus OX=9913 GN=RANBP2 PE=4 SV=1	779	T	DSEIKHSTSSPTKYS	P49792	RANBP2	Q9P289	MST4	String	STE/STE20	1.88	1.22
tr|A0A3Q1LLS4|A0A3Q1LLS4_BOVIN RAN binding protein 2 OS=Bos taurus OX=9913 GN=RANBP2 PE=4 SV=1	779	T	DSEIKHSTSSPTKYS	P49792	RANBP2	Q7Z2Y5	NRK	String	STE/STE20	1.88	1.22
tr|A0A3Q1LLS4|A0A3Q1LLS4_BOVIN RAN binding protein 2 OS=Bos taurus OX=9913 GN=RANBP2 PE=4 SV=1	780	S	SEIKHSTSSPTKYSP	P49792	RANBP2	Q13555	CaMK2g	String	CAMK/CAMK2	1.64	1.21
tr|A0A3Q1LLS4|A0A3Q1LLS4_BOVIN RAN binding protein 2 OS=Bos taurus OX=9913 GN=RANBP2 PE=4 SV=1	780	S	SEIKHSTSSPTKYSP	P49792	RANBP2	Q13554	CaMK2b	String	CAMK/CAMK2	1.64	1.21
tr|A0A3Q1LLS4|A0A3Q1LLS4_BOVIN RAN binding protein 2 OS=Bos taurus OX=9913 GN=RANBP2 PE=4 SV=1	780	S	SEIKHSTSSPTKYSP	P49792	RANBP2	Q13557	CaMK2d	String	CAMK/CAMK2	1.64	1.21
tr|A0A3Q1LLS4|A0A3Q1LLS4_BOVIN RAN binding protein 2 OS=Bos taurus OX=9913 GN=RANBP2 PE=4 SV=1	780	S	SEIKHSTSSPTKYSP	P49792	RANBP2	P06493	CDC2	String	CMGC/CDK/CDC2	1.6	1.12
tr|A0A3Q1LLS4|A0A3Q1LLS4_BOVIN RAN binding protein 2 OS=Bos taurus OX=9913 GN=RANBP2 PE=4 SV=1	780	S	SEIKHSTSSPTKYSP	P49792	RANBP2	P24941	CDK2	String	CMGC/CDK/CDC2	1.6	1.12
tr|A0A3Q1LLS4|A0A3Q1LLS4_BOVIN RAN binding protein 2 OS=Bos taurus OX=9913 GN=RANBP2 PE=4 SV=1	781	S	EIKHSTSSPTKYSPS	P49792	RANBP2	P53350	PLK1	String	Other/PLK	2.25	1.07
tr|A0A3Q1LLS4|A0A3Q1LLS4_BOVIN RAN binding protein 2 OS=Bos taurus OX=9913 GN=RANBP2 PE=4 SV=1	781	S	EIKHSTSSPTKYSPS	P49792	RANBP2	O00444	PLK4	String	Other/PLK	2.25	1.07
tr|A0A3Q1LLS4|A0A3Q1LLS4_BOVIN RAN binding protein 2 OS=Bos taurus OX=9913 GN=RANBP2 PE=4 SV=1	781	S	EIKHSTSSPTKYSPS	P49792	RANBP2	Q9NYY3	PLK2	String	Other/PLK	2.25	1.07
tr|A0A3Q1LLS4|A0A3Q1LLS4_BOVIN RAN binding protein 2 OS=Bos taurus OX=9913 GN=RANBP2 PE=4 SV=1	781	S	EIKHSTSSPTKYSPS	P49792	RANBP2	P06493	CDC2	String	CMGC/CDK/CDC2	5.25	1.12
tr|A0A3Q1LLS4|A0A3Q1LLS4_BOVIN RAN binding protein 2 OS=Bos taurus OX=9913 GN=RANBP2 PE=4 SV=1	781	S	EIKHSTSSPTKYSPS	P49792	RANBP2	P24941	CDK2	String	CMGC/CDK/CDC2	5.25	1.12
tr|A0A3Q1LLS4|A0A3Q1LLS4_BOVIN RAN binding protein 2 OS=Bos taurus OX=9913 GN=RANBP2 PE=4 SV=1	781	S	EIKHSTSSPTKYSPS	P49792	RANBP2	P42345	FRAP	String	Atypical/PIKK/FRAP	8.87	2.08
tr|A0A3Q1LLS4|A0A3Q1LLS4_BOVIN RAN binding protein 2 OS=Bos taurus OX=9913 GN=RANBP2 PE=4 SV=1	783	T	KHSTSSPTKYSPSPN	P49792	RANBP2	P53350	PLK1	String	Other/PLK	1.12	1.07
tr|A0A3Q1LLS4|A0A3Q1LLS4_BOVIN RAN binding protein 2 OS=Bos taurus OX=9913 GN=RANBP2 PE=4 SV=1	783	T	KHSTSSPTKYSPSPN	P49792	RANBP2	O00444	PLK4	String	Other/PLK	1.12	1.07
tr|A0A3Q1LLS4|A0A3Q1LLS4_BOVIN RAN binding protein 2 OS=Bos taurus OX=9913 GN=RANBP2 PE=4 SV=1	783	T	KHSTSSPTKYSPSPN	P49792	RANBP2	Q9NYY3	PLK2	String	Other/PLK	1.12	1.07
tr|A0A3Q1LLS4|A0A3Q1LLS4_BOVIN RAN binding protein 2 OS=Bos taurus OX=9913 GN=RANBP2 PE=4 SV=1	783	T	KHSTSSPTKYSPSPN	P49792	RANBP2	P06493	CDC2	String	CMGC/CDK/CDC2	1.43	1.12
tr|A0A3Q1LLS4|A0A3Q1LLS4_BOVIN RAN binding protein 2 OS=Bos taurus OX=9913 GN=RANBP2 PE=4 SV=1	783	T	KHSTSSPTKYSPSPN	P49792	RANBP2	P24941	CDK2	String	CMGC/CDK/CDC2	1.43	1.12
tr|A0A3Q1LLS4|A0A3Q1LLS4_BOVIN RAN binding protein 2 OS=Bos taurus OX=9913 GN=RANBP2 PE=4 SV=1	783	T	KHSTSSPTKYSPSPN	P49792	RANBP2	P42345	FRAP	String	Atypical/PIKK/FRAP	2.33	2.08
tr|A0A3Q1LLS4|A0A3Q1LLS4_BOVIN RAN binding protein 2 OS=Bos taurus OX=9913 GN=RANBP2 PE=4 SV=1	785	Y	STSSPTKYSPSPNRS	P49792	RANBP2	P21802	FGFR2	String	TK/FGFR	2.4	1.84
tr|A0A3Q1LLS4|A0A3Q1LLS4_BOVIN RAN binding protein 2 OS=Bos taurus OX=9913 GN=RANBP2 PE=4 SV=1	785	Y	STSSPTKYSPSPNRS	P49792	RANBP2	P22455	FGFR4	String	TK/FGFR	2.4	1.84
tr|A0A3Q1LLS4|A0A3Q1LLS4_BOVIN RAN binding protein 2 OS=Bos taurus OX=9913 GN=RANBP2 PE=4 SV=1	786	S	TSSPTKYSPSPNRSC	P49792	RANBP2	P06493	CDC2	String	CMGC/CDK/CDC2	4.08	1.12
tr|A0A3Q1LLS4|A0A3Q1LLS4_BOVIN RAN binding protein 2 OS=Bos taurus OX=9913 GN=RANBP2 PE=4 SV=1	786	S	TSSPTKYSPSPNRSC	P49792	RANBP2	P24941	CDK2	String	CMGC/CDK/CDC2	4.08	1.12
tr|A0A3Q1LLS4|A0A3Q1LLS4_BOVIN RAN binding protein 2 OS=Bos taurus OX=9913 GN=RANBP2 PE=4 SV=1	786	S	TSSPTKYSPSPNRSC	P49792	RANBP2	P42345	FRAP	String	Atypical/PIKK/FRAP	6.13	2.08
tr|A0A3Q1LLS4|A0A3Q1LLS4_BOVIN RAN binding protein 2 OS=Bos taurus OX=9913 GN=RANBP2 PE=4 SV=1	788	S	SPTKYSPSPNRSCKY	P49792	RANBP2	P06493	CDC2	String	CMGC/CDK/CDC2	3.78	1.12
tr|A0A3Q1LLS4|A0A3Q1LLS4_BOVIN RAN binding protein 2 OS=Bos taurus OX=9913 GN=RANBP2 PE=4 SV=1	788	S	SPTKYSPSPNRSCKY	P49792	RANBP2	P24941	CDK2	String	CMGC/CDK/CDC2	3.78	1.12
tr|A0A3Q1LLS4|A0A3Q1LLS4_BOVIN RAN binding protein 2 OS=Bos taurus OX=9913 GN=RANBP2 PE=4 SV=1	788	S	SPTKYSPSPNRSCKY	P49792	RANBP2	P42345	FRAP	String	Atypical/PIKK/FRAP	4.07	2.08
tr|A0A3Q1LLS4|A0A3Q1LLS4_BOVIN RAN binding protein 2 OS=Bos taurus OX=9913 GN=RANBP2 PE=4 SV=1	795	Y	SPNRSCKYSPKTPPQ	P49792	RANBP2	Q9UM73	ALK	String	TK/Alk	1.5	1.5
tr|A0A3Q1LLS4|A0A3Q1LLS4_BOVIN RAN binding protein 2 OS=Bos taurus OX=9913 GN=RANBP2 PE=4 SV=1	795	Y	SPNRSCKYSPKTPPQ	P49792	RANBP2	P29376	LTK	String	TK/Alk	1.5	1.5
tr|A0A3Q1LLS4|A0A3Q1LLS4_BOVIN RAN binding protein 2 OS=Bos taurus OX=9913 GN=RANBP2 PE=4 SV=1	796	S	PNRSCKYSPKTPPQW	P49792	RANBP2	Q7L7X3	TAO1	String	STE/STE20	1.74	1.22
tr|A0A3Q1LLS4|A0A3Q1LLS4_BOVIN RAN binding protein 2 OS=Bos taurus OX=9913 GN=RANBP2 PE=4 SV=1	796	S	PNRSCKYSPKTPPQW	P49792	RANBP2	Q9Y4K4	KHS1	String	STE/STE20	1.74	1.22
tr|A0A3Q1LLS4|A0A3Q1LLS4_BOVIN RAN binding protein 2 OS=Bos taurus OX=9913 GN=RANBP2 PE=4 SV=1	796	S	PNRSCKYSPKTPPQW	P49792	RANBP2	Q8NEV4	MYO3A	String	STE/STE20	1.74	1.22
tr|A0A3Q1LLS4|A0A3Q1LLS4_BOVIN RAN binding protein 2 OS=Bos taurus OX=9913 GN=RANBP2 PE=4 SV=1	796	S	PNRSCKYSPKTPPQW	P49792	RANBP2	Q9H2K8	TAO3	String	STE/STE20	1.74	1.22
tr|A0A3Q1LLS4|A0A3Q1LLS4_BOVIN RAN binding protein 2 OS=Bos taurus OX=9913 GN=RANBP2 PE=4 SV=1	796	S	PNRSCKYSPKTPPQW	P49792	RANBP2	Q53TX8	HGK	String	STE/STE20	1.74	1.22
tr|A0A3Q1LLS4|A0A3Q1LLS4_BOVIN RAN binding protein 2 OS=Bos taurus OX=9913 GN=RANBP2 PE=4 SV=1	796	S	PNRSCKYSPKTPPQW	P49792	RANBP2	D3DRA1	SLK	String	STE/STE20	1.74	1.22
tr|A0A3Q1LLS4|A0A3Q1LLS4_BOVIN RAN binding protein 2 OS=Bos taurus OX=9913 GN=RANBP2 PE=4 SV=1	796	S	PNRSCKYSPKTPPQW	P49792	RANBP2	Q13153	PAK1	String	STE/STE20	1.74	1.22
tr|A0A3Q1LLS4|A0A3Q1LLS4_BOVIN RAN binding protein 2 OS=Bos taurus OX=9913 GN=RANBP2 PE=4 SV=1	796	S	PNRSCKYSPKTPPQW	P49792	RANBP2	Q8N4C8	MINK	String	STE/STE20	1.74	1.22
tr|A0A3Q1LLS4|A0A3Q1LLS4_BOVIN RAN binding protein 2 OS=Bos taurus OX=9913 GN=RANBP2 PE=4 SV=1	796	S	PNRSCKYSPKTPPQW	P49792	RANBP2	Q9C0K7	STLK6	String	STE/STE20	1.74	1.22
tr|A0A3Q1LLS4|A0A3Q1LLS4_BOVIN RAN binding protein 2 OS=Bos taurus OX=9913 GN=RANBP2 PE=4 SV=1	796	S	PNRSCKYSPKTPPQW	P49792	RANBP2	O96013	PAK4	String	STE/STE20	1.74	1.22
tr|A0A3Q1LLS4|A0A3Q1LLS4_BOVIN RAN binding protein 2 OS=Bos taurus OX=9913 GN=RANBP2 PE=4 SV=1	796	S	PNRSCKYSPKTPPQW	P49792	RANBP2	Q92918	HPK1	String	STE/STE20	1.74	1.22
tr|A0A3Q1LLS4|A0A3Q1LLS4_BOVIN RAN binding protein 2 OS=Bos taurus OX=9913 GN=RANBP2 PE=4 SV=1	796	S	PNRSCKYSPKTPPQW	P49792	RANBP2	O00506	YSK1	String	STE/STE20	1.74	1.22
tr|A0A3Q1LLS4|A0A3Q1LLS4_BOVIN RAN binding protein 2 OS=Bos taurus OX=9913 GN=RANBP2 PE=4 SV=1	796	S	PNRSCKYSPKTPPQW	P49792	RANBP2	Q13177	PAK2	String	STE/STE20	1.74	1.22
tr|A0A3Q1LLS4|A0A3Q1LLS4_BOVIN RAN binding protein 2 OS=Bos taurus OX=9913 GN=RANBP2 PE=4 SV=1	796	S	PNRSCKYSPKTPPQW	P49792	RANBP2	O94804	LOK	String	STE/STE20	1.74	1.22
tr|A0A3Q1LLS4|A0A3Q1LLS4_BOVIN RAN binding protein 2 OS=Bos taurus OX=9913 GN=RANBP2 PE=4 SV=1	796	S	PNRSCKYSPKTPPQW	P49792	RANBP2	Q7RTN6	STLK5	String	STE/STE20	1.74	1.22
tr|A0A3Q1LLS4|A0A3Q1LLS4_BOVIN RAN binding protein 2 OS=Bos taurus OX=9913 GN=RANBP2 PE=4 SV=1	796	S	PNRSCKYSPKTPPQW	P49792	RANBP2	C9J3X5	MYO3B	String	STE/STE20	1.74	1.22
tr|A0A3Q1LLS4|A0A3Q1LLS4_BOVIN RAN binding protein 2 OS=Bos taurus OX=9913 GN=RANBP2 PE=4 SV=1	796	S	PNRSCKYSPKTPPQW	P49792	RANBP2	Q8IVH8	KHS2	String	STE/STE20	1.74	1.22
tr|A0A3Q1LLS4|A0A3Q1LLS4_BOVIN RAN binding protein 2 OS=Bos taurus OX=9913 GN=RANBP2 PE=4 SV=1	796	S	PNRSCKYSPKTPPQW	P49792	RANBP2	Q9P286	PAK5	String	STE/STE20	1.74	1.22
tr|A0A3Q1LLS4|A0A3Q1LLS4_BOVIN RAN binding protein 2 OS=Bos taurus OX=9913 GN=RANBP2 PE=4 SV=1	796	S	PNRSCKYSPKTPPQW	P49792	RANBP2	O95747	OSR1	String	STE/STE20	1.74	1.22
tr|A0A3Q1LLS4|A0A3Q1LLS4_BOVIN RAN binding protein 2 OS=Bos taurus OX=9913 GN=RANBP2 PE=4 SV=1	796	S	PNRSCKYSPKTPPQW	P49792	RANBP2	Q9P289	MST4	String	STE/STE20	1.74	1.22
tr|A0A3Q1LLS4|A0A3Q1LLS4_BOVIN RAN binding protein 2 OS=Bos taurus OX=9913 GN=RANBP2 PE=4 SV=1	796	S	PNRSCKYSPKTPPQW	P49792	RANBP2	Q7Z2Y5	NRK	String	STE/STE20	1.74	1.22
tr|A0A3Q1LLS4|A0A3Q1LLS4_BOVIN RAN binding protein 2 OS=Bos taurus OX=9913 GN=RANBP2 PE=4 SV=1	796	S	PNRSCKYSPKTPPQW	P49792	RANBP2	P06493	CDC2	String	CMGC/CDK/CDC2	2.37	1.12
tr|A0A3Q1LLS4|A0A3Q1LLS4_BOVIN RAN binding protein 2 OS=Bos taurus OX=9913 GN=RANBP2 PE=4 SV=1	796	S	PNRSCKYSPKTPPQW	P49792	RANBP2	P24941	CDK2	String	CMGC/CDK/CDC2	2.37	1.12
tr|A0A3Q1LLS4|A0A3Q1LLS4_BOVIN RAN binding protein 2 OS=Bos taurus OX=9913 GN=RANBP2 PE=4 SV=1	796	S	PNRSCKYSPKTPPQW	P49792	RANBP2	P42345	FRAP	String	Atypical/PIKK/FRAP	3.53	2.08
tr|A0A3Q1LLS4|A0A3Q1LLS4_BOVIN RAN binding protein 2 OS=Bos taurus OX=9913 GN=RANBP2 PE=4 SV=1	799	T	SCKYSPKTPPQWAED	P49792	RANBP2	P06493	CDC2	String	CMGC/CDK/CDC2	3.26	1.12
tr|A0A3Q1LLS4|A0A3Q1LLS4_BOVIN RAN binding protein 2 OS=Bos taurus OX=9913 GN=RANBP2 PE=4 SV=1	799	T	SCKYSPKTPPQWAED	P49792	RANBP2	P24941	CDK2	String	CMGC/CDK/CDC2	3.26	1.12
[truncated: 118,905 more rows]
