# Supplementary material for: Theileria annulata Hijacks Host Signaling: Integrated Phosphoproteomics and Transcriptomics Unveils ERK1/2 as a Central Regulator of Host Transcription Factors
Source: Mol Cell Proteomics. 2025 May 12;24(6):100992. doi: 10.1016/j.mcpro.2025.100992 (PMC12205586; doi:10.1016/j.mcpro.2025.100992)
Supplement: Supplemental Table 8 [file mmc9.xlsx]

## Sheet: Sheet1
			AGC			CAMK							CK1		CMGC/CDK						CMGC/CK2		CMGC/CLK	CMGC/DYRK		CMGC/GSK		CMGC/MAPK				SPRK	ATYPICAL		Others
Phosphopeptide	Phosphosite	Gene ID	PKG1	PKACA	PKACB	MARK2	MARK3	CASK	CHK2	CAMK1	CAMK2A	CAMK2D	CSNK1D/ck1d	CSNK1E/ck1e	CDK1	CDK2	CDK5	CDK7	CDK11A	PHO85	CSNK2B	CK2A1	CLK2	DYRK1A	DYRK1B	GSK3A	GSK3B	NLK	MAPK14	ERK7	ERK1	SPRK1	RIO	MYT1L	AURKA	AURKB	AURKC	TP53RK	NUAK1	EIF2AK2	EIF2AK3	EIF2AK4	NEK2	NEK9	TLK	ULK3	MYT1
RPES(1)PKS(1)PK	S589	TA08425					0.0384615	0.0384615	0.0384615			0.0384615		0.0384615	0.0384615			0.0384615	0.0384615	0.0384615			0.0384615	0.0384615				0.0384615		0.0384615		0.0384615	0.0384615					0.0384615		0.0384615	0.0384615	0.0384615	0.0384615	0.0384615	0.0384615	0.0384615	0.0384615
RPES(1)PKS(1)PK	S592	TA08425					0.047619	0.047619				0.047619			0.047619				0.047619	0.047619			0.047619	0.047619				0.047619		0.047619		0.047619	0.047619					0.047619			0.047619	0.047619	0.047619	0.047619	0.047619	0.047619	0.047619
RPVS(1)PQRPVS(1)PR	S634	TA08425					0.0526316	0.0526316				0.0526316			0.0526316				0.0526316	0.0526316			0.0526316	0.0526316						0.0526316		0.0526316	0.0526316					0.0526316			0.0526316	0.0526316		0.0526316	0.0526316	0.0526316	0.0526316
RPVS(1)PQRPVS(1)PR	S640	TA08425								0.05		0.05			0.05				0.05	0.05			0.05	0.05				0.05		0.05		0.05	0.05								0.05	0.05		0.05	0.05	0.05	0.05
RRS(1)DGLALSTTDLESEAGR	S775	TA08425
S(1)FDDLTTVR	S808	TA08425
ESENATNLLTAELQS(0.5)S(0.5)	S261	TA17795						0.166667							0.166667				0.166667														0.166667	0.166667												0.166667
ESENATNLLTAELQS(0.5)S(0.5)	S262	TA17795																															0.25	0.25				0.25								0.25
AGS(1)LDADEELLGAR	S847	TA11105				0.0526316	0.0526316	0.0526316	0.0526316	0.0526316	0.0526316	0.0526316			0.0526316				0.0526316				0.0526316							0.0526316		0.0526316	0.0526316					0.0526316	0.0526316					0.0526316	0.0526316	0.0526316	0.0526316
FAINDGLS(1)DVHDEQCTQLLSDR	S18	TA11105																															1
LPHPIEALTTTDS(0.002)S(0.005)T(0.066)S(0.926)PVQK	S61	TA09895						0.142857							0.142857								0.142857										0.142857											0.142857		0.142857	0.142857
KPS(1)IELIDLN	S185	TA09080	0.0588235					0.0588235	0.0588235	0.0588235	0.0588235	0.0588235			0.0588235				0.0588235				0.0588235	0.0588235						0.0588235		0.0588235	0.0588235		0.0588235			0.0588235	0.0588235					0.0588235
LIS(1)PQSSNVDLPELR	S144	TA08575						0.1							0.1								0.1							0.1			0.1					0.1					0.1	0.1		0.1	0.1
RVS(1)DVDIITDPTEFK	S37	TA08570						0.0833333				0.0833333							0.0833333				0.0833333							0.0833333			0.0833333					0.0833333					0.0833333	0.0833333	0.0833333	0.0833333	0.0833333
NEIT(1)S(1)EDDLEDLR	T165/	TA08415																															1
NEIT(1)S(1)EDDLEDLR	S166	TA08415																					0.25										0.25													0.25	0.25
FST(0.007)S(0.993)PQVVR	S19	TA08200						0.0769231							0.0769231				0.0769231	0.0769231			0.0769231							0.0769231			0.0769231					0.0769231					0.0769231	0.0769231	0.0769231	0.0769231	0.0769231
RET(0.003)YQS(0.499)S(0.499)VK	S7	TA07585																															0.25					0.25			0.25						0.25
RET(0.003)YQS(0.499)S(0.499)VK	S8	TA07585																					0.142857										0.142857					0.142857			0.142857			0.142857		0.142857	0.142857
IPPEIS(0.913)LY(0.087)K	S433	TA07435
ST(0.001)QS(0.999)PVKR	S112	TA07310
S(0.304)S(0.304)S(0.392)ALLEDLEANLK	S897/	TA07270						0.166667															0.166667										0.166667											0.166667	0.166667		0.166667
S(0.304)S(0.304)S(0.392)ALLEDLEANLK	S898/	TA07270						0.2															0.2										0.2												0.2		0.2
S(0.304)S(0.304)S(0.392)ALLEDLEANLK	S899	TA07270						0.111111											0.111111				0.111111							0.111111			0.111111											0.111111	0.111111	0.111111	0.111111
NLNEIAVVT(0.491)NS(0.509)R	T2938/ S2940	TA09315
ALS(0.15)FAVT(0.931)S(0.918)DDEFVTGTPSINR	T84/	TA17300																																							1
ALS(0.15)FAVT(0.931)S(0.918)DDEFVTGTPSINR	S85	TA17300																															0.5												0.5
S(1)DIEDPLYEYK	S2	TA18470						0.0769231				0.0769231			0.0769231				0.0769231		0.0769231		0.0769231							0.0769231			0.0769231					0.0769231						0.0769231	0.0769231	0.0769231	0.0769231
S(1)FDLDLSK	S197	TA18245																					0.25							0.25			0.25												0.25
LVEDPVS(0.981)ADS(0.019)NNR	S626	TA18735																															1
IIS(1)NPNS(1)PKPDLIDASEK	S99	TA18630						0.125							0.125				0.125				0.125															0.125						0.125	0.125		0.125
IIS(1)NPNS(1)PKPDLIDASEK	S103	TA18630					0.0625	0.0625		0.0625					0.0625				0.0625	0.0625			0.0625	0.0625		0.0625												0.0625				0.0625	0.0625	0.0625	0.0625	0.0625	0.0625
TVVLY(0.002)GGS(0.998)EVR	S367	TA04765
S(1)DDSALVEGLK	S2	TA04600						0.0909091							0.0909091				0.0909091				0.0909091							0.0909091			0.0909091					0.0909091						0.0909091	0.0909091	0.0909091	0.0909091
LFSNLDS(0.716)ES(0.283)PIR	S20	TA04160																					0.25							0.25			0.25												0.25
LANTES(0.012)S(0.984)QEIT(0.002)T(0.002)R	S1584	TA11450																															0.5												0.5
S(1)VDLDDIDLPSR	S1065	TA11450																					0.333333										0.333333												0.333333
NQLQTFQYTLSQVTEYS(0.818)PT(0.182)R	S483	TA12100						0.0769231							0.0769231				0.0769231				0.0769231							0.0769231			0.0769231					0.0769231				0.0769231	0.0769231	0.0769231	0.0769231	0.0769231	0.0769231
IDIS(0.074)EQLVNS(0.927)QVLS(0.856)ET(0.129)EENQT(0.014)K	S321	TA12905																															0.333333												0.333333		0.333333
IDIS(0.074)EQLVNS(0.927)QVLS(0.856)ET(0.129)EENQT(0.014)K	S325	TA12905																															0.333333												0.333333		0.333333
LDDS(1)DINESYPLEK	S21	TA13950						0.0769231			0.0769231				0.0769231				0.0769231				0.0769231							0.0769231			0.0769231					0.0769231					0.0769231	0.0769231	0.0769231	0.0769231	0.0769231
LLQLS(0.999)EPEEEKQEEEVTTTQTK	S183	TA14055																															0.5												0.5
AFDDAITEFDS(0.005)VS(0.99)EDS(0.005)YK	S217	TA14115																															0.333333					0.333333							0.333333
DNLTLWASDIQS(0.003)DS(0.997)VDDK	S220	TA14115																															1
T(0.002)VDAES(0.998)PKAEIIDGTGQVFVK	S64	TA14525						0.0769231				0.0769231			0.0769231				0.0769231	0.0769231			0.0769231					0.0769231		0.0769231								0.0769231						0.0769231	0.0769231	0.0769231	0.0769231
LT(0.031)S(0.969)DNELLDSESK	S80	TA14860						0.0769231		0.0769231		0.0769231			0.0769231				0.0769231				0.0769231							0.0769231			0.0769231					0.0769231						0.0769231	0.0769231	0.0769231	0.0769231
SVSNS(0.999)QETNEK	S118	TA15230						0.0833333				0.0833333			0.0833333				0.0833333				0.0833333							0.0833333			0.0833333					0.0833333						0.0833333	0.0833333	0.0833333	0.0833333
ALDS(1)DDEDFYDDKKDD	S423	TA19720
IGADVTTDLEQQNES(1)LNR	S157	TA20420																															0.5												0.5
SQGVSS(0.003)DS(0.891)PS(0.105)R	S61	TA02925					0.05	0.05				0.05	0.05		0.05			0.05	0.05	0.05			0.05			0.05		0.05		0.05			0.05					0.05		0.05		0.05	0.05	0.05	0.05	0.05
DAETETAAET(0.205)YRES(0.795)PLKV	S337	TA06100						0.0555556				0.0555556			0.0555556				0.0555556	0.0555556			0.0555556	0.0555556	0.0555556					0.0555556			0.0555556					0.0555556		0.0555556		0.0555556	0.0555556	0.0555556	0.0555556	0.0555556	0.0555556
DT(0.002)GT(0.002)IET(0.169)DDY(0.111)S(0.717)DDEADADFQPR	S1415	TA06105					0.0555556	0.0555556		0.0555556		0.0555556		0.0555556	0.0555556			0.0555556	0.0555556		0.0555556	0.0555556	0.0555556							0.0555556			0.0555556					0.0555556		0.0555556		0.0555556	0.0555556	0.0555556
VRDDLS(1)DIYTLDPSDASK	S1694	TA06105																															1
FSDT(0.001)VS(0.999)GLER	S441	TA16400																															1
IQLFFGES(1)R	S259	TA09640
IVVDDDGT(1)EADDEDTHPSK	T854	TA08425																	0.2											0.2			0.2												0.2		0.2
IVVDDDGT(1)EADDEDT(0.817)HPS(0.183)K	T861	TA08425																															0.333333												0.333333		0.333333
TQETEVT(1)DDEAEPEEEK	T225	TA12105																	0.166667				0.166667							0.166667			0.166667												0.166667		0.166667
NLNEIAVVT(0.968)NS(0.032)R	T2938	TA09315
DPVATGS(0.007)NT(0.606)T(0.383)PT(0.005)LSQNK	T167	TA03570																															0.333333												0.333333		0.333333
DPVATGSNT(0.065)T(0.928)PT(0.007)LSQNK	T168	TA03570						0.111111							0.111111								0.111111							0.111111			0.111111											0.111111	0.111111	0.111111	0.111111
VQS(0.001)NIVPDGFKT(0.999)K	T13	TA15050																															0.5								0.5
DAETETAAET(0.779)YRES(0.221)PLKV	T333	TA06100																												0.333333			0.333333												0.333333
ESDQTEEQKHEEPEASPAPEPVDEPAVHAT(0.374)ES(0.306)T(0.252)PT(0.069)K	T128	TA17315																															1
ESDQTEEQKHEEPEASPAPEPVDEPAVHAT(0.24)ES(0.24)T(0.24)PT(0.279)K	T133	TA17315																															1
ESDQTEEQKHEEPEASPAPEPVDEPAVHAT(0.322)ES(0.322)T(0.265)PT(0.091)K	T128/ S130	TA17315																															1
DY(1)CNLLLEEEVEK	Y299	TA04875
GDWSVS(0.103)Y(0.887)ICS(0.01)R	Y195	TA02550
			0.0588235	0	0	0.0526316	0.359399	2.31631	0.149917	0.356434	0.188378	0.858714	0.05	0.0940171	1.80519	0	0	0.144017	2.01234	0.510614	0.132479	0.0555556	3.5925	0.365591	0.0555556	0.1125	0	0.263004	0	2.70261	0	0.300167	17.6947	0.416667	0.0588235	0	0	2.39408	0.111455	0.199573	2.08157	0.489246	0.723794	2.1425	7.0424	2.40312	4.37812
			1	0	0	1	7	26	3	6	3	14	1	2	23	0	0	3	24	9	2	1	32	7	1	2	0	5	0	26	0	6	53	2	1	0	0	24	2	4	8	9	11	26	37	25	32
			1	0	0	1	7	26	3	6	3	14	1	2	23	0	0	3	24	9	2	1	32	7	1	2	0	5	0	26	0	6	53	2	1	0	0	24	2	4	8	9	11	26	37	25	32
