# Supplementary material for: Theileria annulata Hijacks Host Signaling: Integrated Phosphoproteomics and Transcriptomics Unveils ERK1/2 as a Central Regulator of Host Transcription Factors
Source: Mol Cell Proteomics. 2025 May 12;24(6):100992. doi: 10.1016/j.mcpro.2025.100992 (PMC12205586; doi:10.1016/j.mcpro.2025.100992)
Supplement: Supplemental Table 9 [file mmc10.xlsx]

## Sheet: Sheet1
	Control_vs_Test2		Control_vs_Test3
8605 common elements in "Control_vs_Test2" and "Control_vs_Test3"	log2FoldChange	pvalue	log2FoldChange	pvalue	Protein Names	Gene Name	Organism Name	Pathway	GO_MF	GO_BP	GO_CC	Gene_Name_GFF
rna-XM_010807593.3	2.60938	0.0769274	1.97264	0.269928	RNA-directed DNA polymerase (EC 2.7.7.49)	NA	Bos indicus x Bos taurus (Hybrid cattle)	NA	NA	NA	NA	XRCC4
rna-XM_024992924.1	1.90471	5.08761e-24	2.15444	1.55208e-13	NA	NA	NA	NA	NA	NA	NA	NA
rna-XM_024994079.1	2.14717	0.447874	1.30178	0.71437	RNA-directed DNA polymerase (EC 2.7.7.49)	NA	Bos mutus grunniens (Wild yak) (Bos grunniens)	NA	NA	NA	NA	HK3
rna-NM_174007.1	1.63007	0.451107	2.29054	0.263601	C-C motif chemokine	NA	Bos indicus x Bos taurus (Hybrid cattle)	Cytokines and growth factors [04052]; Cytokine-cytokine receptor interaction [04060]; Viral protein interaction with cytokine and cytokine receptor [04061]; Chemokine signaling pathway [04062]	GO:0008009~chemokine activity	GO:0006955~immune response	GO:0005615~extracellular space	CCL8
rna-NM_001040481.3	1.73577	1.64288e-43	1.8453	2.59338e-11	HLA class II histocompatibility antigen, DM beta chain	LOC102187998	Capra hircus (Goat)	Toxoplasmosis [05145]; Asthma [05310]; Epstein-Barr virus infection [05169]; Influenza A [05164]; Allograft rejection [05330]; Antigen processing and presentation [04612]; Cell adhesion molecules [04514]; Leishmaniasis [05140]; Herpes simplex virus 1 infection [05168]; Exosome [04147]; Rheumatoid arthritis [05323]; Phagosome [04145]; Systemic lupus erythematosus [05322]; Th1 and Th2 cell differen…	NA	NA	NA	BOLA-DMB
rna-XM_024991316.1	1.84203	0.568525	3.05728	0.221157	Endo/exonuclease/phosphatase domain-containing protein	NA	Bos indicus x Bos taurus (Hybrid cattle)	NA	GO:0003824~catalytic activity	NA	NA	VWDE
rna-NM_001034535.1	2.71362	0.000692512	2.92295	0.000693739	Reverse transcriptase domain-containing protein	NA	Bos taurus (Bovine)	NA	NA	NA	NA	NQO1
rna-XM_025001828.1	1.26797	1.08753e-17	1.64048	1.43969e-07	Ubiquitinyl hydrolase 1 (EC 3.4.19.12)	VCPIP1	Bos indicus x Bos taurus (Hybrid cattle)	Peptidases and inhibitors [01002]; Ubiquitin system [04121]	GO:0004843~ubiquitin-specific protease activity	GO:0016567~protein ubiquitination;GO:0035871~protein K11-linked deubiquitination;GO:0071108~protein K48-linked deubiquitination	GO:0005634~nucleus;GO:0005737~cytoplasm	VCPIP1
rna-XM_002697118.6	1.28702	0.0673188	1.90192	0.0084928	Reverse transcriptase domain-containing protein	NA	Bos mutus grunniens (Wild yak) (Bos grunniens)	Transcription factors [03000]; Herpes simplex virus 1 infection [05168]	NA	NA	NA	CDCP1
rna-NM_001076536.2	1.18895	0.355866	0.245596	0.882599	Uncharacterized protein	E5288_WYG010020	Bos mutus (wild yak)	Hypertrophic cardiomyopathy [05410]; Dilated cardiomyopathy [05414]	NA	NA	NA	MYBPC3
rna-XM_024978904.1	1.10252	0.669791	-1.27795	0.742616	RNA-directed DNA polymerase (EC 2.7.7.49)	NA	Bos indicus x Bos taurus (Hybrid cattle)	Taste transduction [04742]; G protein-coupled receptors [04030]	NA	NA	NA	C18H16orf95
rna-NM_001192143.1	2.18695	0.0802138	2.07429	0.138846	feline leukemia virus subgroup C receptor-related protein 2 isoform X1	LOC109565366	Bos indicus (Zebu)	Transporters [02000]	GO:0022857~transmembrane transporter activity	NA	GO:0016021~integral component of membrane	FLVCR2
rna-XM_015471609.2	1.4	0.553801	-1.27086	0.763629	RNA-directed DNA polymerase (EC 2.7.7.49)	NA	Bos indicus x Bos taurus (Hybrid cattle)	NA	NA	NA	NA	DTHD1
rna-NM_001034436.1	1.36876	1.31542e-07	1.29657	0.00177082	RNA-directed DNA polymerase (EC 2.7.7.49)	NA	Bos indicus x Bos taurus (Hybrid cattle)	NA	NA	NA	NA	PLSCR2
rna-XM_024986946.1	2.58811	0.357583	2.24233	0.487665	Interferon regulatory factor 7	IRF7	Bos indicus x Bos taurus (Hybrid cattle)	Toll-like receptor signaling pathway [04620]; Hepatitis B [05161]; Transcription factors [03000]; Viral carcinogenesis [05203]; RIG-I-like receptor signaling pathway [04622]; NOD-like receptor signaling pathway [04621]; Measles [05162]; Epstein-Barr virus infection [05169]; Lipid and atherosclerosis [05417]; Kaposi sarcoma-associated herpesvirus infection [05167]; Hepatitis C [05160]; Cytosolic D…	GO:0000976~transcription regulatory region sequence-specific DNA binding;GO:0003700~sequence-specific DNA binding transcription factor activity	NA	GO:0005737~cytoplasm	IRF7
rna-XM_025001866.1	1.39868	0.263028	1.83584	0.142579	DC_STAMP domain-containing protein	E5288_WYG011392	Bos mutus (wild yak)	NA	NA	NA	GO:0016021~integral component of membrane	DCSTAMP
rna-NM_001206459.1	2.14734	5.25766e-08	1.65546	0.00133943	Ig-like domain-containing protein	LOC616942	Bos taurus (Bovine)	Human immunodeficiency virus 1 infection [05170]; Phagosome [04145]; Epstein-Barr virus infection [05169]; Cell adhesion molecules [04514]; Allograft rejection [05330]; Antigen processing and presentation [04612]; Natural killer cell mediated cytotoxicity [04650]; Exosome [04147]; Herpes simplex virus 1 infection [05168]; Type I diabetes mellitus [04940]; Cellular senescence [04218]; Autoimmune t…	NA	GO:0002476~antigen processing and presentation of endogenous peptide antigen via MHC class Ib	GO:0005615~extracellular space;GO:0009897~external side of plasma membrane;GO:0016021~integral component of membrane	LOC616942
rna-XM_024989090.1	2.34406	0.0517739	1.65159	0.28689	RNA-directed DNA polymerase (EC 2.7.7.49)	NA	Bos indicus x Bos taurus (Hybrid cattle)	NA	GO:0003824~catalytic activity	NA	NA	LOC101904517
rna-NM_001282082.1	1.41882	0.0412358	1.3351	0.0952783	RNA-directed DNA polymerase (EC 2.7.7.49)	NA	Bos indicus x Bos taurus (Hybrid cattle)	Peptidases and inhibitors [01002]; Chaperones and folding catalysts [03110]	NA	NA	NA	HTRA1
rna-XM_002686295.6	5.01512	0	5.4192	1.93299e-95	Interferon-induced protein 44 (Fragment)	M91_09569	Bos mutus (wild yak)	NA	GO:0005525~GTP binding	NA	GO:0005737~cytoplasm	IFI44
rna-XM_002697991.6	2.65753	1.05669e-18	2.76197	7.7775e-13	Immunoglobulin superfamily member 6	IGSF6	Bos taurus (Bovine)	NA	NA	NA	GO:0016021~integral component of membrane	IGSF6
rna-NM_001105505.1	1.21152	6.18686e-12	1.19594	5.91587e-05	RNA-directed DNA polymerase (EC 2.7.7.49)	NA	Bos mutus grunniens (Wild yak) (Bos grunniens)	Glycosylphosphatidylinositol (GPI)-anchored proteins [00537]; Proteoglycans [00535]	NA	NA	NA	ATRAID
rna-XM_015470948.2	1.54853	0.419092	1.62864	0.424674	Uncharacterized protein	JEQ12_014336	Ovis aries (Sheep)	Transcription factors [03000]	NA	NA	NA	SP7
rna-XM_015474717.2	1.87839	9.01538e-30	2.39571	5.49168e-15	VLIG-type G domain-containing protein	LOC101903126	Bos taurus (Bovine)	NA	GO:0005525~GTP binding	NA	GO:0005634~nucleus;GO:0005737~cytoplasm	LOC783920
rna-NM_001012284.1	4.52895	4.46237e-208	4.95953	3.76354e-74	UBA7 protein (Ubiquitin E1-like enzyme)	UBA7	Bos taurus (Bovine)	PATHWAY: Protein modification; protein ubiquitination. {ECO:0000256|ARBA:ARBA00004906}.; Parkinson disease [05012]; Ubiquitin system [04121]; Pathways of neurodegeneration - multiple diseases [05022]; Ubiquitin mediated proteolysis [04120]	GO:0005524~ATP binding;GO:0008641~small protein activating enzyme activity	GO:0016567~protein ubiquitination	NA	UBA7
rna-XM_024979012.1	2.40142	0.215575	2.91743	0.117773	Cap-specific mRNA (nucleoside-2'-O-)-methyltransferase 2 (EC 2.1.1.296)	CMTR2	Bos taurus (Bovine)	Messenger RNA biogenesis [03019]	GO:0004483~mRNA (nucleoside-2'-O-)-methyltransferase activity	GO:0006370~7-methylguanosine mRNA capping;GO:0097309~cap1 mRNA methylation;GO:0097310~cap2 mRNA methylation	GO:0005634~nucleus;GO:0005737~cytoplasm	LOC112442305
rna-XM_024992145.1	1.79716	0.551726	1.75437	0.588988	RNA-directed DNA polymerase (EC 2.7.7.49)	NA	Bos indicus x Bos taurus (Hybrid cattle)	NA	NA	NA	NA	METTL7A
rna-XM_015461222.1	2.11144	0.458352	4.06162	0.0595091	Uncharacterized protein	NA	Bos indicus x Bos taurus (Hybrid cattle)	NA	NA	NA	NA	LOC107131968
rna-XM_024989361.1	1.38729	0.670207	-0.277466	0.955673	RNA-directed DNA polymerase (EC 2.7.7.49)	NA	Bos indicus x Bos taurus (Hybrid cattle)	NA	NA	NA	NA	LRRIQ3
rna-NM_001206600.1	2.13971	0.444964	1.70818	0.604927	Reverse transcriptase domain-containing protein	NA	Bos mutus grunniens (Wild yak) (Bos grunniens)	NA	NA	NA	NA	CTBS
rna-XM_015460980.2	1.26748	5.76628e-08	1.39293	3.24131e-05	Reverse transcriptase domain-containing protein	NA	Bos indicus x Bos taurus (Hybrid cattle)	Transcription factors [03000]; Herpes simplex virus 1 infection [05168]	NA	NA	NA	SPATA21
rna-XM_002690084.6	1.01893	5.24898e-06	1.05289	0.00357314	RNA-directed DNA polymerase (EC 2.7.7.49)	NA	Bos indicus x Bos taurus (Hybrid cattle)	Transcription factors [03000]; Herpes simplex virus 1 infection [05168]	NA	NA	NA	FRK
rna-XM_010816564.3	1.74112	1.22389e-10	1.95248	5.63753e-08	CDP-diacylglycerol--glycerol-3-phosphate 3-phosphatidyltransferase (EC 2.7.8.5)	PGS1	Bos indicus x Bos taurus (Hybrid cattle)	PATHWAY: Phospholipid metabolism; phosphatidylglycerol biosynthesis; phosphatidylglycerol from CDP-diacylglycerol: step 1/2. {ECO:0000256|ARBA:ARBA00005042, ECO:0000256|RuleBase:RU365024}.; Glycerophospholipid metabolism [00564]	GO:0005524~ATP binding;GO:0008444~CDP-diacylglycerol-glycerol-3-phosphate 3-phosphatidyltransferase activity	GO:0032049~cardiolipin biosynthetic process	GO:0005739~mitochondrion;GO:0005783~endoplasmic reticulum	PGS1
rna-XM_024992519.1	1.92771	1.48879e-12	2.21165	1.656e-07	ADF-H domain-containing protein	NA	Bos mutus grunniens (Wild yak) (Bos grunniens)	NA	NA	NA	NA	LOC101902154
rna-XM_010816496.3	4.44887	0.0179114	4.21303	0.0387404	Tetraspanin 10	TSPAN10	Bos taurus (Bovine)	Structural proteins[99992]	NA	NA	GO:0005887~integral component of plasma membrane	TSPAN10
rna-XM_005206617.4	2.12786	0.448467	2.49387	0.381756	Advillin	AVIL	Bos taurus (Bovine)	Cytoskeleton proteins [04812]	GO:0005546~phosphatidylinositol-4,5-bisphosphate binding;GO:0051015~actin filament binding	GO:0008154~actin polymerization or depolymerization;GO:0010976~positive regulation of neuron projection development;GO:0051014~actin filament severing;GO:0051016~barbed-end actin filament capping	GO:0005737~cytoplasm;GO:0015629~actin cytoskeleton	AVIL
rna-XM_025000332.1	1.80725	0.544696	1.74766	0.590031	Reverse transcriptase domain-containing protein	NA	Bos indicus x Bos taurus (Hybrid cattle)	NA	GO:0003824~catalytic activity	NA	NA	TRDMT1
rna-NM_001077524.2	1.4627	0.000235638	1.45904	0.00245743	oligodendrocyte-myelin glycoprotein	OMG	Bison bison bison	Signaling proteins[99995]	NA	NA	NA	OMG
rna-XM_024984520.1	1.79701	0.239232	1.5168	0.383813	RNA-directed DNA polymerase (EC 2.7.7.49)	NA	Bos mutus grunniens (Wild yak) (Bos grunniens)	NA	NA	NA	NA	PARL
rna-XM_002688329.6	3.57128	0.0205261	4.25354	0.00452246	Reverse transcriptase domain-containing protein	NA	Bos taurus (Bovine)	Retinol metabolism [00830]; Pentose and glucuronate interconversions [00040]; Porphyrin metabolism [00860]; Chemical carcinogenesis - DNA adducts [05204]; Drug metabolism - cytochrome P450 [00982]; Ascorbate and aldarate metabolism [00053]; Bile secretion [04976]; Glycosyltransferases [01003]; Metabolism of xenobiotics by cytochrome P450 [00980]; Chemical carcinogenesis - receptor activation [052…	NA	NA	NA	LOC100296421
rna-XM_024986280.1	1.62753	0.000757757	1.21071	0.0453111	RNA-directed DNA polymerase (EC 2.7.7.49)	NA	Bos indicus x Bos taurus (Hybrid cattle)	NA	NA	NA	NA	CLN8
rna-XM_025001493.1	1.17155	0.0909043	0.570875	0.508463	39S ribosomal protein L15, mitochondrial	MRPL15	Bison bison bison	Ribosome [03010]; Ribosome [03011]	GO:0003735~structural constituent of ribosome	GO:0006412~translation	GO:0015934~large ribosomal subunit	MRPL15
rna-NM_001083505.2	1.29289	0.39216	0.909657	0.607256	RNA-directed DNA polymerase (EC 2.7.7.49)	NA	Capra hircus (Goat)	G protein-coupled receptors [04030]; Vascular smooth muscle contraction [04270]	NA	NA	NA	RAMP3
rna-NM_001192496.1	2.0651	0.142088	2.73921	0.0435377	RNA-directed DNA polymerase (EC 2.7.7.49)	NA	Bos mutus grunniens (Wild yak) (Bos grunniens)	NA	NA	NA	NA	PLEK
rna-NM_001098152.1	1.46253	0.0121082	1.1244	0.108903	P2Y purinoceptor 13	P2RY13	Bison bison bison	G protein-coupled receptors [04030]; Neuroactive ligand-receptor interaction [04080]	GO:0045028~G-protein coupled purinergic nucleotide receptor activity	GO:0007194~negative regulation of adenylate cyclase activity	GO:0005886~plasma membrane;GO:0016021~integral component of membrane	P2RY13
rna-XM_024985099.1	2.62297	0.022392	2.89308	0.0137553	NADPH oxidase organizer 1	NOXO1	Bos indicus x Bos taurus (Hybrid cattle)	Domain-containing proteins not elsewhere classified [04990]; Membrane trafficking [04131]	GO:0019899~enzyme binding;GO:0035091~phosphatidylinositol binding	GO:0022617~extracellular matrix disassembly	GO:0043020~NADPH oxidase complex	NOXO1
rna-NM_183362.1	2.54046	0.102833	0.463834	0.855478	Uncharacterized protein	NA	Bos indicus x Bos taurus (Hybrid cattle)	Signaling proteins[99995]	GO:0005179~hormone activity	NA	GO:0005576~extracellular region	RETN
rna-XM_024981475.1	1.54498	0.163629	1.3797	0.278291	Endo/exonuclease/phosphatase domain-containing protein	NA	Bos indicus x Bos taurus (Hybrid cattle)	NA	GO:0003824~catalytic activity	NA	NA	EMB
rna-XM_024975601.1	1.80067	6.49302e-09	2.11719	2.22059e-08	Proline rich 5 like	PRR5L	Capra hircus (Goat)	NA	NA	NA	NA	LOC112441554
rna-XM_024983852.1	1.31163	4.25705e-15	1.38757	4.77788e-06	Ig-like domain-containing protein	BOLA-DQA2	Bos taurus (Bovine)	Toxoplasmosis [05145]; Asthma [05310]; Epstein-Barr virus infection [05169]; Influenza A [05164]; Allograft rejection [05330]; Antigen processing and presentation [04612]; Cell adhesion molecules [04514]; Leishmaniasis [05140]; Herpes simplex virus 1 infection [05168]; Exosome [04147]; Rheumatoid arthritis [05323]; Phagosome [04145]; Systemic lupus erythematosus [05322]; Th1 and Th2 cell differen…	GO:0023026~MHC class II protein complex binding	GO:0002250~adaptive immune response;GO:0002503~peptide antigen assembly with MHC class II protein complex;GO:0019886~antigen processing and presentation of exogenous peptide antigen via MHC class II;GO:0050870~positive regulation of T cell activation	GO:0042613~MHC class II protein complex	BOLA-DQA2
rna-XM_024985097.1	1.22048	0.171215	1.39142	0.142156	RNA-directed DNA polymerase (EC 2.7.7.49)	M91_17975	Bos mutus (wild yak)	Retinol metabolism [00830]; Linoleic acid metabolism [00591]; Cytochrome P450 [00199]; Chemical carcinogenesis - DNA adducts [05204]; Steroid hormone biosynthesis [00140]; Chemical carcinogenesis - receptor activation [05207]	GO:0003824~catalytic activity	NA	NA	CYP3A24
rna-XM_005227105.4	2.37496	0.000226719	3.12557	9.76415e-07	Basic leucine zipper ATF-like transcription factor 2	BATF2	Bos taurus (Bovine)	Transcription factors [03000]; PD-L1 expression and PD-1 checkpoint pathway in cancer [05235]	GO:0000978~RNA polymerase II core promoter proximal region sequence-specific DNA binding;GO:0000981~sequence-specific DNA binding RNA polymerase II transcription factor activity	GO:0006357~regulation of transcription from RNA polymerase II promoter;GO:0042832~defense response to protozoan;GO:0043011~myeloid dendritic cell differentiation	GO:0005634~nucleus;GO:0090575~RNA polymerase II transcription factor complex	BATF2
rna-NM_001098055.1	1.78153	0.585748	1.79928	0.579264	Reverse transcriptase domain-containing protein	NA	Bos indicus x Bos taurus (Hybrid cattle)	Domain-containing proteins not elsewhere classified [04990]	NA	NA	NA	TTC22
rna-XM_024989432.1	1.12283	0.201696	1.73566	0.0446324	Uncharacterized protein	NA	Bos indicus x Bos taurus (Hybrid cattle)	PI3K-Akt signaling pathway [04151]; Phospholipase D signaling pathway [04072]; Rap1 signaling pathway [04015]; Pathways in cancer [05200]; G protein-coupled receptors [04030]; Neuroactive ligand-receptor interaction [04080]	GO:0003824~catalytic activity	NA	NA	LPAR3
rna-XM_024978238.1	2.36267	0.0262781	1.45056	0.310777	RNA-directed DNA polymerase (EC 2.7.7.49)	NA	Bos taurus (Bovine)	NA	GO:0003824~catalytic activity	GO:0006338~chromatin remodeling	GO:0005634~nucleus	ADAMTS18
rna-XM_024984307.1	1.97531	0.055542	1.14865	0.384619	RNA-directed DNA polymerase (EC 2.7.7.49)	NA	Bos indicus x Bos taurus (Hybrid cattle)	NA	NA	NA	NA	EPB41L3
rna-XM_024981706.1	2.44384	0.00275229	2.12983	0.0259156	Reverse transcriptase domain-containing protein	NA	Bos indicus x Bos taurus (Hybrid cattle)	NA	NA	NA	NA	NYAP2
rna-XM_010821028.3	1.4267	0.68289	0.661569	0.879476	Tetratricopeptide repeat domain 9C	NA	Capra hircus (Goat)	Domain-containing proteins not elsewhere classified [04990]	NA	NA	NA	TTC9C
rna-XM_024987728.1	2.41253	0.371518	-0.182858	0.970626	RNA-directed DNA polymerase (EC 2.7.7.49)	M91_04365	Bos mutus (wild yak)	Nuclear receptors [03310]; Transcription factors [03000]; Pathways in cancer [05200]; Chemical carcinogenesis - receptor activation [05207]; Oocyte meiosis [04114]; Prostate cancer [05215]	GO:0003824~catalytic activity	NA	NA	AR
rna-NM_001080347.1	1.2687	9.18848e-11	0.87656	0.00339411	V-set immunoregulatory receptor	VSIR	Bos mutus grunniens (Wild yak) (Bos grunniens)	Cell adhesion molecules [04514]	NA	NA	NA	VSIR
rna-XM_005221139.4	2.8685	1.62079e-07	2.87675	4.57572e-06	Suppressor of cytokine signaling 3	NA	Bos indicus x Bos taurus (Hybrid cattle)	PATHWAY: Protein modification; protein ubiquitination. {ECO:0000256|ARBA:ARBA00004906}.; Insulin resistance [04931]; Adipocytokine signaling pathway [04920]; Osteoclast differentiation [04380]; Type II diabetes mellitus [04930]; JAK-STAT signaling pathway [04630]; Ubiquitin system [04121]; TNF signaling pathway [04668]; Non-alcoholic fatty liver disease [04932]; Herpes simplex virus 1 infection […	NA	GO:0007259~JAK-STAT cascade;GO:0009968~negative regulation of signal transduction;GO:0016567~protein ubiquitination;GO:0035556~intracellular signal transduction;GO:0040008~regulation of growth;GO:0043066~negative regulation of apoptotic process	NA	SOCS3
rna-XM_005206320.4	2.14717	0.447874	2.94973	0.249044	DAZ-associated protein 2 (Deleted in azoospermia-associated protein 2)	DAZAP2	Bison bison bison	NA	NA	NA	GO:0005634~nucleus;GO:0005737~cytoplasm	DAZAP2
rna-XM_005203954.4	1.3297	0.000130441	1.08642	0.0302331	zinc finger protein 687 isoform X1	ZNF687	Bos indicus (Zebu)	Transcription factors [03000]	NA	NA	NA	ZNF687
rna-XM_024986252.1	1.28777	0.000149064	0.790931	0.079927	Protein phosphatase 1 regulatory subunit	JEQ12_013201	Ovis aries (Sheep)	Protein phosphatases and associated proteins [01009]; Insulin resistance [04931]; Insulin signaling pathway [04910]	GO:0019888~protein phosphatase regulator activity	GO:0005981~regulation of glycogen catabolic process	GO:0000164~protein phosphatase type 1 complex	PPP1R3B
rna-NM_001192828.2	1.3539	0.0016789	1.59818	0.00270153	RNA-directed DNA polymerase (EC 2.7.7.49)	NA	Bos mutus grunniens (Wild yak) (Bos grunniens)	NA	NA	NA	NA	RRAGD
rna-NM_001101085.1	1.07985	0.0945082	1.11879	0.121584	alpha-1,2-Mannosidase (EC 3.2.1.-)	EDEM2	Bos taurus (Bovine)	Protein processing in endoplasmic reticulum [04141]; Lectins [04091]	GO:0004571~mannosyl-oligosaccharide 1,2-alpha-mannosidase activity;GO:0005509~calcium ion binding	GO:0005975~carbohydrate metabolic process;GO:0006986~response to unfolded protein	GO:0016020~membrane;GO:0044322~endoplasmic reticulum quality control compartment	EDEM2
rna-NM_001114516.2	1.05485	0.606495	1.65313	0.388352	Reverse transcriptase domain-containing protein	NA	Bos mutus grunniens (Wild yak) (Bos grunniens)	NA	NA	NA	NA	SMIM11A
rna-XM_005221700.4	1.16253	0.478572	0.928223	0.595372	Ubiquitin-protein ligase E3A (EC 2.3.2.26)	UBE3A	Bos indicus x Bos taurus (Hybrid cattle)	PATHWAY: Protein modification; protein ubiquitination. {ECO:0000256|PIRNR:PIRNR037201}.; Ubiquitin mediated proteolysis [04120]; Viral carcinogenesis [05203]; Human papillomavirus infection [05165]; Ubiquitin system [04121]	GO:0061630~ubiquitin protein ligase activity	GO:0006511~ubiquitin-dependent protein catabolic process;GO:0070936~protein K48-linked ubiquitination	GO:0000502~proteasome complex;GO:0005634~nucleus;GO:0005829~cytosol	UBE3A
rna-XM_024980378.1	3.71623	0.0753505	3.22185	0.183225	Solute carrier family 25 member 19	SLC25A19	Capra hircus (Goat)	NA	NA	NA	NA	MIF4GD
rna-XM_002691775.5	2.23904	1.67442e-80	2.47574	9.8041e-22	RNA-directed DNA polymerase (EC 2.7.7.49)	NA	Bos indicus x Bos taurus (Hybrid cattle)	NA	NA	NA	NA	EPSTI1
rna-NM_001206905.1	1.47647	0.307031	-0.266626	0.898823	Netrin 3	NTN3	Bos taurus (Bovine)	Axon guidance [04360]	GO:0005102~receptor binding	GO:0008045~motor neuron axon guidance;GO:0009887~organ morphogenesis;GO:0009888~tissue development;GO:0016358~dendrite development	GO:0005576~extracellular region;GO:0005604~basement membrane;GO:0005794~Golgi apparatus	NTN3
rna-XM_024998238.1	1.91354	0.000233439	2.32191	7.40024e-05	RNA-directed DNA polymerase (EC 2.7.7.49)	NA	Bos mutus grunniens (Wild yak) (Bos grunniens)	NA	NA	NA	NA	DPP4
rna-NM_001077080.2	1.3317	0.0542305	1.48639	0.0509103	DET1- and DDB1-associated protein 1	MGC137055	Bos taurus (Bovine)	Ubiquitin system [04121]	NA	GO:0032436~positive regulation of proteasomal ubiquitin-dependent protein catabolic process	GO:0080008~Cul4-RING E3 ubiquitin ligase complex	MGC137055
rna-XM_024990439.1	2.40667	0.366442	3.13466	0.219204	RNA-directed DNA polymerase (EC 2.7.7.49)	NA	Bos indicus x Bos taurus (Hybrid cattle)	NA	NA	NA	NA	CROT
rna-XM_024981532.1	1.04047	0.0385025	0.777745	0.231494	ATP synthase c subunit lysine N-methyltransferase	ATPSCKMT	Bos taurus (Bovine)	NA	GO:0016279~protein-lysine N-methyltransferase activity	NA	GO:0016021~integral component of membrane;GO:0031966~mitochondrial membrane	FAM173B
rna-XM_024993410.1	1.04374	1.26413e-05	1.17063	0.000507551	RNA-directed DNA polymerase (EC 2.7.7.49)	NA	Bos indicus x Bos taurus (Hybrid cattle)	NA	GO:0003824~catalytic activity	NA	NA	SMIM14
rna-XM_010811063.3	1.16144	0.650152	2.90148	0.107928	Reverse transcriptase domain-containing protein	NA	Bos mutus grunniens (Wild yak) (Bos grunniens)	Transcription factors [03000]; Herpes simplex virus 1 infection [05168]	NA	NA	NA	ECHDC3
rna-NM_001002883.2	1.8249	0.383516	1.72934	0.444335	Reverse transcriptase domain-containing protein	NA	Bos mutus grunniens (Wild yak) (Bos grunniens)	Transcription factors [03000]; Herpes simplex virus 1 infection [05168]	NA	NA	NA	ST3GAL6
rna-XM_005219819.4	1.99445	0.34462	2.4072	0.253595	Vomeronasal type-1 receptor	NA	Bos taurus (Bovine)	G protein-coupled receptors [04030]	GO:0016503~pheromone receptor activity	GO:0007606~sensory perception of chemical stimulus;GO:0019236~response to pheromone	GO:0005886~plasma membrane;GO:0016021~integral component of membrane	VN1R1
rna-XM_010810115.3	1.16657	0.0301238	1.54462	0.00873181	RNA-directed DNA polymerase (EC 2.7.7.49)	NA	Bos mutus grunniens (Wild yak) (Bos grunniens)	Terpenoid backbone biosynthesis [00900]	NA	NA	NA	PCYOX1
rna-XM_005204029.4	1.47827	0.09626	2.39735	0.0103399	Reverse transcriptase domain-containing protein	NA	Bos indicus x Bos taurus (Hybrid cattle)	Transcription factors [03000]; Herpes simplex virus 1 infection [05168]	NA	NA	NA	WDR3
rna-XM_024983902.1	1.4193	2.24453e-11	1.59669	4.14815e-07	BOLA class I histocompatibility antigen, alpha chain BL3-7-like	LOC102181347	Capra hircus (Goat)	Human immunodeficiency virus 1 infection [05170]; Phagosome [04145]; Epstein-Barr virus infection [05169]; Cell adhesion molecules [04514]; Allograft rejection [05330]; Antigen processing and presentation [04612]; Natural killer cell mediated cytotoxicity [04650]; Exosome [04147]; Herpes simplex virus 1 infection [05168]; Type I diabetes mellitus [04940]; Cellular senescence [04218]; Autoimmune t…	NA	NA	GO:0016021~integral component of membrane	MGC126945
rna-NM_174161.3	1.56368	4.91797e-44	1.81379	5.95084e-13	Uncharacterized protein	PSAP	Bos indicus x Bos taurus (Hybrid cattle)	Taste transduction [04742]; G protein-coupled receptors [04030]	NA	GO:0006665~sphingolipid metabolic process;GO:0007193~adenylate cyclase-inhibiting G-protein coupled receptor signaling pathway;GO:0019216~regulation of lipid metabolic process	GO:0005615~extracellular space;GO:0005764~lysosome	PSAP
rna-XM_010801922.3	1.6745	0.0627854	0.631815	0.59224	Homeobox D3	HOXD3	Bos taurus (Bovine)	Transcription factors [03000]	GO:0000978~RNA polymerase II core promoter proximal region sequence-specific DNA binding;GO:0000981~sequence-specific DNA binding RNA polymerase II transcription factor activity	GO:0006357~regulation of transcription from RNA polymerase II promoter;GO:0009952~anterior/posterior pattern specification;GO:0021615~glossopharyngeal nerve morphogenesis;GO:0030878~thyroid gland development;GO:0045666~positive regulation of neuron differentiation;GO:0048704~embryonic skeletal system morphogenesis;GO:0051216~cartilage development	GO:0005634~nucleus	HOXD3
rna-NM_001145233.1	2.12786	0.448467	2.49387	0.381756	G_PROTEIN_RECEP_F1_2 domain-containing protein	NA	Bos indicus x Bos taurus (Hybrid cattle)	G protein-coupled receptors [04030]	GO:0004930~G-protein coupled receptor activity	GO:0002385~mucosal immune response;GO:0002720~positive regulation of cytokine production involved in immune response;GO:0002879~positive regulation of acute inflammatory response to non-antigenic stimulus;GO:0003062~regulation of heart rate by chemical signal;GO:0007193~adenylate cyclase-inhibiting G-protein coupled receptor signaling pathway;GO:0032722~positive regulation of chemokine production…	GO:0016021~integral component of membrane	FFAR3
rna-NM_001015591.1	2.98033	0.0297122	2.90335	0.0519396	RNA-directed DNA polymerase (EC 2.7.7.49)	NA	Bos indicus x Bos taurus (Hybrid cattle)	Domain-containing proteins not elsewhere classified [04990]	NA	NA	NA	PAMR1
rna-XM_024979469.1	1.15065	0.147911	2.36546	0.00261698	Uncharacterized protein	NA	Bos mutus grunniens (Wild yak) (Bos grunniens)	NA	NA	NA	NA	LOC112442408
rna-NM_174730.2	1.20735	7.29029e-06	1.16757	0.00356453	Apoptosis-associated speck-like protein containing a CARD	PYCARD	Bos indicus x Bos taurus (Hybrid cattle)	Pertussis [05133]; NOD-like receptor signaling pathway [04621]; C-type lectin receptor signaling pathway [04625]; Salmonella infection [05132]; Necroptosis [04217]; Cytosolic DNA-sensing pathway [04623]; Influenza A [05164]; Legionellosis [05134]; Lipid and atherosclerosis [05417]; Yersinia infection [05135]	GO:0004197~cysteine-type endopeptidase activity	GO:0006954~inflammatory response;GO:0042981~regulation of apoptotic process;GO:0045087~innate immune response	NA	PYCARD
rna-NM_174035.4	1.76168	1.38941e-07	2.05944	2.4323e-08	FAD-binding FR-type domain-containing protein	CYBB	Bos indicus x Bos taurus (Hybrid cattle)	Prion disease [05020]; Neutrophil extracellular trap formation [04613]; AGE-RAGE signaling pathway in diabetic complications [04933]; Necroptosis [04217]; Pathways of neurodegeneration - multiple diseases [05022]; Coronavirus disease - COVID-19 [05171]; Lipid and atherosclerosis [05417]; Alzheimer disease [05010]; Leukocyte transendothelial migration [04670]; Leishmaniasis [05140]; Membrane traff…	GO:0016491~oxidoreductase activity	NA	GO:0016021~integral component of membrane	CYBB
rna-NM_174511.2	1.4451	0.000681027	2.29901	3.76027e-07	C-C motif chemokine	NA	Bos mutus grunniens (Wild yak) (Bos grunniens)	Lipid and atherosclerosis [05417]; Chemokine signaling pathway [04062]; Cytokine-cytokine receptor interaction [04060]; Chagas disease [05142]; Human cytomegalovirus infection [05163]; Rheumatoid arthritis [05323]; Toll-like receptor signaling pathway [04620]; Viral protein interaction with cytokine and cytokine receptor [04061]; Glycosaminoglycan binding proteins [00536]; Cytokines and growth fa…	NA	NA	NA	CCL3
rna-NM_001110188.2	1.05333	0.141993	1.22946	0.111054	Chromosome 11 C2orf81 homolog	C11H2orf81	Bos taurus (Bovine)	NA	NA	NA	NA	C11H2orf81
rna-XM_002691158.6	2.78166	3.40765e-05	2.59155	0.00107163	RNA-directed DNA polymerase (EC 2.7.7.49)	M91_02398	Bos mutus (wild yak)	NA	GO:0003824~catalytic activity	NA	NA	ACOXL
rna-NM_001111068.2	1.4015	0.665591	2.36376	0.410765	Transmembrane protein 89	TMEM89	Bos taurus (Bovine)	NA	NA	NA	NA	TMEM89
rna-XM_024985072.1	2.43035	0.00352182	2.13848	0.0266314	Reverse transcriptase domain-containing protein	NA	Bos mutus grunniens (Wild yak) (Bos grunniens)	NA	NA	NA	NA	TMEM114
rna-NM_001075140.1	1.28488	6.77465e-15	1.42416	1.05575e-05	Uncharacterized protein	E5288_WYG003183	Bos mutus (wild yak)	NA	GO:0046872~metal ion binding	NA	NA	MT2A
rna-NM_001206550.1	1.15682	0.671393	1.15708	0.695717	Endo/exonuclease/phosphatase domain-containing protein	NA	Bos indicus x Bos taurus (Hybrid cattle)	NA	GO:0003824~catalytic activity	NA	NA	PLPP4
rna-XM_024986872.1	1.36132	0.699779	3.319	0.16212	Endo/exonuclease/phosphatase domain-containing protein	NA	Bos indicus x Bos taurus (Hybrid cattle)	NA	GO:0003824~catalytic activity	NA	NA	EDARADD
rna-NM_001076483.2	1.22184	0.00697456	0.915292	0.100491	Uncharacterized protein	NA	Bos indicus x Bos taurus (Hybrid cattle)	Rap1 signaling pathway [04015]; PI3K-Akt signaling pathway [04151]; HIF-1 signaling pathway [04066]; MAPK signaling pathway [04010]; Ras signaling pathway [04014]; Cytokines and growth factors [04052]	NA	NA	NA	ANGPT4
rna-XM_005223411.3	1.60427	2.494e-07	1.48426	0.000433998	Uncharacterized protein	E5288_WYG011268	Bos mutus (wild yak)	Enzymes with EC numbers[99980]	GO:0003824~catalytic activity	NA	GO:0016021~integral component of membrane	ENPP5
rna-NM_174843.2	5.09863	3.88565e-05	4.99507	0.000152725	Solute carrier organic anion transporter family member	SLCO2B1	Bos indicus x Bos taurus (Hybrid cattle)	Transporters [02000]	NA	GO:0006811~ion transport;GO:0055085~transmembrane transport	GO:0005886~plasma membrane;GO:0016021~integral component of membrane	SLCO2B1
rna-NM_001099716.1	3.20699	1.50424e-48	3.93142	5.40136e-26	Forkhead box S1	FOXS1	Bos taurus (Bovine)	Transcription factors [03000]	GO:0000978~RNA polymerase II core promoter proximal region sequence-specific DNA binding;GO:0000981~sequence-specific DNA binding RNA polymerase II transcription factor activity;GO:0001227~RNA polymerase II transcription regulatory region sequence-specific DNA binding transcription factor activity involved in negative regulation of transcription	GO:0001568~blood vessel development;GO:0006357~regulation of transcription from RNA polymerase II promoter;GO:0009653~anatomical structure morphogenesis;GO:0030154~cell differentiation;GO:0040018~positive regulation of multicellular organism growth;GO:0043433~negative regulation of sequence-specific DNA binding transcription factor activity;GO:0050885~neuromuscular process controlling balance	GO:0005634~nucleus	FOXS1
rna-NM_001033616.1	1.12645	6.9523e-19	1.50077	1.06245e-08	Uncharacterized protein	NA	Capra hircus (Goat)	Mitophagy - animal [04137]; Ubiquitin system [04121]; Mitochondrial biogenesis [03029]; GABAergic synapse [04727]; Membrane trafficking [04131]; Autophagy - animal [04140]; Autophagy - other [04136]; NOD-like receptor signaling pathway [04621]; FoxO signaling pathway [04068]	NA	NA	NA	GABARAPL1
rna-NM_001046421.2	1.85172	0.0126887	1.92131	0.0187312	Reverse transcriptase domain-containing protein	NA	Bos indicus x Bos taurus (Hybrid cattle)	Lysosome [04142]; Other glycan degradation [00511]; Sphingolipid metabolism [00600]	NA	NA	NA	GBA
rna-NM_001046273.2	2.33841	1.70985e-05	2.45442	0.000133159	G1/S-specific cyclin-D1	CCND1	Bison bison bison	Measles [05162]; Epstein-Barr virus infection [05169]; Chemical carcinogenesis - receptor activation [05207]; Wnt signaling pathway [04310]; Hippo signaling pathway [04390]; AMPK signaling pathway [04152]; p53 signaling pathway [04115]; Human T-cell leukemia virus 1 infection [05166]; Acute myeloid leukemia [05221]; PI3K-Akt signaling pathway [04151]; Human papillomavirus infection [05165]; Cushi…	NA	NA	GO:0016020~membrane	CCND1
rna-XM_024995429.1	1.00942	0.450261	0.394977	0.806357	Clusterin	LOC104988313	Bison bison bison	Exosome [04147]; Chaperones and folding catalysts [03110]; Complement and coagulation cascades [04610]	NA	NA	GO:0005576~extracellular region;GO:0005634~nucleus;GO:0005783~endoplasmic reticulum;GO:0031966~mitochondrial membrane;GO:0042583~chromaffin granule	CLU
rna-XM_005211384.4	1.01012	0.324827	0.150354	0.90846	Inhibitory synaptic factor 1	INSYN1	Bos mutus grunniens (Wild yak) (Bos grunniens)	NA	NA	NA	NA	C10H15orf59
rna-XM_024983903.1	1.74165	4.97176e-22	1.88775	1.0238e-10	MHC_I-like_Ag-recog domain-containing protein	E5288_WYG005212	Bos mutus (wild yak)	Human immunodeficiency virus 1 infection [05170]; Phagosome [04145]; Epstein-Barr virus infection [05169]; Cell adhesion molecules [04514]; Allograft rejection [05330]; Antigen processing and presentation [04612]; Natural killer cell mediated cytotoxicity [04650]; Exosome [04147]; Herpes simplex virus 1 infection [05168]; Type I diabetes mellitus [04940]; Cellular senescence [04218]; Autoimmune t…	NA	NA	NA	LOC788634
rna-XM_024979434.1	1.52303	0.0453033	1.8327	0.0222513	Uncharacterized protein	NA	Capra hircus (Goat)	Transcription factors [03000]; Herpes simplex virus 1 infection [05168]	NA	NA	NA	LOC100296121
rna-XM_025000199.1	2.09823	0.494944	1.23672	0.752073	RNA-directed DNA polymerase (EC 2.7.7.49) (Fragment)	M91_20222	Bos mutus (wild yak)	NA	GO:0003824~catalytic activity	NA	NA	LOC784305
rna-XM_002687838.6	1.35196	3.08751e-26	1.56085	1.66591e-08	C-type lectin domain family 2 member H-like	LOC113892445	Bos indicus x Bos taurus (Hybrid cattle)	Taste transduction [04742]; G protein-coupled receptors [04030]	NA	NA	GO:0016021~integral component of membrane	LOC100297676
rna-XM_005201876.4	1.42111	0.683776	0.746444	0.849918	Debranching RNA lariats 1 (Debranching enzyme homolog 1)	DBR1	Bos taurus (Bovine)	Ribosome biogenesis [03009]; Spliceosome [03041]	GO:0016788~hydrolase activity, acting on ester bonds;GO:0046872~metal ion binding	GO:0006397~mRNA processing	GO:0005634~nucleus	DBR1
rna-XM_002697035.5	1.15468	0.647403	0.251981	0.94182	Receptor protein-tyrosine kinase (EC 2.7.10.1)	MST1R	Bos taurus (Bovine)	Protein kinases [01001]; Calcium signaling pathway [04020]; CD molecules [04090]	GO:0004712~protein serine/threonine/tyrosine kinase activity;GO:0004714~transmembrane receptor protein tyrosine kinase activity;GO:0005524~ATP binding;GO:0019899~enzyme binding	GO:0006909~phagocytosis;GO:0007169~transmembrane receptor protein tyrosine kinase signaling pathway;GO:0007399~nervous system development;GO:0009615~response to virus;GO:0016477~cell migration;GO:0033674~positive regulation of kinase activity;GO:0043406~positive regulation of MAP kinase activity;GO:0051897~positive regulation of protein kinase B signaling	GO:0001725~stress fiber;GO:0005773~vacuole;GO:0005887~integral component of plasma membrane;GO:0009925~basal plasma membrane;GO:0043235~receptor complex	MST1R
rna-XM_024980657.1	2.09823	0.494944	0.746444	0.849918	RNA-directed DNA polymerase (EC 2.7.7.49)	NA	Bos indicus x Bos taurus (Hybrid cattle)	Endocytosis [04144]; Membrane trafficking [04131]	NA	NA	NA	RAB11FIP4
rna-XM_015475251.2	2.53836	6.28364e-39	2.70226	2.38492e-19	Reverse transcriptase domain-containing protein	NA	Bos indicus x Bos taurus (Hybrid cattle)	NA	NA	NA	NA	MR1
rna-XM_024995327.1	1.74628	0.204392	1.6229	0.294192	Reverse transcriptase domain-containing protein	NA	Bos mutus grunniens (Wild yak) (Bos grunniens)	Transcription factors [03000]; Herpes simplex virus 1 infection [05168]	NA	NA	NA	RFESD
rna-XM_024990288.1	1.38212	0.671072	1.65117	0.647936	RNA-directed DNA polymerase (EC 2.7.7.49)	NA	Bos indicus x Bos taurus (Hybrid cattle)	NA	NA	NA	NA	LOC100336476
rna-XM_005220212.3	1.08261	0.412071	1.38854	0.302246	XIAP-associated factor 1	XAF1	Bos taurus (Bovine)	NA	GO:0046872~metal ion binding	GO:0006915~apoptotic process	GO:0005634~nucleus;GO:0005739~mitochondrion	XAF1
rna-XM_024997243.1	1.61801	0.475068	0.803129	0.781738	Thrombospondin 1	THBS1	Capra hircus (Goat)	MicroRNAs in cancer [05206]; Bladder cancer [05219]; Glycosaminoglycan binding proteins [00536]; p53 signaling pathway [04115]; Phagosome [04145]; ECM-receptor interaction [04512]; Rap1 signaling pathway [04015]; Proteoglycans in cancer [05205]; Membrane trafficking [04131]; Focal adhesion [04510]; Malaria [05144]; TGF-beta signaling pathway [04350]; PI3K-Akt signaling pathway [04151]; Human papi…	GO:0005509~calcium ion binding;GO:0008201~heparin binding;GO:0050840~extracellular matrix binding	GO:0007155~cell adhesion;GO:0016525~negative regulation of angiogenesis	GO:0005615~extracellular space	THBS1
rna-XM_024990734.1	2.4273	0.402032	1.24467	0.750879	Leucine rich repeats and guanylate kinase domain containing	LRGUK	Bos mutus grunniens (Wild yak) (Bos grunniens)	NA	NA	NA	NA	LRGUK
rna-NM_001099063.1	1.47011	0.00364553	1.23335	0.0442476	RNA-directed DNA polymerase (EC 2.7.7.49)	NA	Bos indicus x Bos taurus (Hybrid cattle)	Ubiquitin system [04121]	NA	NA	NA	FBH1
rna-XM_002692566.5	2.39275	0.367886	2.27038	0.443828	LY6/PLAUR domain containing 2	LYPD2	Bos indicus x Bos taurus (Hybrid cattle)	NA	NA	NA	GO:0005886~plasma membrane;GO:0031225~anchored component of membrane	LYPD2
rna-XM_005215504.4	1.14841	5.34969e-05	1.54661	1.81491e-05	Reverse transcriptase domain-containing protein	NA	Bos mutus grunniens (Wild yak) (Bos grunniens)	NA	NA	NA	NA	IL7
rna-NM_001040469.2	2.01131	1.19521e-07	2.17007	5.12168e-06	Reverse transcriptase domain-containing protein	NA	Bos mutus grunniens (Wild yak) (Bos grunniens)	Peptidases and inhibitors [01002]; Phagosome [04145]; Systemic lupus erythematosus [05322]; Pertussis [05133]; Alcoholic liver disease [04936]; Membrane trafficking [04131]; Leishmaniasis [05140]; Chagas disease [05142]; Herpes simplex virus 1 infection [05168]; Exosome [04147]; Complement and coagulation cascades [04610]; Coronavirus disease - COVID-19 [05171]; Neuroactive ligand-receptor intera…	NA	NA	NA	C3
rna-XM_005204448.3	1.4	0.553801	-1.17671	0.777181	RNA-directed DNA polymerase (EC 2.7.7.49)	NA	Bos indicus x Bos taurus (Hybrid cattle)	NA	NA	NA	NA	DNAJC6
rna-XM_015458498.2	1.19634	0.289123	2.07414	0.0459716	Reverse transcriptase domain-containing protein	NA	Bos mutus grunniens (Wild yak) (Bos grunniens)	Taste transduction [04742]; G protein-coupled receptors [04030]	NA	NA	NA	SMIM17
rna-NM_001102500.1	1.56389	0.103766	1.62492	0.120776	Multimerin 1	MMRN1	Bos taurus (Bovine)	Domain-containing proteins not elsewhere classified [04990]	GO:0005509~calcium ion binding	GO:0007596~blood coagulation;GO:0033627~cell adhesion mediated by integrin;GO:0061045~negative regulation of wound healing;GO:1901731~positive regulation of platelet aggregation	GO:0031091~platelet alpha granule	MMRN1
rna-XM_024996608.1	1.35909	0.0339272	1.68252	0.0132072	Uncharacterized protein	NA	Bos indicus x Bos taurus (Hybrid cattle)	NA	GO:0003676~nucleic acid binding;GO:0004523~RNA-DNA hybrid ribonuclease activity;GO:0016779~nucleotidyltransferase activity	GO:0015074~DNA integration	NA	TFRC
rna-XM_010817739.3	1.13314	0.648827	1.9466	0.395956	WD repeat-containing protein 6	WDR6	Bos taurus (Bovine)	Domain-containing proteins not elsewhere classified [04990]	NA	GO:0007049~cell cycle;GO:0030488~tRNA methylation	GO:0005737~cytoplasm	WDR6
rna-NM_174538.2	3.18314	2.54099e-73	3.28796	4.78029e-29	high affinity immunoglobulin gamma Fc receptor I-like	LOC104987702	Bison bison bison	Hematopoietic cell lineage [04640]; CD molecules [04090]; Osteoclast differentiation [04380]; Systemic lupus erythematosus [05322]; Phagosome [04145]; Neutrophil extracellular trap formation [04613]; Acute myeloid leukemia [05221]; Transcriptional misregulation in cancer [05202]; Fc gamma R-mediated phagocytosis [04666]; Staphylococcus aureus infection [05150]; Leishmaniasis [05140]; Tuberculosis…	NA	NA	GO:0016021~integral component of membrane	FCGR1A
rna-NM_001205453.1	1.54779	0.143599	0.835445	0.529126	RNA-directed DNA polymerase (EC 2.7.7.49)	NA	Bos indicus x Bos taurus (Hybrid cattle)	Cytoskeleton proteins [04812]	NA	NA	NA	TBCEL
rna-XM_015470957.2	4.28216	0.000187933	5.02296	3.34883e-06	RNA-directed DNA polymerase (EC 2.7.7.49)	NA	Bos mutus grunniens (Wild yak) (Bos grunniens)	NA	NA	NA	NA	ZPLD1
rna-NM_001077945.2	3.52541	0.107434	2.77192	0.294432	Profilin	PFN3	Bos mutus grunniens (Wild yak) (Bos grunniens)	Exosome [04147]; Salmonella infection [05132]; Regulation of actin cytoskeleton [04810]; Membrane trafficking [04131]; Cytoskeleton proteins [04812]; Rap1 signaling pathway [04015]; Amyotrophic lateral sclerosis [05014]	NA	NA	NA	PFN3
rna-NM_001034568.2	1.65157	5.85013e-40	1.70057	4.55764e-11	Uncharacterized protein	NA	Bos indicus x Bos taurus (Hybrid cattle)	NA	NA	NA	GO:0016021~integral component of membrane	EVI2A
rna-XM_015474938.1	1.4174	0.0453702	1.46218	0.0657315	UPF3B regulator of nonsense mediated mRNA decay	UPF3B	Bos mutus grunniens (Wild yak) (Bos grunniens)	NA	NA	NA	NA	LOC107133473
rna-XM_024988710.1	1.99438	0.0415401	1.94143	0.0767606	Reverse transcriptase domain-containing protein	NA	Bos indicus x Bos taurus (Hybrid cattle)	NA	NA	NA	NA	ALG13
rna-XM_005227161.4	3.28467	0.148308	2.9749	0.247905	DR1 associated protein 1	NA	Capra hircus (Goat)	Transcription machinery [03021]	NA	NA	NA	DRAP1
rna-XM_024991355.1	1.52249	0.372866	-0.627935	0.815463	RNA-directed DNA polymerase (EC 2.7.7.49)	NA	Bos indicus x Bos taurus (Hybrid cattle)	NA	GO:0003824~catalytic activity	NA	NA	KALRN
rna-XM_024999026.1	1.0744	0.147443	1.20871	0.131921	Reverse transcriptase domain-containing protein	NA	Bos indicus x Bos taurus (Hybrid cattle)	NA	GO:0003824~catalytic activity	NA	NA	RTKN
rna-XM_015475729.2	1.34585	0.00581957	1.47048	0.010319	Reverse transcriptase domain-containing protein	NA	Bos indicus x Bos taurus (Hybrid cattle)	NA	GO:0003824~catalytic activity	NA	NA	THSD7B
rna-NM_001103259.1	1.23766	0.545506	1.67464	0.415361	RNA-directed DNA polymerase (EC 2.7.7.49)	NA	Bos indicus x Bos taurus (Hybrid cattle)	NA	NA	NA	NA	RASGEF1C
rna-XM_005219278.4	3.32585	0.00334135	3.59536	0.00190066	Prostaglandin I2 receptor	PTGIR	Bos indicus x Bos taurus (Hybrid cattle)	Platelet activation [04611]; G protein-coupled receptors [04030]; Neuroactive ligand-receptor interaction [04080]; Vascular smooth muscle contraction [04270]	GO:0004930~G-protein coupled receptor activity	GO:0007189~adenylate cyclase-activating G-protein coupled receptor signaling pathway;GO:0010642~negative regulation of platelet-derived growth factor receptor signaling pathway;GO:0032496~response to lipopolysaccharide;GO:0048662~negative regulation of smooth muscle cell proliferation	GO:0005829~cytosol;GO:0005886~plasma membrane;GO:0016021~integral component of membrane	PTGIR
rna-NM_001193149.1	2.24476	0.000485773	2.28084	0.007589	RNA-directed DNA polymerase (EC 2.7.7.49)	NA	Bos indicus x Bos taurus (Hybrid cattle)	NA	GO:0003824~catalytic activity	NA	NA	MARCH1
rna-NM_001046269.2	1.62179	0.450352	0.707607	0.796931	RNA-directed DNA polymerase (EC 2.7.7.49)	NA	Bos mutus grunniens (Wild yak) (Bos grunniens)	Transcription factors [03000]; Herpes simplex virus 1 infection [05168]	NA	NA	NA	PON1
rna-XM_015474428.2	1.39358	0.45348	0.938094	0.669333	Vomeronasal type-1 receptor 4-like	LOC113903991	Bos indicus x Bos taurus (Hybrid cattle)	G protein-coupled receptors [04030]	GO:0016503~pheromone receptor activity	GO:0007606~sensory perception of chemical stimulus;GO:0019236~response to pheromone	GO:0005886~plasma membrane;GO:0016021~integral component of membrane	LOC100847223
rna-NM_001014952.1	1.06457	7.49208e-06	1.00738	0.00300013	Tripartite motif containing 45	TRIM45	Bos indicus x Bos taurus (Hybrid cattle)	Ubiquitin system [04121]	GO:0008270~zinc ion binding	NA	GO:0005737~cytoplasm	TRIM45
rna-XM_024982431.1	1.23408	0.520861	1.80474	0.344925	C-C motif chemokine receptor 8	CCR8	Bos indicus x Bos taurus (Hybrid cattle)	G protein-coupled receptors [04030]; Kaposi sarcoma-associated herpesvirus infection [05167]; Chemokine signaling pathway [04062]; Cytokine-cytokine receptor interaction [04060]; Viral carcinogenesis [05203]; Cytokine receptors [04050]; CD molecules [04090]; Viral protein interaction with cytokine and cytokine receptor [04061]	GO:0016493~C-C chemokine receptor activity	GO:0006935~chemotaxis;GO:0006955~immune response;GO:0007204~positive regulation of cytosolic calcium ion concentration	GO:0005886~plasma membrane;GO:0016021~integral component of membrane	CCR8
rna-XM_002698933.4	1.3289	0.258676	1.85431	0.111945	Reverse transcriptase domain-containing protein	NA	Bos indicus x Bos taurus (Hybrid cattle)	NA	NA	NA	NA	C28H10orf99
rna-XM_005222340.4	1.4267	0.68289	-0.277466	0.955673	RNA-directed DNA polymerase (EC 2.7.7.49)	NA	Bos mutus grunniens (Wild yak) (Bos grunniens)	Transcription factors [03000]; Herpes simplex virus 1 infection [05168]	NA	NA	NA	TEX22
rna-XM_024983678.1	3.19847	0.0531815	1.13427	0.678859	RNA-directed DNA polymerase (EC 2.7.7.49)	NA	Bos indicus x Bos taurus (Hybrid cattle)	Chromosome and associated proteins [03036]	NA	NA	NA	CDYL
rna-NM_001001158.1	1.27072	0.000131811	1.63302	1.15417e-05	RNA-directed DNA polymerase (EC 2.7.7.49)	NA	Bos indicus x Bos taurus (Hybrid cattle)	NA	NA	NA	NA	LY75
rna-XM_005228303.4	2.21003	2.66142e-14	1.38279	0.00116951	G protein-coupled receptor 82	GPR82	Bos indicus x Bos taurus (Hybrid cattle)	G protein-coupled receptors [04030]	GO:0004930~G-protein coupled receptor activity	NA	GO:0016021~integral component of membrane	GPR82
rna-XM_002691680.5	1.0277	2.12655e-07	0.857652	0.0203147	Torsin family 4 member A	TOR4A	Bos taurus (Bovine)	NA	GO:0005524~ATP binding;GO:0016887~ATPase activity	NA	GO:0005635~nuclear envelope;GO:0005788~endoplasmic reticulum lumen;GO:0016021~integral component of membrane	TOR4A
rna-NM_001076357.2	2.98156	0.209486	4.5515	0.018852	RNA-directed DNA polymerase (EC 2.7.7.49)	M91_16623	Bos mutus (wild yak)	NA	GO:0003824~catalytic activity	NA	NA	GLIPR1L1
rna-XM_005202496.4	1.84033	0.422242	2.01305	0.401798	RNA-directed DNA polymerase (EC 2.7.7.49)	NA	Bos indicus x Bos taurus (Hybrid cattle)	NA	GO:0003824~catalytic activity	NA	NA	FMNL2
rna-XM_005216685.4	1.52195	0.339153	3.00511	0.0183568	cyclin-dependent kinase 18	CDK18	Ovis aries (Sheep)	Protein kinases [01001]	GO:0004672~protein kinase activity;GO:0005524~ATP binding	NA	NA	CDK18
rna-XM_024984474.1	1.03642	0.315302	-0.0110888	0.993493	RNA-directed DNA polymerase (EC 2.7.7.49)	NA	Bos mutus grunniens (Wild yak) (Bos grunniens)	NA	NA	NA	NA	SAG
rna-NM_001034255.2	1.71486	0.000185775	1.51109	0.00857965	Complement factor D (EC 3.4.21.46) (Adipsin) (C3 convertase activator) (Properdin factor D) (Fragment)	M91_15533	Bos mutus (wild yak)	Coronavirus disease - COVID-19 [05171]; Complement and coagulation cascades [04610]; Peptidases and inhibitors [01002]; Staphylococcus aureus infection [05150]	GO:0004252~serine-type endopeptidase activity	GO:0006957~complement activation, alternative pathway;GO:0007219~Notch signaling pathway	GO:0005615~extracellular space	CFD
rna-NM_001206022.2	2.20357	8.45576e-13	2.64384	5.71074e-08	Uncharacterized protein	NA	Bos indicus x Bos taurus (Hybrid cattle)	Cell adhesion molecules [04515]; CD molecules [04090]; Herpes simplex virus 1 infection [05168]; Adherens junction [04520]; Cell adhesion molecules [04514]	NA	NA	NA	NECTIN1
rna-XM_024998232.1	3.14554	0.175785	2.68272	0.330319	RNA-directed DNA polymerase (EC 2.7.7.49)	NA	Bos indicus x Bos taurus (Hybrid cattle)	Chromosome and associated proteins [03036]; Lysine degradation [00310]	NA	NA	NA	ALPL
rna-XM_024975272.1	1.25944	0.454172	0.908624	0.638062	VASt domain-containing protein	E5288_WYG005926	Bos mutus (wild yak)	NA	NA	NA	GO:0005789~endoplasmic reticulum membrane;GO:0016021~integral component of membrane;GO:0044232~organelle membrane contact site	GRAMD1B
rna-XM_024982732.1	1.27636	0.00245755	1.4336	0.00451598	LOW QUALITY PROTEIN: IQ motif and SEC7 domain-containing protein 1	IQSEC1	Bison bison bison	Membrane trafficking [04131]; Endocytosis [04144]	GO:0005085~guanyl-nucleotide exchange factor activity	GO:0032012~regulation of ARF protein signal transduction;GO:0043547~positive regulation of GTPase activity	NA	IQSEC1
rna-NM_001102335.1	1.7064	0.00872839	2.55492	3.66594e-05	RNA-directed DNA polymerase (EC 2.7.7.49)	NA	Bos indicus x Bos taurus (Hybrid cattle)	NA	NA	NA	NA	PGM5
rna-NM_001163936.1	2.69213	1.72734e-06	3.07336	2.93621e-07	DNA dC->dU-editing enzyme APOBEC-3G (EC 3.5.4.38) (Deoxycytidine deaminase)	APOBEC3Z1	Bos taurus (Bovine)	Messenger RNA biogenesis [03019]; Human immunodeficiency virus 1 infection [05170]; Viral life cycle - HIV-1 [03250]	GO:0004126~cytidine deaminase activity;GO:0008270~zinc ion binding	GO:0016553~base conversion or substitution editing;GO:0045087~innate immune response;GO:0051607~defense response to virus	GO:0000932~cytoplasmic mRNA processing body;GO:0005634~nucleus	APOBEC3Z1
rna-NM_001192640.1	2.91993	5.43814e-05	2.41427	0.00621101	DMRT like family A1	DMRTA1	Bos taurus (Bovine)	Transcription factors [03000]	GO:0000978~RNA polymerase II core promoter proximal region sequence-specific DNA binding;GO:0000981~sequence-specific DNA binding RNA polymerase II transcription factor activity;GO:0042802~identical protein binding;GO:0046872~metal ion binding	GO:0001541~ovarian follicle development;GO:0006357~regulation of transcription from RNA polymerase II promoter;GO:0007281~germ cell development;GO:0007548~sex differentiation;GO:0060179~male mating behavior	GO:0005634~nucleus	DMRTA1
rna-NM_001105398.1	1.69394	0.000319718	0.943191	0.157977	Ascorbate ferrireductase (transmembrane) (EC 7.2.1.3)	CYB561D1	Bos mutus grunniens (Wild yak) (Bos grunniens)	NA	NA	NA	NA	CYB561D1
rna-XM_024989294.1	2.9647	0.219883	2.43091	0.435252	Zinc finger protein 449	ZNF449	Bos indicus x Bos taurus (Hybrid cattle)	Transcription factors [03000]	NA	NA	GO:0005634~nucleus	LOC112441465
rna-NM_001205683.2	2.67759	5.26747e-29	3.21236	3.69609e-23	RNA-directed DNA polymerase (EC 2.7.7.49)	NA	Bos mutus grunniens (Wild yak) (Bos grunniens)	Transcription factors [03000]; Herpes simplex virus 1 infection [05168]	NA	NA	NA	PLEKHA4
rna-NM_001013592.1	1.08901	0.0215839	1.28877	0.0188483	Transmembrane protein 126B	TMEM126B	Bos indicus x Bos taurus (Hybrid cattle)	Mitochondrial biogenesis [03029]	NA	GO:0032981~mitochondrial respiratory chain complex I assembly	GO:0005739~mitochondrion;GO:0016021~integral component of membrane	ACTG2
rna-NM_174390.2	2.81278	8.50382e-14	3.19497	2.41031e-13	Matrix metalloproteinase-14 (EC 3.4.24.80)	E5288_WYG019615	Bos mutus (wild yak)	Peptidases and inhibitors [01002]; TNF signaling pathway [04668]; GnRH signaling pathway [04912]; Parathyroid hormone synthesis, secretion and action [04928]	GO:0004222~metalloendopeptidase activity;GO:0008270~zinc ion binding	NA	GO:0016021~integral component of membrane;GO:0031012~extracellular matrix;GO:0042470~melanosome	MMP14
rna-XM_024981981.1	2.79297	0.260994	3.01412	0.237241	tumor necrosis factor alpha-induced protein 2 isoform X1	LOC101122983	Ovis aries (Sheep)	Membrane trafficking [04131]	NA	GO:0006887~exocytosis	GO:0000145~exocyst	TNFAIP2
rna-NM_001205689.1	2.0591	1.69492e-33	2.51328	4.30838e-17	Signal transducer and activator of transcription	E5288_WYG018395	Bos mutus (wild yak)	C-type lectin receptor signaling pathway [04625]; Coronavirus disease - COVID-19 [05171]; Osteoclast differentiation [04380]; Necroptosis [04217]; Pathways in cancer [05200]; Kaposi sarcoma-associated herpesvirus infection [05167]; Human papillomavirus infection [05165]; Chemokine signaling pathway [04062]; NOD-like receptor signaling pathway [04621]; Transcription factors [03000]; JAK-STAT signa…	GO:0003677~DNA binding;GO:0003700~sequence-specific DNA binding transcription factor activity	GO:0007165~signal transduction;GO:0071310~cellular response to organic substance	GO:0005634~nucleus;GO:0005737~cytoplasm	STAT2
rna-XM_010818822.2	1.53137	0.101085	1.36962	0.197008	Homeobox domain-containing protein	E5288_WYG007134	Bos mutus (wild yak)	Transcription factors [03000]; TGF-beta signaling pathway [04350]	GO:0003677~DNA binding	GO:0006355~regulation of transcription, DNA-templated	GO:0005634~nucleus	TGIF1
rna-XM_024990124.1	1.42111	0.683776	0.746444	0.849918	RNA-directed DNA polymerase (EC 2.7.7.49)	M91_15722	Bos mutus (wild yak)	NA	GO:0003824~catalytic activity	NA	NA	DAB1
rna-NM_001076935.2	2.37668	0.3822	0.661569	0.879476	RNA-directed DNA polymerase (EC 2.7.7.49)	NA	Bos indicus x Bos taurus (Hybrid cattle)	NA	GO:0003824~catalytic activity	NA	NA	KCNIP4
rna-NM_001205781.2	1.94982	1.7332e-29	2.53909	8.89447e-12	sterile alpha motif domain-containing protein 9-like	LOC109558204	Bos indicus (Zebu)	Membrane trafficking [04131]	NA	NA	NA	SAMD9
rna-NM_001083688.2	3.7999	0.0671745	3.6793	0.099266	CARD domain-containing protein	NA	Bos mutus grunniens (Wild yak) (Bos grunniens)	NA	NA	NA	NA	NOL3
rna-XM_002697550.6	1.3631	0.103839	1.42739	0.135591	NHL repeat containing E3 ubiquitin protein ligase 1	NHLRC1	Bos taurus (Bovine)	Ubiquitin system [04121]; Ubiquitin mediated proteolysis [04120]	GO:0046872~metal ion binding;GO:0061630~ubiquitin protein ligase activity	GO:0000209~protein polyubiquitination;GO:0005978~glycogen biosynthetic process;GO:0006914~autophagy;GO:0010468~regulation of gene expression;GO:0031398~positive regulation of protein ubiquitination;GO:0034976~response to endoplasmic reticulum stress;GO:0043161~proteasome-mediated ubiquitin-dependent protein catabolic process;GO:0045859~regulation of protein kinase activity;GO:1903076~regulation o…	GO:0005634~nucleus;GO:0048471~perinuclear region of cytoplasm	NHLRC1
rna-XM_024993837.1	2.46492	0.00025711	2.46761	0.00133112	Reverse transcriptase domain-containing protein	NA	Bos indicus x Bos taurus (Hybrid cattle)	Nuclear receptors [03310]; Neuroactive ligand-receptor interaction [04080]; Transcription factors [03000]	GO:0003824~catalytic activity	NA	NA	NR3C1
rna-NM_001037591.1	1.00249	0.12903	0.522325	0.51592	RNA-directed DNA polymerase (EC 2.7.7.49)	NA	Bos mutus grunniens (Wild yak) (Bos grunniens)	NA	NA	NA	NA	DRC1
rna-XM_024982236.1	3.81133	0.0640049	3.78856	0.0855105	Transmembrane protein 121	TMEM121	Bos taurus (Bovine)	NA	NA	NA	GO:0016021~integral component of membrane	TMEM121
rna-NM_001102211.1	1.4267	0.68289	-0.173555	0.972192	RNA-directed DNA polymerase (EC 2.7.7.49)	M91_04365	Bos mutus (wild yak)	Enzymes with EC numbers[99980]	GO:0003824~catalytic activity	NA	NA	CNTN5
rna-XM_010815501.3	1.81591	0.184401	2.01109	0.158357	FIZ1 protein (FLT3 interacting zinc finger 1)	FIZ1	Bos taurus (Bovine)	NA	NA	NA	NA	FIZ1
rna-XM_002686576.5	1.40665	0.664728	1.75437	0.588988	RNA-binding protein 44	RBM44	Bos taurus (Bovine)	Domain-containing proteins not elsewhere classified [04990]	GO:0003723~RNA binding;GO:0042803~protein homodimerization activity	NA	GO:0005737~cytoplasm;GO:0045171~intercellular bridge	RBM44
rna-XM_005225364.3	1.10337	3.75415e-08	1.3819	4.48064e-05	RNA-directed DNA polymerase (EC 2.7.7.49)	NA	Bos indicus x Bos taurus (Hybrid cattle)	Transcription factors [03000]; Herpes simplex virus 1 infection [05168]	NA	NA	NA	ACTA2
rna-XM_005215003.4	1.25373	0.125619	1.22231	0.190941	Family with sequence similarity 83 member C	FAM83C	Bos indicus x Bos taurus (Hybrid cattle)	Domain-containing proteins not elsewhere classified [04990]	GO:0019901~protein kinase binding	NA	NA	FAM83C
rna-NM_001034534.1	1.40339	0.477434	-0.154211	0.96019	RNA-directed DNA polymerase (EC 2.7.7.49)	NA	Bos indicus x Bos taurus (Hybrid cattle)	NA	NA	NA	NA	ADPRHL1
rna-NM_001102171.1	1.98352	0.16788	1.01924	0.593581	RNA-directed DNA polymerase (EC 2.7.7.49)	NA	Bos indicus x Bos taurus (Hybrid cattle)	Transcription factors [03000]; Herpes simplex virus 1 infection [05168]	NA	NA	NA	OTULINL
rna-XM_010817694.3	1.79372	0.0917337	1.75173	0.126469	SOCS box domain-containing protein	ASB14	Bos indicus x Bos taurus (Hybrid cattle)	PATHWAY: Protein modification; protein ubiquitination. {ECO:0000256|ARBA:ARBA00004906}.; Ubiquitin system [04121]	NA	GO:0016567~protein ubiquitination;GO:0035556~intracellular signal transduction	NA	ASB14
rna-NM_001037448.2	1.39472	0.000105889	1.72608	0.00173319	Uncharacterized protein	NA	Bos mutus grunniens (Wild yak) (Bos grunniens)	Taste transduction [04742]; G protein-coupled receptors [04030]	NA	NA	NA	C1D
rna-NM_001206754.1	1.24469	0.000182318	1.4008	0.000652152	Zinc finger protein 470	ZNF470	Bos indicus x Bos taurus (Hybrid cattle)	Transcription factors [03000]; Herpes simplex virus 1 infection [05168]	GO:0003677~DNA binding;GO:0046872~metal ion binding	GO:0006355~regulation of transcription, DNA-templated	GO:0016604~nuclear body	ZNF470
rna-XM_024990173.1	1.49686	0.161363	1.43213	0.2488	RNA-directed DNA polymerase (EC 2.7.7.49)	NA	Bos indicus x Bos taurus (Hybrid cattle)	NA	GO:0003824~catalytic activity	NA	NA	ZSWIM5
rna-XM_005210314.4	1.42111	0.683776	0.834194	0.842868	C-C motif chemokine (Fragment)	M91_04177	Bos mutus (wild yak)	Cytokines and growth factors [04052]; Cytokine-cytokine receptor interaction [04060]; NF-kappa B signaling pathway [04064]; Chemokine signaling pathway [04062]; Viral protein interaction with cytokine and cytokine receptor [04061]	GO:0008009~chemokine activity	GO:0006955~immune response	GO:0005615~extracellular space	CCL19
rna-XM_024990089.1	1.64396	1.37228e-25	1.92388	9.05876e-11	RNA-directed DNA polymerase (EC 2.7.7.49)	NA	Bos indicus x Bos taurus (Hybrid cattle)	NA	NA	NA	NA	LOC511531
rna-XM_024977578.1	1.08139	2.98994e-16	1.23177	2.91259e-06	RNA-directed DNA polymerase (EC 2.7.7.49)	NA	Bos indicus x Bos taurus (Hybrid cattle)	Transcription factors [03000]; Herpes simplex virus 1 infection [05168]	NA	NA	NA	SLC7A11
rna-NM_001034373.2	1.51122	2.70771e-05	1.23122	0.0106667	Uncharacterized protein	NA	Capra hircus (Goat)	Cytochrome P450 [00199]	NA	NA	NA	CYP4V2
rna-XM_024983942.1	1.31684	2.31318e-17	1.4189	4.01535e-07	Histone H4	NA	Ovis aries (Sheep)	Systemic lupus erythematosus [05322]; Alcoholism [05034]; Viral carcinogenesis [05203]; Neutrophil extracellular trap formation [04613]; Chromosome and associated proteins [03036]	GO:0003677~DNA binding;GO:0046982~protein heterodimerization activity	GO:0006352~DNA-templated transcription, initiation	GO:0000786~nucleosome;GO:0005654~nucleoplasm	H4
rna-XM_024993300.1	2.43115	0.0256096	2.33023	0.0535241	RNA-directed DNA polymerase (EC 2.7.7.49)	NA	Bos mutus grunniens (Wild yak) (Bos grunniens)	NA	NA	NA	NA	ADAMTS3
rna-XM_005215066.4	1.36132	0.699779	2.65042	0.374275	Nuclear factor of activated T cells 2	NFATC2	Bos taurus (Bovine)	B cell receptor signaling pathway [04662]; Yersinia infection [05135]; Lipid and atherosclerosis [05417]; Natural killer cell mediated cytotoxicity [04650]; cGMP-PKG signaling pathway [04022]; Wnt signaling pathway [04310]; PD-L1 expression and PD-1 checkpoint pathway in cancer [05235]; Hepatitis B [05161]; Th1 and Th2 cell differentiation [04658]; Axon guidance [04360]; Human immunodeficiency vi…	GO:0003677~DNA binding;GO:0003700~sequence-specific DNA binding transcription factor activity	NA	GO:0005634~nucleus	NFATC2
rna-XM_005228079.4	1.08525	4.3635e-06	0.928533	0.0073203	RNA-directed DNA polymerase (EC 2.7.7.49)	NA	Bos mutus grunniens (Wild yak) (Bos grunniens)	Exosome [04147]; Cilium and associated proteins [03037]	NA	NA	NA	RP2
rna-NM_001075856.2-2	1.24965	3.94151e-08	1.41887	2.11661e-05	PWWP domain containing 2B	PWWP2B	Bos taurus (Bovine)	NA	NA	NA	GO:0005634~nucleus;GO:0005654~nucleoplasm	PWWP2B
rna-XM_024981432.1	2.02985	0.217335	0.508353	0.829213	Forkhead box D1	FOXD1	Bos indicus x Bos taurus (Hybrid cattle)	Transcription factors [03000]	GO:0000978~RNA polymerase II core promoter proximal region sequence-specific DNA binding;GO:0001228~RNA polymerase II transcription regulatory region sequence-specific DNA binding transcription factor activity involved in positive regulation of transcription;GO:0008301~DNA binding, bending	GO:0007411~axon guidance;GO:0010628~positive regulation of gene expression;GO:0030513~positive regulation of BMP signaling pathway;GO:0032275~luteinizing hormone secretion;GO:0045892~negative regulation of transcription, DNA-templated;GO:0060678~dichotomous subdivision of terminal units involved in ureteric bud branching;GO:0072076~nephrogenic mesenchyme development;GO:0072210~metanephric nephron…	GO:0005634~nucleus	FOXD1
rna-NM_001272014.1	1.41853	0.0113689	1.60834	0.00965946	Uncharacterized protein	NA	Bos mutus grunniens (Wild yak) (Bos grunniens)	NA	NA	NA	NA	HTRA4
rna-XM_024986859.1	1.27475	0.0607828	0.881634	0.2832	LOW QUALITY PROTEIN: zinc finger protein 658B-like	LOC109553936	Bos indicus (Zebu)	NA	NA	NA	NA	LOC104970930
rna-NM_001075562.2	1.76857	2.76869e-49	1.89908	1.6211e-12	RNA-directed DNA polymerase (EC 2.7.7.49)	NA	Bos mutus grunniens (Wild yak) (Bos grunniens)	NA	NA	NA	NA	GNS
rna-XM_002698207.5	1.69897	0.00872241	1.48929	0.0564389	histone deacetylase complex subunit SAP25 isoform X1	SAP25	Bos indicus (Zebu)	Chromosome and associated proteins [03036]	NA	GO:0006355~regulation of transcription, DNA-templated	GO:0005634~nucleus;GO:0005737~cytoplasm	SAP25
rna-NM_001206782.1	1.93016	0.00737612	1.96306	0.0139061	RNA-directed DNA polymerase (EC 2.7.7.49)	NA	Bos indicus x Bos taurus (Hybrid cattle)	NA	NA	NA	NA	DPY19L2
rna-NM_001034328.2	1.60952	0.481491	0.713733	0.808295	protein odd-skipped-related 2 isoform X1	OSR2	Bos indicus (Zebu)	Transcription factors [03000]	NA	NA	NA	OSR2
rna-NM_001076945.1	1.81277	0.138048	0.922268	0.567963	RNA-directed DNA polymerase (EC 2.7.7.49)	NA	Bos indicus x Bos taurus (Hybrid cattle)	NA	NA	NA	NA	SCD5
rna-XM_005207587.4	1.69951	0.144095	2.09334	0.0764511	synaptopodin-2 isoform X1	SYNPO2	Bos indicus (Zebu)	Domain-containing proteins not elsewhere classified [04990]	NA	NA	NA	SYNPO2
rna-XM_024987702.1	1.04248	0.420582	0.903655	0.516633	RNA-directed DNA polymerase (EC 2.7.7.49)	NA	Bos indicus x Bos taurus (Hybrid cattle)	NA	NA	NA	NA	TSC22D3
rna-XM_002693205.5	3.39661	1.38802e-33	3.95666	7.73944e-22	Tripartite motif-containing protein 5-like	LOC113905598 LOC113905591	Bos indicus x Bos taurus (Hybrid cattle)	Viral life cycle - HIV-1 [03250]; Ubiquitin system [04121]; Human immunodeficiency virus 1 infection [05170]	GO:0004842~ubiquitin-protein transferase activity;GO:0008270~zinc ion binding	GO:0006914~autophagy;GO:0045087~innate immune response;GO:0051607~defense response to virus	NA	LOC516599
rna-NM_001105644.1	1.31658	0.382494	1.12188	0.522427	Uncharacterized protein	NA	Bos indicus x Bos taurus (Hybrid cattle)	NA	NA	NA	GO:0016021~integral component of membrane	LOC788205
rna-XM_024992520.1	1.5693	0.407639	1.16488	0.576993	RNA-directed DNA polymerase (EC 2.7.7.49)	M91_02115	Bos mutus (wild yak)	NA	GO:0003824~catalytic activity	NA	NA	PARPBP
rna-XM_024977892.1	1.16695	0.00845932	1.55465	0.0020561	Reticulon 4 receptor	RTN4R	Bos taurus (Bovine)	Glycosylphosphatidylinositol (GPI)-anchored proteins [00537]	GO:0008201~heparin binding;GO:0035374~chondroitin sulfate binding;GO:0038131~neuregulin receptor activity;GO:0048495~Roundabout binding	GO:0007411~axon guidance;GO:0022038~corpus callosum development;GO:0023041~neuronal signal transduction;GO:0030517~negative regulation of axon extension;GO:0035025~positive regulation of Rho protein signal transduction;GO:0043547~positive regulation of GTPase activity;GO:0048681~negative regulation of axon regeneration;GO:0050919~negative chemotaxis	GO:0005783~endoplasmic reticulum;GO:0005887~integral component of plasma membrane;GO:0031362~anchored component of external side of plasma membrane;GO:0043025~neuronal cell body;GO:0043198~dendritic shaft;GO:0044295~axonal growth cone	RTN4R
rna-XM_024992321.1	1.40339	0.477434	0.129894	0.962023	Proline rich 5	PRR5	Bos taurus (Bovine)	mTOR signaling pathway [04150]; Membrane trafficking [04131]	NA	GO:0001934~positive regulation of protein phosphorylation;GO:0014068~positive regulation of phosphatidylinositol 3-kinase signaling;GO:0016310~phosphorylation;GO:0038203~TORC2 signaling	GO:0031932~TORC2 complex	PRR5
rna-XM_005211665.4	1.36695	0.698885	2.57468	0.349088	RNA-directed DNA polymerase (EC 2.7.7.49)	NA	Bos mutus grunniens (Wild yak) (Bos grunniens)	Transcription factors [03000]; Herpes simplex virus 1 infection [05168]	NA	NA	NA	SNX1
rna-XM_024976906.1	1.69864	1.31186e-20	2.17151	5.4876e-14	RNA-directed DNA polymerase (EC 2.7.7.49)	NA	Bos mutus grunniens (Wild yak) (Bos grunniens)	NA	NA	NA	NA	C16H1orf53
rna-XM_005202465.4	3.88818	2.28865e-09	4.64227	8.88539e-13	RNA-directed DNA polymerase (EC 2.7.7.49)	NA	Bos indicus x Bos taurus (Hybrid cattle)	NA	GO:0003824~catalytic activity	NA	NA	KIF5C
rna-XM_002698073.5	1.38729	0.670207	1.84501	0.596809	Tripartite motif-containing protein 72 (Mitsugumin-53)	TRIM72	Bos indicus x Bos taurus (Hybrid cattle)	Ubiquitin system [04121]; Membrane trafficking [04131]	GO:0001786~phosphatidylserine binding;GO:0008270~zinc ion binding;GO:0031624~ubiquitin conjugating enzyme binding;GO:0042802~identical protein binding;GO:0061630~ubiquitin protein ligase activity	GO:0001778~plasma membrane repair;GO:0003012~muscle system process;GO:0006887~exocytosis;GO:0007517~muscle organ development;GO:0010832~negative regulation of myotube differentiation;GO:0043161~proteasome-mediated ubiquitin-dependent protein catabolic process;GO:0043569~negative regulation of insulin-like growth factor receptor signaling pathway;GO:0046627~negative regulation of insulin receptor …	GO:0030659~cytoplasmic vesicle membrane;GO:0042383~sarcolemma	TRIM72
rna-XM_015459929.2	1.20245	0.318082	2.25694	0.0355076	RNA-directed DNA polymerase (EC 2.7.7.49)	NA	Bos indicus x Bos taurus (Hybrid cattle)	Transcription factors [03000]; Herpes simplex virus 1 infection [05168]	GO:0003824~catalytic activity	NA	NA	LOC101906781
rna-XM_002685850.5	2.39653	0.117427	3.22725	0.0222925	heat shock 70 kDa protein 6	HSPA6	Bos indicus (Zebu)	Measles [05162]; Toxoplasmosis [05145]; Lipid and atherosclerosis [05417]; Antigen processing and presentation [04612]; Membrane trafficking [04131]; Mitochondrial biogenesis [03029]; Exosome [04147]; Spliceosome [03040]; Longevity regulating pathway - multiple species [04213]; Protein phosphatases and associated proteins [01009]; Spliceosome [03041]; Ribosome biogenesis [03009]; Chaperones and f…	GO:0005524~ATP binding;GO:0016887~ATPase activity	NA	NA	HSPA6
rna-XM_024984496.1	2.55642	0.00906865	2.49776	0.0224733	RNA-directed DNA polymerase (EC 2.7.7.49)	NA	Bos indicus x Bos taurus (Hybrid cattle)	Glycerolipid metabolism [00561]; Alcoholic liver disease [04936]; mTOR signaling pathway [04150]; Protein phosphatases and associated proteins [01009]; Glycerophospholipid metabolism [00564]	NA	NA	NA	LPIN2
rna-XM_024978890.1	1.09421	0.408932	0.25204	0.88032	RNA-directed DNA polymerase (EC 2.7.7.49)	NA	Bos indicus x Bos taurus (Hybrid cattle)	NA	GO:0003824~catalytic activity	NA	NA	PKD1L2
rna-XM_010807526.3	2.49147	6.06484e-14	2.29999	9.37105e-08	Reverse transcriptase domain-containing protein	NA	Bos indicus x Bos taurus (Hybrid cattle)	NA	NA	NA	NA	ATOX1
rna-XM_024999134.1	1.13546	0.464585	0.941796	0.596127	RNA-directed DNA polymerase (EC 2.7.7.49)	NA	Bos indicus x Bos taurus (Hybrid cattle)	NA	NA	NA	NA	BABAM2
rna-XM_024981415.1	1.38729	0.670207	2.49387	0.381756	RNA-directed DNA polymerase (EC 2.7.7.49)	NA	Bos indicus x Bos taurus (Hybrid cattle)	Enzymes with EC numbers[99980]	NA	NA	NA	LOC525484
rna-XM_024985101.1	1.56791	0.274908	1.30256	0.428339	RNA-directed DNA polymerase (EC 2.7.7.49)	NA	Bos mutus grunniens (Wild yak) (Bos grunniens)	NA	NA	NA	NA	LOC112444280
rna-NM_001193028.1	2.40264	0.36699	2.45787	0.4269	Phosphoinositide phospholipase C (EC 3.1.4.11)	E5288_WYG007626	Bos mutus (wild yak)	Calcium signaling pathway [04020]; Phosphatidylinositol signaling system [04070]; AGE-RAGE signaling pathway in diabetic complications [04933]; Thyroid hormone signaling pathway [04919]; Membrane trafficking [04131]; Inositol phosphate metabolism [00562]	GO:0004435~phosphatidylinositol phospholipase C activity	GO:0001525~angiogenesis;GO:0016042~lipid catabolic process;GO:0035556~intracellular signal transduction;GO:0042127~regulation of cell proliferation	NA	PLCD3
rna-NM_174119.4	3.11605	9.9183e-62	3.32547	1.15211e-24	Serine/arginine repetitive matrix 4	SRRM4	Bos indicus x Bos taurus (Hybrid cattle)	Phagosome [04145]; Osteoclast differentiation [04380]; Diabetic cardiomyopathy [05415]; Chemical carcinogenesis - reactive oxygen species [05208]; Membrane trafficking [04131]; Leishmaniasis [05140]; Leukocyte transendothelial migration [04670]; Neutrophil extracellular trap formation [04613]; Fc gamma R-mediated phagocytosis [04666]; Lipid and atherosclerosis [05417]; Chemokine signaling pathway…	GO:0003729~mRNA binding;GO:0042802~identical protein binding	GO:0000381~regulation of alternative mRNA splicing, via spliceosome;GO:0006397~mRNA processing;GO:0007399~nervous system development;GO:0007605~sensory perception of sound;GO:0030154~cell differentiation	GO:0005634~nucleus	NCF1
rna-NM_001098928.2	1.39056	0.556057	1.76884	0.455782	RNA-directed DNA polymerase (EC 2.7.7.49)	NA	Bos mutus grunniens (Wild yak) (Bos grunniens)	Cilium and associated proteins [03037]	NA	NA	NA	SPATA7
rna-NM_001076243.1	1.5665	1.46326e-26	1.53536	9.70751e-08	RNA-directed DNA polymerase (EC 2.7.7.49)	NA	Bos indicus x Bos taurus (Hybrid cattle)	NA	NA	NA	NA	PHYHD1
rna-XM_015475449.2	1.06674	0.191541	0.7724	0.410935	Uncharacterized protein	NA	Capra hircus (Goat)	NA	NA	NA	NA	ANHX
rna-NM_001205378.1	1.29137	0.467137	-0.640757	0.796396	RNA-directed DNA polymerase (EC 2.7.7.49)	NA	Bos indicus x Bos taurus (Hybrid cattle)	NA	GO:0003824~catalytic activity	NA	NA	PLD5
rna-XM_005223816.4	1.11094	0.16297	1.0535	0.242774	Armadillo like helical domain containing 2	ARMH2	Bos taurus (Bovine)	NA	NA	NA	NA	ARMH2
rna-XM_015473507.2	1.04272	0.122168	0.784494	0.325406	RNA-directed DNA polymerase (EC 2.7.7.49)	NA	Bos mutus grunniens (Wild yak) (Bos grunniens)	NA	NA	NA	NA	ARHGAP25
rna-XM_024993205.1	1.94455	0.000699259	1.88458	0.00437404	RNA-directed DNA polymerase (EC 2.7.7.49) (Fragment)	M91_05513	Bos mutus (wild yak)	Transcription factors [03000]; Herpes simplex virus 1 infection [05168]	GO:0003824~catalytic activity	NA	NA	USP46
rna-NM_001191139.1	3.23061	4.91036e-06	3.86212	4.91044e-08	Alpha-1B adrenergic receptor (Alpha-1B adrenoreceptor)	ADRA1B	Capra hircus (Goat)	Neuroactive ligand-receptor interaction [04080]; G protein-coupled receptors [04030]; Salivary secretion [04970]; cGMP-PKG signaling pathway [04022]; Calcium signaling pathway [04020]; Vascular smooth muscle contraction [04270]; Adrenergic signaling in cardiomyocytes [04261]	GO:0004937~alpha1-adrenergic receptor activity;GO:0046982~protein heterodimerization activity	GO:0019229~regulation of vasoconstriction;GO:0043410~positive regulation of MAPK cascade;GO:0055117~regulation of cardiac muscle contraction	GO:0005737~cytoplasm;GO:0005901~caveola;GO:0016021~integral component of membrane;GO:0031965~nuclear membrane	ADRA1B
rna-XM_024988884.1	2.89225	0.0999562	2.24244	0.299482	RNA-directed DNA polymerase (EC 2.7.7.49)	NA	Bos indicus x Bos taurus (Hybrid cattle)	Protein phosphatases and associated proteins [01009]	NA	NA	NA	PTPN22
rna-NM_001075673.1	2.12786	0.448467	1.42913	0.705285	Uncharacterized protein	JEQ12_016952	Ovis aries (Sheep)	NA	GO:0001735~prenylcysteine oxidase activity	GO:0030328~prenylcysteine catabolic process	NA	PCYOX1L
rna-NM_001077963.2	1.38564	0.538714	1.30694	0.594337	RNA-directed DNA polymerase (EC 2.7.7.49)	NA	Bos indicus x Bos taurus (Hybrid cattle)	Taste transduction [04742]; G protein-coupled receptors [04030]	NA	NA	NA	CYCT
rna-XM_024986447.1	1.0033	0.0527711	1.51808	0.00541479	RNA-directed DNA polymerase (EC 2.7.7.49)	NA	Bos taurus (Bovine)	Transcription factors [03000]; Herpes simplex virus 1 infection [05168]	NA	NA	NA	LOC112444614
rna-XM_002692849.3	2.71069	0.137474	1.66184	0.540205	Oxidative stress induced growth inhibitor family member 2	NA	Capra hircus (Goat)	NA	NA	NA	NA	OSGIN2
rna-NM_001076293.2	2.40404	5.39204e-07	2.04709	0.000812041	RNA-directed DNA polymerase (EC 2.7.7.49)	M91_08065	Bos mutus (wild yak)	Taste transduction [04742]; G protein-coupled receptors [04030]	GO:0003824~catalytic activity	NA	NA	ALOX5AP
rna-XM_024990740.1	2.13225	0.273678	2.05575	0.332416	Phosphatidylinositol-4,5-bisphosphate 3-kinase (EC 2.7.1.153)	PIK3CG	Ovis aries (Sheep)	PATHWAY: Phospholipid metabolism; phosphatidylinositol phosphate biosynthesis. {ECO:0000256|ARBA:ARBA00004805}.; Salmonella infection [05132]; Adrenergic signaling in cardiomyocytes [04261]; Apelin signaling pathway [04371]; Inositol phosphate metabolism [00562]; cGMP-PKG signaling pathway [04022]; Cholinergic synapse [04725]; Oxytocin signaling pathway [04921]; Membrane trafficking [04131]; Plat…	GO:0016303~1-phosphatidylinositol-3-kinase activity;GO:0035005~1-phosphatidylinositol-4-phosphate 3-kinase activity;GO:0042802~identical protein binding;GO:0046875~ephrin receptor binding;GO:0046934~phosphatidylinositol-4,5-bisphosphate 3-kinase activity;GO:0052812~phosphatidylinositol-3,4-bisphosphate 5-kinase activity	GO:0003376~sphingosine-1-phosphate signaling pathway;GO:0006468~protein phosphorylation;GO:0010595~positive regulation of endothelial cell migration;GO:0014065~phosphatidylinositol 3-kinase signaling;GO:0035022~positive regulation of Rac protein signal transduction;GO:0043406~positive regulation of MAP kinase activity;GO:0051897~positive regulation of protein kinase B signaling;GO:0071320~cellula…	GO:0005829~cytosol;GO:0005886~plasma membrane;GO:0005944~phosphatidylinositol 3-kinase complex, class IB	PIK3CG
rna-XM_005218963.4	2.95881	7.9462e-06	2.15397	0.0148593	Free fatty acid receptor 2	FFAR2	Bos indicus x Bos taurus (Hybrid cattle)	cAMP signaling pathway [04024]; G protein-coupled receptors [04030]	GO:0004930~G-protein coupled receptor activity	GO:0002232~leukocyte chemotaxis involved in inflammatory response;GO:0002385~mucosal immune response;GO:0002720~positive regulation of cytokine production involved in immune response;GO:0002752~cell surface pattern recognition receptor signaling pathway;GO:0002879~positive regulation of acute inflammatory response to non-antigenic stimulus;GO:0019915~lipid storage;GO:0032722~positive regulation o…	GO:0005886~plasma membrane;GO:0016021~integral component of membrane	FFAR2
rna-XM_015473938.2	4.43464	6.01919e-05	4.0544	0.00160857	TNF superfamily member 13b	TNFSF13B	Bos indicus x Bos taurus (Hybrid cattle)	CD molecules [04090]; Cytokine-cytokine receptor interaction [04060]; NF-kappa B signaling pathway [04064]; Intestinal immune network for IgA production [04672]; Cytokines and growth factors [04052]; Rheumatoid arthritis [05323]	GO:0005164~tumor necrosis factor receptor binding	GO:0006955~immune response	GO:0016020~membrane	TNFSF13B
rna-XM_024979355.1	1.31379	4.63813e-11	1.3946	5.56756e-06	RNA-directed DNA polymerase (EC 2.7.7.49)	NA	Bos indicus x Bos taurus (Hybrid cattle)	Transporters [02000]	NA	NA	NA	LOC532048
rna-XM_024975896.1	1.82189	0.543764	1.42135	0.706458	RNA-directed DNA polymerase (EC 2.7.7.49) (Fragment)	M91_05014	Bos mutus (wild yak)	NA	GO:0003824~catalytic activity	NA	NA	KIAA1549L
rna-NM_001076289.2	1.07638	0.0640413	1.24337	0.0901296	RNA-directed DNA polymerase (EC 2.7.7.49)	NA	Bos indicus x Bos taurus (Hybrid cattle)	Ubiquitin system [04121]; DNA repair and recombination proteins [03400]	NA	NA	NA	RNF168
rna-XM_024977499.1	1.15682	0.671393	-0.170746	0.96272	RNA-directed DNA polymerase (EC 2.7.7.49)	NA	Bos indicus x Bos taurus (Hybrid cattle)	Transcription factors [03000]; Herpes simplex virus 1 infection [05168]	NA	NA	NA	HSCB
rna-XM_024984919.1	2.48489	0.199352	3.3703	0.0576827	RNA-directed DNA polymerase (EC 2.7.7.49)	NA	Bos indicus x Bos taurus (Hybrid cattle)	mRNA surveillance pathway [03015]; Protein kinases [01001]; Messenger RNA biogenesis [03019]	NA	NA	NA	SMG1
rna-NM_173962.2	2.61271	0.159516	0.665227	0.836853	MFS domain-containing protein	SV2A	Bos indicus x Bos taurus (Hybrid cattle)	ECM-receptor interaction [04512]; Transporters [02000]	GO:0019901~protein kinase binding;GO:0022857~transmembrane transporter activity	GO:0006874~cellular calcium ion homeostasis;GO:0016082~synaptic vesicle priming	GO:0005783~endoplasmic reticulum;GO:0005911~cell-cell junction;GO:0016021~integral component of membrane;GO:0030672~synaptic vesicle membrane;GO:0031594~neuromuscular junction;GO:0043005~neuron projection;GO:0048786~presynaptic active zone	SV2A
rna-XM_024981923.1	1.49658	0.296073	2.37662	0.0667119	Endo/exonuclease/phosphatase domain-containing protein	NA	Bos indicus x Bos taurus (Hybrid cattle)	NA	GO:0003824~catalytic activity	NA	NA	ARPIN
rna-NM_001078003.1	1.5163	0.125134	1.96829	0.0506427	Reverse transcriptase domain-containing protein	NA	Bos indicus x Bos taurus (Hybrid cattle)	Transcription factors [03000]; Herpes simplex virus 1 infection [05168]	NA	NA	NA	LIX1
rna-XM_024985269.1	2.12786	0.448467	2.30826	0.427382	Kinesin motor domain-containing protein	NA	Bos mutus grunniens (Wild yak) (Bos grunniens)	Cytoskeleton proteins [04812]	NA	NA	NA	LOC528767
rna-XM_024988864.1	1.63682	0.308621	1.58841	0.354627	Reverse transcriptase domain-containing protein	NA	Bos mutus grunniens (Wild yak) (Bos grunniens)	Transcription factors [03000]; Herpes simplex virus 1 infection [05168]	NA	NA	NA	ZRSR2
rna-NM_174101.2	3.586	0.00369626	4.5285	7.44404e-05	RNA-directed DNA polymerase (EC 2.7.7.49)	NA	Bos indicus x Bos taurus (Hybrid cattle)	Antigen processing and presentation [04612]; Lysosome [04142]; Peptidases and inhibitors [01002]	NA	NA	NA	LGMN
rna-NM_001038541.2	1.89595	1.05589e-05	1.87332	0.000351002	Abhydrolase domain containing 16B (Chromosome 20 open reading frame 135 ortholog)	ABHD16B C13H20orf135	Bos taurus (Bovine)	Peptidases and inhibitors [01002]	GO:0004620~phospholipase activity;GO:0008474~palmitoyl-(protein) hydrolase activity;GO:0047372~acylglycerol lipase activity	GO:0006660~phosphatidylserine catabolic process;GO:0052651~monoacylglycerol catabolic process	GO:0005654~nucleoplasm;GO:0016020~membrane	ABHD16B
rna-XM_024992667.1	1.36695	0.698885	-0.173555	0.972192	Reverse transcriptase domain-containing protein	NA	Bos indicus x Bos taurus (Hybrid cattle)	Salivary secretion [04970]	NA	NA	NA	WC1-10
rna-XM_010809264.3	1.21484	0.00181727	1.15554	0.016059	RNA-directed DNA polymerase (EC 2.7.7.49)	NA	Bos mutus grunniens (Wild yak) (Bos grunniens)	Transcription factors [03000]; Herpes simplex virus 1 infection [05168]	NA	NA	NA	APH1B
rna-XM_024978594.1	1.25411	0.231611	0.936039	0.440369	Tr-type G domain-containing protein	NA	Ovis aries (Sheep)	Translation factors [03012]; Messenger RNA biogenesis [03019]; Nucleocytoplasmic transport [03013]; Legionellosis [05134]; Exosome [04147]; Leishmaniasis [05140]; Transfer RNA biogenesis [03016]; Membrane trafficking [04131]	GO:0003746~translation elongation factor activity;GO:0003924~GTPase activity;GO:0005525~GTP binding	NA	NA	ADAT1
rna-NM_001302662.1	1.78153	0.585748	-0.173555	0.972192	Ig-like domain-containing protein	E5288_WYG005336	Bos mutus (wild yak)	NA	NA	NA	NA	SLAMF9
rna-XM_024988042.1	1.4015	0.665591	3.05256	0.221646	RNA-directed DNA polymerase (EC 2.7.7.49)	NA	Bos indicus x Bos taurus (Hybrid cattle)	NA	GO:0003824~catalytic activity	NA	NA	TMEM164
rna-NM_001191354.1	1.01203	0.142178	1.08556	0.155571	RNA-directed DNA polymerase (EC 2.7.7.49)	NA	Bos indicus x Bos taurus (Hybrid cattle)	Membrane trafficking [04131]	GO:0003824~catalytic activity	NA	NA	ARHGAP6
rna-NM_001001442.1	2.03827	0.215004	2.85332	0.064376	Family with sequence similarity 83 member G	FAM83G	Bos indicus x Bos taurus (Hybrid cattle)	Domain-containing proteins not elsewhere classified [04990]	NA	GO:0030509~BMP signaling pathway	GO:0005634~nucleus;GO:0005829~cytosol	SLC5A10
rna-NM_001206414.1	3.37072	0.145655	1.97984	0.560373	HIV-1 Tat specific factor 1	HTATSF1	Bos indicus x Bos taurus (Hybrid cattle)	Spliceosome [03041]	GO:0003723~RNA binding	GO:0000398~mRNA splicing, via spliceosome	NA	HTATSF1
rna-XM_003586037.5	1.61145	6.14665e-05	1.84752	0.000111963	RNA-directed DNA polymerase (EC 2.7.7.49)	M91_16623	Bos mutus (wild yak)	NA	GO:0003824~catalytic activity	NA	NA	GLIPR1L2
rna-NM_001075899.2	1.03512	0.0366674	0.967307	0.124606	G-protein coupled receptor 37-like 1 (Endothelin B receptor-like protein 2) (ETBR-LP-2)	GPR37L1 ETBRLP2	Bos taurus (Bovine)	G protein-coupled receptors [04030]	GO:0004930~G-protein coupled receptor activity;GO:0008528~G-protein coupled peptide receptor activity	GO:0003085~negative regulation of systemic arterial blood pressure;GO:0007193~adenylate cyclase-inhibiting G-protein coupled receptor signaling pathway;GO:0043410~positive regulation of MAPK cascade	GO:0005886~plasma membrane;GO:0016021~integral component of membrane;GO:0043235~receptor complex;GO:0060170~ciliary membrane	GPR37L1
rna-NM_001101228.1	1.96378	0.337098	1.01977	0.696599	RNA-directed DNA polymerase (EC 2.7.7.49)	NA	Bos indicus x Bos taurus (Hybrid cattle)	Lectins [04091]	NA	NA	NA	CHODL
rna-NM_001101861.1	1.27759	0.440697	0.683836	0.73985	RNA-directed DNA polymerase (EC 2.7.7.49)	NA	Bos indicus x Bos taurus (Hybrid cattle)	NA	NA	NA	NA	DGAT2L6
rna-NM_001083531.1	1.12806	0.424148	0.835086	0.607934	RNA-directed DNA polymerase (EC 2.7.7.49)	NA	Bos indicus x Bos taurus (Hybrid cattle)	NA	GO:0003824~catalytic activity	NA	NA	ATG10
rna-XM_005216509.4	1.11524	0.548344	0.789735	0.714521	Zinc finger protein 408	ZNF408	Bos taurus (Bovine)	Transcription factors [03000]	GO:0000981~sequence-specific DNA binding RNA polymerase II transcription factor activity;GO:0042802~identical protein binding;GO:0043565~sequence-specific DNA binding	GO:0006357~regulation of transcription from RNA polymerase II promoter	GO:0005634~nucleus	ZNF408
rna-XM_010814875.3	2.73175	0.140524	1.74603	0.462112	Kirre like nephrin family adhesion molecule 2	NA	Capra hircus (Goat)	Cell adhesion molecules [04515]	NA	NA	NA	KIRREL2
rna-XM_005211639.4	1.81593	0.000585894	1.97893	0.000857546	Uncharacterized protein	NA	Bos indicus x Bos taurus (Hybrid cattle)	Transcription factors [03000]; Herpes simplex virus 1 infection [05168]	NA	NA	GO:0016021~integral component of membrane	GANC
rna-XM_002691125.5	1.94311	0.256288	0.783222	0.728385	RNA-directed DNA polymerase (EC 2.7.7.49)	NA	Bos indicus x Bos taurus (Hybrid cattle)	Domain-containing proteins not elsewhere classified [04990]	NA	NA	GO:0016021~integral component of membrane	FBLN7
rna-XM_005216178.4	1.04653	0.601499	2.03259	0.256521	PCTP-like protein (Fragment)	M91_07323	Bos mutus (wild yak)	Transporters [02000]	GO:0008289~lipid binding	NA	NA	STARD10
rna-XM_024986815.1	2.14018	0.0645464	2.47625	0.0396321	RNA-directed DNA polymerase (EC 2.7.7.49)	NA	Bos indicus x Bos taurus (Hybrid cattle)	NA	NA	NA	NA	LOC107131925
rna-XM_015472117.1	1.35079	1.16363e-08	1.59892	3.29555e-06	RNA-directed DNA polymerase (EC 2.7.7.49)	NA	Bos indicus x Bos taurus (Hybrid cattle)	NA	GO:0003824~catalytic activity	NA	NA	LOC107132617
rna-NM_001038533.2	1.21094	4.25016e-15	1.13312	0.000108661	Coagulation factor II thrombin receptor like 2	F2RL2	Bos indicus x Bos taurus (Hybrid cattle)	Complement and coagulation cascades [04610]; G protein-coupled receptors [04030]; Neuroactive ligand-receptor interaction [04080]	GO:0015057~thrombin receptor activity	GO:0007596~blood coagulation	GO:0016021~integral component of membrane;GO:0016324~apical plasma membrane;GO:0032991~macromolecular complex	F2RL2
rna-XM_003587353.5	1.00111	0.0064594	1.02084	0.025591	zinc finger protein 211-like	LOC109572569	Bos indicus (Zebu)	Transcription factors [03000]; Herpes simplex virus 1 infection [05168]	GO:0003677~DNA binding;GO:0046872~metal ion binding	GO:0006355~regulation of transcription, DNA-templated	NA	LOC790009
rna-NM_001206967.1	1.97917	0.000657662	2.1329	0.00171841	Acid phosphatase 4	ACP4	Capra hircus (Goat)	Enzymes with EC numbers[99980]	GO:0004725~protein tyrosine phosphatase activity;GO:0030971~receptor tyrosine kinase binding	GO:0010955~negative regulation of protein processing;GO:0010977~negative regulation of neuron projection development;GO:0042476~odontogenesis;GO:0048168~regulation of neuronal synaptic plasticity;GO:1990264~peptidyl-tyrosine dephosphorylation involved in inactivation of protein kinase activity	GO:0016021~integral component of membrane	ACP4
rna-NM_001110063.1	1.11814	8.67094e-09	1.11712	0.000226128	RNA-directed DNA polymerase (EC 2.7.7.49)	NA	Bos indicus x Bos taurus (Hybrid cattle)	NA	NA	NA	NA	MITD1
rna-NM_174154.2	1.1608	1.23411e-13	1.16626	6.60912e-05	RNA-directed DNA polymerase (EC 2.7.7.49)	NA	Bos indicus x Bos taurus (Hybrid cattle)	Glycosylphosphatidylinositol (GPI)-anchored proteins [00537]; Proteoglycans [00535]	NA	NA	NA	PPT1
rna-NM_001281901.1	3.61616	0.0884599	3.83216	0.0767998	Uncharacterized protein	NA	Bos mutus grunniens (Wild yak) (Bos grunniens)	Cytokine-cytokine receptor interaction [04060]; Cytokines and growth factors [04052]; JAK-STAT signaling pathway [04630]	NA	NA	NA	IFNL3
rna-NM_001038568.1	2.32235	0.000120486	1.92845	0.00891841	G-protein coupled receptor 84	GPR84	Bos indicus (Zebu)	G protein-coupled receptors [04030]	GO:0004930~G-protein coupled receptor activity	NA	GO:0016021~integral component of membrane	GPR84
rna-XM_024985941.1	2.61343	0.142258	2.01821	0.35285	cytochrome P450 2A10-like	LOC109553230	Bos indicus (Zebu)	NA	GO:0004497~monooxygenase activity;GO:0005506~iron ion binding;GO:0016705~oxidoreductase activity, acting on paired donors, with incorporation or reduction of molecular oxygen;GO:0020037~heme binding	NA	NA	LOC100847963
rna-NM_001192655.1	1.39273	0.0917531	1.14619	0.243164	Trinucleotide repeat containing adaptor 6B	TNRC6B	Bos taurus (Bovine)	Messenger RNA biogenesis [03019]; Chromosome and associated proteins [03036]	GO:0003676~nucleic acid binding	GO:0035278~negative regulation of translation involved in gene silencing by miRNA	NA	TNRC6B
rna-NM_198221.2	1.40665	0.664728	3.41802	0.14485	Uncharacterized protein	NA	Bos indicus x Bos taurus (Hybrid cattle)	NA	GO:0003824~catalytic activity	NA	NA	ITGAL
rna-NM_181019.2	1.98824	0.013456	1.40285	0.162593	RNA-directed DNA polymerase (EC 2.7.7.49)	NA	Bos indicus x Bos taurus (Hybrid cattle)	NA	NA	NA	NA	CNGB1
rna-XM_015459988.2	2.73834	5.63497e-22	3.05688	2.10179e-17	RNA-directed DNA polymerase (EC 2.7.7.49)	NA	Bos indicus x Bos taurus (Hybrid cattle)	NA	NA	NA	NA	LOC537017
rna-NM_001045909.2	1.92678	5.64453e-60	2.04467	6.56008e-16	Reverse transcriptase domain-containing protein	NA	Bos indicus x Bos taurus (Hybrid cattle)	NA	NA	NA	NA	SCPEP1
rna-XM_024996707.1	1.19551	0.271337	1.09194	0.368061	Endo/exonuclease/phosphatase domain-containing protein	NA	Bos indicus x Bos taurus (Hybrid cattle)	NA	GO:0003824~catalytic activity	NA	NA	TFB1M
rna-XM_024985916.1	1.24672	0.00533465	1.41247	0.00625958	RNA-directed DNA polymerase (EC 2.7.7.49)	NA	Bos indicus x Bos taurus (Hybrid cattle)	NA	NA	NA	NA	AMY2B
rna-XM_024993202.1	1.82189	0.543764	2.77192	0.294432	RNA-directed DNA polymerase (EC 2.7.7.49)	NA	Bos indicus x Bos taurus (Hybrid cattle)	Transcription factors [03000]; Herpes simplex virus 1 infection [05168]	NA	NA	NA	BDH2
rna-NM_205798.2	1.92465	5.37162e-17	2.04901	1.70661e-09	Protein-tyrosine-phosphatase (EC 3.1.3.48)	PTPRT	Capra hircus (Goat)	Signaling proteins[99995]	GO:0004725~protein tyrosine phosphatase activity	NA	GO:0016021~integral component of membrane	TMBIM1
rna-XM_005202338.4	3.07053	0.0295828	2.95634	0.0558949	RNA-directed DNA polymerase (EC 2.7.7.49)	NA	Bos indicus x Bos taurus (Hybrid cattle)	NA	NA	NA	NA	ABCB11
rna-XM_015458210.2	1.09901	0.188173	1.50744	0.0776605	CEA cell adhesion molecule 16, tectorial membrane component	CEACAM16	Bos taurus (Bovine)	CD molecules [04090]; Cilium and associated proteins [03037]; Exosome [04147]; Glycosylphosphatidylinositol (GPI)-anchored proteins [00537]	GO:0042802~identical protein binding	GO:0007605~sensory perception of sound	GO:0005615~extracellular space;GO:0032426~stereocilium bundle tip	CEACAM16
rna-NM_174072.4	1.80593	0.406022	1.33055	0.606303	Reverse transcriptase domain-containing protein	NA	Bos indicus x Bos taurus (Hybrid cattle)	NA	NA	NA	NA	GNG2
rna-NM_001103099.2	1.59303	0.0964201	1.46322	0.172691	PDX1 C-terminal inhibiting factor 1	PCIF1	Bos indicus x Bos taurus (Hybrid cattle)	Protein phosphatases and associated proteins [01009]	GO:0016422~mRNA (2'-O-methyladenosine-N6-)-methyltransferase activity;GO:1990269~RNA polymerase II C-terminal domain phosphoserine binding	GO:0017148~negative regulation of translation;GO:0045727~positive regulation of translation	GO:0005654~nucleoplasm;GO:0015630~microtubule cytoskeleton;GO:0045171~intercellular bridge	PCIF1
rna-XM_010809874.3	1.00499	0.0942412	1.04752	0.132504	RNA-directed DNA polymerase (EC 2.7.7.49)	NA	Bos indicus x Bos taurus (Hybrid cattle)	NA	NA	NA	NA	TTC27
rna-XM_010808451.3	2.83687	1.86092e-05	3.06929	2.40538e-05	Uncharacterized protein	NA	Bos mutus grunniens (Wild yak) (Bos grunniens)	Membrane trafficking [04131]	NA	NA	NA	WISP3
rna-XM_015473104.2	1.80725	0.544696	1.30178	0.71437	RNA-directed DNA polymerase (EC 2.7.7.49)	NA	Bos indicus x Bos taurus (Hybrid cattle)	Calcium signaling pathway [04020]; Prion disease [05020]; Circadian entrainment [04713]; Oxytocin signaling pathway [04921]; Ion channels [04040]; Alzheimer disease [05010]; Parkinson disease [05012]; Apelin signaling pathway [04371]; Pathways of neurodegeneration - multiple diseases [05022]; Salivary secretion [04970]	NA	NA	NA	RYR3
rna-XM_005209884.4	1.52331	0.00963795	2.27596	0.000597508	RNA-directed DNA polymerase (EC 2.7.7.49)	NA	Bos indicus x Bos taurus (Hybrid cattle)	Autophagy - animal [04140]; Membrane trafficking [04131]; Amyotrophic lateral sclerosis [05014]; Pathways of neurodegeneration - multiple diseases [05022]	NA	NA	NA	C8H9orf72
rna-XM_005216999.4	1.81194	0.543953	-0.277466	0.955673	Endo/exonuclease/phosphatase domain-containing protein	NA	Bos mutus grunniens (Wild yak) (Bos grunniens)	NA	NA	NA	NA	RBP7
rna-NM_175784.3	1.36219	6.12105e-35	1.67779	1.02074e-10	Annexin	JEQ12_009103	Ovis aries (Sheep)	Membrane trafficking [04131]; Exosome [04147]	GO:0004497~monooxygenase activity;GO:0004859~phospholipase inhibitor activity;GO:0005506~iron ion binding;GO:0005509~calcium ion binding;GO:0005544~calcium-dependent phospholipid binding;GO:0016705~oxidoreductase activity, acting on paired donors, with incorporation or reduction of molecular oxygen;GO:0020037~heme binding	NA	NA	ANXA1
rna-NM_001045941.1	6.81066	5.27935e-89	7.67363	1.30718e-68	Uncharacterized protein	NA	Bos indicus x Bos taurus (Hybrid cattle)	Influenza A [05164]; Hepatitis C [05160]	NA	NA	NA	RSAD2
rna-NM_001101891.2	1.18791	1.04477e-05	0.71329	0.0569693	Reverse transcriptase domain-containing protein	NA	Bos indicus x Bos taurus (Hybrid cattle)	NA	NA	NA	NA	MGC152281
rna-NM_001098381.2	1.81472	0.404171	1.93832	0.397862	G_PROTEIN_RECEP_F1_2 domain-containing protein	E5288_WYG006432	Bos mutus (wild yak)	Viral protein interaction with cytokine and cytokine receptor [04061]; Cytokine-cytokine receptor interaction [04060]; G protein-coupled receptors [04030]; Cytokine receptors [04050]	GO:0004930~G-protein coupled receptor activity;GO:0015026~coreceptor activity;GO:0019956~chemokine binding	GO:0001525~angiogenesis;GO:0001570~vasculogenesis;GO:0006935~chemotaxis	GO:0016021~integral component of membrane	ACKR3
rna-NM_001075856.2	1.44408	3.08689e-05	1.16536	0.0104275	RNA-directed DNA polymerase (EC 2.7.7.49)	NA	Bos mutus grunniens (Wild yak) (Bos grunniens)	Transcription factors [03000]; Herpes simplex virus 1 infection [05168]	NA	NA	NA	PWWP2B
rna-XM_025000757.1	1.10716	0.0114428	0.85408	0.113719	Thr_synth_N domain-containing protein	THNSL1	Bos indicus x Bos taurus (Hybrid cattle)	NA	NA	NA	NA	GPR158
rna-XM_003586076.5	3.50684	0.10486	4.51718	0.021493	Methyl-CpG binding domain protein 6	MBD6	Bos indicus x Bos taurus (Hybrid cattle)	NA	GO:0003677~DNA binding;GO:0003682~chromatin binding	NA	GO:0001650~fibrillar center;GO:0005654~nucleoplasm;GO:0010369~chromocenter	MBD6
rna-XM_002688577.6	2.72789	2.88472e-91	3.36526	6.09803e-28	Uncharacterized protein	NA	Bos indicus x Bos taurus (Hybrid cattle)	CD molecules [04090]; Viral life cycle - HIV-1 [03250]; Herpes simplex virus 1 infection [05168]; Human immunodeficiency virus 1 infection [05170]	NA	GO:0051607~defense response to virus	GO:0016021~integral component of membrane	LOC618737
rna-XM_002696514.5	2.55396	1.9088e-63	3.04054	7.28907e-24	RNA-directed DNA polymerase (EC 2.7.7.49)	NA	Bos mutus grunniens (Wild yak) (Bos grunniens)	Ribosome biogenesis [03009]; Transfer RNA biogenesis [03016]	NA	NA	NA	ISG20
rna-XM_003586310.5	2.62193	0.140576	2.62462	0.184487	RNA-directed DNA polymerase (EC 2.7.7.49)	NA	Bos indicus x Bos taurus (Hybrid cattle)	NA	NA	NA	NA	NRG2
rna-XM_024977258.1	1.76248	0.10217	2.12626	0.0628104	RNA-directed DNA polymerase (EC 2.7.7.49)	NA	Bos mutus grunniens (Wild yak) (Bos grunniens)	NA	NA	NA	NA	TANGO2
rna-XM_015458060.2	1.34145	0.279832	0.947425	0.517277	G_PROTEIN_RECEP_F1_2 domain-containing protein	NA	Bos indicus x Bos taurus (Hybrid cattle)	G protein-coupled receptors [04030]	GO:0004930~G-protein coupled receptor activity	GO:0002385~mucosal immune response;GO:0002720~positive regulation of cytokine production involved in immune response;GO:0002879~positive regulation of acute inflammatory response to non-antigenic stimulus;GO:0003062~regulation of heart rate by chemical signal;GO:0007193~adenylate cyclase-inhibiting G-protein coupled receptor signaling pathway;GO:0032722~positive regulation of chemokine production…	GO:0016021~integral component of membrane	FFAR3
rna-XM_024988274.1	2.65068	0.0444213	1.50321	0.394589	Reverse transcriptase domain-containing protein	NA	Bos indicus x Bos taurus (Hybrid cattle)	NA	NA	NA	NA	CTPS2
rna-XM_015475197.2	1.21487	0.0936768	1.17423	0.155192	RING-type domain-containing protein	E5288_WYG004825	Bos mutus (wild yak)	NA	GO:0046872~metal ion binding	NA	GO:0016021~integral component of membrane	RNF223
rna-XM_024988443.1	1.01648	0.254371	1.97836	0.0444639	RNA-directed DNA polymerase (EC 2.7.7.49)	NA	Bos indicus x Bos taurus (Hybrid cattle)	Cardiac muscle contraction [04260]; Transporters [02000]	NA	NA	NA	LOC112445029
rna-XM_005216776.4	2.2546	0.0305387	2.3741	0.0321537	RNA-directed DNA polymerase (EC 2.7.7.49)	NA	Bos indicus x Bos taurus (Hybrid cattle)	NA	NA	NA	NA	RGS18
rna-NM_001076189.1	1.14931	0.629835	0.839438	0.773187	Dol-P-Glc:Glc(2)Man(9)GlcNAc(2)-PP-Dol alpha-1,2-glucosyltransferase (EC 2.4.1.256)	ALG10	Bos taurus (Bovine)	Glycosyltransferases [01003]; N-Glycan biosynthesis [00510]	NA	GO:0006488~dolichol-linked oligosaccharide biosynthetic process	GO:0016021~integral component of membrane	ALG10
rna-XM_024987025.1	2.33518	0.0817134	3.07996	0.0149574	Rho GTPase activating protein 32	ARHGAP32	Bos indicus x Bos taurus (Hybrid cattle)	Membrane trafficking [04131]	GO:1901981~phosphatidylinositol phosphate binding	GO:0007165~signal transduction	NA	ARHGAP32
rna-NM_001076069.1	1.3902	0.559136	1.83127	0.486418	Protein MTO1 homolog, mitochondrial	MTO1	Bos indicus (Zebu)	Chromosome and associated proteins [03036]; Transfer RNA biogenesis [03016]	GO:0050660~flavin adenine dinucleotide binding	GO:0002098~tRNA wobble uridine modification	NA	MTO1
rna-XM_005205333.4	1.39792	0.20458	-0.293649	0.858502	RNA-directed DNA polymerase (EC 2.7.7.49)	NA	Bos mutus grunniens (Wild yak) (Bos grunniens)	Signaling proteins[99995]	NA	NA	NA	CCDC146
rna-XM_010805254.3	1.72427	0.00103477	1.55712	0.0114361	Reverse transcriptase domain-containing protein	NA	Bos indicus x Bos taurus (Hybrid cattle)	NA	NA	NA	NA	TESPA1
rna-XM_002697448.6	1.12806	0.424148	-0.525501	0.793911	Zinc finger with KRAB and SCAN domains 4	ZKSCAN4	Bos taurus (Bovine)	Transcription factors [03000]	GO:0000978~RNA polymerase II core promoter proximal region sequence-specific DNA binding;GO:0000981~sequence-specific DNA binding RNA polymerase II transcription factor activity;GO:0042802~identical protein binding;GO:0046872~metal ion binding	GO:0006357~regulation of transcription from RNA polymerase II promoter	GO:0005654~nucleoplasm	ZKSCAN4
rna-NM_001075520.2	1.73564	0.201041	1.13873	0.490976	Reverse transcriptase domain-containing protein	NA	Bos indicus x Bos taurus (Hybrid cattle)	Transcription factors [03000]; Herpes simplex virus 1 infection [05168]	NA	NA	NA	LOC511498
rna-NM_001206479.1	3.45508	0.0279147	3.10674	0.0882376	zinc finger CCHC domain-containing protein 13	ZCCHC13	Bos indicus (Zebu)	Transcription factors [03000]	GO:0003676~nucleic acid binding;GO:0008270~zinc ion binding	NA	NA	ZCCHC13
rna-XM_005224406.4	2.31875	0.100474	1.86227	0.265794	GATOR complex protein WDR24	JEQ12_012171	Ovis aries (Sheep)	mTOR signaling pathway [04150]; Membrane trafficking [04131]	NA	GO:0032008~positive regulation of TOR signaling	NA	WDR24
rna-XM_024989188.1	1.40665	0.664728	1.79928	0.579264	RNA-directed DNA polymerase (EC 2.7.7.49)	NA	Bos indicus x Bos taurus (Hybrid cattle)	Ribosome [03011]; Ribosome [03010]; Coronavirus disease - COVID-19 [05171]; Protein phosphatases and associated proteins [01009]	GO:0003824~catalytic activity	NA	NA	LOC101903219
rna-XM_015475088.2	1.97591	0.0562295	2.93236	0.00204069	Hexose-6-phosphate dehydrogenase/glucose 1-dehydrogenase	H6PD	Bos taurus (Bovine)	PATHWAY: Carbohydrate degradation; pentose phosphate pathway. {ECO:0000256|ARBA:ARBA00004959}.; Ubiquitin system [04121]	GO:0004345~glucose-6-phosphate dehydrogenase activity;GO:0017057~6-phosphogluconolactonase activity;GO:0050661~NADP binding	GO:0006006~glucose metabolic process;GO:0009051~pentose-phosphate shunt, oxidative branch;GO:2000064~regulation of cortisol biosynthetic process	GO:0005783~endoplasmic reticulum;GO:0005788~endoplasmic reticulum lumen	SPSB1
rna-XM_002697964.5	1.39614	9.9546e-10	1.3712	4.34238e-05	Suppressor of cytokine signaling 1	SOCS1	Bos taurus (Bovine)	PATHWAY: Protein modification; protein ubiquitination. {ECO:0000256|ARBA:ARBA00004906}.; Type II diabetes mellitus [04930]; JAK-STAT signaling pathway [04630]; Osteoclast differentiation [04380]; MicroRNAs in cancer [05206]; Ubiquitin mediated proteolysis [04120]; Insulin signaling pathway [04910]; Growth hormone synthesis, secretion and action [04935]; Prolactin signaling pathway [04917]; Toxopl…	GO:0005159~insulin-like growth factor receptor binding;GO:0019210~kinase inhibitor activity;GO:0019901~protein kinase binding;GO:0046935~1-phosphatidylinositol-3-kinase regulator activity	GO:0001817~regulation of cytokine production;GO:0007259~JAK-STAT cascade;GO:0010533~regulation of activation of Janus kinase activity;GO:0016567~protein ubiquitination;GO:0019221~cytokine-mediated signaling pathway;GO:0035556~intracellular signal transduction;GO:0040008~regulation of growth;GO:0042532~negative regulation of tyrosine phosphorylation of STAT protein;GO:0043372~positive regulation o…	GO:0005654~nucleoplasm;GO:0005942~phosphatidylinositol 3-kinase complex;GO:0036464~cytoplasmic ribonucleoprotein granule	SOCS1
rna-NM_205803.1	1.00142	3.93587e-14	1.05029	0.000722317	Tetraspanin	CD63	Bos indicus x Bos taurus (Hybrid cattle)	CD molecules [04090]; Lysosome [04142]; Exosome [04147]; Proteoglycans in cancer [05205]	NA	GO:0002092~positive regulation of receptor internalization;GO:0007160~cell-matrix adhesion;GO:0015031~protein transport;GO:0016477~cell migration;GO:0034613~cellular protein localization;GO:0035646~endosome to melanosome transport;GO:1900746~regulation of vascular endothelial growth factor signaling pathway;GO:1901379~regulation of potassium ion transmembrane transport;GO:2001046~positive regulat…	GO:0005654~nucleoplasm;GO:0005765~lysosomal membrane;GO:0009986~cell surface;GO:0016021~integral component of membrane;GO:0031226~intrinsic component of plasma membrane;GO:0031904~endosome lumen;GO:0032585~multivesicular body membrane;GO:0042470~melanosome;GO:0070062~extracellular vesicular exosome;GO:0097487~multivesicular body, internal vesicle	CD63
rna-NM_001244187.1	5.46082	0.00119862	4.8297	0.00977637	RNA-directed DNA polymerase (EC 2.7.7.49)	NA	Bos mutus grunniens (Wild yak) (Bos grunniens)	Transcription factors [03000]; Herpes simplex virus 1 infection [05168]	NA	NA	NA	LOC508455
rna-XM_005201893.4	1.39056	0.556057	1.56619	0.525339	Reverse transcriptase domain-containing protein	NA	Bos mutus grunniens (Wild yak) (Bos grunniens)	NA	NA	NA	NA	XRN1
rna-NM_001046155.1-2	1.34972	0.00894474	1.97313	0.00107304	Uncharacterized protein	NA	Bos indicus x Bos taurus (Hybrid cattle)	FoxO signaling pathway [04068]; Ubiquitin system [04121]	NA	NA	NA	FBXO32
rna-XM_024995412.1	1.61801	0.475068	1.63043	0.516519	RNA-directed DNA polymerase (EC 2.7.7.49)	NA	Bos taurus (Bovine)	NA	GO:0003824~catalytic activity	NA	NA	NAALADL2
rna-XM_005217863.4	1.27372	0.155985	1.00051	0.334487	RNA-directed DNA polymerase (EC 2.7.7.49)	NA	Bos indicus x Bos taurus (Hybrid cattle)	NA	NA	NA	NA	ABCB9
rna-XM_005205278.4	1.14296	0.64638	2.37345	0.260288	Uncharacterized protein	NA	Ovis aries (Sheep)	NA	NA	NA	GO:0016021~integral component of membrane	TMEM243
rna-XM_024984969.1	1.36521	0.581601	3.36221	0.0439695	GRB10 interacting GYF protein 1	GIGYF1	Ovis aries (Sheep)	Messenger RNA biogenesis [03019]	NA	GO:0048009~insulin-like growth factor receptor signaling pathway	NA	GIGYF1
rna-NM_001077119.2	1.2995	6.12208e-06	1.2463	0.00134917	Dynein light chain roadblock-type 2	DYNLRB2	Bos indicus x Bos taurus (Hybrid cattle)	Cilium and associated proteins [03037]; Cytoskeleton proteins [04812]; Membrane trafficking [04131]; Salmonella infection [05132]	NA	NA	GO:0005868~cytoplasmic dynein complex	DYNLRB2
rna-XM_005218241.4	1.99655	0.326851	-0.248529	0.937812	Zinc finger protein 70	ZNF70	Bos indicus x Bos taurus (Hybrid cattle)	NA	NA	NA	GO:0005737~cytoplasm;GO:0043076~megasporocyte nucleus	ZNF70
rna-XM_005212845.4	1.92944	0.249891	-0.831237	0.773072	RNA-directed DNA polymerase (EC 2.7.7.49)	NA	Bos taurus (Bovine)	NA	NA	NA	NA	APLF
rna-NM_001206228.1	4.39356	0.0200719	4.80716	0.0107723	Reverse transcriptase domain-containing protein	NA	Bos mutus grunniens (Wild yak) (Bos grunniens)	NA	NA	NA	NA	ANTXR1
rna-XM_024992410.1	1.62575	0.474814	1.72287	0.470997	Endo/exonuclease/phosphatase domain-containing protein	NA	Bos indicus x Bos taurus (Hybrid cattle)	NA	GO:0003824~catalytic activity	NA	NA	LOC112446660
rna-XM_002698374.5	1.94029	0.256872	1.66534	0.387711	Fibroblast growth factor binding protein 3	FGFBP3	Bos indicus x Bos taurus (Hybrid cattle)	Signaling proteins[99995]	GO:0008201~heparin binding;GO:0017134~fibroblast growth factor binding	GO:0043117~positive regulation of vascular permeability;GO:0045743~positive regulation of fibroblast growth factor receptor signaling pathway	GO:0005576~extracellular region	FGFBP3
rna-NM_001205381.1	1.30506	1.31018e-12	1.53907	5.15271e-06	CD1D antigen, d polypeptide (Fragment)	CD1D	Bos taurus (Bovine)	Hematopoietic cell lineage [04640]; CD molecules [04090]; Amoebiasis [05146]; Tight junction [04530]	NA	NA	GO:0016021~integral component of membrane	CD1D
rna-XM_005215441.4	1.36695	0.698885	1.70818	0.604927	Reverse transcriptase domain-containing protein	NA	Bos indicus x Bos taurus (Hybrid cattle)	Transcription factors [03000]; Herpes simplex virus 1 infection [05168]	NA	NA	NA	CA8
rna-NM_001192992.2	2.63188	0.303692	2.54832	0.356299	FAT atypical cadherin 1	FAT1	Bos taurus (Bovine)	Exosome [04147]; Cell adhesion molecules [04515]	GO:0005509~calcium ion binding	GO:0007156~homophilic cell adhesion via plasma membrane adhesion molecules	GO:0005886~plasma membrane;GO:0016021~integral component of membrane	FAT1
rna-XM_024978828.1	1.81194	0.543953	-0.277466	0.955673	osteoclast-associated immunoglobulin-like receptor	OSCAR	Bos indicus (Zebu)	Osteoclast differentiation [04380]	NA	NA	NA	OSCAR
rna-NM_001040606.1	5.69123	1.21651e-304	6.13034	1.20044e-107	2'-5' oligoadenylate synthase (EC 2.7.7.84)	OAS1	Bos mutus grunniens (Wild yak) (Bos grunniens)	Herpes simplex virus 1 infection [05168]; NOD-like receptor signaling pathway [04621]; Hepatitis C [05160]; Influenza A [05164]; Coronavirus disease - COVID-19 [05171]; Epstein-Barr virus infection [05169]; Measles [05162]	NA	NA	NA	OAS1Y
rna-XM_024992443.1	1.40665	0.664728	2.27644	0.442957	YbeY metalloendoribonuclease	YBEY	Bos taurus (Bovine)	NA	GO:0004222~metalloendopeptidase activity;GO:0004519~endonuclease activity;GO:0046872~metal ion binding	GO:0006364~rRNA processing	NA	YBEY
rna-NM_174652.2	5.39108	7.68529e-106	5.92834	2.91707e-66	Natural resistance-associated macrophage protein 1 (Solute carrier family 11 member 1)	SLC11A1	Bos taurus (Bovine)	Transporters [02000]; Lysosome [04142]	GO:0046873~metal ion transmembrane transporter activity	GO:0055072~iron ion homeostasis	GO:0016021~integral component of membrane	SLC11A1
rna-NM_001076958.1	1.14296	0.64638	1.06263	0.697558	transmembrane protein 88B	TMEM88B	Bos indicus (Zebu)	NA	NA	NA	GO:0016021~integral component of membrane	TMEM88B
rna-XM_015461688.2	1.53882	0.00353247	1.11034	0.0906652	GTPase ERas	ERAS	Bison bison bison	GTP-binding proteins [04031]	GO:0003924~GTPase activity;GO:0005525~GTP binding	GO:0007165~signal transduction	GO:0016020~membrane	ERAS
rna-NM_001098917.1	2.78285	1.60087e-76	3.06803	7.20791e-24	RNA-directed DNA polymerase (EC 2.7.7.49)	NA	Bos indicus x Bos taurus (Hybrid cattle)	Transcription factors [03000]; Herpes simplex virus 1 infection [05168]	NA	NA	NA	UBE2L6
rna-XM_024985267.1	1.80208	0.119946	1.51348	0.289432	zinc finger protein 300-like	LOC109578199	Bos indicus (Zebu)	Transcription factors [03000]; Herpes simplex virus 1 infection [05168]	GO:0003677~DNA binding;GO:0046872~metal ion binding	GO:0006355~regulation of transcription, DNA-templated	NA	LOC101906717
rna-XM_005201744.4	2.12786	0.448467	1.24467	0.750879	RNA-directed DNA polymerase (EC 2.7.7.49)	NA	Bos mutus grunniens (Wild yak) (Bos grunniens)	NA	NA	NA	NA	GOLIM4
rna-XM_024977875.1	1.14749	0.218208	0.1704	0.887753	basic salivary proline-rich protein 2-like	LOC109571039	Bos indicus (Zebu)	NA	NA	NA	NA	TMEM191C
rna-NM_001099053.1	1.38212	0.671072	0.834194	0.842868	RNA-directed DNA polymerase (EC 2.7.7.49)	NA	Bos indicus x Bos taurus (Hybrid cattle)	NA	NA	NA	NA	LOXL2
rna-XM_015475510.1	1.60441	0.030144	1.3293	0.152224	G_PROTEIN_RECEP_F1_2 domain-containing protein	LOC527744	Bos taurus (Bovine)	cAMP signaling pathway [04024]; G protein-coupled receptors [04030]	GO:0001614~purinergic nucleotide receptor activity;GO:0004930~G-protein coupled receptor activity;GO:0005525~GTP binding	NA	GO:0016021~integral component of membrane	LOC527744
rna-XM_024981992.1	1.56491	9.51204e-24	1.91833	1.8033e-12	RNA-directed DNA polymerase (EC 2.7.7.49)	NA	Bos indicus x Bos taurus (Hybrid cattle)	Transcription factors [03000]; Herpes simplex virus 1 infection [05168]	NA	NA	NA	ATXN3
rna-NM_001101287.1	1.27554	1.4512e-11	1.36321	1.67034e-05	Uncharacterized protein	NA	Bos mutus grunniens (Wild yak) (Bos grunniens)	NA	NA	NA	NA	DIRC2
rna-NM_001192830.1	1.44412	0.000837604	1.66971	0.00162151	RNA-directed DNA polymerase (EC 2.7.7.49)	NA	Bos indicus x Bos taurus (Hybrid cattle)	GTP-binding proteins [04031]	NA	NA	NA	RAB39A
rna-XM_025001895.1	1.2647	0.0205938	1.60741	0.00896622	RNA-directed DNA polymerase (EC 2.7.7.49)	NA	Bos indicus x Bos taurus (Hybrid cattle)	NA	NA	NA	NA	COL14A1
rna-NM_001192718.1	1.10381	0.372743	1.6234	0.185742	RNA-directed DNA polymerase (EC 2.7.7.49)	NA	Bos mutus grunniens (Wild yak) (Bos grunniens)	NA	NA	NA	NA	ITGA9
rna-XM_024985457.1	1.20793	0.570865	0.402522	0.887856	RNA-directed DNA polymerase (EC 2.7.7.49)	NA	Bos indicus x Bos taurus (Hybrid cattle)	NA	GO:0003824~catalytic activity	NA	NA	LOC524391
rna-XM_005214079.2	1.32615	0.264661	1.52879	0.271772	BTB domain containing 3	BTBD3	Bos indicus x Bos taurus (Hybrid cattle)	Ubiquitin system [04121]	NA	NA	GO:0005737~cytoplasm	BTBD3
rna-XM_010801095.3	1.68888	0.336463	2.20322	0.203673	RNA-directed DNA polymerase (EC 2.7.7.49)	NA	Bos mutus grunniens (Wild yak) (Bos grunniens)	Transcription factors [03000]; Herpes simplex virus 1 infection [05168]	NA	NA	NA	PLA1A
rna-XM_005205740.4	3.18419	0.000467123	3.74088	3.1199e-05	atrophin-1-like	LOC109557943	Bos indicus (Zebu)	NA	NA	NA	NA	LOC104968434
rna-NM_001076426.2	1.96784	0.358799	2.69517	0.172267	Reverse transcriptase domain-containing protein	NA	Bos indicus x Bos taurus (Hybrid cattle)	NA	NA	NA	NA	TSGA13
rna-NM_001192587.1	1.46128	0.041341	1.91742	0.00939688	ETS variant transcription factor 3 like	ETV3L	Bos taurus (Bovine)	NA	GO:0000981~sequence-specific DNA binding RNA polymerase II transcription factor activity;GO:0043565~sequence-specific DNA binding	GO:0006357~regulation of transcription from RNA polymerase II promoter;GO:0030154~cell differentiation	GO:0005634~nucleus	ETV3L
rna-XM_010814030.3	2.13538	0.445602	0.65305	0.880791	Uncharacterized protein	KDM2B	Bos indicus x Bos taurus (Hybrid cattle)	Chromosome and associated proteins [03036]; Ubiquitin system [04121]; Transcription factors [03000]	GO:0000978~RNA polymerase II core promoter proximal region sequence-specific DNA binding;GO:0008270~zinc ion binding;GO:0045322~unmethylated CpG binding	GO:0000122~negative regulation of transcription from RNA polymerase II promoter;GO:0006325~chromatin organization;GO:0007283~spermatogenesis;GO:0021555~midbrain-hindbrain boundary morphogenesis;GO:0021592~fourth ventricle development;GO:0021670~lateral ventricle development;GO:0021678~third ventricle development;GO:0021993~initiation of neural tube closure;GO:0030307~positive regulation of cell g…	GO:0005654~nucleoplasm;GO:0031519~PcG protein complex	KDM2B
rna-XM_024983275.1	1.3904	0.42482	1.98915	0.234881	RNA-directed DNA polymerase (EC 2.7.7.49)	NA	Bos indicus x Bos taurus (Hybrid cattle)	Transcription factors [03000]; Herpes simplex virus 1 infection [05168]	NA	NA	NA	RRP1
rna-XM_010808903.3	1.86882	0.165732	2.34	0.0800467	RBR-type E3 ubiquitin transferase (EC 2.3.2.31)	E5288_WYG019611	Bos mutus (wild yak)	Osteoclast differentiation [04380]; JAK-STAT signaling pathway [04630]; Transcription factors [03000]; Coronavirus disease - COVID-19 [05171]; C-type lectin receptor signaling pathway [04625]; Viral carcinogenesis [05203]; NOD-like receptor signaling pathway [04621]; Measles [05162]; Human papillomavirus infection [05165]; Kaposi sarcoma-associated herpesvirus infection [05167]; Epstein-Barr viru…	GO:0000976~transcription regulatory region sequence-specific DNA binding;GO:0003700~sequence-specific DNA binding transcription factor activity;GO:0004842~ubiquitin-protein transferase activity;GO:0008270~zinc ion binding	GO:0007059~chromosome segregation	GO:0005694~chromosome;GO:0005737~cytoplasm;GO:0071797~LUBAC complex	IRF9
rna-XM_024993903.1	1.47418	0.00389163	1.11962	0.0793403	RNA-directed DNA polymerase (EC 2.7.7.49)	NA	Bos indicus x Bos taurus (Hybrid cattle)	NA	NA	NA	NA	SLCO4C1
rna-NM_001103328.1	1.02733	0.040365	1.25581	0.028416	Sorting nexin family member 21	SNX21	Bos indicus x Bos taurus (Hybrid cattle)	Domain-containing proteins not elsewhere classified [04990]	GO:0005546~phosphatidylinositol-4,5-bisphosphate binding;GO:0032266~phosphatidylinositol-3-phosphate binding	GO:0015031~protein transport	GO:0031901~early endosome membrane	SNX21
rna-XM_015471192.2	3.60746	0.0908625	4.42935	0.024941	Crystallin zeta	CRYZ	Ovis aries (Sheep)	Enzymes with EC numbers[99980]	GO:0003730~mRNA 3'-UTR binding;GO:0003960~NADPH:quinone reductase activity;GO:0008270~zinc ion binding;GO:0042802~identical protein binding;GO:0070402~NADPH binding	GO:0042178~xenobiotic catabolic process;GO:0051289~protein homotetramerization	GO:0005829~cytosol	LOC619179
rna-XM_024980495.1	1.56108	0.279759	0.88274	0.610231	Reverse transcriptase domain-containing protein	NA	Bos indicus x Bos taurus (Hybrid cattle)	NA	GO:0003824~catalytic activity	NA	NA	CCDC148
rna-XM_024992917.1	3.61875	0.0883218	3.44715	0.137333	Voltage-dependent T-type calcium channel subunit alpha	CACNA1I	Bos mutus grunniens (Wild yak) (Bos grunniens)	Aldosterone synthesis and secretion [04925]; Cushing syndrome [04934]; Circadian entrainment [04713]; Ion channels [04040]; Cortisol synthesis and secretion [04927]; Calcium signaling pathway [04020]; MAPK signaling pathway [04010]; GnRH secretion [04929]	NA	NA	NA	CACNA1I
rna-XM_010807918.3	1.05325	0.125292	1.06003	0.16919	cyclic AMP-responsive element-binding protein 3 isoform X1	CREB3	Bos indicus (Zebu)	Amphetamine addiction [05031]; Parathyroid hormone synthesis, secretion and action [04928]; Hepatitis B [05161]; Insulin resistance [04931]; Cocaine addiction [05030]; Transcription factors [03000]; Prion disease [05020]; Melanogenesis [04916]; Insulin secretion [04911]; Huntington disease [05016]; Dopaminergic synapse [04728]; Aldosterone synthesis and secretion [04925]; Cholinergic synapse [047…	GO:0003700~sequence-specific DNA binding transcription factor activity;GO:0035497~cAMP response element binding	GO:0030968~endoplasmic reticulum unfolded protein response;GO:0045944~positive regulation of transcription from RNA polymerase II promoter	NA	CREB3
rna-XM_024993446.1	1.29725	1.33002e-06	1.07872	0.0158197	RNA-directed DNA polymerase (EC 2.7.7.49)	NA	Bos indicus x Bos taurus (Hybrid cattle)	NA	NA	NA	NA	RBPJ
rna-NM_001143862.1	1.91911	0.27871	1.86867	0.335778	PA domain-containing protein	SPPL2B	Bos indicus x Bos taurus (Hybrid cattle)	Peptidases and inhibitors [01002]	GO:0042500~aspartic endopeptidase activity, intramembrane cleaving;GO:0042803~protein homodimerization activity	GO:0006509~membrane protein ectodomain proteolysis;GO:0031293~membrane protein intracellular domain proteolysis;GO:0050776~regulation of immune response	GO:0005654~nucleoplasm;GO:0005765~lysosomal membrane;GO:0005813~centrosome;GO:0005886~plasma membrane;GO:0010008~endosome membrane;GO:0015629~actin cytoskeleton;GO:0030660~Golgi-associated vesicle membrane;GO:0071458~integral component of cytoplasmic side of endoplasmic reticulum membrane;GO:0071556~integral component of lumenal side of endoplasmic reticulum membrane	LSM7
rna-XM_005214833.4	1.24742	1.52995e-11	1.114	0.00119591	TP53-target gene 5 protein	TP53TG5	Ovis aries (Sheep)	NA	NA	NA	NA	SYS1
rna-XM_015471262.2	1.38729	0.670207	3.20495	0.186729	Reverse transcriptase domain-containing protein	NA	Bos indicus x Bos taurus (Hybrid cattle)	Phagosome [04145]; Salmonella infection [05132]; Exosome [04147]; Lectins [04091]; Lysosome [04142]	NA	NA	NA	M6PR
rna-NM_001114082.2	1.18467	0.36948	-0.257218	0.887016	Angiotensinogen (Serpin A8)	AGT	Bos indicus x Bos taurus (Hybrid cattle)	Phospholipase D signaling pathway [04072]; Hypertrophic cardiomyopathy [05410]; Renin secretion [04924]; Dilated cardiomyopathy [05414]; Peptidases and inhibitors [01002]; Vascular smooth muscle contraction [04270]; Renin-angiotensin system [04614]; Insulin resistance [04931]; Diabetic cardiomyopathy [05415]; Aldosterone synthesis and secretion [04925]; Cushing syndrome [04934]; Pathways in cance…	GO:0004867~serine-type endopeptidase inhibitor activity;GO:0031702~type 1 angiotensin receptor binding;GO:0031703~type 2 angiotensin receptor binding	GO:0001822~kidney development;GO:0003014~renal system process;GO:0003081~regulation of systemic arterial blood pressure by renin-angiotensin;GO:0007186~G-protein coupled receptor signaling pathway;GO:0010536~positive regulation of activation of Janus kinase activity;GO:0010595~positive regulation of endothelial cell migration;GO:0010873~positive regulation of cholesterol esterification;GO:0014068…	GO:0005615~extracellular space	AGT
rna-NM_001145131.1	1.12675	0.103784	0.913309	0.256623	zinc finger protein with KRAB and SCAN domains 8 isoform X2	ZKSCAN8	Bison bison bison	NA	NA	NA	NA	ZNF389
rna-NM_001192267.1	3.8864	0.00812245	4.64402	0.000762648	RNA-directed DNA polymerase (EC 2.7.7.49)	NA	Bos indicus x Bos taurus (Hybrid cattle)	NA	GO:0003824~catalytic activity	NA	NA	FRMD4A
rna-XM_024978487.1	1.10252	0.669791	0.364899	0.899954	Uncharacterized protein	NA	Bos mutus grunniens (Wild yak) (Bos grunniens)	Transcription machinery [03021]	NA	NA	NA	MED29
rna-NM_001206835.1	1.467	1.68587e-15	1.40024	2.35232e-05	Immediate early response 5 like	IER5L	Bos taurus (Bovine)	NA	NA	NA	NA	IER5L
rna-NM_001024557.1	6.70974	5.34618e-209	7.38737	1.68336e-91	RNA-directed DNA polymerase (EC 2.7.7.49)	NA	Bos mutus grunniens (Wild yak) (Bos grunniens)	Herpes simplex virus 1 infection [05168]; NOD-like receptor signaling pathway [04621]; Hepatitis C [05160]; Influenza A [05164]; Coronavirus disease - COVID-19 [05171]; Epstein-Barr virus infection [05169]; Measles [05162]	NA	NA	NA	OAS2
rna-NM_001083706.1	3.2541	0.153517	4.03426	0.055716	RNA-directed DNA polymerase (EC 2.7.7.49)	NA	Bos mutus grunniens (Wild yak) (Bos grunniens)	Proteasome [03051]	NA	NA	NA	PDGFD
rna-XM_024986352.1	1.01786	0.218858	1.06664	0.24449	Uncharacterized protein	E5288_WYG014198	Bos mutus (wild yak)	DNA replication proteins [03032]	GO:0000977~RNA polymerase II regulatory region sequence-specific DNA binding;GO:0032422~purine-rich negative regulatory element binding	NA	GO:0005634~nucleus	PURG
rna-NM_001103302.1	1.08993	1.22749e-08	1.39007	4.93482e-06	LOW QUALITY PROTEIN: myeloid-associated differentiation marker-like	LOC109575761	Bos indicus (Zebu)	NA	NA	NA	GO:0016021~integral component of membrane	LOC618633
rna-NM_001035345.2	1.54143	0.23306	0.20954	0.908314	RNA-directed DNA polymerase (EC 2.7.7.49)	NA	Bos indicus x Bos taurus (Hybrid cattle)	Cytoskeleton proteins [04812]; Cilium and associated proteins [03037]	NA	NA	NA	DNAAF1
rna-XM_024981917.1	1.80729	0.4081	2.45095	0.233825	RNA-directed DNA polymerase (EC 2.7.7.49)	NA	Bos indicus x Bos taurus (Hybrid cattle)	Transcription factors [03000]; Herpes simplex virus 1 infection [05168]	NA	NA	NA	HDDC3
rna-NM_001191348.2	2.49487	7.29344e-05	3.16812	9.16338e-07	ORAI calcium release-activated calcium modulator 2	NA	Capra hircus (Goat)	Ion channels [04040]; Calcium signaling pathway [04020]	NA	NA	NA	ORAI2
rna-NM_001205547.2	1.25969	0.000235197	1.02794	0.025973	RNA-directed DNA polymerase (EC 2.7.7.49)	NA	Bos indicus x Bos taurus (Hybrid cattle)	NA	NA	NA	NA	GM2A
rna-XM_015458225.2	1.0203	0.480951	-1.22389	0.578759	Zinc finger protein 541	ZNF541	Bos taurus (Bovine)	NA	GO:0003714~transcription corepressor activity	GO:0006357~regulation of transcription from RNA polymerase II promoter;GO:0016575~histone deacetylation;GO:0045892~negative regulation of transcription, DNA-templated	GO:0000118~histone deacetylase complex;GO:0005667~transcription factor complex	ZNF541
rna-XM_024977516.1	1.28361	0.249518	1.41879	0.234374	Uncharacterized protein	JEQ12_007576	Ovis aries (Sheep)	NA	NA	NA	NA	LOC112441985
rna-XM_024989410.1	1.01918	0.173922	0.678899	0.443363	RNA-directed DNA polymerase (EC 2.7.7.49)	M91_14620	Bos mutus (wild yak)	Enzymes with EC numbers[99980]	GO:0003824~catalytic activity	NA	NA	ZCCHC11
rna-XM_025000096.1	1.1182	0.519909	1.79838	0.275329	RNA-directed DNA polymerase (EC 2.7.7.49)	NA	Bos indicus x Bos taurus (Hybrid cattle)	Hippo signaling pathway - multiple species [04392]; Protein kinases [01001]; Hippo signaling pathway [04390]	NA	NA	NA	LATS2
rna-XM_024978525.1	2.21663	0.16348	1.59964	0.406818	IGF like family receptor 1	IGFLR1	Bos indicus x Bos taurus (Hybrid cattle)	Signaling proteins[99995]	NA	NA	GO:0016021~integral component of membrane	IGFLR1
rna-XM_003586156.5	2.13971	0.444964	1.36909	0.697386	TEF transcription factor, PAR bZIP family member (Thyrotroph embryonic factor isoform 2)	TEF	Ovis aries (Sheep)	Transcription factors [03000]	GO:0003700~sequence-specific DNA binding transcription factor activity	GO:0045944~positive regulation of transcription from RNA polymerase II promoter	GO:0005634~nucleus	TEF
rna-NM_001035420.1	1.23182	0.00103804	1.17323	0.0214855	Calponin	CNN2	Bos indicus x Bos taurus (Hybrid cattle)	NA	GO:0003779~actin binding;GO:0005516~calmodulin binding	GO:0031032~actomyosin structure organization	GO:0005856~cytoskeleton	CNN2
rna-NM_001046002.1	1.25564	1.30707e-17	1.33686	6.96877e-06	RNA-directed DNA polymerase (EC 2.7.7.49)	NA	Bos mutus grunniens (Wild yak) (Bos grunniens)	NA	NA	NA	NA	CD48
rna-XM_024993780.1	1.08285	0.00400452	1.16541	0.0210578	Reverse transcriptase domain-containing protein	NA	Bos mutus grunniens (Wild yak) (Bos grunniens)	NA	NA	NA	NA	LOC112447146
rna-NM_174493.1	1.1153	9.21542e-15	1.20412	7.1218e-06	ZFP36 ring finger protein	ZFP36	Bos indicus x Bos taurus (Hybrid cattle)	Messenger RNA biogenesis [03019]; Human T-cell leukemia virus 1 infection [05166]; Kaposi sarcoma-associated herpesvirus infection [05167]	GO:0019901~protein kinase binding;GO:0019957~C-C chemokine binding;GO:0031072~heat shock protein binding;GO:0035925~mRNA 3'-UTR AU-rich region binding;GO:0044877~macromolecular complex binding;GO:0046872~metal ion binding;GO:0070063~RNA polymerase binding;GO:0071889~14-3-3 protein binding	GO:0000122~negative regulation of transcription from RNA polymerase II promoter;GO:0000289~nuclear-transcribed mRNA poly(A) tail shortening;GO:0009611~response to wounding;GO:0010837~regulation of keratinocyte proliferation;GO:0031086~nuclear-transcribed mRNA catabolic process, deadenylation-independent decay;GO:0032680~regulation of tumor necrosis factor production;GO:0032703~negative regulation…	GO:0000932~cytoplasmic mRNA processing body;GO:0005634~nucleus;GO:0005829~cytosol;GO:0010494~cytoplasmic stress granule;GO:0030014~CCR4-NOT complex;GO:0070578~RISC-loading complex	ZFP36
rna-NM_001076417.1	1.1928	0.0163295	2.12345	2.67135e-05	Uncharacterized protein	NA	Bos indicus x Bos taurus (Hybrid cattle)	Taste transduction [04742]; G protein-coupled receptors [04030]	NA	GO:0016192~vesicle-mediated transport	GO:0016021~integral component of membrane;GO:0033116~endoplasmic reticulum-Golgi intermediate compartment membrane	ERGIC1
rna-XM_024992242.1	1.27798	0.299276	1.07063	0.434494	RNA-directed DNA polymerase (EC 2.7.7.49)	NA	Bos indicus x Bos taurus (Hybrid cattle)	Transcription factors [03000]; Herpes simplex virus 1 infection [05168]	NA	NA	NA	DMC1
rna-XM_002693149.5	1.07315	0.265226	1.18211	0.259006	Uncharacterized protein	E5288_WYG010503	Bos mutus (wild yak)	Hippo signaling pathway - multiple species [04392]; Cell adhesion molecules [04515]	GO:0005509~calcium ion binding	GO:0007156~homophilic cell adhesion via plasma membrane adhesion molecules	GO:0005886~plasma membrane;GO:0016021~integral component of membrane	DCHS1
rna-NM_001205782.1	2.44424	1.12961e-12	3.45175	1.1549e-12	tumor necrosis factor ligand superfamily member 15	TNFSF15	Bos indicus (Zebu)	Cytokine-cytokine receptor interaction [04060]; Cytokines and growth factors [04052]	GO:0005164~tumor necrosis factor receptor binding	GO:0006915~apoptotic process;GO:0006955~immune response;GO:0007165~signal transduction	GO:0005576~extracellular region;GO:0016020~membrane	TNFSF15
rna-XM_024987410.1	1.07948	8.68174e-09	1.13893	0.000137796	RNA-directed DNA polymerase (EC 2.7.7.49) (Fragment)	M91_02702	Bos mutus (wild yak)	NA	NA	NA	NA	GAB2
rna-NM_001083752.1	2.79677	1.50514e-48	3.29452	1.00396e-23	C3a anaphylatoxin chemotactic receptor	C3AR1	Bos indicus x Bos taurus (Hybrid cattle)	Coronavirus disease - COVID-19 [05171]; Neuroactive ligand-receptor interaction [04080]; G protein-coupled receptors [04030]; Alcoholic liver disease [04936]; Staphylococcus aureus infection [05150]; Complement and coagulation cascades [04610]	GO:0004876~complement component C3a receptor activity;GO:0004930~G-protein coupled receptor activity	GO:0006935~chemotaxis;GO:0010575~positive regulation vascular endothelial growth factor production;GO:0010759~positive regulation of macrophage chemotaxis;GO:0045766~positive regulation of angiogenesis;GO:0051482~positive regulation of cytosolic calcium ion concentration involved in phospholipase C-activating G-protein coupled signaling pathway;GO:0090023~positive regulation of neutrophil chemota…	GO:0005886~plasma membrane;GO:0016021~integral component of membrane	C3AR1
rna-XM_015464882.1	1.93748	0.000152059	1.85523	0.00147446	RNA-directed DNA polymerase (EC 2.7.7.49)	NA	Bos indicus x Bos taurus (Hybrid cattle)	NA	NA	NA	NA	SPATA1
rna-XM_024978993.1	2.97693	0.0739202	2.29054	0.263601	RNA-directed DNA polymerase (EC 2.7.7.49)	NA	Bos indicus x Bos taurus (Hybrid cattle)	Transcription factors [03000]; Herpes simplex virus 1 infection [05168]	NA	NA	NA	DPEP2
rna-XM_010816697.3	2.34857	1.50872e-19	2.80492	1.39543e-16	RNA-directed DNA polymerase (EC 2.7.7.49)	NA	Bos indicus x Bos taurus (Hybrid cattle)	Taste transduction [04742]; G protein-coupled receptors [04030]	NA	NA	NA	EFCAB9
rna-XM_024993091.1	2.11605	0.30376	-0.170746	0.96272	Endo/exonuclease/phosphatase domain-containing protein	NA	Bos indicus x Bos taurus (Hybrid cattle)	NA	GO:0003824~catalytic activity	NA	NA	MCUB
rna-NM_001145871.2	1.05309	0.319871	0.971561	0.411089	Histone H4	NA	Capra hircus (Goat)	Systemic lupus erythematosus [05322]; Alcoholism [05034]; Viral carcinogenesis [05203]; Neutrophil extracellular trap formation [04613]; Chromosome and associated proteins [03036]	NA	NA	NA	LOC530773
rna-NM_001172375.1	1.01303	0.452458	-1.05728	0.596836	Reverse transcriptase domain-containing protein	NA	Bos indicus x Bos taurus (Hybrid cattle)	Transcription factors [03000]; Herpes simplex virus 1 infection [05168]	NA	NA	NA	CCDC3
rna-XM_010818318.3	1.81194	0.543953	1.75437	0.588988	RNA-directed DNA polymerase (EC 2.7.7.49)	NA	Bos indicus x Bos taurus (Hybrid cattle)	Transcription factors [03000]; Herpes simplex virus 1 infection [05168]	NA	NA	NA	STK19
rna-XM_002694754.6	2.62264	0.156702	2.31613	0.272771	forkhead box protein F1	FOXF1	Bos indicus (Zebu)	Transcription factors [03000]	GO:0003700~sequence-specific DNA binding transcription factor activity;GO:0043565~sequence-specific DNA binding	NA	GO:0005634~nucleus	FOXF1
rna-XM_024983497.1	1.16773	2.22233e-13	1.27064	6.96063e-05	RNA-directed DNA polymerase (EC 2.7.7.49)	NA	Bos indicus x Bos taurus (Hybrid cattle)	NA	NA	NA	NA	CMTR1
rna-XM_024995228.1	1.81716	0.0228246	1.84885	0.0385989	RNA-directed DNA polymerase (EC 2.7.7.49)	NA	Bos indicus x Bos taurus (Hybrid cattle)	NA	NA	NA	NA	ARAP3
rna-NM_001075861.1	1.01036	4.88255e-06	0.682955	0.0617003	RNA-directed DNA polymerase (EC 2.7.7.49)	NA	Bos indicus x Bos taurus (Hybrid cattle)	NA	NA	NA	NA	SAMHD1
rna-NM_001104991.2	1.2714	8.35562e-06	1.0551	0.00770961	PNMA family member 1	PNMA1	Bos indicus x Bos taurus (Hybrid cattle)	NA	NA	NA	GO:0005654~nucleoplasm;GO:0005730~nucleolus;GO:0005829~cytosol	PNMA1
rna-XM_005213564.4	1.07544	0.00677651	0.966282	0.0547959	RNA-directed DNA polymerase (EC 2.7.7.49)	NA	Bos indicus x Bos taurus (Hybrid cattle)	Translation factors [03012]	NA	NA	NA	MTRF1
rna-NM_001205829.2	2.89743	0.0117377	2.08136	0.139137	Uncharacterized protein	NA	Ovis aries (Sheep)	Transporters [02000]	NA	NA	GO:0016021~integral component of membrane	SLC25A47
rna-XM_002687245.5	1.52676	0.0307376	1.36878	0.108957	Keratin 77	KRT77	Bos taurus (Bovine)	Exosome [04147]; Cytoskeleton proteins [04812]	NA	NA	GO:0045095~keratin filament	KRT77
rna-XM_024988910.1	2.13538	0.445602	1.36183	0.698553	Melanoma-associated antigen 8	LOC101105393	Ovis aries (Sheep)	Domain-containing proteins not elsewhere classified [04990]	NA	NA	NA	LOC104976340
rna-XM_005212357.4	1.10238	0.433735	-0.56545	0.791922	RNA-directed DNA polymerase (EC 2.7.7.49)	NA	Bos indicus x Bos taurus (Hybrid cattle)	Transcription factors [03000]; Herpes simplex virus 1 infection [05168]	NA	NA	NA	KANSL3
rna-NM_001192434.1	1.80593	0.406022	0.74503	0.79639	Elastin microfibril interfacer 1	EMILIN1	Bos taurus (Bovine)	Domain-containing proteins not elsewhere classified [04990]	GO:0030023~extracellular matrix constituent conferring elasticity;GO:0042802~identical protein binding;GO:0098640~integrin binding involved in cell-matrix adhesion	GO:0003180~aortic valve morphogenesis;GO:0008217~regulation of blood pressure;GO:0010628~positive regulation of gene expression;GO:0010629~negative regulation of gene expression;GO:0010811~positive regulation of cell-substrate adhesion;GO:0016477~cell migration;GO:0016525~negative regulation of angiogenesis;GO:0030512~negative regulation of transforming growth factor beta receptor signaling pathw…	GO:0005615~extracellular space;GO:0034668~integrin alpha4-beta1 complex	EMILIN1
rna-NM_001101097.1	1.83149	3.14669e-20	1.95637	2.65095e-09	H2.0-like homeobox protein	HLX	Bison bison bison	Transcription factors [03000]	GO:0000981~sequence-specific DNA binding RNA polymerase II transcription factor activity;GO:0003677~DNA binding	NA	GO:0005634~nucleus	HLX
rna-XM_024976125.1	1.81031	0.382029	0.707607	0.796931	Reverse transcriptase domain-containing protein	NA	Bos indicus x Bos taurus (Hybrid cattle)	Transcription factors [03000]; Herpes simplex virus 1 infection [05168]	NA	NA	NA	NSL1
rna-XM_024982745.1	2.81563	0.251535	2.01379	0.517285	Chromosome 3 open reading frame 84	NA	Capra hircus (Goat)	NA	NA	NA	NA	KLHDC8B
rna-XM_015471079.2	1.23408	0.0413155	1.04621	0.149765	RNA-directed DNA polymerase (EC 2.7.7.49)	NA	Bos mutus grunniens (Wild yak) (Bos grunniens)	Transcription factors [03000]; Herpes simplex virus 1 infection [05168]	NA	NA	NA	RBMS2
rna-NM_001034391.1	2.368	2.3592e-55	2.4045	1.78691e-18	negative regulator of reactive oxygen species	NRROS	Bos indicus (Zebu)	NA	NA	NA	GO:0016021~integral component of membrane	NRROS
rna-NM_174792.4	1.43005	2.56498e-25	1.64378	2.71181e-07	Ferritin	NA	Bos mutus grunniens (Wild yak) (Bos grunniens)	Taste transduction [04742]; G protein-coupled receptors [04030]	NA	NA	NA	FTL
rna-XM_010809815.3	1.94054	3.35827e-05	1.81551	0.00177067	RNA-directed DNA polymerase (EC 2.7.7.49)	NA	Bos indicus x Bos taurus (Hybrid cattle)	Cytokine receptors [04050]; Prostate cancer [05215]; CD molecules [04090]; Hematopoietic cell lineage [04640]; Amoebiasis [05146]; Transcriptional misregulation in cancer [05202]; Cytokine-cytokine receptor interaction [04060]; Human T-cell leukemia virus 1 infection [05166]; Fluid shear stress and atherosclerosis [05418]	NA	NA	NA	IL1R2
rna-XM_024991414.1	1.26185	0.447147	0.336745	0.873072	RNA-directed DNA polymerase (EC 2.7.7.49)	NA	Bos indicus x Bos taurus (Hybrid cattle)	Transcription factors [03000]; Herpes simplex virus 1 infection [05168]	NA	NA	NA	METAP2
rna-NM_001046162.1	1.49484	0.162555	0.986438	0.446269	RNA-directed DNA polymerase (EC 2.7.7.49)	NA	Bos mutus grunniens (Wild yak) (Bos grunniens)	NA	NA	NA	NA	DHRS7
rna-XM_015460556.2	1.38212	0.671072	2.05156	0.501455	RNA-directed DNA polymerase (EC 2.7.7.49)	NA	Bos taurus (Bovine)	NA	NA	NA	NA	LOC783396
rna-XM_005201067.4	1.38729	0.670207	1.42913	0.705285	leukocyte immunoglobulin-like receptor subfamily A member 6	LOC105005052	Bison bison bison	Osteoclast differentiation [04380]; CD molecules [04090]; B cell receptor signaling pathway [04662]	NA	NA	NA	LOC510520
rna-NM_001193164.1	1.33515	1.92785e-23	1.20985	1.26499e-05	DENN domain-containing protein 1C isoform X2	DENND1C	Bos indicus (Zebu)	Membrane trafficking [04131]	GO:0005085~guanyl-nucleotide exchange factor activity	NA	GO:0031410~cytoplasmic vesicle	DENND1C
rna-XM_010808376.3	1.11714	0.527407	0.0601453	0.978545	interleukin-1 receptor-associated kinase 1-binding protein 1	IRAK1BP1	Bison bison bison	NA	GO:0016301~kinase activity	GO:0006955~immune response;GO:0007249~I-kappaB kinase/NF-kappaB signaling	GO:0005634~nucleus;GO:0005737~cytoplasm	IRAK1BP1
rna-XM_002696896.6	1.72053	1.83362e-06	1.95346	7.5435e-06	RNA-directed DNA polymerase (EC 2.7.7.49)	NA	Bos indicus x Bos taurus (Hybrid cattle)	NA	GO:0003824~catalytic activity	NA	NA	ZCWPW2
rna-XM_005222243.4	2.11144	0.458352	0.746444	0.849918	Uncharacterized protein	NA	Bos indicus x Bos taurus (Hybrid cattle)	NA	NA	NA	NA	GSKIP
rna-XM_024999686.1	1.45153	2.25829e-06	1.61327	0.000144824	Ring finger protein 208	RNF208	Bos indicus x Bos taurus (Hybrid cattle)	NA	GO:0004842~ubiquitin-protein transferase activity;GO:0046872~metal ion binding	GO:0051865~protein autoubiquitination	GO:0005654~nucleoplasm;GO:0005829~cytosol	RNF208
rna-NM_174383.2	2.34948	0.00626988	2.76635	0.00167779	Lysyl oxidase homolog (EC 1.4.3.13)	LOXL1	Bos indicus x Bos taurus (Hybrid cattle)	Enzymes with EC numbers[99980]	GO:0004720~protein-lysine 6-oxidase activity;GO:0005507~copper ion binding	GO:0018057~peptidyl-lysine oxidation	GO:0005615~extracellular space	LOXL1
rna-XM_002685683.5	1.3902	0.559136	-0.32983	0.930024	Uncharacterized protein	RAB42	Bos indicus x Bos taurus (Hybrid cattle)	GTP-binding proteins [04031]	GO:0003924~GTPase activity;GO:0005525~GTP binding	NA	NA	RAB42
rna-XM_015473739.2	1.63551	0.131414	1.61058	0.174466	uncharacterized protein LOC105005387	LOC105005387	Bison bison bison	NA	GO:0016787~hydrolase activity	NA	GO:0016021~integral component of membrane	LOC101907970
rna-NM_001105373.1	2.00268	1.84843e-38	2.23556	2.55915e-14	Uncharacterized protein	JEQ12_015736	Ovis aries (Sheep)	NA	NA	NA	NA	TMEM140
rna-NM_001099019.2	1.77629	0.586552	1.70136	0.60599	Tektin	TEKT3	Bos taurus (Bovine)	Cilium and associated proteins [03037]; Cytoskeleton proteins [04812]	NA	GO:0030317~sperm motility;GO:0060271~cilium morphogenesis;GO:0060378~regulation of brood size	GO:0005737~cytoplasm;GO:0015630~microtubule cytoskeleton;GO:0031514~motile cilium	TEKT3
rna-NM_174459.3	2.09127	9.13076e-05	2.04771	0.00052883	Selenoprotein P (SeP) (Selenoprotein P-like protein)	SELENOP	Bos taurus (Bovine)	Transport[99977]	GO:0008430~selenium binding	GO:0001887~selenium compound metabolic process	GO:0005576~extracellular region	SELENOP
rna-XM_005223200.3	1.44545	0.168334	1.46536	0.215163	Uncharacterized protein	E5288_WYG011241	Bos mutus (wild yak)	Ras signaling pathway [04014]	GO:0005085~guanyl-nucleotide exchange factor activity	GO:0007264~small GTPase mediated signal transduction;GO:0019885~antigen processing and presentation of endogenous peptide antigen via MHC class I	GO:0016020~membrane	RGL2
rna-XM_003585994.4	2.61098	0.0229974	2.71348	0.0278516	Hyaluronidase (EC 3.2.1.35)	HYAL4	Bos taurus (Bovine)	Lysosome [04142]; Bacterial toxins [02042]; Glycosaminoglycan degradation [00531]; Glycosaminoglycan binding proteins [00536]; Glycosylphosphatidylinositol (GPI)-anchored proteins [00537]	GO:0004415~hyalurononglucosaminidase activity	GO:0005975~carbohydrate metabolic process;GO:0030207~chondroitin sulfate catabolic process;GO:0030214~hyaluronan catabolic process	GO:0009986~cell surface;GO:0016021~integral component of membrane;GO:0031410~cytoplasmic vesicle	HYAL4
rna-XM_015470745.2	1.23091	2.34747e-05	1.18617	0.00218045	stimulated by retinoic acid gene 8 protein homolog	STRA8	Bison bison bison	NA	GO:0046983~protein dimerization activity	GO:0051321~meiotic cell cycle;GO:0071300~cellular response to retinoic acid	NA	STRA8
rna-NM_001024559.1	2.53008	3.12209e-05	2.28982	0.00135618	RNA-directed DNA polymerase (EC 2.7.7.49)	NA	Bos indicus x Bos taurus (Hybrid cattle)	NA	NA	NA	NA	BCO1
rna-XM_002693961.4	1.53746	1.52553e-11	1.49778	5.93892e-06	RNA-directed DNA polymerase (EC 2.7.7.49)	NA	Bos indicus x Bos taurus (Hybrid cattle)	NA	NA	NA	NA	MARC1
rna-XM_010811324.3	1.16969	0.000528865	1.52021	0.000739579	RNA-directed DNA polymerase (EC 2.7.7.49)	NA	Bos indicus x Bos taurus (Hybrid cattle)	NA	NA	NA	NA	RASSF2
rna-XM_010813840.3	1.14296	0.64638	-0.155281	0.966182	RNA-directed DNA polymerase (EC 2.7.7.49)	NA	Bos indicus x Bos taurus (Hybrid cattle)	NA	GO:0003824~catalytic activity	NA	NA	ASIC5
rna-XM_005211980.4	1.66675	0.0570563	2.11963	0.0301479	Zinc finger and BTB domain containing 1	ZBTB1	Bos indicus x Bos taurus (Hybrid cattle)	Transcription factors [03000]; Ubiquitin system [04121]	GO:0042803~protein homodimerization activity;GO:0046982~protein heterodimerization activity;GO:0070530~K63-linked polyubiquitin binding	GO:0000122~negative regulation of transcription from RNA polymerase II promoter;GO:0002711~positive regulation of T cell mediated immunity;GO:0006338~chromatin remodeling;GO:0019985~translesion synthesis;GO:0030183~B cell differentiation;GO:0032825~positive regulation of natural killer cell differentiation;GO:0033077~T cell differentiation in thymus;GO:0034644~cellular response to UV;GO:0042789~m…	GO:0005813~centrosome;GO:0016604~nuclear body;GO:0031965~nuclear membrane	ZBTB1
rna-NM_001102341.2	1.15213	0.000120358	0.965077	0.0326587	RNA-directed DNA polymerase (EC 2.7.7.49)	NA	Bos indicus x Bos taurus (Hybrid cattle)	Transcription factors [03000]; Herpes simplex virus 1 infection [05168]	NA	NA	NA	LGALS3
rna-NM_001281919.1	1.43604	0.104981	1.79198	0.0689428	RNA-directed DNA polymerase (EC 2.7.7.49)	NA	Bos indicus x Bos taurus (Hybrid cattle)	NA	NA	NA	NA	AOX4
rna-XM_024998180.1	2.1819	1.31719e-05	2.32927	2.6189e-05	MH1 domain-containing protein	NA	Capra hircus (Goat)	NA	NA	NA	NA	LOC112448540
rna-NM_001081538.1	1.04891	2.58969e-17	1.15499	1.22087e-05	Integral membrane protein 2	ITM2C	Capra hircus (Goat)	Exosome [04147]	NA	NA	GO:0005886~plasma membrane	ITM2C
rna-XM_015471580.2	1.21657	0.527468	0.206594	0.93409	F-box protein 40	FBXO40	Bos indicus x Bos taurus (Hybrid cattle)	Ubiquitin system [04121]	GO:0008270~zinc ion binding;GO:0061630~ubiquitin protein ligase activity	GO:0042692~muscle cell differentiation	GO:0005737~cytoplasm	FBXO40
rna-NM_001192391.1	1.14954	0.508125	0.0565758	0.979565	39S ribosomal protein L35, mitochondrial (L35mt) (MRP-L35)	MRPL35	Bos taurus (Bovine)	Ribosome [03010]; Ribosome [03011]	GO:0003735~structural constituent of ribosome	GO:0006412~translation	GO:0005739~mitochondrion;GO:0005743~mitochondrial inner membrane;GO:0005762~mitochondrial large ribosomal subunit	MRPL35
rna-XM_005227884.4	1.26871	2.43551e-05	1.23167	0.00171765	LOW QUALITY PROTEIN: zinc finger CCHC domain-containing protein 18	ZCCHC18	Bos indicus (Zebu)	NA	NA	NA	NA	ZCCHC18
rna-XM_024990996.1	1.60516	0.459745	0.24664	0.938437	RNA-directed DNA polymerase (EC 2.7.7.49)	NA	Bos indicus x Bos taurus (Hybrid cattle)	NA	NA	NA	NA	RNF13
rna-XM_005214953.4	4.73588	6.04304e-178	5.11435	9.893e-75	Endo/exonuclease/phosphatase domain-containing protein	NA	Bos indicus x Bos taurus (Hybrid cattle)	NA	GO:0003824~catalytic activity	NA	NA	ZBP1
rna-XM_024986870.1	4.30655	1.6798e-08	4.71464	1.1491e-09	RNA-directed DNA polymerase (EC 2.7.7.49)	NA	Bos indicus x Bos taurus (Hybrid cattle)	NA	GO:0003824~catalytic activity	NA	NA	LRMDA
rna-XM_024978939.1	1.37582	0.549559	2.47744	0.23106	RNA-directed DNA polymerase (EC 2.7.7.49)	NA	Bos indicus x Bos taurus (Hybrid cattle)	Transcription factors [03000]; Herpes simplex virus 1 infection [05168]	NA	NA	NA	PAPD5
rna-XM_025001897.1	2.56249	0.0603975	2.45434	0.106588	NA	NA	NA	NA	NA	NA	NA	NA
rna-XM_005204928.4	1.76794	6.83906e-12	1.22886	0.00360729	Protein L-Myc-1 (Fragment)	M91_08523	Bos mutus (wild yak)	Transcription factors [03000]	GO:0003677~DNA binding;GO:0003700~sequence-specific DNA binding transcription factor activity;GO:0046983~protein dimerization activity	NA	NA	MYCL
rna-XM_005216152.4	1.29061	0.1408	2.06508	0.0186569	RNA-directed DNA polymerase (EC 2.7.7.49)	NA	Bos mutus grunniens (Wild yak) (Bos grunniens)	Ubiquitin system [04121]; Systemic lupus erythematosus [05322]; Membrane trafficking [04131]; Messenger RNA biogenesis [03019]	NA	NA	NA	TRIM21
rna-XM_015459902.2	2.88566	2.24209e-13	3.69788	5.39799e-18	Uncharacterized protein	NA	Bos mutus grunniens (Wild yak) (Bos grunniens)	Staphylococcus aureus infection [05150]; Exosome [04147]; Peptidases and inhibitors [01002]; Complement and coagulation cascades [04610]; Coronavirus disease - COVID-19 [05171]; Systemic lupus erythematosus [05322]; Pertussis [05133]; Alcoholic liver disease [04936]	NA	NA	NA	LOC781663
rna-XM_024999370.1	1.69447	0.0293096	1.61018	0.0666772	Uncharacterized protein	E5288_WYG017312	Bos mutus (wild yak)	Glutathione metabolism [00480]	GO:0008080~N-acetyltransferase activity;GO:0008138~protein tyrosine/serine/threonine phosphatase activity	NA	GO:0005634~nucleus;GO:0016021~integral component of membrane	NAT8
rna-XM_005224981.4	1.10685	3.20087e-08	1.16714	0.000342691	Zinc finger protein 768	ZNF768	Bos indicus x Bos taurus (Hybrid cattle)	Transcription factors [03000]; Herpes simplex virus 1 infection [05168]	GO:0003677~DNA binding;GO:0046872~metal ion binding	GO:0006366~transcription from RNA polymerase II promoter	GO:0005634~nucleus	ZNF768
rna-NM_001192608.1	2.19331	0.0855071	2.3708	0.0810822	Transmembrane and ubiquitin like domain containing 2	TMUB2	Capra hircus (Goat)	Transcription machinery [03021]; Chromosome and associated proteins [03036]	NA	NA	NA	ATXN7L3
rna-XM_015461575.2	1.12418	0.429124	2.35957	0.0520468	LOW QUALITY PROTEIN: transcription elongation factor A protein-like 3	TCEAL3	Bos indicus (Zebu)	NA	GO:0003746~translation elongation factor activity	NA	NA	LOC101902451
rna-NM_001046069.2	1.09663	0.690624	-0.345268	0.926556	Lecithin-cholesterol acyltransferase	LCAT	Bos taurus (Bovine)	Cholesterol metabolism [04979]; Glycerophospholipid metabolism [00564]	GO:0003847~1-alkyl-2-acetylglycerophosphocholine esterase activity;GO:0004607~phosphatidylcholine-sterol O-acyltransferase activity;GO:0034186~apolipoprotein A-I binding;GO:0047179~platelet-activating factor acetyltransferase activity	GO:0006629~lipid metabolic process;GO:0006656~phosphatidylcholine biosynthetic process;GO:0008203~cholesterol metabolic process;GO:0034372~very-low-density lipoprotein particle remodeling;GO:0034375~high-density lipoprotein particle remodeling;GO:0034435~cholesterol esterification;GO:0042158~lipoprotein biosynthetic process;GO:0042632~cholesterol homeostasis;GO:0043691~reverse cholesterol transpo…	GO:0005615~extracellular space;GO:0016021~integral component of membrane;GO:0034364~high-density lipoprotein particle	LCAT
rna-XM_024987386.1	2.16414	0.476653	2.33922	0.41688	Reverse transcriptase domain-containing protein	NA	Bos indicus x Bos taurus (Hybrid cattle)	NA	NA	NA	NA	LOC112444839
rna-NM_001192375.1	1.3902	0.559136	-0.155281	0.966182	Doublecortin domain containing 2B	DCDC2B	Bos taurus (Bovine)	Cilium and associated proteins [03037]	NA	GO:0035556~intracellular signal transduction	GO:0005815~microtubule organizing center;GO:0005874~microtubule	DCDC2B
rna-XM_024996348.1	1.50815	0.07805	1.52938	0.110037	AT-hook transcription factor	AKNA	Bos taurus (Bovine)	Transcription factors [03000]	NA	GO:0001837~epithelial to mesenchymal transition;GO:0021849~neuroblast division in subventricular zone;GO:0045944~positive regulation of transcription from RNA polymerase II promoter;GO:0050727~regulation of inflammatory response;GO:0060234~neuroblast delamination	GO:0001650~fibrillar center;GO:0005654~nucleoplasm;GO:0005813~centrosome;GO:0005814~centriole;GO:0005829~cytosol;GO:0005874~microtubule	AKNA
rna-NM_174744.2	1.95324	5.51783e-26	2.0018	4.83951e-11	Matrix metalloproteinase-9 (EC 3.4.24.35) (92 kDa gelatinase) (92 kDa type IV collagenase) (Gelatinase B)	NA	Capra hircus (Goat)	Relaxin signaling pathway [04926]; Proteoglycans in cancer [05205]; Pathways in cancer [05200]; Transcriptional misregulation in cancer [05202]; MicroRNAs in cancer [05206]; Endocrine resistance [01522]; Bladder cancer [05219]; Estrogen signaling pathway [04915]; Prostate cancer [05215]; Leukocyte transendothelial migration [04670]; Fluid shear stress and atherosclerosis [05418]; Lipid and athero…	NA	NA	NA	MMP9
rna-XM_024995870.1	1.16742	0.491313	1.70785	0.296936	Eukaryotic translation initiation factor 3 subunit H (eIF3h) (Eukaryotic translation initiation factor 3 subunit 3) (eIF-3 gamma) (eIF3 p40 subunit)	EIF3H EIF3S3	Bos indicus x Bos taurus (Hybrid cattle)	Taste transduction [04742]; G protein-coupled receptors [04030]	GO:0003743~translation initiation factor activity;GO:0070122~isopeptidase activity	GO:0001732~formation of cytoplasmic translation initiation complex	GO:0016282~eukaryotic 43S preinitiation complex;GO:0033290~eukaryotic 48S preinitiation complex;GO:0071541~eukaryotic translation initiation factor 3 complex, eIF3m	GLIPR2
rna-XM_003586572.5	1.71916	0.255971	1.49276	0.401249	RNA-directed DNA polymerase (EC 2.7.7.49)	NA	Bos indicus x Bos taurus (Hybrid cattle)	JAK-STAT signaling pathway [04630]; MicroRNAs in cancer [05206]; Apoptosis [04210]; PI3K-Akt signaling pathway [04151]	GO:0003824~catalytic activity	NA	NA	NEDD4
rna-XM_015459978.2	1.14258	8.68151e-05	1.13308	0.00459717	Histone H2A	H2AC8	Bos taurus (Bovine)	Neutrophil extracellular trap formation [04613]; Chromosome and associated proteins [03036]; Systemic lupus erythematosus [05322]; Necroptosis [04217]; Alcoholism [05034]; Exosome [04147]	GO:0003677~DNA binding;GO:0046982~protein heterodimerization activity	NA	GO:0000786~nucleosome;GO:0005634~nucleus	HIST1H2AC
rna-XM_005220049.4	2.02879	3.81165e-05	2.82039	5.56719e-07	RNA-directed DNA polymerase (EC 2.7.7.49)	NA	Capra hircus (Goat)	Chromosome and associated proteins [03036]	NA	NA	NA	LOC100848263
rna-XM_024978362.1	1.18138	4.98764e-14	1.2775	3.215e-06	Mediator of RNA polymerase II transcription subunit 25 (Mediator complex subunit 25)	LOC101113696	Ovis aries (Sheep)	Transcription machinery [03021]	NA	NA	GO:0005634~nucleus	MED25
rna-XM_024982399.1	2.71921	0.11927	2.09217	0.321338	Cathelicidin-5	LOC113880834	Bos indicus x Bos taurus (Hybrid cattle)	Tuberculosis [05152]; Salivary secretion [04970]; NOD-like receptor signaling pathway [04621]; Neutrophil extracellular trap formation [04613]; Staphylococcus aureus infection [05150]	NA	GO:0006952~defense response;GO:0006955~immune response;GO:0051707~response to other organism	GO:0005576~extracellular region	CATHL5
rna-NM_001102041.2	1.94247	5.54504e-08	1.99743	1.99826e-05	Protein-associated with UVRAG as autophagy enhancer	RUBCNL	Bos taurus (Bovine)	NA	GO:0010314~phosphatidylinositol-5-phosphate binding;GO:0032266~phosphatidylinositol-3-phosphate binding;GO:0070273~phosphatidylinositol-4-phosphate binding	GO:0097352~autophagic vacuole maturation	GO:0000421~autophagic vacuole membrane	RUBCNL
rna-XM_010805228.3	1.73791	2.11025e-08	1.74289	1.3403e-05	E3 ubiquitin-protein ligase (EC 2.3.2.27)	LOC113892932	Bos indicus x Bos taurus (Hybrid cattle)	PATHWAY: Protein modification; protein ubiquitination. {ECO:0000256|ARBA:ARBA00004906, ECO:0000256|RuleBase:RU201113}.; Ubiquitin system [04121]; Wnt signaling pathway [04310]; p53 signaling pathway [04115]; Ubiquitin mediated proteolysis [04120]	GO:0008270~zinc ion binding;GO:0016740~transferase activity	GO:0006511~ubiquitin-dependent protein catabolic process;GO:0016567~protein ubiquitination	GO:0005737~cytoplasm	TBC1D30
rna-XM_005211772.4	1.39358	0.45348	2.28677	0.183379	RNA-directed DNA polymerase (EC 2.7.7.49)	NA	Bos indicus x Bos taurus (Hybrid cattle)	NA	NA	NA	NA	PRTG
rna-NM_001024561.2	1.05693	5.68427e-11	1.50871	4.3435e-08	RNA-directed DNA polymerase (EC 2.7.7.49)	NA	Bos indicus x Bos taurus (Hybrid cattle)	Exosome [04147]	NA	NA	NA	TMEM268
rna-NM_001029846.1	3.77145	6.84157e-60	4.76819	6.0096e-07	2'-5' oligoadenylate synthase (EC 2.7.7.84)	LOC114118858	Ovis aries (Sheep)	Herpes simplex virus 1 infection [05168]; NOD-like receptor signaling pathway [04621]; Hepatitis C [05160]; Influenza A [05164]; Coronavirus disease - COVID-19 [05171]; Epstein-Barr virus infection [05169]; Measles [05162]	GO:0001730~2'-5'-oligoadenylate synthetase activity;GO:0003725~double-stranded RNA binding	GO:0045087~innate immune response;GO:0051607~defense response to virus	GO:0005737~cytoplasm	OAS1Z
rna-XM_010818507.3	1.27188	5.43313e-05	1.30103	0.00173091	Reverse transcriptase domain-containing protein	NA	Bos mutus grunniens (Wild yak) (Bos grunniens)	Systemic lupus erythematosus [05322]; Exosome [04147]; Alcoholism [05034]; Transcriptional misregulation in cancer [05202]; Neutrophil extracellular trap formation [04613]; Chromosome and associated proteins [03036]	NA	NA	NA	LOC527388
rna-XM_005205857.4	1.55005	8.51646e-08	1.37876	0.000443891	Uncharacterized protein	JEQ12_015865	Ovis aries (Sheep)	Transcription factors [03000]; Herpes simplex virus 1 infection [05168]	NA	NA	NA	ZNF398
rna-XM_024984506.1	1.38212	0.671072	1.74766	0.590031	RNA-directed DNA polymerase (EC 2.7.7.49)	M91_04365	Bos mutus (wild yak)	NA	GO:0003824~catalytic activity	NA	NA	CCDC178
rna-XM_024988205.1	2.13637	0.294249	2.09836	0.345004	RNA-directed DNA polymerase (EC 2.7.7.49)	M91_16623	Bos mutus (wild yak)	NA	GO:0003824~catalytic activity	NA	NA	CD99L2
rna-NM_001076550.1	1.32566	0.120692	1.85698	0.0235773	Complement C1s subcomponent	M91_17660	Bos mutus (wild yak)	Systemic lupus erythematosus [05322]; Pertussis [05133]; Membrane trafficking [04131]; Coronavirus disease - COVID-19 [05171]; Complement and coagulation cascades [04610]; Peptidases and inhibitors [01002]; Staphylococcus aureus infection [05150]	GO:0004252~serine-type endopeptidase activity;GO:0005509~calcium ion binding;GO:0042802~identical protein binding	GO:0006958~complement activation, classical pathway	NA	C1S
rna-XM_005212810.4	1.3593	0.00526534	0.978332	0.111039	RNA-directed DNA polymerase (EC 2.7.7.49)	NA	Bos taurus (Bovine)	NA	NA	NA	NA	VPS54
rna-XM_024986446.1	1.13911	0.111904	1.24213	0.119236	DDHD domain-containing protein	E5288_WYG014236	Bos mutus (wild yak)	NA	GO:0046872~metal ion binding	NA	NA	LOC112444613
rna-NM_177507.2	1.80263	2.11756e-13	1.93518	1.46177e-08	Transglutaminase 2	TGM2	Bos mutus grunniens (Wild yak) (Bos grunniens)	Huntington disease [05016]	NA	NA	NA	TGM2
rna-NM_001080214.1	1.60176	2.76747e-14	1.93447	5.50075e-10	ETS proto-oncogene 2, transcription factor	ETS2	Bos mutus grunniens (Wild yak) (Bos grunniens)	Human T-cell leukemia virus 1 infection [05166]; Transcription factors [03000]; Ras signaling pathway [04014]	NA	NA	NA	ETS2
rna-XM_003586849.5	2.97022	0.0848768	2.45445	0.231727	WAP domain-containing protein	LOC100850808	Bos taurus (Bovine)	Peptidases and inhibitors [01002]	GO:0004867~serine-type endopeptidase inhibitor activity	GO:0019731~antibacterial humoral response;GO:0045087~innate immune response	GO:0005615~extracellular space	LOC100850808
rna-XM_024975733.1	2.91491	8.26261e-17	3.52232	1.36195e-18	Zinc finger CCCH-type containing 12C	ZC3H12C	Bos indicus x Bos taurus (Hybrid cattle)	Messenger RNA biogenesis [03019]	GO:0004519~endonuclease activity;GO:0046872~metal ion binding	NA	GO:0005634~nucleus	ZC3H12C
rna-NM_001077136.1	2.32968	3.0339e-06	2.1099	0.000437796	Tumor necrosis factor ligand 2A	TNLG2A	Bos taurus (Bovine)	Cytokines and growth factors [04052]; Cytokine-cytokine receptor interaction [04060]	GO:0032813~tumor necrosis factor receptor superfamily binding	GO:0002309~T cell proliferation involved in immune response;GO:0033209~tumor necrosis factor-mediated signaling pathway	GO:0016021~integral component of membrane	TNFSF18
rna-XM_025001090.1	3.83322	2.78664e-26	3.824	7.09156e-17	RNA-directed DNA polymerase (EC 2.7.7.49)	NA	Bos indicus x Bos taurus (Hybrid cattle)	Transcription factors [03000]; Herpes simplex virus 1 infection [05168]	NA	NA	NA	LOC104973826
rna-XM_024996018.1	1.11956	0.659246	-0.155281	0.966182	RNA-directed DNA polymerase (EC 2.7.7.49)	NA	Bos indicus x Bos taurus (Hybrid cattle)	NA	NA	NA	NA	TMC1
rna-XM_024982198.1	1.20271	0.295608	1.22377	0.332847	Inverted formin, FH2 and WH2 domain containing	INF2	Bos indicus x Bos taurus (Hybrid cattle)	Domain-containing proteins not elsewhere classified [04990]	GO:0003779~actin binding;GO:0031267~small GTPase binding	GO:0030036~actin cytoskeleton organization;GO:0090140~regulation of mitochondrial fission	GO:0048471~perinuclear region of cytoplasm	INF2
rna-XM_024989031.1	2.58163	0.028199	2.63446	0.04046	retinoic acid early transcript 1E-like	LOC114116130	Ovis aries (Sheep)	Natural killer cell mediated cytotoxicity [04650]	NA	NA	GO:0016021~integral component of membrane	LOC112445512
rna-NM_001075676.1	1.13132	0.650378	1.93832	0.397862	Synaptophysin like 2	NA	Ovis aries (Sheep)	NA	NA	GO:0006874~cellular calcium ion homeostasis;GO:0007507~heart development;GO:0033292~T-tubule organization	GO:0008021~synaptic vesicle;GO:0016021~integral component of membrane	SYPL2
rna-XM_005223930.4	1.40999	0.477458	0.759136	0.754105	Gag-Pol polyprotein (EC 2.7.7.49) (EC 3.1.26.4)	NA	Bos indicus x Bos taurus (Hybrid cattle)	NA	GO:0003676~nucleic acid binding;GO:0004190~aspartic-type endopeptidase activity;GO:0004523~RNA-DNA hybrid ribonuclease activity;GO:0016779~nucleotidyltransferase activity	GO:0006310~DNA recombination;GO:0015074~DNA integration;GO:0046718~viral entry into host cell	GO:0005634~nucleus	LOC515578
rna-NM_001193150.1	1.29976	0.0258331	2.27257	0.000134246	uncharacterized protein LOC105005141	LOC105005141	Bison bison bison	Taste transduction [04742]; G protein-coupled receptors [04030]	NA	NA	NA	TRAM2
rna-XM_024992593.1	1.16731	0.668954	-0.32983	0.930024	RNA-directed DNA polymerase (EC 2.7.7.49)	NA	Bos indicus x Bos taurus (Hybrid cattle)	NA	NA	NA	NA	LMNTD1
rna-XM_024976563.1	1.42482	0.561566	1.52038	0.520262	NA	NA	NA	NA	NA	NA	NA	NA
rna-XM_024995851.1	1.81194	0.543953	0.754406	0.848594	Phosphoinositide phospholipase C (EC 3.1.4.11)	PLCH1	Bos taurus (Bovine)	Membrane trafficking [04131]; Inositol phosphate metabolism [00562]	GO:0004435~phosphatidylinositol phospholipase C activity;GO:0005509~calcium ion binding;GO:0050429~calcium-dependent phospholipase C activity	GO:0016042~lipid catabolic process;GO:0048015~phosphatidylinositol-mediated signaling	GO:0005829~cytosol;GO:0016020~membrane;GO:0043231~intracellular membrane-bounded organelle	PLCH1
rna-XM_024990038.1	1.84566	0.44653	0.758979	0.793027	RNA-directed DNA polymerase (EC 2.7.7.49)	NA	Bos mutus grunniens (Wild yak) (Bos grunniens)	NA	NA	NA	NA	AKNAD1
rna-XM_005227843.4	1.87511	0.122231	1.94139	0.137745	Transcription elongation factor A protein-like 1 (Transcription elongation factor S-II protein-like 1)	TCEAL1	Bos mutus grunniens (Wild yak) (Bos grunniens)	NA	NA	NA	NA	TCEAL1
rna-XM_024990854.1	1.11956	0.659246	-0.32983	0.930024	IKAROS family zinc finger 1	IKZF1	Bos indicus x Bos taurus (Hybrid cattle)	Transcription factors [03000]; Protein phosphatases and associated proteins [01009]	NA	NA	NA	IKZF1
rna-XM_015475262.2	2.86952	8.69649e-12	3.16237	7.38195e-11	RNA-directed DNA polymerase (EC 2.7.7.49)	M91_01570	Bos mutus (wild yak)	Transcription factors [03000]; Herpes simplex virus 1 infection [05168]	GO:0003824~catalytic activity	NA	NA	KYNU
rna-NM_001205818.1	1.80488	2.8336e-20	2.00963	1.81031e-11	RNA-directed DNA polymerase (EC 2.7.7.49)	NA	Bos indicus x Bos taurus (Hybrid cattle)	Lysosome [04142]; Exosome [04147]; Other glycan degradation [00511]	NA	NA	NA	FUCA2
rna-XM_024992801.1	1.93573	0.186563	1.78853	0.269309	Uncharacterized protein	NA	Bos mutus grunniens (Wild yak) (Bos grunniens)	NA	NA	NA	NA	NFAM1
rna-XM_010820950.3	1.74252	0.161227	1.72625	0.211168	Uncharacterized protein	NA	Bos taurus (Bovine)	Neuroactive ligand-receptor interaction [04080]	NA	NA	NA	LOC104976250
rna-XM_024996431.1	2.12786	0.448467	2.05784	0.500519	RNA-directed DNA polymerase (EC 2.7.7.49)	NA	Bos indicus x Bos taurus (Hybrid cattle)	NA	GO:0003824~catalytic activity	NA	NA	QKI
rna-NM_001102026.2	1.59446	1.14129e-06	1.56814	0.000385808	Meteorin, glial cell differentiation regulator	METRN	Capra hircus (Goat)	NA	NA	GO:0010001~glial cell differentiation;GO:0050772~positive regulation of axonogenesis	GO:0005615~extracellular space	METRN
rna-XM_015472248.2	1.60889	0.477127	1.0491	0.700771	protocadherin alpha-C1	PCDHAC1	Bos indicus (Zebu)	Chromosome and associated proteins [03036]; Cell adhesion molecules [04515]	GO:0005509~calcium ion binding	GO:0007156~homophilic cell adhesion via plasma membrane adhesion molecules	GO:0005886~plasma membrane;GO:0016021~integral component of membrane	PCDHA13
rna-XM_025000157.1	1.50392	0.1614	2.10651	0.0424868	RNA-directed DNA polymerase (EC 2.7.7.49)	NA	Bos indicus x Bos taurus (Hybrid cattle)	NA	NA	NA	NA	LOC112449073
rna-XM_024984491.1	1.26734	3.04045e-05	1.16364	0.020549	MFS domain-containing protein	SV2A	Bos indicus x Bos taurus (Hybrid cattle)	ECM-receptor interaction [04512]; Transporters [02000]	GO:0019901~protein kinase binding;GO:0022857~transmembrane transporter activity	GO:0006874~cellular calcium ion homeostasis;GO:0016082~synaptic vesicle priming	GO:0005783~endoplasmic reticulum;GO:0005911~cell-cell junction;GO:0016021~integral component of membrane;GO:0030672~synaptic vesicle membrane;GO:0031594~neuromuscular junction;GO:0043005~neuron projection;GO:0048786~presynaptic active zone	SV2A
rna-XM_024981592.1	2.26801	1.34244e-11	2.16635	3.25991e-07	Non-specific serine/threonine protein kinase (EC 2.7.11.1)	AKT1	Capra hircus (Goat)	PI3K-Akt signaling pathway [04151]; Pathways in cancer [05200]; Platelet activation [04611]; Non-small cell lung cancer [05223]; Glioma [05214]; Breast cancer [05224]; Colorectal cancer [05210]; Regulation of lipolysis in adipocytes [04923]; Osteoclast differentiation [04380]; Signaling pathways regulating pluripotency of stem cells [04550]; Yersinia infection [05135]; Phospholipase D signaling p…	GO:0004674~protein serine/threonine kinase activity;GO:0004712~protein serine/threonine/tyrosine kinase activity;GO:0005524~ATP binding	GO:0043491~protein kinase B signaling	NA	AKT1
rna-XM_005207810.4	3.54456	2.79431e-09	3.19333	8.64952e-06	RNA-directed DNA polymerase (EC 2.7.7.49)	NA	Bos indicus x Bos taurus (Hybrid cattle)	NA	NA	NA	NA	RBPJ
rna-XM_005217963.3	2.53405	0.0934116	1.284	0.535956	Transmembrane protein 132B	TMEM132B	Bos taurus (Bovine)	Protein phosphatases and associated proteins [01009]	NA	NA	GO:0016021~integral component of membrane	TMEM132B
rna-NM_001205856.1	1.09684	0.108105	1.87342	0.00639672	Mab-21 domain-containing protein	E5288_WYG011127	Bos mutus (wild yak)	NA	NA	NA	NA	MB21D2
rna-XM_002697074.6	1.36132	0.699779	1.36183	0.698553	Interferon related developmental regulator 2	NA	Capra hircus (Goat)	NA	NA	NA	NA	LSMEM2
rna-XM_002689541.4	5.2388	0.000329448	5.90151	2.52964e-13	Interferon 1DA7	LOC525550 IF1DA7	Bos taurus (Bovine)	Cytosolic DNA-sensing pathway [04623]; Tuberculosis [05152]; Necroptosis [04217]; Human cytomegalovirus infection [05163]; Cytokine-cytokine receptor interaction [04060]; Kaposi sarcoma-associated herpesvirus infection [05167]; Human papillomavirus infection [05165]; PI3K-Akt signaling pathway [04151]; Coronavirus disease - COVID-19 [05171]; Osteoclast differentiation [04380]; RIG-I-like receptor…	GO:0005125~cytokine activity;GO:0005132~type I interferon receptor binding	GO:0002250~adaptive immune response;GO:0002286~T cell activation involved in immune response;GO:0002323~natural killer cell activation involved in immune response;GO:0006959~humoral immune response;GO:0019221~cytokine-mediated signaling pathway;GO:0030183~B cell differentiation;GO:0033141~positive regulation of peptidyl-serine phosphorylation of STAT protein;GO:0042100~B cell proliferation;GO:004…	GO:0005615~extracellular space	LOC525550
rna-NM_001075439.2	1.44096	8.50478e-19	1.58998	7.11185e-08	protein canopy homolog 3 isoform X1	CNPY3	Ovis aries (Sheep)	Chaperones and folding catalysts [03110]	NA	NA	NA	CNPY3
rna-XM_024992686.1	1.78363	0.330887	0.720093	0.751367	Complement subcomponent C1r (EC 3.4.21.41)	C1R	Bos indicus x Bos taurus (Hybrid cattle)	Staphylococcus aureus infection [05150]; Membrane trafficking [04131]; Peptidases and inhibitors [01002]; Complement and coagulation cascades [04610]; Coronavirus disease - COVID-19 [05171]; Phagosome [04145]; Pertussis [05133]; Systemic lupus erythematosus [05322]	GO:0004252~serine-type endopeptidase activity;GO:0005509~calcium ion binding	GO:0006958~complement activation, classical pathway	NA	LOC112446756
rna-XM_005208604.4	2.12832	0.133958	1.63144	0.336643	G_PROTEIN_RECEP_F1_2 domain-containing protein	PTGER1	Bos indicus x Bos taurus (Hybrid cattle)	Human cytomegalovirus infection [05163]; Pathways in cancer [05200]; Neuroactive ligand-receptor interaction [04080]; G protein-coupled receptors [04030]; Calcium signaling pathway [04020]	GO:0004957~prostaglandin E receptor activity;GO:0031748~D1 dopamine receptor binding	GO:0007191~adenylate cyclase-activating dopamine receptor signaling pathway;GO:0032496~response to lipopolysaccharide	GO:0016021~integral component of membrane	PTGER1
rna-XM_015474726.2	3.95364	3.44817e-12	5.39362	8.29531e-23	Uncharacterized protein	NA	Bos mutus grunniens (Wild yak) (Bos grunniens)	Viral life cycle - HIV-1 [03250]; Ubiquitin system [04121]; Human immunodeficiency virus 1 infection [05170]	NA	NA	NA	LOC786870
rna-XM_005203530.4	2.53147	0.176885	2.12812	0.319537	Uncharacterized protein	NA	Bos indicus x Bos taurus (Hybrid cattle)	NA	GO:0003824~catalytic activity	NA	NA	UFC1
rna-XM_003587416.4	1.77629	0.586552	2.92936	0.252096	Uncharacterized protein	E5288_WYG000933	Bos mutus (wild yak)	Ubiquitin system [04121]	GO:0008270~zinc ion binding	NA	NA	TRIM16
rna-XM_024975173.1	2.15157	0.447223	2.93428	0.251548	Peroxisomal membrane protein PEX16	PEX16	Bos indicus (Zebu)	Peroxisome [04146]	NA	GO:0007031~peroxisome organization	GO:0005778~peroxisomal membrane	PEX16
rna-XM_024981797.1	2.19279	0.000316674	2.32744	0.000551839	RNA-directed DNA polymerase (EC 2.7.7.49)	M91_15722	Bos mutus (wild yak)	NA	GO:0003824~catalytic activity	NA	NA	LOC522763
rna-XM_002697377.3	1.20412	0.0698413	1.69627	0.013327	Uncharacterized protein	LOC504548	Bos taurus (Bovine)	Ubiquitin system [04121]	GO:0070628~proteasome binding	GO:0034612~response to tumor necrosis factor	NA	LOC504548
rna-NM_001206786.1	2.13971	0.444964	1.24467	0.750879	Reverse transcriptase domain-containing protein	NA	Bos indicus x Bos taurus (Hybrid cattle)	Cilium and associated proteins [03037]	GO:0003824~catalytic activity	NA	NA	WDPCP
rna-NM_176619.3	1.09819	0.405026	0.468285	0.776554	RNA-directed DNA polymerase (EC 2.7.7.49)	NA	Bos mutus grunniens (Wild yak) (Bos grunniens)	Protein digestion and absorption [04974]; Peptidases and inhibitors [01002]	NA	NA	NA	PAG8
rna-XM_010820029.3	2.15157	0.447223	0.661569	0.879476	Reverse transcriptase domain-containing protein	NA	Bos mutus grunniens (Wild yak) (Bos grunniens)	Ras signaling pathway [04014]	NA	NA	NA	SHOC2
rna-XM_024990914.1	1.52979	0.175169	1.61342	0.158696	RNA-directed DNA polymerase (EC 2.7.7.49)	NA	Bos mutus grunniens (Wild yak) (Bos grunniens)	NA	NA	NA	NA	TMBIM7
rna-XM_024981038.1	1.01605	0.0868669	0.818185	0.239972	Carbohydrate sulfotransferase (EC 2.8.2.-)	NA	Capra hircus (Goat)	NA	NA	NA	NA	LOC112442708
rna-XM_024992465.1	1.14134	0.302777	-1.01065	0.551195	Uncharacterized protein	NA	Bos indicus x Bos taurus (Hybrid cattle)	NA	NA	NA	NA	C1H21orf140
rna-NM_001192953.1	2.46703	3.7067e-16	2.63931	4.58475e-09	RNA-directed DNA polymerase (EC 2.7.7.49)	NA	Bos mutus grunniens (Wild yak) (Bos grunniens)	Transcription factors [03000]; Herpes simplex virus 1 infection [05168]	NA	NA	NA	MREG
rna-XM_002692471.4	1.02701	0.605741	0.164368	0.947282	Trappin-19	NA	Bos taurus (Bovine)	Peptidases and inhibitors [01002]	GO:0030414~peptidase inhibitor activity	NA	GO:0005576~extracellular region	LOC100295842
rna-XM_015465597.2	1.06759	0.489966	1.36564	0.393393	RNA-directed DNA polymerase (EC 2.7.7.49)	NA	Bos indicus x Bos taurus (Hybrid cattle)	NA	NA	NA	NA	HSPB11
rna-XM_010817931.3	1.4015	0.665591	1.42135	0.706458	transmembrane protein 42 isoform X1	TMEM42	Ovis aries (Sheep)	NA	NA	NA	GO:0016021~integral component of membrane	TMEM42
rna-NM_001075644.2	1.78153	0.585748	2.02019	0.516322	Zinc finger protein 180	ZNF180	Bos indicus x Bos taurus (Hybrid cattle)	Transcription factors [03000]; Herpes simplex virus 1 infection [05168]	GO:0003677~DNA binding;GO:0046872~metal ion binding	GO:0006355~regulation of transcription, DNA-templated	NA	ZNF180
rna-NM_174144.2	1.0032	2.51308e-16	1.04181	7.40693e-05	Serine/threonine-protein kinase (EC 2.7.11.1)	PIM1	Ovis aries (Sheep)	AGE-RAGE signaling pathway in diabetic complications [04933]; JAK-STAT signaling pathway [04630]; Pathways in cancer [05200]; Protein kinases [01001]; MicroRNAs in cancer [05206]; Acute myeloid leukemia [05221]	GO:0004674~protein serine/threonine kinase activity;GO:0004712~protein serine/threonine/tyrosine kinase activity;GO:0005524~ATP binding	GO:0007049~cell cycle;GO:0043066~negative regulation of apoptotic process	GO:0005737~cytoplasm	PIM1
rna-XM_015459975.2	7.72315	2.74089e-07	8.35603	4.80104e-08	LOW QUALITY PROTEIN: butyrophilin subfamily 3 member A3	BTN3A3	Bos indicus (Zebu)	Exosome [04147]; CD molecules [04090]	NA	NA	GO:0016021~integral component of membrane	BTN3A3
rna-NM_001076236.1	1.37651	0.150261	1.51331	0.122902	RNA-directed DNA polymerase (EC 2.7.7.49)	NA	Bos indicus x Bos taurus (Hybrid cattle)	NA	GO:0003824~catalytic activity	NA	NA	TRPM3
rna-XM_024989931.1	1.8468	2.25899e-11	2.05622	1.03002e-08	NA	NA	NA	NA	NA	NA	NA	NA
rna-XM_024981201.1	1.63847	0.457521	1.05611	0.680423	RNA-directed DNA polymerase (EC 2.7.7.49)	NA	Bos mutus grunniens (Wild yak) (Bos grunniens)	Signaling proteins[99995]	NA	NA	NA	NPR3
rna-XM_015471765.2	1.33781	0.261529	2.00699	0.0778919	Gag-Pol polyprotein (EC 2.7.7.49) (EC 3.1.26.4)	NA	Bos indicus x Bos taurus (Hybrid cattle)	Viral fusion proteins [03210]	GO:0003676~nucleic acid binding;GO:0004190~aspartic-type endopeptidase activity;GO:0004523~RNA-DNA hybrid ribonuclease activity;GO:0016779~nucleotidyltransferase activity	GO:0006310~DNA recombination;GO:0015074~DNA integration;GO:0046718~viral entry into host cell	GO:0005634~nucleus	SLC2A9
rna-NM_174183.2	1.05548	0.235431	0.808277	0.435795	RNA-directed DNA polymerase (EC 2.7.7.49)	NA	Bos indicus x Bos taurus (Hybrid cattle)	Neutrophil extracellular trap formation [04613]; Staphylococcus aureus infection [05150]; Lipid and atherosclerosis [05417]; Cell adhesion molecules [04515]; Malaria [05144]; Cell adhesion molecules [04514]; CD molecules [04090]; Coronavirus disease - COVID-19 [05171]; Lectins [04091]; Glycosaminoglycan binding proteins [00536]	NA	NA	NA	SELP
rna-XM_010808289.3	2.03602	0.075669	2.47269	0.0301295	RNA-directed DNA polymerase (EC 2.7.7.49)	NA	Bos indicus x Bos taurus (Hybrid cattle)	NA	NA	NA	NA	WDR31
rna-XM_010819073.3	1.16935	0.38512	0.479126	0.775606	PAQR4 protein (Progestin and adipoQ receptor family member 4)	PAQR4	Bos taurus (Bovine)	NA	GO:0038023~signaling receptor activity	NA	GO:0016021~integral component of membrane	PAQR4
rna-NM_001046438.1	1.28157	0.283967	1.6878	0.164013	Uncharacterized protein	NA	Capra hircus (Goat)	NA	NA	NA	NA	NRN1
rna-NM_001127317.1	1.58884	1.19825e-12	1.63837	4.16599e-07	RNA-directed DNA polymerase (EC 2.7.7.49)	NA	Bos mutus grunniens (Wild yak) (Bos grunniens)	NA	NA	NA	NA	MIC1
rna-XM_024979357.1	1.8007	0.000200961	1.9243	0.000716224	RNA-directed DNA polymerase (EC 2.7.7.49)	NA	Bos indicus x Bos taurus (Hybrid cattle)	NA	NA	NA	NA	LOC506868
rna-NM_001303510.1	1.97943	0.00694136	2.07841	0.0117687	Protein yippee-like	YPEL	Capra hircus (Goat)	NA	NA	NA	NA	YPEL4
rna-NM_001075680.2	1.11956	0.659246	-0.155281	0.966182	Reverse transcriptase domain-containing protein	NA	Bos indicus x Bos taurus (Hybrid cattle)	Transcription factors [03000]; Herpes simplex virus 1 infection [05168]	NA	NA	NA	AP3M1
rna-XM_002684612.6	1.78294	0.015374	2.61405	0.000729951	BTB domain and CNC homolog 1	BACH1	Bos taurus (Bovine)	Transcription factors [03000]	GO:0000978~RNA polymerase II core promoter proximal region sequence-specific DNA binding;GO:0000981~sequence-specific DNA binding RNA polymerase II transcription factor activity;GO:0001227~RNA polymerase II transcription regulatory region sequence-specific DNA binding transcription factor activity involved in negative regulation of transcription;GO:0001228~RNA polymerase II transcription regulato…	GO:0000083~regulation of transcription involved in G1/S transition of mitotic cell cycle;GO:0000117~regulation of transcription involved in G2/M transition of mitotic cell cycle;GO:0006281~DNA repair;GO:0006355~regulation of transcription, DNA-templated;GO:0006357~regulation of transcription from RNA polymerase II promoter;GO:0061418~regulation of transcription from RNA polymerase II promoter in …	GO:0005634~nucleus;GO:0090575~RNA polymerase II transcription factor complex	BACH1
rna-NM_001001526.2	1.36695	0.698885	0.754406	0.848594	Endo/exonuclease/phosphatase domain-containing protein	NA	Bos mutus grunniens (Wild yak) (Bos grunniens)	NA	NA	NA	NA	PDE6A
rna-XM_002692698.5	1.39526	0.533286	1.30694	0.594337	RNA-directed DNA polymerase (EC 2.7.7.49)	NA	Bos indicus x Bos taurus (Hybrid cattle)	NA	NA	NA	NA	XKR9
rna-NM_001130765.1	2.12735	1.53437e-19	2.61498	5.6914e-12	RNA-directed DNA polymerase (EC 2.7.7.49)	NA	Bos indicus x Bos taurus (Hybrid cattle)	NA	GO:0003824~catalytic activity	NA	NA	SP140L
rna-XM_024992913.1	1.60952	0.481491	2.68535	0.188149	Reverse transcriptase domain-containing protein	NA	Bos mutus grunniens (Wild yak) (Bos grunniens)	NA	NA	NA	NA	LOC112446829
rna-XM_003585773.5	1.54549	2.05154e-19	1.67656	4.10125e-09	Insulin receptor substrate 1	COL4A4	Bos indicus x Bos taurus (Hybrid cattle)	Adipocytokine signaling pathway [04920]; AMPK signaling pathway [04152]; Longevity regulating pathway - multiple species [04213]; Insulin resistance [04931]; Diabetic cardiomyopathy [05415]; Alzheimer disease [05010]; cGMP-PKG signaling pathway [04022]; Insulin signaling pathway [04910]; Growth hormone synthesis, secretion and action [04935]; Aldosterone-regulated sodium reabsorption [04960]; Mic…	GO:0005158~insulin receptor binding	GO:0008286~insulin receptor signaling pathway	NA	IRS1
rna-NM_001076965.1	1.18357	0.0646692	1.33168	0.0594755	Uncharacterized protein	SLC35B2	Bos indicus x Bos taurus (Hybrid cattle)	Transporters [02000]	GO:0046964~3'-phosphoadenosine 5'-phosphosulfate transmembrane transporter activity	NA	GO:0005794~Golgi apparatus;GO:0016021~integral component of membrane	SLC35B2
rna-XM_024977935.1	1.80708	0.0213574	1.92969	0.0232058	Reverse transcriptase domain-containing protein	NA	Bos indicus x Bos taurus (Hybrid cattle)	Transcription factors [03000]; Herpes simplex virus 1 infection [05168]	NA	NA	NA	PPIL3
rna-XM_005204523.4	1.05485	0.606495	-1.85884	0.589872	Reverse transcriptase domain-containing protein	NA	Bos mutus grunniens (Wild yak) (Bos grunniens)	Transcription factors [03000]	NA	NA	NA	NFIA
rna-XM_002694049.5	1.33842	0.000415314	1.36973	0.00356464	Reverse transcriptase domain-containing protein	NA	Bos indicus x Bos taurus (Hybrid cattle)	Transcription factors [03000]	NA	NA	NA	RERE
rna-NM_001046305.2	2.63026	0.043918	2.97842	0.0286272	RNA-directed DNA polymerase (EC 2.7.7.49)	NA	Bos indicus x Bos taurus (Hybrid cattle)	Transcription factors [03000]; Herpes simplex virus 1 infection [05168]	NA	NA	NA	HORMAD1
rna-NM_001046526.2	1.77977	0.442036	-0.248529	0.937812	RNA-directed DNA polymerase (EC 2.7.7.49)	NA	Bos indicus x Bos taurus (Hybrid cattle)	NA	NA	NA	NA	MAT2B
rna-XM_015474290.2	1.65648	0.0147087	1.91637	0.00811538	RNA-directed DNA polymerase (EC 2.7.7.49)	NA	Bos mutus grunniens (Wild yak) (Bos grunniens)	NA	NA	NA	NA	MROH8
rna-XM_024989977.1	1.53662	0.423496	0.871269	0.741635	Uncharacterized protein	PDZK1	Bos indicus x Bos taurus (Hybrid cattle)	Domain-containing proteins not elsewhere classified [04990]	NA	NA	NA	LOC112445954
rna-NM_001204449.1	3.16741	7.70247e-20	2.92433	2.29887e-10	Purinergic receptor P2Y11	P2RY11	Bos taurus (Bovine)	G protein-coupled receptors [04030]; Neuroactive ligand-receptor interaction [04080]	GO:0030594~neurotransmitter receptor activity;GO:0045031~ATP-activated nucleotide receptor activity	GO:0019722~calcium-mediated signaling;GO:0023041~neuronal signal transduction;GO:0071318~cellular response to ATP	GO:0005886~plasma membrane;GO:0016021~integral component of membrane	P2RY11
rna-XM_024976607.1	2.92691	0.00311631	3.03337	0.00415339	RNA-directed DNA polymerase (EC 2.7.7.49)	NA	Bos indicus x Bos taurus (Hybrid cattle)	NA	GO:0003824~catalytic activity	NA	NA	LOC100138386
rna-XM_005205543.4	2.3868	0.372071	1.3091	0.713194	Homeobox A1	HOXA1	Bos indicus x Bos taurus (Hybrid cattle)	Transcription factors [03000]; Signaling pathways regulating pluripotency of stem cells [04550]	GO:0000981~sequence-specific DNA binding RNA polymerase II transcription factor activity;GO:0043565~sequence-specific DNA binding	NA	GO:0005634~nucleus	HOXA1
rna-XM_015475086.2	2.11519	0.0842386	2.12194	0.107384	Uncharacterized protein	H6PD	Bos indicus x Bos taurus (Hybrid cattle)	PATHWAY: Carbohydrate degradation; pentose phosphate pathway. {ECO:0000256|ARBA:ARBA00004959}.	GO:0004345~glucose-6-phosphate dehydrogenase activity;GO:0017057~6-phosphogluconolactonase activity;GO:0050661~NADP binding	GO:0006006~glucose metabolic process;GO:0006098~pentose-phosphate shunt	NA	SPSB1
rna-XM_025000828.1	1.04666	2.30162e-09	1.28413	6.58829e-06	RNA-directed DNA polymerase (EC 2.7.7.49)	NA	Bos indicus x Bos taurus (Hybrid cattle)	NA	NA	NA	NA	PSMF1
rna-NM_001076087.1	3.14146	0.0602801	2.77115	0.16833	UDP-glucuronosyltransferase (EC 2.4.1.17)	UGT3A2	Bos indicus x Bos taurus (Hybrid cattle)	Enzymes with EC numbers[99980]	GO:0015020~glucuronosyltransferase activity	NA	GO:0016021~integral component of membrane	UGT3A2
rna-XM_024986285.1	1.17444	0.00561975	1.16943	0.0258711	RNA-directed DNA polymerase (EC 2.7.7.49)	NA	Bos mutus grunniens (Wild yak) (Bos grunniens)	NA	NA	NA	NA	PLEKHA2
rna-XM_024999478.1	1.803	0.385925	2.51554	0.210918	RNA-directed DNA polymerase (EC 2.7.7.49)	NA	Bos indicus x Bos taurus (Hybrid cattle)	NA	GO:0003824~catalytic activity	NA	NA	ALK
rna-NM_001113304.2	4.07141	0.0422286	2.42443	0.436153	Metallothionein	MT3	Ovis aries (Sheep)	NA	GO:0008270~zinc ion binding	GO:0006112~energy reserve metabolic process;GO:0006707~cholesterol catabolic process;GO:0006829~zinc II ion transport;GO:0006882~cellular zinc ion homeostasis;GO:0010507~negative regulation of autophagy;GO:0010628~positive regulation of gene expression;GO:0010942~positive regulation of cell death;GO:0014002~astrocyte development;GO:0032095~regulation of response to food;GO:0033210~leptin-mediated…	GO:0008021~synaptic vesicle	MT3
rna-XM_025000156.1	1.38729	0.670207	0.754406	0.848594	RNA-directed DNA polymerase (EC 2.7.7.49)	NA	Bos mutus grunniens (Wild yak) (Bos grunniens)	NA	NA	NA	NA	LOC112449072
rna-XM_024983193.1	2.17837	0.00176639	2.26633	0.003107	Reverse transcriptase domain-containing protein	NA	Bos indicus x Bos taurus (Hybrid cattle)	Chromosome and associated proteins [03036]; Transcription machinery [03021]	NA	NA	NA	ATXN7
rna-XM_024984371.1	2.03558	0.21551	1.8445	0.315351	Uncharacterized protein	ZSCAN30	Bos indicus x Bos taurus (Hybrid cattle)	Transcription factors [03000]	NA	NA	GO:0005634~nucleus	ZSCAN30
rna-NM_001192697.1	2.11586	0.457691	2.65657	0.373467	Calpain-12	M91_13315	Bos mutus (wild yak)	Peptidases and inhibitors [01002]	GO:0004198~calcium-dependent cysteine-type endopeptidase activity;GO:0005509~calcium ion binding	NA	NA	CAPN12
rna-NM_001163920.1	3.6826	2.9017e-85	3.6147	1.98049e-24	RNA-directed DNA polymerase (EC 2.7.7.49)	NA	Bos indicus x Bos taurus (Hybrid cattle)	NA	NA	NA	NA	VNN2
rna-NM_001076081.1	1.27357	0.414972	0.588734	0.74687	RNA-directed DNA polymerase (EC 2.7.7.49)	NA	Bos mutus grunniens (Wild yak) (Bos grunniens)	Pattern recognition receptors [04054]; Lectins [04091]	NA	NA	NA	CLEC1A
rna-XM_024992659.1	1.91761	0.254812	0.720093	0.751367	Uncharacterized protein	NA	Bos indicus x Bos taurus (Hybrid cattle)	NA	GO:0003677~DNA binding;GO:0003964~RNA-directed DNA polymerase activity;GO:0004523~RNA-DNA hybrid ribonuclease activity;GO:0008270~zinc ion binding	GO:0015074~DNA integration	NA	LOC112446744
rna-XM_002685877.4	4.09168	6.77323e-72	4.45656	8.1416e-43	RNA-directed DNA polymerase (EC 2.7.7.49)	NA	Bos indicus x Bos taurus (Hybrid cattle)	NA	GO:0003824~catalytic activity	NA	NA	IFI16
rna-NM_001354175.1	1.57323	0.11702	1.75246	0.104964	Uncharacterized protein	E5288_WYG020851	Bos mutus (wild yak)	Domain-containing proteins not elsewhere classified [04990]	GO:0005096~GTPase activator activity;GO:1902936~phosphatidylinositol bisphosphate binding	GO:0043547~positive regulation of GTPase activity	NA	ADAP2
rna-XM_010818518.3	1.71258	0.025337	1.64718	0.0549342	Histone H1t-like	H1-6	Bos indicus x Bos taurus (Hybrid cattle)	Chromosome and associated proteins [03036]	GO:0003677~DNA binding	GO:0006334~nucleosome assembly	GO:0000786~nucleosome;GO:0005634~nucleus	LOC104975686
rna-NM_001206529.2	1.12653	0.632712	0.364899	0.899954	Endo/exonuclease/phosphatase domain-containing protein	NA	Bos indicus x Bos taurus (Hybrid cattle)	Taste transduction [04742]; Carbohydrate digestion and absorption [04973]; G protein-coupled receptors [04030]	GO:0003824~catalytic activity	NA	NA	TAS1R2
rna-NM_001098039.1	1.11284	0.00361969	0.767252	0.130828	SH2 domain containing 3C (SH2D3C protein)	SH2D3C	Bos taurus (Bovine)	Domain-containing proteins not elsewhere classified [04990]	GO:0001784~phosphotyrosine binding;GO:0005085~guanyl-nucleotide exchange factor activity	GO:0007264~small GTPase mediated signal transduction;GO:0033138~positive regulation of peptidyl-serine phosphorylation	GO:0005829~cytosol	SH2D3C
rna-NM_001076484.1	1.00102	0.652452	-0.278669	0.916907	Reverse transcriptase domain-containing protein	NA	Bos indicus x Bos taurus (Hybrid cattle)	NA	GO:0003824~catalytic activity	NA	NA	ASIC2
rna-NM_001046616.2	1.39466	0.216378	2.16368	0.0456283	Reverse transcriptase domain-containing protein	NA	Bos indicus x Bos taurus (Hybrid cattle)	Transcription factors [03000]; Herpes simplex virus 1 infection [05168]	NA	NA	NA	HSD17B13
rna-NM_001098097.2	2.14823	1.48665e-05	2.34024	3.32369e-05	Histone H2A	H2AC4	Bos mutus grunniens (Wild yak) (Bos grunniens)	Neutrophil extracellular trap formation [04613]; Chromosome and associated proteins [03036]; Systemic lupus erythematosus [05322]; Necroptosis [04217]; Alcoholism [05034]; Exosome [04147]	NA	NA	NA	HIST3H2A
rna-XM_024997545.1	1.88127	0.153797	1.28724	0.437683	Chromosome 14 open reading frame 93	NA	Capra hircus (Goat)	Messenger RNA biogenesis [03019]; Hippo signaling pathway - multiple species [04392]; Hippo signaling pathway [04390]; Chromosome and associated proteins [03036]	NA	NA	NA	AJUBA
rna-NM_174776.1	1.87643	1.20001e-14	2.10944	2.53157e-07	Uncharacterized protein	NA	Bos indicus x Bos taurus (Hybrid cattle)	Staphylococcus aureus infection [05150]; Transporters [02000]; IL-17 signaling pathway [04657]; NOD-like receptor signaling pathway [04621]	NA	GO:0042742~defense response to bacterium	GO:0005576~extracellular region;GO:0016021~integral component of membrane	TAP
rna-NM_001040548.1	1.45643	0.233064	0.705052	0.661591	MYND-type domain-containing protein	E5288_WYG018726	Bos mutus (wild yak)	NA	GO:0046872~metal ion binding	NA	NA	ZMYND10
rna-NM_001205725.1	3.39863	0.123397	2.01379	0.517285	RNA-directed DNA polymerase (EC 2.7.7.49)	NA	Ovis aries (Sheep)	Ubiquitin system [04121]	GO:0003824~catalytic activity	NA	NA	KCTD8
rna-NM_001192477.1	1.25163	0.171021	1.35341	0.207205	Reverse transcriptase domain-containing protein	NA	Bos mutus grunniens (Wild yak) (Bos grunniens)	Ion channels [04040]; Cilium and associated proteins [03037]	NA	NA	NA	CATSPER2
rna-XM_024991565.1	3.39028	0.0289637	1.30694	0.594337	Fas apoptotic inhibitory molecule 2	FAIM2	Bos indicus x Bos taurus (Hybrid cattle)	Signaling proteins[99995]	NA	NA	GO:0016021~integral component of membrane	FAIM2
rna-XM_025001608.1	1.37582	0.549559	1.75208	0.435484	RNA-directed DNA polymerase (EC 2.7.7.49)	NA	Bos mutus grunniens (Wild yak) (Bos grunniens)	Membrane trafficking [04131]	NA	NA	NA	ARHGAP39
rna-XM_024988912.1	1.38053	0.487575	2.43595	0.16424	RNA-directed DNA polymerase (EC 2.7.7.49)	NA	Bos indicus x Bos taurus (Hybrid cattle)	NA	NA	NA	NA	LOC101902112
rna-NM_001244348.1	1.22724	0.0460248	1.14632	0.103553	RNA-directed DNA polymerase (EC 2.7.7.49)	NA	Bos indicus x Bos taurus (Hybrid cattle)	NA	GO:0003824~catalytic activity	NA	NA	CABCOCO1
rna-XM_024993220.1	1.57686	0.270917	1.59375	0.303374	RNA-directed DNA polymerase (EC 2.7.7.49)	NA	Bos indicus x Bos taurus (Hybrid cattle)	NA	GO:0003824~catalytic activity	NA	NA	CHRNA9
rna-XM_024975446.1	1.01882	5.74335e-09	1.08782	0.000217251	BCL9 like	BCL9L	Bos indicus x Bos taurus (Hybrid cattle)	Transcription[99973]	GO:0003713~transcription coactivator activity;GO:0008013~beta-catenin binding	GO:0010718~positive regulation of epithelial to mesenchymal transition;GO:0022604~regulation of cell morphogenesis;GO:0030512~negative regulation of transforming growth factor beta receptor signaling pathway;GO:0035019~somatic stem cell maintenance;GO:0035914~skeletal muscle cell differentiation;GO:0045944~positive regulation of transcription from RNA polymerase II promoter;GO:0060070~canonical W…	GO:0005654~nucleoplasm;GO:0005730~nucleolus	BCL9L
rna-NM_001102498.1	2.98487	0.209156	3.07597	0.216273	NFKB activating protein like	NKAPL	Bos mutus grunniens (Wild yak) (Bos grunniens)	NA	NA	NA	NA	NKAPL
rna-NM_174701.2	2.14743	0.189635	2.46299	0.131538	RNA-directed DNA polymerase (EC 2.7.7.49)	NA	Bos indicus x Bos taurus (Hybrid cattle)	Transcription factors [03000]; Herpes simplex virus 1 infection [05168]	NA	NA	NA	HSD17B14
rna-XM_024987554.1	2.13971	0.444964	2.93428	0.251548	RNA-directed DNA polymerase (EC 2.7.7.49)	M91_04365	Bos mutus (wild yak)	NA	GO:0003824~catalytic activity	NA	NA	CD200R1L
rna-XM_024992916.1	1.71215	0.148309	1.95318	0.11021	RNA-directed DNA polymerase (EC 2.7.7.49)	NA	Bos indicus x Bos taurus (Hybrid cattle)	NA	NA	NA	NA	LOC112441544
rna-XM_005228099.2	1.38461	0.345164	1.76004	0.230193	G_PROTEIN_RECEP_F1_2 domain-containing protein	GASK1A	Bos indicus x Bos taurus (Hybrid cattle)	HIF-1 signaling pathway [04066]; Peptidases and inhibitors [01002]	GO:0004950~chemokine receptor activity;GO:0005044~scavenger receptor activity;GO:0019957~C-C chemokine binding	GO:0006935~chemotaxis;GO:0006954~inflammatory response	GO:0005887~integral component of plasma membrane	TIMP1
rna-NM_001309646.1	2.38742	0.120526	2.59959	0.101522	Free fatty acid receptor 1 (G-protein coupled receptor 40)	FFAR1	Bos indicus x Bos taurus (Hybrid cattle)	G protein-coupled receptors [04030]; Insulin secretion [04911]	GO:0045125~bioactive lipid receptor activity	GO:0007204~positive regulation of cytosolic calcium ion concentration;GO:0030073~insulin secretion;GO:0032024~positive regulation of insulin secretion;GO:0032691~negative regulation of interleukin-1 beta production;GO:0042593~glucose homeostasis;GO:0051928~positive regulation of calcium ion transport;GO:0070542~response to fatty acid	GO:0005887~integral component of plasma membrane	FFAR1
rna-NM_001075961.1	2.21079	3.03186e-45	2.5007	5.23782e-18	Receptor (Chemosensory) transporter protein 4 (Receptor transporter protein 4)	RTP4	Bos taurus (Bovine)	NA	GO:0031849~olfactory receptor binding	GO:0001580~detection of chemical stimulus involved in sensory perception of bitter taste;GO:0006612~protein targeting to membrane;GO:0051205~protein insertion into membrane	GO:0005737~cytoplasm	RTP4
rna-XM_024995090.1	1.12149	0.652831	1.01192	0.716327	Reverse transcriptase domain-containing protein	NA	Bos mutus grunniens (Wild yak) (Bos grunniens)	Transcription factors [03000]; Herpes simplex virus 1 infection [05168]	NA	NA	NA	SHC2
rna-XM_005210379.4	2.12214	0.298573	1.51338	0.54586	Reverse transcriptase domain-containing protein	NA	Bos indicus x Bos taurus (Hybrid cattle)	Transcription factors [03000]; Herpes simplex virus 1 infection [05168]	GO:0003824~catalytic activity	NA	NA	NAA35
rna-XM_010818786.3	1.309	4.74815e-07	0.851301	0.032171	Uncharacterized protein	NA	Bos mutus grunniens (Wild yak) (Bos grunniens)	NA	NA	NA	NA	OSBPL1A
rna-XM_005224250.3	1.26143	0.2293	1.61826	0.158823	RNA-directed DNA polymerase (EC 2.7.7.49)	NA	Bos indicus x Bos taurus (Hybrid cattle)	NA	GO:0003824~catalytic activity	NA	NA	SMAD4
rna-XM_002685859.5	1.23736	6.8539e-06	1.17834	0.00331738	Reverse transcriptase domain-containing protein	NA	Bos indicus x Bos taurus (Hybrid cattle)	NA	GO:0003824~catalytic activity	NA	NA	LOC613822
rna-XM_024996627.1	1.06984	0.0586351	0.499518	0.486655	Uncharacterized protein	PHF3	Bos indicus x Bos taurus (Hybrid cattle)	NA	GO:0046872~metal ion binding	GO:0006351~transcription, DNA-templated	NA	PHF3
rna-NM_001001600.2	2.9528	0.00272512	1.84434	0.166555	Uncharacterized protein	NA	Bos indicus x Bos taurus (Hybrid cattle)	Protein digestion and absorption [04974]; Peptidases and inhibitors [01002]	NA	NA	NA	PGA5
rna-XM_024984663.1	4.17425	7.76933e-23	4.81721	9.54234e-24	RNA-directed DNA polymerase (EC 2.7.7.49)	NA	Bos indicus x Bos taurus (Hybrid cattle)	Transcription factors [03000]; Herpes simplex virus 1 infection [05168]	NA	NA	NA	STX1B
rna-XM_024978943.1	1.1233	0.00189128	0.866288	0.0749535	RNA-directed DNA polymerase (EC 2.7.7.49)	NA	Bos indicus x Bos taurus (Hybrid cattle)	Transcription factors [03000]; Herpes simplex virus 1 infection [05168]	NA	NA	NA	PAPD5
rna-NM_001143746.1	1.69637	9.86118e-09	1.71594	6.6607e-06	uncharacterized protein LOC104993123	LOC104993123	Bison bison bison	NA	NA	NA	NA	LOC100196897
rna-XM_024990090.1	4.77255	0.00845501	5.43361	0.00187631	GB1/RHD3-type G domain-containing protein	NA	Bos mutus grunniens (Wild yak) (Bos grunniens)	NOD-like receptor signaling pathway [04621]	NA	NA	NA	LOC511531
rna-XM_005203514.4	1.75891	3.7966e-28	1.86231	1.30879e-11	RNA-directed DNA polymerase (EC 2.7.7.49)	NA	Bos indicus x Bos taurus (Hybrid cattle)	CD molecules [04090]	NA	NA	NA	LY9
rna-XM_003586636.5	4.03579	1.45073e-06	4.34712	3.19015e-07	RNA-directed DNA polymerase (EC 2.7.7.49)	NA	Bos indicus x Bos taurus (Hybrid cattle)	NA	NA	NA	NA	LRRTM4
rna-NM_001102523.2	1.22433	9.98159e-05	1.02943	0.0216231	Major facilitator superfamily domain containing 6 like	MFSD6L	Bos indicus x Bos taurus (Hybrid cattle)	NA	NA	NA	GO:0016021~integral component of membrane	MFSD6L
rna-XM_002687306.5	1.32578	0.295681	0.854544	0.570476	Hedgehog protein	DHH JEQ12_014418	Ovis aries (Sheep)	Peptidases and inhibitors [01002]; Hedgehog signaling pathway [04340]	GO:0008233~peptidase activity;GO:0046872~metal ion binding	GO:0007267~cell-cell signaling;GO:0016539~intein-mediated protein splicing;GO:0016540~protein autoprocessing;GO:0048513~organ development	GO:0005615~extracellular space;GO:0005886~plasma membrane	DHH
rna-XM_002685152.6	1.2621	3.43495e-11	1.49642	2.91888e-06	MORC family CW-type zinc finger 3	MORC3	Bos taurus (Bovine)	Chromosome and associated proteins [03036]	GO:0008270~zinc ion binding;GO:0016887~ATPase activity;GO:0035064~methylated histone binding	GO:0007569~cell aging;GO:0009791~post-embryonic development;GO:0018105~peptidyl-serine phosphorylation;GO:0048147~negative regulation of fibroblast proliferation;GO:0050821~protein stabilization;GO:0051457~maintenance of protein location in nucleus	GO:0005634~nucleus;GO:0016605~PML body	MORC3
rna-NM_001105507.1	1.21303	0.554011	0.499432	0.843756	tetratricopeptide repeat protein 9B	TTC9B	Bison bison bison	Domain-containing proteins not elsewhere classified [04990]	NA	NA	NA	TTC9B
rna-XM_015471310.2	1.69946	0.194684	1.67675	0.222331	SPRY domain-containing SOCS box protein 2 isoform X1	SPSB2	Ovis aries (Sheep)	Ubiquitin system [04121]	NA	NA	NA	SPSB2
rna-XM_010819417.3	2.47802	0.0213238	2.00722	0.123921	Cardiotrophin 1	CTF1	Bos taurus (Bovine)	Cytokine-cytokine receptor interaction [04060]; JAK-STAT signaling pathway [04630]; Cytokines and growth factors [04052]	NA	GO:0009893~positive regulation of metabolic process	GO:0005576~extracellular region	CTF1
rna-NM_001040604.1	1.07634	2.82013e-17	1.26876	5.3377e-06	Ribosomal_L7Ae domain-containing protein	NA	Bos mutus grunniens (Wild yak) (Bos grunniens)	p53 signaling pathway [04115]; Chronic myeloid leukemia [05220]; Small cell lung cancer [05222]; Epstein-Barr virus infection [05169]; Gastric cancer [05226]; NF-kappa B signaling pathway [04064]; Hepatocellular carcinoma [05225]; Breast cancer [05224]; Chromosome and associated proteins [03036]; Colorectal cancer [05210]; Cellular senescence [04218]; Non-small cell lung cancer [05223]; Glioma [0…	NA	NA	NA	GADD45B
rna-NM_174231.1	1.53426	1.1408e-10	1.17089	0.000870546	Beta-2 adrenergic receptor (Beta-2 adrenoceptor) (Beta-2 adrenoreceptor)	ADRB2	Bison bison bison	Salivary secretion [04970]; Neuroactive ligand-receptor interaction [04080]; Adrenergic signaling in cardiomyocytes [04261]; Regulation of lipolysis in adipocytes [04923]; cAMP signaling pathway [04024]; cGMP-PKG signaling pathway [04022]; G protein-coupled receptors [04030]; Calcium signaling pathway [04020]; Chemical carcinogenesis - receptor activation [05207]; Renin secretion [04924]	GO:0004941~beta2-adrenergic receptor activity	GO:0006940~regulation of smooth muscle contraction;GO:0007189~adenylate cyclase-activating G-protein coupled receptor signaling pathway	GO:0005769~early endosome;GO:0005794~Golgi apparatus;GO:0005886~plasma membrane;GO:0016021~integral component of membrane	ADRB2
rna-XM_005204695.4	1.44112	0.225744	1.25246	0.345448	Bestrophin	NA	Capra hircus (Goat)	Transporters [02000]	NA	NA	NA	BEST4
rna-XM_024987412.1	1.05774	0.0264755	1.70361	0.00204132	Reverse transcriptase domain-containing protein	NA	Bos mutus grunniens (Wild yak) (Bos grunniens)	NA	NA	NA	NA	LOC613699
rna-NM_001195829.1	1.09893	0.199786	1.21825	0.200364	Adenine nucleotide translocase lysine methyltransferase	ANTKMT	Bos mutus grunniens (Wild yak) (Bos grunniens)	NA	NA	NA	NA	FAM173A
rna-XM_002696192.5	3.66618	4.60057e-07	3.98504	2.19343e-07	CD300H molecule (gene/pseudogene)	CD300H	Bos taurus (Bovine)	CD molecules [04090]	GO:0004888~transmembrane signaling receptor activity	GO:0030593~neutrophil chemotaxis	GO:0005886~plasma membrane;GO:0016021~integral component of membrane	LOC614141
rna-NM_174181.2	2.54542	0.00645082	2.26509	0.0339318	E-selectin	SELE	Bison bison bison	Malaria [05144]; AGE-RAGE signaling pathway in diabetic complications [04933]; Cell adhesion molecules [04514]; TNF signaling pathway [04668]; Lipid and atherosclerosis [05417]; African trypanosomiasis [05143]; Cell adhesion molecules [04515]; Fluid shear stress and atherosclerosis [05418]; Lectins [04091]; CD molecules [04090]	GO:0005509~calcium ion binding;GO:0030246~carbohydrate binding	GO:0007155~cell adhesion	GO:0005886~plasma membrane;GO:0016021~integral component of membrane	SELE
rna-XM_024993231.1	1.4327	0.151408	1.23989	0.271875	RNA-directed DNA polymerase (EC 2.7.7.49)	NA	Bos mutus grunniens (Wild yak) (Bos grunniens)	NA	NA	NA	NA	GRSF1
rna-NM_001100308.1	2.13412	0.294974	3.41813	0.0450461	RNA-directed DNA polymerase (EC 2.7.7.49)	NA	Bos indicus x Bos taurus (Hybrid cattle)	NA	NA	NA	NA	NAALADL1
rna-XM_005221793.2	1.99179	1.01441e-08	1.95235	7.18668e-06	MARVEL domain-containing protein	E5288_WYG022683	Bos mutus (wild yak)	NA	NA	NA	GO:0016021~integral component of membrane	LOC101905669
rna-NM_001046311.2	1.95385	0.411271	1.0256	0.7131	Zinc finger protein 182	ZNF182	Bos taurus (Bovine)	Transcription factors [03000]; Herpes simplex virus 1 infection [05168]	GO:0003677~DNA binding;GO:0046872~metal ion binding	GO:0006355~regulation of transcription, DNA-templated	NA	ZNF182
rna-XM_024994753.1	1.16146	0.0181254	0.633698	0.333277	Cytokine receptor like factor 1	CRLF1	Bos taurus (Bovine)	Domain-containing proteins not elsewhere classified [04990]	GO:0004896~cytokine receptor activity;GO:0005125~cytokine activity;GO:0005127~ciliary neurotrophic factor receptor binding;GO:0019955~cytokine binding	GO:0001657~ureteric bud development;GO:0008284~positive regulation of cell proliferation;GO:0019221~cytokine-mediated signaling pathway;GO:0042531~positive regulation of tyrosine phosphorylation of STAT protein;GO:2000672~negative regulation of motor neuron apoptotic process	GO:0009897~external side of plasma membrane;GO:0043235~receptor complex;GO:0097058~CRLF-CLCF1 complex	CRLF1
rna-XM_024975556.1	1.36695	0.698885	-0.173555	0.972192	Endo/exonuclease/phosphatase domain-containing protein	NA	Bos mutus grunniens (Wild yak) (Bos grunniens)	NA	NA	NA	NA	DNAJC24
rna-NM_001099212.1	1.30778	0.181845	1.19135	0.309537	Uncharacterized protein	E5288_WYG008975	Bos mutus (wild yak)	Ubiquitin system [04121]	NA	NA	GO:0005737~cytoplasm	FBXL16
rna-XM_024983694.1	1.37017	3.90024e-10	1.54266	1.30562e-06	GLTSCR1 domain-containing protein	BICRAL	Bos indicus x Bos taurus (Hybrid cattle)	Chromosome and associated proteins [03036]	NA	NA	GO:0016514~SWI/SNF complex	BICRAL
rna-XM_010808045.3	1.12645	0.304055	1.21801	0.301016	uncharacterized protein C8orf58 homolog	C8H8orf58	Bos indicus (Zebu)	NA	NA	NA	NA	C8H8orf58
rna-XM_024994629.1	1.79848	0.000429759	1.57662	0.0107188	RNA-directed DNA polymerase (EC 2.7.7.49)	NA	Bos mutus grunniens (Wild yak) (Bos grunniens)	NA	NA	NA	NA	ARRDC5
rna-XM_024992595.1	1.00907	2.0592e-08	0.742366	0.0130926	RNA-directed DNA polymerase (EC 2.7.7.49)	NA	Bos indicus x Bos taurus (Hybrid cattle)	NA	GO:0003824~catalytic activity	NA	NA	LRMP
rna-XM_002689565.6	1.11231	4.33387e-05	0.938599	0.0243779	RNA-directed DNA polymerase (EC 2.7.7.49)	NA	Bos mutus grunniens (Wild yak) (Bos grunniens)	Membrane trafficking [04131]	NA	NA	NA	DENND4C
rna-XM_005205843.4	1.68125	0.369396	1.88102	0.333013	ZNF777 protein (Fragment)	ZNF777	Bos taurus (Bovine)	Transcription factors [03000]; Herpes simplex virus 1 infection [05168]	GO:0003677~DNA binding;GO:0046872~metal ion binding	GO:0006355~regulation of transcription, DNA-templated	NA	ZNF777
rna-XM_010820049.3	1.61734	0.474201	0.971564	0.750474	Phosphopyruvate hydratase (EC 4.2.1.11) (2-phospho-D-glycerate hydro-lyase)	ENO4	Bos mutus grunniens (Wild yak) (Bos grunniens)	PATHWAY: Carbohydrate degradation; glycolysis; pyruvate from D-glyceraldehyde 3-phosphate: step 4/5. {ECO:0000256|ARBA:ARBA00005031}.; Exosome [04147]; Messenger RNA biogenesis [03019]; Glycolysis / Gluconeogenesis [00010]; RNA degradation [03018]; HIF-1 signaling pathway [04066]	NA	NA	NA	ENO4
rna-XM_024982256.1	1.51308	6.5419e-05	1.48532	0.00151373	NA	NA	NA	NA	NA	NA	NA	NA
rna-NM_001105334.1	1.39042	0.229725	0.951586	0.494148	RNA-directed DNA polymerase (EC 2.7.7.49)	NA	Bos indicus x Bos taurus (Hybrid cattle)	Transcription factors [03000]; Herpes simplex virus 1 infection [05168]	NA	NA	NA	PYROXD1
rna-XM_024975530.1	1.80192	0.297607	2.56567	0.107525	Uncharacterized protein	LMO2	Bos indicus x Bos taurus (Hybrid cattle)	Transcriptional misregulation in cancer [05202]; Domain-containing proteins not elsewhere classified [04990]	GO:0046872~metal ion binding	NA	NA	LMO2
rna-NM_001114515.2	2.10681	3.82956e-52	2.46829	2.10207e-13	Nuclear protein 1	M91_15164	Bos mutus (wild yak)	Transcription factors [03000]; Transcriptional misregulation in cancer [05202]	NA	NA	NA	NUPR1
rna-XM_010802053.2	2.93219	1.03716e-90	3.35979	2.05997e-35	RNA helicase (EC 3.6.4.13)	IFIH1	Bos indicus x Bos taurus (Hybrid cattle)	Coronavirus disease - COVID-19 [05171]; Influenza A [05164]; Pattern recognition receptors [04054]; RIG-I-like receptor signaling pathway [04622]; Herpes simplex virus 1 infection [05168]; Measles [05162]; Hepatitis B [05161]	GO:0003677~DNA binding;GO:0003724~RNA helicase activity;GO:0003725~double-stranded RNA binding;GO:0003727~single-stranded RNA binding;GO:0005524~ATP binding;GO:0008270~zinc ion binding;GO:0016887~ATPase activity;GO:0042802~identical protein binding;GO:0043021~ribonucleoprotein complex binding	GO:0016925~protein sumoylation;GO:0032727~positive regulation of interferon-alpha production;GO:0032728~positive regulation of interferon-beta production;GO:0032755~positive regulation of interleukin-6 production;GO:0032760~positive regulation of tumor necrosis factor production;GO:0039530~MDA-5 signaling pathway;GO:0045071~negative regulation of viral genome replication;GO:0045087~innate immune …	GO:0005739~mitochondrion	IFIH1
rna-XM_005211671.4	2.82666	0.253226	0.754406	0.848594	RNA-directed DNA polymerase (EC 2.7.7.49)	NA	Bos mutus grunniens (Wild yak) (Bos grunniens)	Transcription factors [03000]; Herpes simplex virus 1 infection [05168]	NA	NA	NA	CDKL1
rna-XM_024988938.1	1.11956	0.659246	1.40354	0.591412	RNA-directed DNA polymerase (EC 2.7.7.49)	NA	Bos indicus x Bos taurus (Hybrid cattle)	Viral fusion proteins [03210]	NA	NA	NA	LOC100296695
rna-XM_005203945.2	1.97904	0.174954	2.97167	0.0223041	RNA-directed DNA polymerase (EC 2.7.7.49)	NA	Bos taurus (Bovine)	Taste transduction [04742]; G protein-coupled receptors [04030]	NA	NA	NA	C3H1orf54
rna-XM_010810135.3	1.42028	0.58564	0.300156	0.923703	RNA-directed DNA polymerase (EC 2.7.7.49)	NA	Bos indicus x Bos taurus (Hybrid cattle)	NA	NA	NA	NA	NFU1
rna-XM_025000155.1	3.37829	0.130911	0.746444	0.849918	RNA-directed DNA polymerase (EC 2.7.7.49)	NA	Bos indicus x Bos taurus (Hybrid cattle)	NA	NA	NA	NA	LOC101906567
rna-NM_001008665.1	2.07999	0.0241259	2.11064	0.0340797	Coagulation factor XI	F11	Bos indicus x Bos taurus (Hybrid cattle)	Peptidases and inhibitors [01002]; Complement and coagulation cascades [04610]	GO:0004252~serine-type endopeptidase activity	GO:0007596~blood coagulation;GO:0031639~plasminogen activation;GO:0051919~positive regulation of fibrinolysis	GO:0005615~extracellular space	F11
rna-XM_024983182.1	2.80062	0.255204	3.35008	0.156367	RNA-directed DNA polymerase (EC 2.7.7.49)	M91_16623	Bos mutus (wild yak)	NA	GO:0003824~catalytic activity	NA	NA	FAM198A
rna-XM_002686347.5	1.27088	0.149844	1.26003	0.219758	Uncharacterized protein	NA	Ovis aries (Sheep)	Taste transduction [04742]; G protein-coupled receptors [04030]	NA	NA	GO:0016021~integral component of membrane	LOC511936
rna-XM_002698137.6	5.71267	0.000522027	4.88847	0.0084757	IG domain-containing protein	NA	Bos taurus (Bovine)	Herpes simplex virus 1 infection [05168]	GO:0042288~MHC class I protein binding	NA	GO:0016021~integral component of membrane	LOC617785
rna-NM_001105350.2	3.26821	0.147464	2.57468	0.349088	RNA-directed DNA polymerase (EC 2.7.7.49)	NA	Bos indicus x Bos taurus (Hybrid cattle)	Transcription factors [03000]; Herpes simplex virus 1 infection [05168]	NA	NA	NA	CPB1
rna-NM_001034536.2	1.18308	0.278271	0.138403	0.922908	Reverse transcriptase domain-containing protein	NA	Bos mutus grunniens (Wild yak) (Bos grunniens)	Transcription factors [03000]; Herpes simplex virus 1 infection [05168]	NA	NA	NA	DNAJB13
rna-XM_024999689.1	1.03359	0.626624	0.697843	0.780365	Family with sequence similarity 166 member A	FAM166A	Bos indicus x Bos taurus (Hybrid cattle)	NA	NA	NA	GO:0036064~ciliary basal body	FAM166A
rna-XM_010811673.3	1.44932	0.0157712	0.950777	0.197063	Myosin heavy chain 7B	NA	Capra hircus (Goat)	Cytoskeleton proteins [04812]	NA	NA	NA	MYH7B
rna-NM_001046070.1	6.45332	7.07356e-09	7.33949	5.83e-11	Lymphocyte antigen 6 family member E	LY6E	Bos mutus grunniens (Wild yak) (Bos grunniens)	Glycosylphosphatidylinositol (GPI)-anchored proteins [00537]	NA	NA	NA	LY6E
rna-NM_001034669.1	4.29124	6.00894e-23	4.2375	2.04577e-16	RNA-directed DNA polymerase (EC 2.7.7.49)	NA	Bos indicus x Bos taurus (Hybrid cattle)	Ubiquitin system [04121]	NA	NA	NA	ASB2
rna-XM_024999721.1	3.35265	1.56823e-05	4.11786	6.24597e-07	RNA-directed DNA polymerase (EC 2.7.7.49)	NA	Bos indicus x Bos taurus (Hybrid cattle)	NA	NA	NA	NA	LOC112448863
rna-XM_025001089.1	3.60304	0.093206	3.23512	0.228192	RNA-directed DNA polymerase (EC 2.7.7.49)	NA	Bos mutus grunniens (Wild yak) (Bos grunniens)	NA	NA	NA	NA	LOC536097
rna-XM_024988569.1	1.03302	0.228985	0.254448	0.806746	Transcription elongation factor A like 8	TCEAL8	Bos mutus grunniens (Wild yak) (Bos grunniens)	NA	NA	NA	NA	LOC112445063
rna-XM_015460562.2	2.12214	0.298573	2.18049	0.316413	RNA-directed DNA polymerase (EC 2.7.7.49)	M91_15199	Bos mutus (wild yak)	NA	GO:0003824~catalytic activity	NA	NA	PCDH15
rna-XM_024981675.1	2.61481	0.305085	-0.277466	0.955673	Tyrosine-protein kinase (EC 2.7.10.2)	FES	Bos mutus grunniens (Wild yak) (Bos grunniens)	Membrane trafficking [04131]; Protein kinases [01001]; Axon guidance [04360]	NA	NA	NA	FES
rna-XM_002696227.5	2.45814	1.00398e-05	2.08986	0.00260029	Reverse transcriptase domain-containing protein	NA	Bos indicus x Bos taurus (Hybrid cattle)	NA	GO:0003824~catalytic activity	NA	NA	CACNG4
rna-XM_005208139.4	1.30257	0.0208269	1.38262	0.0496487	Cyclin G2	NA	Capra hircus (Goat)	FoxO signaling pathway [04068]; p53 signaling pathway [04115]	NA	NA	NA	CCNG2
rna-XM_024999536.1	1.86394	4.57531e-32	2.28526	1.40264e-11	Uncharacterized protein	JEQ12_011432	Ovis aries (Sheep)	Exosome [04147]; Transporters [02000]	NA	NA	GO:0016021~integral component of membrane	LOC112441484
rna-XM_002694048.5	1.20337	6.05767e-09	1.31479	2.63732e-05	RNA-directed DNA polymerase (EC 2.7.7.49)	NA	Bos mutus grunniens (Wild yak) (Bos grunniens)	Transcription factors [03000]; Herpes simplex virus 1 infection [05168]	NA	NA	NA	GPR157
rna-XM_005215733.4	1.12605	0.172619	1.29919	0.143887	RNA-directed DNA polymerase (EC 2.7.7.49)	NA	Bos indicus x Bos taurus (Hybrid cattle)	Signaling proteins[99995]	NA	NA	NA	ANKRD49
rna-NM_001081724.2	2.76591	3.99714e-45	3.23302	4.13561e-20	Interferon induced transmembrane protein 5	IFITM5	Bos indicus x Bos taurus (Hybrid cattle)	Exosome [04147]; Transporters [02000]	NA	GO:0001701~in utero embryonic development;GO:0030282~bone mineralization;GO:0060349~bone morphogenesis	GO:0005829~cytosol;GO:0005887~integral component of plasma membrane;GO:0043231~intracellular membrane-bounded organelle	IFITM5
rna-XM_024988592.1	1.56476	0.0555408	1.69455	0.062777	Reverse transcriptase domain-containing protein	NA	Bos indicus x Bos taurus (Hybrid cattle)	Proteoglycans [00535]	NA	NA	NA	NYX
rna-NM_183081.1	1.50104	2.07762e-10	1.37603	6.17114e-05	Toll-like receptor 9	TLR 9	Bubalus bubalis (Domestic water buffalo)	Malaria [05144]; Tuberculosis [05152]; Herpes simplex virus 1 infection [05168]; Chagas disease [05142]; Pattern recognition receptors [04054]; Measles [05162]; African trypanosomiasis [05143]; Salmonella infection [05132]; CD molecules [04090]; Toll-like receptor signaling pathway [04620]; PD-L1 expression and PD-1 checkpoint pathway in cancer [05235]	GO:0003953~NAD+ nucleosidase activity;GO:0004888~transmembrane signaling receptor activity	GO:0001817~regulation of cytokine production;GO:0002237~response to molecule of bacterial origin;GO:0002755~MyD88-dependent toll-like receptor signaling pathway;GO:0006954~inflammatory response;GO:0034162~toll-like receptor 9 signaling pathway;GO:0045087~innate immune response;GO:0050729~positive regulation of inflammatory response;GO:0051171~regulation of nitrogen compound metabolic process;GO:0…	GO:0005764~lysosome;GO:0005768~endosome;GO:0005789~endoplasmic reticulum membrane;GO:0016021~integral component of membrane;GO:0045335~phagocytic vesicle	TLR9
rna-XM_002695120.5	1.40483	0.531888	0.751847	0.781072	Carnitine palmitoyltransferase 1C	CPT1C	Bos mutus grunniens (Wild yak) (Bos grunniens)	PPAR signaling pathway [03320]; AMPK signaling pathway [04152]; Alcoholic liver disease [04936]; Glucagon signaling pathway [04922]; Adipocytokine signaling pathway [04920]; Mitochondrial biogenesis [03029]; Thermogenesis [04714]; Fatty acid degradation [00071]	NA	NA	NA	CPT1C
rna-NM_001075417.2	4.81622	4.26682e-18	5.57444	2.6085e-20	BCL2 like 15	BCL2L15	Bos mutus grunniens (Wild yak) (Bos grunniens)	NA	NA	NA	NA	BCL2L15
rna-XM_005219065.4	1.53631	1.98424e-08	1.66872	6.346e-06	Zinc finger protein 565	ZNF565	Bos indicus x Bos taurus (Hybrid cattle)	Transcription factors [03000]; Herpes simplex virus 1 infection [05168]	GO:0003677~DNA binding;GO:0046872~metal ion binding	GO:0006355~regulation of transcription, DNA-templated	NA	ZNF146
rna-XM_010818483.3	2.04346	0.0600937	2.41773	0.0286289	Reverse transcriptase domain-containing protein	NA	Bos mutus grunniens (Wild yak) (Bos grunniens)	Ubiquitin system [04121]	NA	NA	NA	TRIM38
rna-XM_015473414.2	5.67386	0.000590775	6.01138	0.000274283	C-type lectin domain family 4 member K	CD207	Bos indicus (Zebu)	CD molecules [04090]; Lectins [04091]; Pattern recognition receptors [04054]	GO:0030246~carbohydrate binding	NA	GO:0016021~integral component of membrane	CD207
rna-NM_001039957.1	2.04502	0.0116842	2.26827	0.00811653	RNA-directed DNA polymerase (EC 2.7.7.49)	NA	Bos indicus x Bos taurus (Hybrid cattle)	Rap1 signaling pathway [04015]; Hematopoietic cell lineage [04640]; CD molecules [04090]; Complement and coagulation cascades [04610]; Glycosaminoglycan binding proteins [00536]; Acute myeloid leukemia [05221]; Transcriptional misregulation in cancer [05202]; Neutrophil extracellular trap formation [04613]; Staphylococcus aureus infection [05150]; Tuberculosis [05152]; Legionellosis [05134]; Pert…	NA	NA	NA	ITGAM
rna-NM_001191148.1	1.36132	0.699779	0.65305	0.880791	Reverse transcriptase domain-containing protein	NA	Bos mutus grunniens (Wild yak) (Bos grunniens)	Sphingolipid signaling pathway [04071]; cGMP-PKG signaling pathway [04022]; G protein-coupled receptors [04030]; Neuroactive ligand-receptor interaction [04080]	NA	NA	NA	OPRD1
rna-XM_024989579.1	2.26205	0.00328067	2.01541	0.0247706	DMRT like family A2	DMRTA2	Bos indicus x Bos taurus (Hybrid cattle)	Transcription factors [03000]	GO:0042802~identical protein binding;GO:0046872~metal ion binding	GO:0002052~positive regulation of neuroblast proliferation;GO:0006355~regulation of transcription, DNA-templated;GO:0021796~cerebral cortex regionalization;GO:0035914~skeletal muscle cell differentiation;GO:0048665~neuron fate specification;GO:0071542~dopaminergic neuron differentiation	GO:0005634~nucleus	DMRTA2
rna-NM_001192756.2	1.5082	3.96053e-10	1.33966	0.000269234	RNA-directed DNA polymerase (EC 2.7.7.49)	NA	Bos indicus x Bos taurus (Hybrid cattle)	NA	NA	NA	NA	ABCC3
rna-NM_001192049.1	1.71987	0.292312	0.856209	0.696024	T-box brain protein 1	M91_05753	Bos mutus (wild yak)	Transcription factors [03000]	GO:0003677~DNA binding;GO:0003700~sequence-specific DNA binding transcription factor activity	NA	GO:0005634~nucleus	TBR1
rna-NM_001205724.2	2.53701	0.0189041	3.01407	0.00440289	RNA-directed DNA polymerase (EC 2.7.7.49)	M91_08335	Bos mutus (wild yak)	Taste transduction [04742]; G protein-coupled receptors [04030]	GO:0003824~catalytic activity	NA	NA	DNASE1L3
rna-XM_024981974.1	1.9702	2.46232e-08	2.18256	4.58514e-07	Uncharacterized protein	LOC781494	Bos taurus (Bovine)	NA	NA	NA	GO:0005886~plasma membrane;GO:0005911~cell-cell junction;GO:0016021~integral component of membrane	LOC781494
rna-NM_001081535.1	1.79716	0.551726	0.661569	0.879476	Reverse transcriptase domain-containing protein	NA	Bos mutus grunniens (Wild yak) (Bos grunniens)	Purine metabolism [00230]	NA	NA	NA	ENPP4
rna-XM_024996676.1	1.47641	0.23734	0.797794	0.606473	RNA-directed DNA polymerase (EC 2.7.7.49)	M91_04365	Bos mutus (wild yak)	Alcoholic liver disease [04936]; Valine, leucine and isoleucine degradation [00280]; PPAR signaling pathway [03320]; Fatty acid degradation [00071]	GO:0003824~catalytic activity	NA	NA	ADGB
rna-XM_024986340.1	1.47027	5.18821e-08	1.68738	2.73539e-06	RNA-directed DNA polymerase (EC 2.7.7.49)	NA	Bos indicus x Bos taurus (Hybrid cattle)	NA	NA	NA	NA	LOC112444593
rna-NM_001046329.1	2.92244	0.03493	1.88657	0.30187	Thyroid hormone receptor alpha	NA	Capra hircus (Goat)	Nuclear receptors [03310]; Transcription factors [03000]; Thyroid hormone signaling pathway [04919]; Neuroactive ligand-receptor interaction [04080]	NA	NA	NA	THRA
rna-NM_001075888.2	1.62183	0.293727	0.365304	0.86269	RNA-directed DNA polymerase (EC 2.7.7.49)	NA	Bos indicus x Bos taurus (Hybrid cattle)	Transcription factors [03000]; Herpes simplex virus 1 infection [05168]	NA	NA	NA	CYP3A5
rna-XM_024981150.1	1.18436	0.0255184	1.13117	0.0775315	Reverse transcriptase domain-containing protein	NA	Bos mutus grunniens (Wild yak) (Bos grunniens)	Neuroactive ligand-receptor interaction [04080]	NA	NA	NA	TAC4
rna-XM_024980840.1	1.02551	0.0314643	1.06326	0.0553912	putative ADP-ribosylation factor-like protein 5C isoform X2	ARL5C	Ovis aries (Sheep)	GTP-binding proteins [04031]	GO:0003924~GTPase activity;GO:0005525~GTP binding	NA	NA	ARL5C
rna-NM_001024493.1	1.33757	1.61971e-27	1.32021	1.06252e-06	Transient receptor potential cation channel subfamily V member 2	TRPV2	Bos mutus grunniens (Wild yak) (Bos grunniens)	NOD-like receptor signaling pathway [04621]; Ion channels [04040]; Inflammatory mediator regulation of TRP channels [04750]	NA	NA	NA	TRPV2
rna-XM_025001264.1	1.31756	0.00317642	1.07536	0.0508075	RNA-directed DNA polymerase (EC 2.7.7.49)	NA	Bos indicus x Bos taurus (Hybrid cattle)	Transcription factors [03000]; Herpes simplex virus 1 infection [05168]	NA	NA	NA	L3MBTL1
rna-XM_002688519.6	1.03331	0.057652	0.25758	0.72547	RNA-directed DNA polymerase (EC 2.7.7.49)	NA	Bos indicus x Bos taurus (Hybrid cattle)	NA	NA	NA	NA	MAU2
rna-NM_001037445.1	1.46827	3.2147e-08	1.16649	0.00203576	D site-binding protein	DBP	Bison bison bison	Transcription factors [03000]	GO:0000977~RNA polymerase II regulatory region sequence-specific DNA binding;GO:0003700~sequence-specific DNA binding transcription factor activity	GO:0006357~regulation of transcription from RNA polymerase II promoter;GO:0007623~circadian rhythm	GO:0005634~nucleus	DBP
rna-NM_001166486.1	1.15342	0.0113159	1.5366	0.00539964	RNA-directed DNA polymerase (EC 2.7.7.49)	NA	Bos mutus grunniens (Wild yak) (Bos grunniens)	HIF-1 signaling pathway [04066]; p53 signaling pathway [04115]; EGFR tyrosine kinase inhibitor resistance [01521]; Measles [05162]; Apoptosis - multiple species [04215]; Chemical carcinogenesis - receptor activation [05207]; Platinum drug resistance [01524]; Lipid and atherosclerosis [05417]; Epstein-Barr virus infection [05169]; Colorectal cancer [05210]; Protein processing in endoplasmic reticu…	NA	NA	NA	BCL2
rna-XM_024985296.1	3.71279	3.97015e-27	4.22373	2.47951e-21	RNA-directed DNA polymerase (EC 2.7.7.49)	NA	Bos indicus x Bos taurus (Hybrid cattle)	Transcription factors [03000]; Herpes simplex virus 1 infection [05168]	NA	NA	NA	ITGAX
rna-NM_001192616.1	1.09141	0.40371	-0.285803	0.874752	RNA-directed DNA polymerase (EC 2.7.7.49)	NA	Bos indicus x Bos taurus (Hybrid cattle)	G protein-coupled receptors [04030]	NA	NA	NA	GPR176
rna-XM_024984756.1	3.19839	0.00575754	3.72103	0.00102889	Syntaxin-4	STX4	Bos taurus (Bovine)	SNARE interactions in vesicular transport [04130]; Vasopressin-regulated water reabsorption [04962]; Exosome [04147]; Membrane trafficking [04131]	GO:0000149~SNARE binding;GO:0005484~SNAP receptor activity;GO:0016230~sphingomyelin phosphodiesterase activator activity	GO:0002639~positive regulation of immunoglobulin production;GO:0006886~intracellular protein transport;GO:0006887~exocytosis;GO:0006906~vesicle fusion;GO:0008284~positive regulation of cell proliferation;GO:0030335~positive regulation of cell migration;GO:0031629~synaptic vesicle fusion to presynaptic membrane;GO:0034599~cellular response to oxidative stress;GO:0035493~SNARE complex assembly;GO:0…	GO:0000322~storage vacuole;GO:0005615~extracellular space;GO:0005768~endosome;GO:0005802~trans-Golgi network;GO:0005886~plasma membrane;GO:0008021~synaptic vesicle;GO:0009986~cell surface;GO:0012505~endomembrane system;GO:0016021~integral component of membrane;GO:0016323~basolateral plasma membrane;GO:0030027~lamellipodium;GO:0031201~SNARE complex;GO:0035749~myelin sheath adaxonal region;GO:00425…	STX4
rna-XM_005202870.4	1.62381	0.30198	1.36372	0.446618	Angio-associated migratory cell protein	AAMP	Bos taurus (Bovine)	Domain-containing proteins not elsewhere classified [04990]	GO:0008201~heparin binding	GO:0001525~angiogenesis;GO:0010595~positive regulation of endothelial cell migration;GO:0014909~smooth muscle cell migration;GO:0030154~cell differentiation;GO:0045766~positive regulation of angiogenesis	GO:0005829~cytosol;GO:0005886~plasma membrane;GO:0009986~cell surface;GO:0015630~microtubule cytoskeleton;GO:0045171~intercellular bridge	AAMP
rna-NM_001076408.2	3.66683	0.0152957	3.31729	0.0544183	RNA-directed DNA polymerase (EC 2.7.7.49)	NA	Bos indicus x Bos taurus (Hybrid cattle)	Pattern recognition receptors [04054]; Lectins [04091]	GO:0003824~catalytic activity	NA	NA	CLEC12B
rna-NM_001038181.1	2.38834	8.54619e-06	2.51856	9.21727e-05	Shiftless antiviral inhibitor of ribosomal frameshifting protein homolog	SHFL	Bos taurus (Bovine)	NA	GO:0043022~ribosome binding	GO:0006449~regulation of translational termination;GO:0034340~response to type I interferon;GO:0034341~response to interferon-gamma;GO:0034342~response to type III interferon;GO:0035456~response to interferon-beta;GO:0045071~negative regulation of viral genome replication;GO:0051607~defense response to virus;GO:0075523~viral translational frameshifting;GO:2001125~negative regulation of translatio…	GO:0000932~cytoplasmic mRNA processing body;GO:0005654~nucleoplasm;GO:0005829~cytosol	C7H19orf66
rna-XM_005214975.4	2.85114	9.52709e-21	3.81021	5.72608e-17	IRF tryptophan pentad repeat domain-containing protein	LOC618409	Bos taurus (Bovine)	Transcription factors [03000]; Th17 cell differentiation [04659]	GO:0000978~RNA polymerase II core promoter proximal region sequence-specific DNA binding;GO:0000981~sequence-specific DNA binding RNA polymerase II transcription factor activity	GO:0002376~immune system process;GO:0006357~regulation of transcription from RNA polymerase II promoter	GO:0005634~nucleus;GO:0005737~cytoplasm	LOC618409
rna-NM_001206350.2	4.13843	3.38113e-07	3.05791	0.00346663	IG domain-containing protein	NA	Bos taurus (Bovine)	Herpes simplex virus 1 infection [05168]	GO:0042288~MHC class I protein binding	NA	GO:0016021~integral component of membrane	PILRA
rna-XM_002692997.5	2.12786	0.448467	0.842617	0.841573	RNA-directed DNA polymerase (EC 2.7.7.49)	M91_17975	Bos mutus (wild yak)	NA	GO:0003824~catalytic activity	NA	NA	NXPE2
rna-XM_005205500.4	1.76287	0.00730324	1.72789	0.0278523	RNA-directed DNA polymerase (EC 2.7.7.49)	NA	Bos indicus x Bos taurus (Hybrid cattle)	NA	NA	NA	NA	PLEKHA8
rna-XM_025001181.1	1.46669	1.55705e-05	1.48397	0.000480808	RNA-directed DNA polymerase (EC 2.7.7.49)	NA	Bos indicus x Bos taurus (Hybrid cattle)	G protein-coupled receptors [04030]; Neuroactive ligand-receptor interaction [04080]; Calcium signaling pathway [04020]; Staphylococcus aureus infection [05150]	NA	NA	NA	EYA3
rna-XM_025001125.1	2.15833	1.4218e-05	1.91322	0.00157102	Uncharacterized protein	JEQ12_004431	Ovis aries (Sheep)	Protein digestion and absorption [04974]; Focal adhesion [04510]; Proteoglycans [00535]; ECM-receptor interaction [04512]; Human papillomavirus infection [05165]; PI3K-Akt signaling pathway [04151]	NA	NA	NA	COL9A3
rna-NM_001190424.1	5.01867	5.92071e-05	5.83451	2.18736e-06	RNA-directed DNA polymerase (EC 2.7.7.49)	NA	Bos indicus x Bos taurus (Hybrid cattle)	NA	NA	NA	NA	WC1.3
rna-XM_005225512.4	2.05696	1.80483e-06	2.22074	8.62376e-06	PPARG related coactivator 1	PPRC1	Bos taurus (Bovine)	Mitochondrial biogenesis [03029]	GO:0003712~transcription cofactor activity;GO:0003723~RNA binding	NA	GO:0005634~nucleus	PPRC1
rna-XM_005219895.4	1.10717	0.688164	-0.32983	0.930024	Nonsense-mediated mRNA decay factor SMG8	SMG8 GDPD1	Bos taurus (Bovine)	Messenger RNA biogenesis [03019]	NA	GO:0000184~nuclear-transcribed mRNA catabolic process, nonsense-mediated decay	NA	SMG8
rna-XM_024976448.1	1.12653	0.632712	1.01977	0.696599	Protein-tyrosine-phosphatase (EC 3.1.3.48)	PTPN7	Bos taurus (Bovine)	Protein phosphatases and associated proteins [01009]; MAPK signaling pathway [04010]	GO:0004725~protein tyrosine phosphatase activity	GO:0006470~protein dephosphorylation	NA	PTPN7
rna-XM_015461048.2	2.19827	8.50934e-16	3.17375	7.74663e-22	Uncharacterized protein	NA	Bos indicus x Bos taurus (Hybrid cattle)	Glycosylphosphatidylinositol (GPI)-anchor biosynthesis [00563]	NA	NA	NA	LOC508976
rna-XM_024984173.1	1.08596	0.494382	1.18287	0.491826	Reverse transcriptase domain-containing protein	NA	Bos mutus grunniens (Wild yak) (Bos grunniens)	Transcription factors [03000]; Herpes simplex virus 1 infection [05168]	NA	NA	NA	KNCN
rna-XM_005218387.4	1.11956	0.659246	2.39217	0.26468	Vacuolar fusion protein MON1 homolog	MON1B	Bos taurus (Bovine)	Membrane trafficking [04131]	NA	GO:0006623~protein targeting to vacuole;GO:0016192~vesicle-mediated transport;GO:0019085~early viral transcription;GO:0019086~late viral transcription	GO:0035658~Mon1-Ccz1 complex	MON1B
rna-XM_005215179.1	1.10602	0.543504	0.274016	0.901077	Uncharacterized protein	GPAA1	Bos indicus x Bos taurus (Hybrid cattle)	Glycosylphosphatidylinositol (GPI)-anchor biosynthesis [00563]	NA	NA	GO:0042765~GPI-anchor transamidase complex	GPAA1
rna-XM_024977006.1	1.84203	0.568525	1.3091	0.713194	RNA-directed DNA polymerase (EC 2.7.7.49)	NA	Bos indicus x Bos taurus (Hybrid cattle)	NA	NA	NA	NA	CABP1
rna-XM_002691274.3	1.27288	2.40483e-08	1.58653	7.54045e-07	RNA-directed DNA polymerase (EC 2.7.7.49)	NA	Bos indicus x Bos taurus (Hybrid cattle)	NA	NA	NA	NA	EVA1A
rna-XM_024996867.1	2.34666	0.0511949	2.18746	0.10414	RNA-directed DNA polymerase (EC 2.7.7.49)	M91_16623	Bos mutus (wild yak)	NA	GO:0003824~catalytic activity	NA	NA	NKAIN2
rna-XM_003585820.5	1.35732	5.51848e-10	1.35269	2.72975e-05	Ig-like domain-containing protein	LOC788175	Bos taurus (Bovine)	Hematopoietic cell lineage [04640]; CD molecules [04090]; Amoebiasis [05146]; Tight junction [04530]	NA	NA	GO:0016021~integral component of membrane	LOC512286
rna-XM_005223656.4	1.36695	0.698885	1.75437	0.588988	RNA-directed DNA polymerase (EC 2.7.7.49)	NA	Bos mutus grunniens (Wild yak) (Bos grunniens)	Taste transduction [04742]; G protein-coupled receptors [04030]	NA	NA	NA	PPT2
rna-XM_005213029.4	1.68068	0.339011	1.18706	0.56978	RNA-directed DNA polymerase (EC 2.7.7.49)	NA	Bos mutus grunniens (Wild yak) (Bos grunniens)	Transcription machinery [03021]; Chromosome and associated proteins [03036]	NA	NA	NA	SUPT7L
rna-XM_002690859.6	1.09228	0.424746	0.254064	0.882755	RNA-directed DNA polymerase (EC 2.7.7.49)	NA	Bos indicus x Bos taurus (Hybrid cattle)	Ribosome biogenesis [03009]; Nucleocytoplasmic transport [03013]; Ribosome biogenesis in eukaryotes [03008]; Messenger RNA biogenesis [03019]; GTP-binding proteins [04031]; Chromosome and associated proteins [03036]; Transfer RNA biogenesis [03016]; Exosome [04147]; Human T-cell leukemia virus 1 infection [05166]; Viral life cycle - HIV-1 [03250]	GO:0003824~catalytic activity	NA	NA	MDGA2
rna-XM_024991524.1	1.13933	0.122524	1.36141	0.0834102	F-box and leucine rich repeat protein 14	FBXL14	Bos mutus grunniens (Wild yak) (Bos grunniens)	Ubiquitin system [04121]	NA	NA	NA	WNT5B
rna-XM_002699238.6	5.34374	4.67296e-103	5.68001	4.49606e-57	RNA-directed DNA polymerase (EC 2.7.7.49)	NA	Bos mutus grunniens (Wild yak) (Bos grunniens)	NA	NA	NA	NA	SLC15A3
rna-XM_025000206.1	1.79932	0.186645	1.51657	0.369134	RNA-directed DNA polymerase (EC 2.7.7.49)	M91_02398	Bos mutus (wild yak)	NA	GO:0003824~catalytic activity	NA	NA	LOC107131218
rna-XM_015473641.2	7.13041	0	7.54628	9.93299e-140	RNA-directed DNA polymerase (EC 2.7.7.49)	NA	Bos indicus x Bos taurus (Hybrid cattle)	NA	NA	NA	NA	MX2
rna-XM_024989823.1	1.06032	0.0585039	1.33086	0.0367015	Reverse transcriptase domain-containing protein	NA	Bos indicus x Bos taurus (Hybrid cattle)	NA	NA	NA	NA	LOC104971510
rna-NM_001098012.1	1.04798	8.51364e-07	1.02099	0.00279806	Carbohydrate sulfotransferase (EC 2.8.2.-)	CHST14	Bos taurus (Bovine)	Glycosaminoglycan biosynthesis - chondroitin sulfate / dermatan sulfate [00532]; Glycosyltransferases [01003]	GO:0001537~N-acetylgalactosamine 4-O-sulfotransferase activity;GO:0008146~sulfotransferase activity	GO:0016051~carbohydrate biosynthetic process;GO:0030208~dermatan sulfate biosynthetic process;GO:0050655~dermatan sulfate proteoglycan metabolic process	GO:0000139~Golgi membrane;GO:0016021~integral component of membrane	CHST14
rna-XM_005207129.4	2.15157	0.447223	2.24233	0.487665	Complement subcomponent C1r (EC 3.4.21.41)	C1R	Bos indicus x Bos taurus (Hybrid cattle)	Peptidases and inhibitors [01002]	GO:0004252~serine-type endopeptidase activity;GO:0005509~calcium ion binding	GO:0006958~complement activation, classical pathway	NA	C1R
rna-XM_024989711.1	1.11362	1.68646e-09	1.46293	1.31499e-06	ADP-ribosylarginine hydrolase	PLA1A	Bos indicus x Bos taurus (Hybrid cattle)	Enzymes with EC numbers[99980]	GO:0000287~magnesium ion binding;GO:0003875~ADP-ribosylarginine hydrolase activity	GO:0051725~protein de-ADP-ribosylation	NA	ADPRH
rna-XM_010811566.2	1.68599	0.337168	1.63275	0.393248	GDNF family receptor alpha 4	NA	Capra hircus (Goat)	Glycosylphosphatidylinositol (GPI)-anchored proteins [00537]	NA	NA	NA	GFRA4
rna-XM_024992622.1	1.44212	0.151656	1.37876	0.216108	Reverse transcriptase domain-containing protein	NA	Bos mutus grunniens (Wild yak) (Bos grunniens)	Taste transduction [04742]; G protein-coupled receptors [04030]	NA	NA	NA	LOC112446742
rna-NM_001045966.1	1.28775	0.156679	1.7305	0.0618459	RNA-directed DNA polymerase (EC 2.7.7.49)	M91_08065	Bos mutus (wild yak)	Systemic lupus erythematosus [05322]; Coronavirus disease - COVID-19 [05171]; Prion disease [05020]; Complement and coagulation cascades [04610]	GO:0003824~catalytic activity	NA	NA	C7
rna-NM_001100345.2	1.77904	0.0543563	1.53111	0.160638	RNA-directed DNA polymerase (EC 2.7.7.49)	NA	Bos indicus x Bos taurus (Hybrid cattle)	NA	NA	NA	NA	P3H2
rna-NM_001083796.1	2.96127	0.220237	3.03354	0.228248	Slit-like 2	VASN BOS_22534	Bos taurus (Bovine)	Domain-containing proteins not elsewhere classified [04990]	GO:0050431~transforming growth factor beta binding	GO:0010719~negative regulation of epithelial to mesenchymal transition;GO:0030512~negative regulation of transforming growth factor beta receptor signaling pathway;GO:0071456~cellular response to hypoxia;GO:0071461~cellular response to redox state	GO:0005739~mitochondrion;GO:0005886~plasma membrane;GO:0009986~cell surface;GO:0016021~integral component of membrane;GO:0070062~extracellular vesicular exosome	VASN
rna-NM_001192653.1	2.28774	0.0138035	1.62177	0.159519	Nuclear receptor subfamily 2 group E member 1	NR2E1	Bos indicus x Bos taurus (Hybrid cattle)	Transcription factors [03000]; Herpes simplex virus 1 infection [05168]	GO:0003700~sequence-specific DNA binding transcription factor activity;GO:0008270~zinc ion binding;GO:0043565~sequence-specific DNA binding	NA	GO:0005634~nucleus	NR2E1
rna-NM_001244229.1	2.14216	2.76652e-34	2.31499	5.97424e-16	RNA-directed DNA polymerase (EC 2.7.7.49)	NA	Bos mutus grunniens (Wild yak) (Bos grunniens)	NA	NA	NA	NA	LOC512486
rna-XM_024984466.1	2.49888	0.0117234	3.79855	2.75317e-06	RNA-directed DNA polymerase (EC 2.7.7.49)	NA	Bos indicus x Bos taurus (Hybrid cattle)	Transcription factors [03000]	NA	NA	NA	ONECUT2
rna-XM_002689202.5	1.54288	0.0430179	0.814183	0.408561	TIFA inhibitor	TIFAB	Bos taurus (Bovine)	Signaling proteins[99995]	NA	GO:0007249~I-kappaB kinase/NF-kappaB signaling;GO:0007356~thorax and anterior abdomen determination;GO:0021559~trigeminal nerve development;GO:0021650~vestibulocochlear nerve formation;GO:0030432~peristalsis;GO:0031223~auditory behavior;GO:0035112~genitalia morphogenesis;GO:0048634~regulation of muscle organ development;GO:0050885~neuromuscular process controlling balance;GO:0071626~mastication;G…	NA	TIFAB
rna-NM_001075507.1	1.88304	2.92379e-11	1.86445	5.62078e-07	Reverse transcriptase domain-containing protein	NA	Bos mutus grunniens (Wild yak) (Bos grunniens)	Coronavirus disease - COVID-19 [05171]; Ribosome [03010]; Ribosome [03011]	NA	NA	NA	CHPT1
rna-XM_005223260.4	1.06487	0.169972	1.39964	0.0843903	U1 small nuclear ribonucleoprotein C (U1 snRNP C) (U1-C) (U1C)	SNRPC	Bos indicus x Bos taurus (Hybrid cattle)	Spliceosome [03041]; Spliceosome [03040]	GO:0003729~mRNA binding;GO:0008270~zinc ion binding;GO:0030619~U1 snRNA binding	GO:0000387~spliceosomal snRNP assembly;GO:0000395~mRNA 5'-splice site recognition	GO:0000243~commitment complex;GO:0005654~nucleoplasm;GO:0005685~U1 snRNP;GO:0071004~U2-type prespliceosome	SNRPC
rna-NM_001035388.1	1.87049	5.39808e-47	1.90495	2.79799e-12	Uncharacterized protein	NA	Capra hircus (Goat)	NA	NA	NA	NA	TMEM86A
rna-NM_001078142.1	1.70793	6.57024e-36	2.0117	2.06796e-10	Interferon induced transmembrane protein 1 (9-27)	IFITM1	Bos taurus (Bovine)	Transporters [02000]; CD molecules [04090]; B cell receptor signaling pathway [04662]; Exosome [04147]	NA	GO:0034341~response to interferon-gamma;GO:0035455~response to interferon-alpha;GO:0035456~response to interferon-beta;GO:0045071~negative regulation of viral genome replication;GO:0046597~negative regulation of viral entry into host cell;GO:0051607~defense response to virus;GO:0060337~type I interferon signaling pathway	GO:0005886~plasma membrane;GO:0016021~integral component of membrane	IFITM1
rna-NM_001075812.2	2.69937	0.142189	3.10845	0.0850692	Short chain dehydrogenase/reductase family 39U member 1	SDR39U1	Capra hircus (Goat)	Function unknown[99997]	GO:0003824~catalytic activity	NA	NA	SDR39U1
rna-XM_015474793.2	2.8306	0.260602	2.12414	0.485703	Trophoblast glycoprotein like	TPBGL	Bos indicus x Bos taurus (Hybrid cattle)	NA	NA	NA	GO:0016021~integral component of membrane	TPBGL
rna-XM_002707812.6	1.11497	0.641884	0.364899	0.899954	Uncharacterized protein	NA	Bos mutus grunniens (Wild yak) (Bos grunniens)	Chromosome and associated proteins [03036]	NA	NA	NA	LOC782609
rna-XM_005225119.4	1.05448	0.00975685	1.24012	0.0121337	RNA-directed DNA polymerase (EC 2.7.7.49)	NA	Bos indicus x Bos taurus (Hybrid cattle)	Transcription factors [03000]	NA	NA	NA	ZNF394
rna-XM_024990878.1	1.5693	0.407639	2.05381	0.243807	Uncharacterized protein	NA	Bos mutus grunniens (Wild yak) (Bos grunniens)	Retrograde endocannabinoid signaling [04723]	NA	NA	NA	NAPEPLD
rna-XM_002696039.5	1.36132	0.699779	1.97278	0.561401	N-acetylglutamate synthase, mitochondrial	E5288_WYG007678 M91_07972	Bos mutus (wild yak)	Arginine biosynthesis [00220]	GO:0004042~acetyl-CoA:L-glutamate N-acetyltransferase activity	GO:0006526~arginine biosynthetic process;GO:0006536~glutamate metabolic process	GO:0005739~mitochondrion	NAGS
rna-XM_005211689.4	1.2269	0.522249	0.938094	0.669333	C2 domain-containing protein	C2CD4B	Bos indicus x Bos taurus (Hybrid cattle)	NA	NA	NA	NA	C2CD4B
rna-XM_024986353.1	1.36316	0.516886	2.9087	0.05721	Uncharacterized protein	NA	Bos mutus grunniens (Wild yak) (Bos grunniens)	NA	NA	NA	NA	LOC100848319
rna-NM_001099007.1	2.59352	0.321605	3.08976	0.213381	matrix metalloproteinase-27	MMP27	Bos indicus (Zebu)	Peptidases and inhibitors [01002]	GO:0004222~metalloendopeptidase activity;GO:0008270~zinc ion binding	NA	GO:0031012~extracellular matrix	MMP27
rna-XM_024991736.1	1.05799	1.76304e-16	0.988086	0.000370877	Cytohesin 4	CYTH4	Bos taurus (Bovine)	Salmonella infection [05132]; Membrane trafficking [04131]; Endocytosis [04144]; Phospholipase D signaling pathway [04072]	GO:0005085~guanyl-nucleotide exchange factor activity	GO:0032012~regulation of ARF protein signal transduction	NA	CYTH4
rna-XM_024983351.1	1.05885	0.452636	0.29857	0.867263	Zinc finger protein 619	ZNF619	Bos indicus x Bos taurus (Hybrid cattle)	Transcription factors [03000]; Herpes simplex virus 1 infection [05168]	NA	NA	NA	LOC786139
rna-XM_005212876.4	2.23516	6.96841e-08	2.3931	8.99121e-07	RNA-directed DNA polymerase (EC 2.7.7.49)	NA	Bos indicus x Bos taurus (Hybrid cattle)	NA	GO:0003824~catalytic activity	NA	NA	C11H2orf42
rna-NM_174674.2	1.22966	2.35999e-12	1.4052	3.19514e-06	tumor necrosis factor receptor superfamily member 1A	TNFRSF1A	Bison bison bison	mTOR signaling pathway [04150]; Human papillomavirus infection [05165]; Human T-cell leukemia virus 1 infection [05166]; Cytokine-cytokine receptor interaction [04060]; Amyotrophic lateral sclerosis [05014]; Apoptosis [04210]; Human cytomegalovirus infection [05163]; Sphingolipid signaling pathway [04071]; Tuberculosis [05152]; CD molecules [04090]; Osteoclast differentiation [04380]; Lipid and a…	GO:0005031~tumor necrosis factor-activated receptor activity	GO:0006693~prostaglandin metabolic process;GO:0006954~inflammatory response	GO:0016021~integral component of membrane	TNFRSF1A
rna-NM_001102499.1	1.41381	0.34662	0.226304	0.907206	RNA-directed DNA polymerase (EC 2.7.7.49)	NA	Bos indicus x Bos taurus (Hybrid cattle)	NA	NA	NA	NA	SCARA5
rna-NM_001083442.1	1.10025	0.414693	0.675927	0.668401	Choline transporter-like protein	NA	Capra hircus (Goat)	Transporters [02000]; Choline metabolism in cancer [05231]; Exosome [04147]	NA	NA	NA	SLC44A4
rna-XM_010802923.3	2.12786	0.448467	2.02019	0.516322	ASH1 like histone lysine methyltransferase	ASH1L	Bos indicus x Bos taurus (Hybrid cattle)	Chromosome and associated proteins [03036]; Lysine degradation [00310]	GO:0003677~DNA binding;GO:0003682~chromatin binding;GO:0042800~histone methyltransferase activity (H3-K4 specific);GO:0046872~metal ion binding;GO:0046974~histone methyltransferase activity (H3-K9 specific);GO:0046975~histone methyltransferase activity (H3-K36 specific)	GO:0001501~skeletal system development;GO:0002674~negative regulation of acute inflammatory response;GO:0006325~chromatin organization;GO:0007338~single fertilization;GO:0009791~post-embryonic development;GO:0030317~sperm motility;GO:0043124~negative regulation of I-kappaB kinase/NF-kappaB signaling;GO:0043409~negative regulation of MAPK cascade;GO:0045944~positive regulation of transcription fro…	GO:0005654~nucleoplasm;GO:0005794~Golgi apparatus	ASH1L
rna-XM_024980909.1	1.14738	0.116144	1.27587	0.121018	Upstream binding transcription factor	UBTF	Bos mutus grunniens (Wild yak) (Bos grunniens)	Transcription factors [03000]; Transcription machinery [03021]	NA	NA	NA	UBTF
rna-XM_010801566.2	1.04942	0.0712408	1.09549	0.0909356	RNA-directed DNA polymerase (EC 2.7.7.49)	NA	Bos indicus x Bos taurus (Hybrid cattle)	NA	NA	NA	NA	LOC100847999
rna-XM_024983693.1	2.37252	0.382777	0.65305	0.880791	Tripartite motif containing 15	TRIM15	Bos taurus (Bovine)	Ubiquitin system [04121]	GO:0008270~zinc ion binding	NA	NA	TRIM15
rna-XM_024998495.1	1.2319	0.0025989	1.132	0.0290007	Uncharacterized protein	NA	Bos indicus x Bos taurus (Hybrid cattle)	Tryptophan metabolism [00380]	GO:0000334~3-hydroxyanthranilate 3,4-dioxygenase activity;GO:0005506~iron ion binding	GO:0019363~pyridine nucleotide biosynthetic process	NA	HAAO
rna-NM_001100299.1	1.18114	0.0720593	1.19125	0.111517	RNA-directed DNA polymerase (EC 2.7.7.49)	NA	Bos indicus x Bos taurus (Hybrid cattle)	Transcription factors [03000]; Herpes simplex virus 1 infection [05168]	GO:0003824~catalytic activity	NA	NA	CRISPLD2
rna-XM_010803243.2	2.82153	0.10311	2.12812	0.319537	TAFA chemokine like family member 3	TAFA3	Bos taurus (Bovine)	Signaling proteins[99995]	GO:0048018~receptor agonist activity	GO:0014016~neuroblast differentiation;GO:1902692~regulation of neuroblast proliferation;GO:1903979~negative regulation of microglial cell activation;GO:1903980~positive regulation of microglial cell activation	GO:0005615~extracellular space	FAM19A3
rna-NM_001192482.2	1.03874	0.0999735	1.07038	0.137057	RNA-directed DNA polymerase (EC 2.7.7.49)	NA	Bos indicus x Bos taurus (Hybrid cattle)	Hippo signaling pathway [04390]	NA	NA	NA	CRB1
rna-XM_002689039.1	2.23867	0.0219356	2.37642	0.0227267	olfactory receptor 7A17-like	LOC109560998	Bos indicus (Zebu)	Olfactory transduction [04740]; G protein-coupled receptors [04030]	GO:0004930~G-protein coupled receptor activity;GO:0004984~olfactory receptor activity	NA	GO:0016021~integral component of membrane	LOC788638
rna-XM_024998163.1	1.61403	0.0563286	1.26758	0.212622	RNA-directed DNA polymerase (EC 2.7.7.49)	NA	Bos mutus grunniens (Wild yak) (Bos grunniens)	Ion channels [04040]	NA	NA	NA	KCNK13
rna-NM_001075201.1	3.61008	0.0907192	2.91368	0.256505	Protein kinase cAMP-dependent type I regulatory subunit beta	PRKAR1B	Bos taurus (Bovine)	Taste transduction [04742]; G protein-coupled receptors [04030]	GO:0004862~cAMP-dependent protein kinase inhibitor activity;GO:0030552~cAMP binding;GO:0034236~protein kinase A catalytic subunit binding	GO:0007611~learning or memory;GO:0050804~regulation of synaptic transmission;GO:2000480~negative regulation of cAMP-dependent protein kinase activity	GO:0005737~cytoplasm;GO:0005771~multivesicular body;GO:0005886~plasma membrane;GO:0005952~cAMP-dependent protein kinase complex	PRKAR1B
rna-XM_005223904.4	2.15157	0.447223	2.82618	0.328478	Serine/threonine-protein kinase RIO1 (EC 2.7.11.1)	RIOK1	Bos indicus x Bos taurus (Hybrid cattle)	Ribosome biogenesis in eukaryotes [03008]; Ribosome biogenesis [03009]; Protein kinases [01001]	GO:0004674~protein serine/threonine kinase activity;GO:0004712~protein serine/threonine/tyrosine kinase activity;GO:0005524~ATP binding;GO:0016787~hydrolase activity;GO:0046872~metal ion binding	GO:0042254~ribosome biogenesis	GO:0005737~cytoplasm	RIOK1
rna-XM_005213139.4	1.37582	0.549559	0.659756	0.825836	RNA-directed DNA polymerase (EC 2.7.7.49)	NA	Bos mutus grunniens (Wild yak) (Bos grunniens)	NA	NA	NA	NA	RABEPK
rna-NM_001193115.1	1.42111	0.683776	-0.182858	0.970626	RNA-directed DNA polymerase (EC 2.7.7.49)	NA	Bos indicus x Bos taurus (Hybrid cattle)	NA	NA	NA	NA	RAB6A
rna-XM_024991158.1	3.27369	0.146485	3.50675	0.131923	Reverse transcriptase domain-containing protein	NA	Bos indicus x Bos taurus (Hybrid cattle)	NA	NA	NA	NA	LOC101903427
rna-NM_001206290.1	1.18183	0.364186	0.993755	0.498128	RNA-binding protein MEX3A	MEX3A	Bos indicus (Zebu)	Messenger RNA biogenesis [03019]; Ubiquitin system [04121]	GO:0003723~RNA binding;GO:0046872~metal ion binding	NA	NA	MEX3A
rna-XM_002689540.5	3.7394	1.84335e-05	4.30801	4.96935e-07	Interferon 1DA5	LOC784525 IF1DA5	Bos taurus (Bovine)	Cytosolic DNA-sensing pathway [04623]; Tuberculosis [05152]; Necroptosis [04217]; Human cytomegalovirus infection [05163]; Cytokine-cytokine receptor interaction [04060]; Kaposi sarcoma-associated herpesvirus infection [05167]; Human papillomavirus infection [05165]; PI3K-Akt signaling pathway [04151]; Coronavirus disease - COVID-19 [05171]; Osteoclast differentiation [04380]; RIG-I-like receptor…	GO:0005125~cytokine activity;GO:0005132~type I interferon receptor binding	GO:0002250~adaptive immune response;GO:0002286~T cell activation involved in immune response;GO:0002323~natural killer cell activation involved in immune response;GO:0006959~humoral immune response;GO:0019221~cytokine-mediated signaling pathway;GO:0030183~B cell differentiation;GO:0033141~positive regulation of peptidyl-serine phosphorylation of STAT protein;GO:0042100~B cell proliferation;GO:004…	GO:0005615~extracellular space	LOC784525
rna-XM_002687752.5	1.1404	0.507392	0.710485	0.726241	RNA-directed DNA polymerase (EC 2.7.7.49)	NA	Bos indicus x Bos taurus (Hybrid cattle)	NA	GO:0003824~catalytic activity	NA	NA	PDE3A
rna-XM_024983980.1	1.13132	0.650378	1.13427	0.678859	Tau tubulin kinase 1	TTBK1	Bos taurus (Bovine)	Protein kinases [01001]	GO:0004672~protein kinase activity;GO:0005524~ATP binding	NA	NA	TTBK1
rna-XM_005208421.4	1.17714	0.000399664	0.887743	0.0420252	LRRC25 protein (Leucine-rich repeat-containing protein 25)	LRRC25	Bos taurus (Bovine)	NA	NA	NA	GO:0005783~endoplasmic reticulum;GO:0005829~cytosol;GO:0015630~microtubule cytoskeleton;GO:0016021~integral component of membrane	LRRC25
rna-XM_015458184.2	3.50488	0.106149	2.75414	0.298635	Zinc finger protein 226	ZNF226	Bos taurus (Bovine)	Transcription factors [03000]; Herpes simplex virus 1 infection [05168]	GO:0000978~RNA polymerase II core promoter proximal region sequence-specific DNA binding;GO:0000981~sequence-specific DNA binding RNA polymerase II transcription factor activity	GO:0006355~regulation of transcription, DNA-templated	NA	ZNF226
rna-NM_001077835.1	2.02209	3.27115e-56	2.19652	1.26643e-15	Cathepsin Z	CTSZ	Bos mutus grunniens (Wild yak) (Bos grunniens)	Lysosome [04142]; Apoptosis [04210]; Peptidases and inhibitors [01002]	NA	NA	NA	CTSZ
rna-NM_001024523.1	2.08935	2.82162e-15	2.27028	3.02374e-08	Guanine nucleotide-binding protein subunit gamma	GNG11	Bos mutus grunniens (Wild yak) (Bos grunniens)	GTP-binding proteins [04031]; Apelin signaling pathway [04371]; Ras signaling pathway [04014]; Retrograde endocannabinoid signaling [04723]; PI3K-Akt signaling pathway [04151]; Kaposi sarcoma-associated herpesvirus infection [05167]; Chemokine signaling pathway [04062]; Pathways in cancer [05200]; Serotonergic synapse [04726]; Dopaminergic synapse [04728]; Human cytomegalovirus infection [05163];…	NA	NA	NA	GNG11
rna-XM_024975644.1	1.064	1.03107e-07	1.33473	2.66257e-05	Reverse transcriptase domain-containing protein	NA	Bos mutus grunniens (Wild yak) (Bos grunniens)	NA	NA	NA	NA	PLEKHM3
rna-XM_002696940.5	3.43996	7.38795e-70	3.8448	5.85895e-32	UvrD-like helicase ATP-binding domain-containing protein	TRANK1	Bos indicus x Bos taurus (Hybrid cattle)	NA	GO:0005524~ATP binding	NA	NA	TRANK1
rna-NM_001242583.1	1.63007	0.451107	2.57581	0.206301	Reverse transcriptase domain-containing protein	NA	Bos indicus x Bos taurus (Hybrid cattle)	Ion channels [04040]; Pancreatic secretion [04972]; Renin secretion [04924]	GO:0003824~catalytic activity	NA	NA	LOC784768
rna-XM_010820242.3	3.22149	7.8682e-05	3.47354	7.05157e-05	Toll-like receptor 3	NA	Bos indicus (Zebu)	CD molecules [04090]; Toll-like receptor signaling pathway [04620]; Hepatitis B [05161]; Coronavirus disease - COVID-19 [05171]; Kaposi sarcoma-associated herpesvirus infection [05167]; Human papillomavirus infection [05165]; Hepatitis C [05160]; Necroptosis [04217]; Influenza A [05164]; Herpes simplex virus 1 infection [05168]; Pattern recognition receptors [04054]	GO:0003725~double-stranded RNA binding;GO:0003953~NAD+ nucleosidase activity;GO:0004888~transmembrane signaling receptor activity	GO:0002756~MyD88-independent toll-like receptor signaling pathway;GO:0006954~inflammatory response;GO:0032722~positive regulation of chemokine production;GO:0034138~toll-like receptor 3 signaling pathway;GO:0043330~response to exogenous dsRNA;GO:0045087~innate immune response;GO:0050729~positive regulation of inflammatory response;GO:0051607~defense response to virus	GO:0016021~integral component of membrane	TLR3
rna-NM_001206040.2	1.00757	0.673004	0.549077	0.830426	RNA-directed DNA polymerase (EC 2.7.7.49)	NA	Bos indicus x Bos taurus (Hybrid cattle)	Domain-containing proteins not elsewhere classified [04990]	NA	NA	NA	IBTK
rna-NM_173896.2	1.38729	0.670207	2.54832	0.356299	Endo/exonuclease/phosphatase domain-containing protein	NA	Bos indicus x Bos taurus (Hybrid cattle)	NA	GO:0003824~catalytic activity	NA	NA	BTC
rna-XM_002699100.5	1.57922	1.1748e-33	1.52354	2.11024e-08	Endo/exonuclease/phosphatase domain-containing protein	NA	Bos indicus x Bos taurus (Hybrid cattle)	NA	GO:0003824~catalytic activity	NA	NA	VWA5A
rna-XM_002687880.4	1.84203	0.568525	-0.173555	0.972192	Fibroblast growth factor 23	FGF23	Bos taurus (Bovine)	Melanoma [05218]; Parathyroid hormone synthesis, secretion and action [04928]; Pathways in cancer [05200]; Calcium signaling pathway [04020]; Gastric cancer [05226]; PI3K-Akt signaling pathway [04151]; Cytokines and growth factors [04052]; Glycosaminoglycan binding proteins [00536]; Ras signaling pathway [04014]; Regulation of actin cytoskeleton [04810]; MAPK signaling pathway [04010]; Breast can…	GO:0005104~fibroblast growth factor receptor binding;GO:0005105~type 1 fibroblast growth factor receptor binding;GO:0008083~growth factor activity	GO:0001934~positive regulation of protein phosphorylation;GO:0008284~positive regulation of cell proliferation;GO:0008543~fibroblast growth factor receptor signaling pathway;GO:0009887~organ morphogenesis;GO:0010628~positive regulation of gene expression;GO:0010966~regulation of phosphate transport;GO:0010980~positive regulation of vitamin D 24-hydroxylase activity;GO:0030154~cell differentiation…	GO:0005615~extracellular space;GO:0005737~cytoplasm	FGF23
rna-XM_024981295.1	1.55863	0.16682	1.40078	0.28327	RNA-directed DNA polymerase (EC 2.7.7.49)	NA	Bos indicus x Bos taurus (Hybrid cattle)	Hematopoietic cell lineage [04640]; CD molecules [04090]; JAK-STAT signaling pathway [04630]; Cytokine receptors [04050]; FoxO signaling pathway [04068]; Cytokine-cytokine receptor interaction [04060]; PI3K-Akt signaling pathway [04151]; Primary immunodeficiency [05340]; Pathways in cancer [05200]	NA	NA	NA	IL7R
rna-XM_015472845.2	2.11697	0.197224	2.15387	0.212027	ADP-ribosylation factor-like protein 14	ARL14	Bos indicus (Zebu)	GTP-binding proteins [04031]	GO:0003924~GTPase activity;GO:0005525~GTP binding	NA	NA	ARL14
rna-XM_010817872.2	1.49366	7.34154e-07	1.5567	8.29467e-05	Poly [ADP-ribose] polymerase (PARP) (EC 2.4.2.-)	PARP3	Bison bison bison	DNA repair and recombination proteins [03400]; DNA replication proteins [03032]; Base excision repair [03410]; Apoptosis [04210]; Chromosome and associated proteins [03036]	GO:0003950~NAD+ ADP-ribosyltransferase activity	GO:0006302~double-strand break repair;GO:0006471~protein ADP-ribosylation	GO:0005634~nucleus	PARP3
rna-XM_024991777.1	1.55742	0.391973	1.64907	0.389364	Endo/exonuclease/phosphatase domain-containing protein	NA	Bos mutus grunniens (Wild yak) (Bos grunniens)	NA	NA	NA	NA	KCNMB4
rna-XM_015473767.2	3.39653	6.19506e-05	3.90713	4.37961e-06	ADP ribosylation factor like GTPase 11	ARL11	Bos indicus x Bos taurus (Hybrid cattle)	GTP-binding proteins [04031]	GO:0003924~GTPase activity;GO:0005525~GTP binding	NA	NA	ARL11
rna-XM_025000351.1	1.01877	0.0947182	1.79298	0.00351187	Reverse transcriptase domain-containing protein	NA	Bos indicus x Bos taurus (Hybrid cattle)	Transcription factors [03000]; Herpes simplex virus 1 infection [05168]	NA	NA	NA	PFKFB3
rna-XM_024977900.1	1.2155	0.558439	0.849629	0.74987	Vesicle transport protein (Fragment)	M91_02667	Bos mutus (wild yak)	NA	NA	GO:0015031~protein transport;GO:0016192~vesicle-mediated transport	GO:0000139~Golgi membrane;GO:0016021~integral component of membrane	LOC100140839
rna-NM_001081659.1	2.11144	0.458352	2.86639	0.273394	LOW QUALITY PROTEIN: 2'-5'-oligoadenylate synthase-like protein	OASL	Bos indicus (Zebu)	Human papillomavirus infection [05165]	GO:0001730~2'-5'-oligoadenylate synthetase activity;GO:0003725~double-stranded RNA binding	GO:0045087~innate immune response;GO:0051607~defense response to virus	NA	OASL
rna-NM_001081727.1	1.62123	0.0127036	2.24958	0.00075029	RNA-directed DNA polymerase (EC 2.7.7.49)	NA	Bos indicus x Bos taurus (Hybrid cattle)	NA	GO:0003824~catalytic activity	NA	NA	CLIC2
rna-XM_015475096.2	1.38212	0.671072	-0.182858	0.970626	Uncharacterized protein	NA	Bos indicus x Bos taurus (Hybrid cattle)	NA	NA	NA	GO:0016021~integral component of membrane	LOC512617
rna-XM_002691489.5	7.26247	2.23968e-62	7.94654	1.34401e-57	Cytidine/uridine monophosphate kinase 2	CMPK2	Bos taurus (Bovine)	Pyrimidine metabolism [00240]	GO:0004127~cytidylate kinase activity;GO:0004550~nucleoside diphosphate kinase activity;GO:0004798~thymidylate kinase activity;GO:0009041~uridylate kinase activity;GO:0033862~UMP kinase activity	GO:0006227~dUDP biosynthetic process;GO:0006233~dTDP biosynthetic process;GO:0006235~dTTP biosynthetic process;GO:0071222~cellular response to lipopolysaccharide	GO:0005654~nucleoplasm;GO:0005737~cytoplasm;GO:0005739~mitochondrion;GO:0016021~integral component of membrane	CMPK2
rna-XM_015475460.2	1.71453	0.030546	1.73392	0.0571729	Transmembrane protein 119	TMEM119	Bos taurus (Bovine)	NA	NA	GO:0001649~osteoblast differentiation;GO:0001934~positive regulation of protein phosphorylation;GO:0001958~endochondral ossification;GO:0010628~positive regulation of gene expression;GO:0010832~negative regulation of myotube differentiation;GO:0030501~positive regulation of bone mineralization;GO:0033690~positive regulation of osteoblast proliferation;GO:0045669~positive regulation of osteoblast …	GO:0005783~endoplasmic reticulum;GO:0005886~plasma membrane;GO:0016021~integral component of membrane	TMEM119
rna-NM_001075771.2	2.11925	1.53598e-34	2.70924	1.15611e-18	RNA-directed DNA polymerase (EC 2.7.7.49)	NA	Bos indicus x Bos taurus (Hybrid cattle)	NA	GO:0003824~catalytic activity	NA	NA	PARM1
rna-XM_024975626.1	2.39275	0.367886	1.36183	0.698553	Uncharacterized protein	NA	Bos mutus grunniens (Wild yak) (Bos grunniens)	Chromosome and associated proteins [03036]	NA	NA	NA	LOC524768
rna-XM_024988418.1	2.98022	0.0011258	4.12067	6.07796e-07	RNA-directed DNA polymerase (EC 2.7.7.49)	NA	Bos indicus x Bos taurus (Hybrid cattle)	NA	NA	NA	NA	BEND2
rna-NM_001206791.1	3.99817	0.0498474	3.35436	0.156012	Reverse transcriptase domain-containing protein	NA	Bos mutus grunniens (Wild yak) (Bos grunniens)	Transcription factors [03000]; Herpes simplex virus 1 infection [05168]	NA	NA	NA	LRRCC1
rna-NM_001034798.1	2.25944	1.67864e-10	2.60302	6.47416e-10	Tripartite motif-containing protein 5-like	LOC113905598	Bos indicus x Bos taurus (Hybrid cattle)	Viral life cycle - HIV-1 [03250]; Ubiquitin system [04121]; Human immunodeficiency virus 1 infection [05170]	GO:0004842~ubiquitin-protein transferase activity;GO:0008270~zinc ion binding	GO:0006914~autophagy;GO:0045087~innate immune response;GO:0051607~defense response to virus	NA	LOC616948
rna-XM_024984653.1	3.2957	1.61772e-05	3.2124	0.000160804	Uncharacterized protein	NA	Bos indicus x Bos taurus (Hybrid cattle)	NA	GO:0003824~catalytic activity	NA	NA	ITGAL
rna-XM_003587723.5	1.44298	4.52359e-28	1.55732	2.25399e-09	Reverse transcriptase domain-containing protein	NA	Bos indicus x Bos taurus (Hybrid cattle)	Chromosome and associated proteins [03036]; Neutrophil extracellular trap formation [04613]; Alcoholism [05034]; Exosome [04147]; Viral carcinogenesis [05203]; Systemic lupus erythematosus [05322]	NA	NA	NA	LOC787269
rna-XM_010810552.3	2.6024	0.310979	2.5428	0.357029	G protein signaling modulator 1	GPSM1	Bos indicus x Bos taurus (Hybrid cattle)	Cocaine addiction [05030]	GO:0030695~GTPase regulator activity	NA	GO:0005654~nucleoplasm;GO:0005794~Golgi apparatus	GPSM1
rna-XM_024991558.1	1.07273	0.0172105	1.49786	0.00289922	RNA-directed DNA polymerase (EC 2.7.7.49)	NA	Bos indicus x Bos taurus (Hybrid cattle)	NA	NA	NA	NA	TMCC3
rna-NM_001079603.1	2.91705	7.72586e-25	3.60646	1.26897e-22	cerebellin-3	CBLN3	Bos indicus (Zebu)	Domain-containing proteins not elsewhere classified [04990]	NA	NA	NA	CBLN3
rna-XM_005205833.4	1.38016	0.308735	1.64461	0.239969	Reverse transcriptase domain-containing protein	NA	Bos indicus x Bos taurus (Hybrid cattle)	NA	NA	NA	NA	PARP12
rna-XM_025000176.1	1.02428	0.00226156	1.2916	0.00463387	RNA-directed DNA polymerase (EC 2.7.7.49)	NA	Bos indicus x Bos taurus (Hybrid cattle)	NA	NA	NA	NA	ATP11A
rna-XM_015475400.2	2.51396	0.183167	1.76884	0.455782	COMM domain-containing protein	E5288_WYG007979	Bos mutus (wild yak)	Ubiquitin system [04121]	NA	NA	NA	LOC101903064
rna-XM_024977769.1	2.00116	0.348218	0.432217	0.897428	disintegrin and metalloproteinase domain-containing protein 1a-like	LOC109565605	Bos indicus (Zebu)	Peptidases and inhibitors [01002]	GO:0004222~metalloendopeptidase activity	GO:0007229~integrin-mediated signaling pathway	GO:0016021~integral component of membrane	LOC112442049
rna-NM_001206288.2	1.2915	6.79043e-22	1.39635	1.20823e-07	Uncharacterized protein	NA	Bos mutus grunniens (Wild yak) (Bos grunniens)	NA	NA	NA	NA	SH3BP5
rna-XM_024987944.1	2.3868	0.372071	0.661569	0.879476	4-hydroxyphenylpyruvate dioxygenase like	HPDL	Bos indicus x Bos taurus (Hybrid cattle)	Enzymes with EC numbers[99980]	GO:0003868~4-hydroxyphenylpyruvate dioxygenase activity;GO:0046872~metal ion binding	GO:0009072~aromatic amino acid family metabolic process	GO:0005739~mitochondrion	HPDL
rna-XM_005219180.4	1.35439	9.48454e-10	1.17007	0.00133661	C5a anaphylatoxin chemotactic receptor 1 (C5a anaphylatoxin chemotactic receptor)	C5AR1	Bos taurus (Bovine)	G protein-coupled receptors [04030]; Staphylococcus aureus infection [05150]; Neutrophil extracellular trap formation [04613]; Neuroactive ligand-receptor interaction [04080]; Coronavirus disease - COVID-19 [05171]; Alcoholic liver disease [04936]; CD molecules [04090]; Complement and coagulation cascades [04610]	GO:0004875~complement receptor activity;GO:0004878~complement component C5a receptor activity;GO:0004930~G-protein coupled receptor activity	GO:0001774~microglial cell activation;GO:0002430~complement receptor mediated signaling pathway;GO:0006954~inflammatory response;GO:0007200~phospholipase C-activating G-protein coupled receptor signaling pathway;GO:0007204~positive regulation of cytosolic calcium ion concentration;GO:0010575~positive regulation vascular endothelial growth factor production;GO:0010759~positive regulation of macrop…	GO:0005886~plasma membrane;GO:0016021~integral component of membrane;GO:0016323~basolateral plasma membrane;GO:0031410~cytoplasmic vesicle;GO:0045177~apical part of cell	C5AR1
rna-XM_003586603.5	2.52049	0.000160429	3.03683	1.23858e-05	Fibronectin leucine rich transmembrane protein 2	FLRT2	Bos taurus (Bovine)	Domain-containing proteins not elsewhere classified [04990]	NA	NA	GO:0005615~extracellular space;GO:0016021~integral component of membrane	FLRT2
rna-NM_001076120.2	1.21256	0.243521	1.8964	0.0563158	Uncharacterized protein	E5288_WYG006313	Bos mutus (wild yak)	Chromosome and associated proteins [03036]	NA	GO:0048193~Golgi vesicle transport	GO:0005783~endoplasmic reticulum;GO:0005794~Golgi apparatus;GO:0030008~TRAPP complex	TRAPPC3
rna-NM_001205918.2	1.53997	0.394654	0.959438	0.658361	Uncharacterized protein	JEQ12_015865	Ovis aries (Sheep)	Transcription factors [03000]; Herpes simplex virus 1 infection [05168]	NA	NA	NA	ZNF398
rna-XM_002693895.6	1.62768	0.0106319	1.29345	0.086081	RNA-directed DNA polymerase (EC 2.7.7.49)	NA	Bos indicus x Bos taurus (Hybrid cattle)	NA	NA	NA	NA	FCMR
rna-XM_010805352.3	1.67525	0.188532	1.58759	0.263583	RNA-directed DNA polymerase (EC 2.7.7.49)	NA	Bos indicus x Bos taurus (Hybrid cattle)	Transcription factors [03000]; Herpes simplex virus 1 infection [05168]	NA	NA	NA	LOC510185
rna-XM_002695683.6	1.47301	0.0142871	1.11779	0.109895	Ubiquitin-like protein ATG12	ATG12	Bos indicus x Bos taurus (Hybrid cattle)	Membrane trafficking [04131]; Phagosome [04145]; Salmonella infection [05132]	NA	GO:0000045~autophagic vacuole assembly	GO:0005737~cytoplasm	RILP
rna-XM_024998481.1	1.42222	0.0259741	1.71893	0.0106249	Reverse transcriptase domain-containing protein	NA	Bos mutus grunniens (Wild yak) (Bos grunniens)	NA	NA	NA	NA	TBC1D13
rna-XM_024979001.1	1.43394	0.0963173	1.71247	0.0417601	Peptidase S1 domain-containing protein	NA	Bos mutus grunniens (Wild yak) (Bos grunniens)	Peptidases and inhibitors [01002]	NA	NA	NA	LOC112442302
rna-XM_024978973.1	2.30982	0.137579	1.68162	0.389132	RNA-directed DNA polymerase (EC 2.7.7.49)	NA	Bos indicus x Bos taurus (Hybrid cattle)	Transcription factors [03000]; Herpes simplex virus 1 infection [05168]	NA	NA	NA	LOC525286
rna-XM_005220403.3	2.96339	0.0827895	2.51957	0.197253	RNA-directed DNA polymerase (EC 2.7.7.49)	NA	Bos indicus x Bos taurus (Hybrid cattle)	NA	NA	NA	NA	NT5M
rna-NM_174464.2	1.41665	0.00074487	1.19401	0.0217165	SPARC (Osteonectin) (Secreted protein acidic and rich in cysteine)	SPARC	Bos indicus x Bos taurus (Hybrid cattle)	Exosome [04147]	GO:0005509~calcium ion binding;GO:0005518~collagen binding	NA	GO:0005604~basement membrane;GO:0005615~extracellular space;GO:0016020~membrane	SPARC
rna-XM_024998598.1	2.51684	0.181962	0.803129	0.781738	Uncharacterized protein	E5288_WYG003955	Bos mutus (wild yak)	CD molecules [04090]; Epstein-Barr virus infection [05169]; Purine metabolism [00230]; Pyrimidine metabolism [00240]	GO:0005524~ATP binding;GO:0016787~hydrolase activity	NA	GO:0016021~integral component of membrane	ENTPD8
rna-NM_001103303.2	1.89925	2.12953e-27	2.41562	3.24264e-16	Solute carrier family 46 member 3	SLC46A3	Bos mutus grunniens (Wild yak) (Bos grunniens)	Transporters [02000]	NA	NA	NA	SLC46A3
rna-XM_010816162.2	1.52448	0.0706243	1.82534	0.0366554	RNA-directed DNA polymerase (EC 2.7.7.49)	NA	Bos indicus x Bos taurus (Hybrid cattle)	NA	GO:0003824~catalytic activity	NA	NA	FBXO47
rna-XM_024997815.1	1.0743	0.486129	-1.01033	0.665092	Reverse transcriptase domain-containing protein	NA	Bos indicus x Bos taurus (Hybrid cattle)	NA	GO:0003824~catalytic activity	NA	NA	NRXN3
rna-XM_024991845.1	1.6942	0.33673	1.76918	0.343491	RNA-directed DNA polymerase (EC 2.7.7.49)	NA	Bos indicus x Bos taurus (Hybrid cattle)	Cytoskeleton proteins [04812]	NA	NA	NA	NAV3
rna-XM_024984096.1	1.24693	9.68079e-28	1.36634	7.48089e-08	Ig-like domain-containing protein	NA	Bos indicus x Bos taurus (Hybrid cattle)	Toxoplasmosis [05145]; Asthma [05310]; Epstein-Barr virus infection [05169]; Influenza A [05164]; Allograft rejection [05330]; Antigen processing and presentation [04612]; Cell adhesion molecules [04514]; Leishmaniasis [05140]; Herpes simplex virus 1 infection [05168]; Exosome [04147]; Rheumatoid arthritis [05323]; Phagosome [04145]; Systemic lupus erythematosus [05322]; Th1 and Th2 cell differen…	NA	NA	NA	BOLA-DRB3
rna-NM_001192396.2	2.93317	6.0247e-48	3.63502	1.49151e-22	E3 ubiquitin-protein ligase (EC 2.3.2.27)	DTX3L	Bos taurus (Bovine)	PATHWAY: Protein modification; protein ubiquitination. {ECO:0000256|ARBA:ARBA00004906, ECO:0000256|RuleBase:RU367105}.; Ubiquitin system [04121]; Notch signaling pathway [04330]	GO:0004857~enzyme inhibitor activity;GO:0008047~enzyme activator activity;GO:0042393~histone binding;GO:0044389~ubiquitin-like protein ligase binding;GO:0046872~metal ion binding;GO:0061630~ubiquitin protein ligase activity;GO:0097677~STAT family protein binding	GO:0002230~positive regulation of defense response to virus by host;GO:0006302~double-strand break repair;GO:0006511~ubiquitin-dependent protein catabolic process;GO:0007219~Notch signaling pathway;GO:0008333~endosome to lysosome transport;GO:0010390~histone monoubiquitination;GO:0016567~protein ubiquitination;GO:0032092~positive regulation of protein binding;GO:0033522~histone H2A ubiquitination…	GO:0005654~nucleoplasm;GO:0005764~lysosome;GO:0005769~early endosome;GO:0005829~cytosol;GO:0032991~macromolecular complex	DTX3L
rna-NM_001101262.1	1.3421	0.00367869	1.68577	0.00127089	MARVEL domain-containing protein	E5288_WYG004422	Bos mutus (wild yak)	NA	NA	NA	GO:0016021~integral component of membrane	MARVELD1
rna-XM_005218290.3	1.81464	2.20368e-14	1.97893	5.45081e-09	Uncharacterized protein	RIMBP3B	Bos taurus (Bovine)	NA	GO:0030156~benzodiazepine receptor binding	GO:0007286~spermatid development;GO:0009566~fertilization	GO:0002177~manchette;GO:0005634~nucleus	RIMBP3B
rna-XM_024989099.1	1.4015	0.665591	2.7256	0.306397	Uncharacterized protein	E5288_WYG001483 E5288_WYG021650	Bos mutus (wild yak)	NA	GO:0003677~DNA binding;GO:0008270~zinc ion binding	NA	GO:0005634~nucleus	LOC786836
rna-XM_024984745.1	1.50884	0.135743	1.19533	0.293457	RNA-directed DNA polymerase (EC 2.7.7.49)	NA	Bos taurus (Bovine)	NA	NA	NA	NA	CYP3A4
rna-XM_024979310.1	1.23221	0.000685721	0.981669	0.0368717	Uncharacterized protein	NA	Bos taurus (Bovine)	Transcription factors [03000]; Herpes simplex virus 1 infection [05168]	GO:0000978~RNA polymerase II core promoter proximal region sequence-specific DNA binding;GO:0001228~RNA polymerase II transcription regulatory region sequence-specific DNA binding transcription factor activity involved in positive regulation of transcription	GO:0006357~regulation of transcription from RNA polymerase II promoter	GO:0005634~nucleus	LOC100299712
rna-NM_174230.2	1.22476	5.5586e-06	1.05527	0.0147991	Reverse transcriptase domain-containing protein	NA	Bos indicus x Bos taurus (Hybrid cattle)	GABAergic synapse [04727]; Growth hormone synthesis, secretion and action [04935]; cGMP-PKG signaling pathway [04022]; cAMP signaling pathway [04024]; Inflammatory mediator regulation of TRP channels [04750]; Gap junction [04540]; Phospholipase D signaling pathway [04072]; Gastric acid secretion [04971]; Chemical carcinogenesis - receptor activation [05207]; Dilated cardiomyopathy [05414]; Proges…	NA	NA	NA	ADCY7
rna-XM_024975688.1	1.70503	3.41328e-20	1.48887	4.6334e-07	Matrix metallopeptidase 8	MMP8	Capra hircus (Goat)	Peptidases and inhibitors [01002]	NA	NA	NA	MMP8
rna-XM_024989858.1	2.0827	3.12102e-17	2.61096	2.65623e-15	RNA-directed DNA polymerase (EC 2.7.7.49)	NA	Bos indicus x Bos taurus (Hybrid cattle)	NA	NA	NA	NA	LOC107132327
rna-XM_024993405.1	1.26521	0.0271156	1.3697	0.0327389	RNA-directed DNA polymerase (EC 2.7.7.49)	NA	Bos mutus grunniens (Wild yak) (Bos grunniens)	DNA repair and recombination proteins [03400]; Homologous recombination [03440]	NA	NA	NA	MRPS18C
rna-NM_001075697.1	2.13538	0.445602	2.12414	0.485703	Actin-like protein 7B	ACTL7B	Bos taurus (Bovine)	NA	NA	NA	GO:0005634~nucleus;GO:0005737~cytoplasm;GO:0005869~dynactin complex	ACTL7B
rna-XM_024982508.1	1.26125	0.0158714	1.84115	0.000969719	Transmembrane protein with metallophosphoesterase domain (EC 3.1.-.-)	TMPPE	Bos taurus (Bovine)	NA	GO:0016787~hydrolase activity;GO:0046872~metal ion binding	NA	GO:0016021~integral component of membrane	GLB1
rna-XM_005206113.4	1.19216	1.40234e-08	1.29828	6.50734e-05	Uncharacterized protein	PLXNC1	Bos indicus x Bos taurus (Hybrid cattle)	CD molecules [04090]; Axon guidance [04360]	GO:0017154~semaphorin receptor activity	NA	GO:0016021~integral component of membrane	PLXNC1
rna-XM_024993635.1	1.44603	0.0243509	1.67611	0.016207	Gag-Pol polyprotein (EC 2.7.7.49) (EC 3.1.26.4)	NA	Bos indicus x Bos taurus (Hybrid cattle)	Viral fusion proteins [03210]	GO:0003676~nucleic acid binding;GO:0004190~aspartic-type endopeptidase activity;GO:0004523~RNA-DNA hybrid ribonuclease activity;GO:0016779~nucleotidyltransferase activity	GO:0006310~DNA recombination;GO:0015074~DNA integration;GO:0046718~viral entry into host cell	GO:0005634~nucleus	SLC2A9
rna-XM_024976562.1	1.06357	0.21182	1.4028	0.112907	UBC core domain-containing protein	UBE2J2	Bos indicus x Bos taurus (Hybrid cattle)	NA	NA	NA	GO:0016021~integral component of membrane	LOC112441769
rna-XM_010818685.3	1.36132	0.699779	-0.286662	0.9542	Reverse transcriptase domain-containing protein	NA	Bos indicus x Bos taurus (Hybrid cattle)	NA	NA	NA	NA	B4GALT6
rna-NM_174094.4	2.11586	0.457691	0.842617	0.841573	Inhibin alpha chain	INHA	Bos indicus (Zebu)	Cytokine-cytokine receptor interaction [04060]; Cytokines and growth factors [04052]	GO:0005179~hormone activity;GO:0008083~growth factor activity	NA	GO:0005576~extracellular region	INHA
rna-NM_001164023.1	2.81167	0.251806	2.73084	0.305752	Zinc finger and BTB domain containing 25	ZBTB25	Bos taurus (Bovine)	Ubiquitin system [04121]; Transcription factors [03000]	GO:0000978~RNA polymerase II core promoter proximal region sequence-specific DNA binding;GO:0001227~RNA polymerase II transcription regulatory region sequence-specific DNA binding transcription factor activity involved in negative regulation of transcription	GO:0006357~regulation of transcription from RNA polymerase II promoter	GO:0005654~nucleoplasm	ZBTB25
rna-XM_010807777.3	1.09341	9.58243e-10	1.32646	1.26097e-05	Alkaline ceramidase (EC 3.5.1.-)	ACER2	Bison bison bison	PATHWAY: Lipid metabolism; sphingolipid metabolism. {ECO:0000256|ARBA:ARBA00004760}.; PATHWAY: Sphingolipid metabolism. {ECO:0000256|ARBA:ARBA00004991}.; Taste transduction [04742]; G protein-coupled receptors [04030]	GO:0017040~ceramidase activity	GO:0006672~ceramide metabolic process;GO:0046512~sphingosine biosynthetic process	GO:0016021~integral component of membrane	ACER2
rna-NM_001319889.1	1.24686	6.72195e-29	1.31166	2.29131e-07	Ig-like domain-containing protein	NA	Capra hircus (Goat)	Toxoplasmosis [05145]; Asthma [05310]; Epstein-Barr virus infection [05169]; Influenza A [05164]; Allograft rejection [05330]; Antigen processing and presentation [04612]; Cell adhesion molecules [04514]; Leishmaniasis [05140]; Herpes simplex virus 1 infection [05168]; Exosome [04147]; Rheumatoid arthritis [05323]; Phagosome [04145]; Systemic lupus erythematosus [05322]; Th1 and Th2 cell differen…	NA	NA	NA	LOC100848815
rna-XM_015458647.2	1.38995	1.51391e-06	1.19532	0.00212565	RNA-directed DNA polymerase (EC 2.7.7.49)	NA	Bos indicus x Bos taurus (Hybrid cattle)	NA	NA	NA	NA	TRPV1
rna-XM_015459939.2	1.19371	0.00208353	1.31159	0.00505972	LOW QUALITY PROTEIN: zinc finger protein OZF-like	LOC109576615	Bos indicus (Zebu)	Messenger RNA biogenesis [03019]	NA	NA	NA	LOC104975673
rna-XM_024997227.1	1.26977	9.71469e-10	1.26718	0.000135665	Reverse transcriptase domain-containing protein	NA	Bos mutus grunniens (Wild yak) (Bos grunniens)	NA	NA	NA	NA	B2M
rna-XM_024983606.1	1.25387	0.00264888	1.9528	2.73787e-05	Uncharacterized protein	JEQ12_010403	Ovis aries (Sheep)	NA	NA	NA	NA	TMEM151B
rna-XM_024983939.1	1.55041	6.14783e-10	1.65554	1.10873e-06	Histone H2B	LOC101119426 LOC101122637	Ovis aries (Sheep)	Chromosome and associated proteins [03036]; Neutrophil extracellular trap formation [04613]; Alcoholism [05034]; Exosome [04147]; Viral carcinogenesis [05203]; Systemic lupus erythematosus [05322]	GO:0003677~DNA binding;GO:0046982~protein heterodimerization activity	NA	GO:0000786~nucleosome;GO:0005634~nucleus	LOC616868
rna-NM_001206014.1	1.60516	0.459745	-1.18967	0.756258	Uncharacterized protein	NA	Bos mutus grunniens (Wild yak) (Bos grunniens)	NA	NA	NA	NA	DYRK1A
rna-XM_003585891.5	4.26054	4.20116e-203	4.68054	3.68975e-69	RNA-directed DNA polymerase (EC 2.7.7.49)	NA	Bos indicus x Bos taurus (Hybrid cattle)	NA	NA	NA	NA	IFI44L
rna-XM_024978065.1	1.47496	0.106927	1.70248	0.0737438	RNA-directed DNA polymerase (EC 2.7.7.49)	NA	Bos mutus grunniens (Wild yak) (Bos grunniens)	NA	NA	NA	NA	IST1
rna-NM_001192154.1	2.67559	0.0778761	2.48258	0.173964	Reverse transcriptase domain-containing protein	NA	Bos mutus grunniens (Wild yak) (Bos grunniens)	NA	NA	NA	NA	SLC9A3
rna-XM_024985969.1	1.02402	0.0844673	0.868585	0.213408	Uncharacterized protein	NA	Bos indicus x Bos taurus (Hybrid cattle)	NA	NA	NA	NA	LOC101907255
rna-NM_001083454.1	1.05513	8.20449e-12	0.979002	0.000964061	ABI family member 3	NA	Ovis aries (Sheep)	Domain-containing proteins not elsewhere classified [04990]	GO:0042802~identical protein binding	GO:0002357~defense response to tumor cell;GO:0010593~negative regulation of lamellipodium assembly;GO:0030334~regulation of cell migration;GO:1903077~negative regulation of protein localization to plasma membrane;GO:2000774~positive regulation of cellular senescence	GO:0030027~lamellipodium;GO:0031209~SCAR complex	ABI3
rna-NM_001077077.2	1.39188	0.265375	1.63329	0.227401	Uncharacterized protein	TMCO2	Bos indicus x Bos taurus (Hybrid cattle)	NA	NA	NA	GO:0016021~integral component of membrane	TMCO2
rna-XM_002688518.5	1.05853	0.392541	-0.25023	0.881869	Testis-specific serine/threonine-protein kinase 6 (Fragment)	M91_19317	Bos mutus (wild yak)	Cilium and associated proteins [03037]; Protein kinases [01001]	GO:0004674~protein serine/threonine kinase activity;GO:0005524~ATP binding	NA	NA	TSSK6
rna-XM_015474175.2	2.62352	4.99488e-07	2.52549	4.22878e-05	Tubulin beta chain	TUBB1	Bos indicus x Bos taurus (Hybrid cattle)	Exosome [04147]; Alzheimer disease [05010]; Huntington disease [05016]; Gap junction [04540]; Amyotrophic lateral sclerosis [05014]; Prion disease [05020]; Phagosome [04145]; Salmonella infection [05132]; Parkinson disease [05012]; Pathways of neurodegeneration - multiple diseases [05022]; Chromosome and associated proteins [03036]; Cytoskeleton proteins [04812]	GO:0003924~GTPase activity;GO:0005200~structural constituent of cytoskeleton;GO:0005525~GTP binding	GO:0051225~spindle assembly	GO:0005737~cytoplasm;GO:0005874~microtubule;GO:0045171~intercellular bridge;GO:0072686~mitotic spindle	TUBB1
rna-XM_024980138.1	1.05889	0.627833	0.262704	0.928187	Uncharacterized protein	NA	Bos mutus grunniens (Wild yak) (Bos grunniens)	Coronavirus disease - COVID-19 [05171]; Ribosome [03010]; Ribosome [03011]	NA	NA	NA	AFMID
rna-XM_024988767.1	1.28472	6.37326e-12	1.06374	0.00255793	RNA-directed DNA polymerase (EC 2.7.7.49)	NA	Bos indicus x Bos taurus (Hybrid cattle)	NA	NA	NA	NA	LOC787476
rna-NM_001099166.2	1.36399	4.41961e-26	1.51969	5.7888e-09	EVI2B protein (Ecotropic viral integration site 2B)	EVI2B	Bos taurus (Bovine)	CD molecules [04090]	NA	GO:0045660~positive regulation of neutrophil differentiation;GO:2000035~regulation of stem cell division	GO:0016021~integral component of membrane	EVI2B
rna-XM_024996418.1	1.25957	0.334334	-0.0375585	0.982949	Endo/exonuclease/phosphatase domain-containing protein	NA	Bos indicus x Bos taurus (Hybrid cattle)	NA	GO:0003824~catalytic activity	NA	NA	OPRM1
rna-NM_174422.2	1.53162	0.0196505	1.37304	0.0650317	Serine/arginine repetitive matrix 4	SRRM4	Bos indicus x Bos taurus (Hybrid cattle)	NA	GO:0003729~mRNA binding;GO:0042802~identical protein binding	GO:0000381~regulation of alternative mRNA splicing, via spliceosome;GO:0006397~mRNA processing;GO:0007399~nervous system development;GO:0007605~sensory perception of sound;GO:0030154~cell differentiation	GO:0005634~nucleus	PDE6H
rna-NM_001205891.1	2.13538	0.445602	2.16064	0.509306	Reverse transcriptase domain-containing protein	NA	Bos indicus x Bos taurus (Hybrid cattle)	Ubiquitin system [04121]	GO:0003824~catalytic activity	NA	NA	ZYG11A
rna-NM_001101256.1	1.6013	0.03379	1.48877	0.0673077	Reverse transcriptase domain-containing protein	NA	Bos indicus x Bos taurus (Hybrid cattle)	NA	NA	NA	NA	LURAP1L
rna-XM_010810937.3	1.60034	2.74043e-05	1.88214	0.000132254	RNA-directed DNA polymerase (EC 2.7.7.49)	NA	Bos indicus x Bos taurus (Hybrid cattle)	NA	GO:0003824~catalytic activity	NA	NA	LOC523126
rna-XM_005226559.4	1.50317	1.2906e-08	1.64479	0.000184764	Uncharacterized protein	E5288_WYG013314	Bos mutus (wild yak)	NA	NA	NA	NA	RASSF4
rna-NM_001100362.2	1.27883	4.14009e-07	1.41635	0.000485147	Stefin-C	LOC113895718	Bos indicus x Bos taurus (Hybrid cattle)	Exosome [04147]; Peptidases and inhibitors [01002]	GO:0004869~cysteine-type endopeptidase inhibitor activity	NA	GO:0005737~cytoplasm	CSTB
rna-NM_174186.2	2.38658	0.122924	2.21458	0.204754	Gamma-synuclein	SNCG	Bos taurus (Bovine)	Taste transduction [04742]; G protein-coupled receptors [04030]	NA	NA	NA	SNCG
rna-XM_015460348.2	1.07046	0.238367	-0.113599	0.9284	RNA-directed DNA polymerase (EC 2.7.7.49)	NA	Bos indicus x Bos taurus (Hybrid cattle)	NA	NA	NA	NA	OTOA
rna-XM_024998426.1	2.69071	7.32925e-05	3.26418	4.00633e-06	photoreceptor-specific nuclear receptor-like	LOC104986307	Bison bison bison	Taste transduction [04742]; G protein-coupled receptors [04030]	GO:0003700~sequence-specific DNA binding transcription factor activity;GO:0008270~zinc ion binding;GO:0043565~sequence-specific DNA binding	NA	GO:0005634~nucleus	RXRA
rna-NM_001017940.1	2.45344	4.61214e-55	2.90812	2.07729e-24	Ubiquitin carboxyl-terminal hydrolase (EC 3.4.19.12)	USP18	Bos taurus (Bovine)	Ubiquitin system [04121]; Peptidases and inhibitors [01002]	GO:0004843~ubiquitin-specific protease activity	GO:0006511~ubiquitin-dependent protein catabolic process;GO:0016579~protein deubiquitination	NA	USP18
rna-XM_010808230.2	2.00116	0.348218	-0.155281	0.966182	Uncharacterized protein	E5288_WYG006774	Bos mutus (wild yak)	NA	NA	NA	NA	LOC104969469
rna-XM_005202573.4	1.25637	6.5594e-06	1.48342	0.000187712	RNA-directed DNA polymerase (EC 2.7.7.49)	NA	Bos indicus x Bos taurus (Hybrid cattle)	NA	NA	NA	NA	STAT1
rna-NM_001205596.1	1.96607	3.68081e-12	1.98288	3.68616e-07	Histone H2A	E5288_WYG010697	Bos mutus (wild yak)	Neutrophil extracellular trap formation [04613]; Chromosome and associated proteins [03036]; Systemic lupus erythematosus [05322]; Necroptosis [04217]; Alcoholism [05034]; Exosome [04147]	GO:0003677~DNA binding;GO:0046982~protein heterodimerization activity	NA	GO:0000786~nucleosome;GO:0005634~nucleus	HIST1H2AC
rna-XM_024998177.1	1.93851	0.252146	2.91192	0.0569854	Reverse transcriptase domain-containing protein	NA	Bos indicus x Bos taurus (Hybrid cattle)	NA	NA	NA	NA	ANKDD1B
rna-NM_001105044.1	3.71623	0.0753505	2.13042	0.484771	Phosphatidylinositol specific phospholipase C X domain containing 1	PLCXD1	Bos indicus x Bos taurus (Hybrid cattle)	NA	GO:0008081~phosphoric diester hydrolase activity	GO:0006629~lipid metabolic process	NA	PLCXD1
rna-XM_024991938.1	1.98591	0.346277	-1.19278	0.773493	Endo/exonuclease/phosphatase domain-containing protein	NA	Bos indicus x Bos taurus (Hybrid cattle)	NA	GO:0003824~catalytic activity	NA	NA	CRY1
rna-XM_024992541.1	3.12926	0.000161854	4.71887	3.07041e-08	Uncharacterized protein	LOC113892663	Bos indicus x Bos taurus (Hybrid cattle)	Signaling proteins[99995]	GO:0008289~lipid binding	GO:0006869~lipid transport;GO:0042157~lipoprotein metabolic process	GO:0005576~extracellular region;GO:0016021~integral component of membrane	LOC788334
rna-XM_005208386.4	1.65053	0.209545	1.6606	0.258411	Small integral membrane protein 15	NA	Bos indicus x Bos taurus (Hybrid cattle)	NA	NA	NA	GO:0016021~integral component of membrane	LOC100295951
rna-NM_001098895.2	1.04219	1.14917e-08	1.44999	1.38359e-05	Reverse transcriptase domain-containing protein	NA	Bos indicus x Bos taurus (Hybrid cattle)	Transcription factors [03000]; Herpes simplex virus 1 infection [05168]	NA	NA	NA	SLC25A30
rna-XM_005223883.4	1.13314	0.648827	0.833983	0.789673	RNA-directed DNA polymerase (EC 2.7.7.49)	NA	Bos indicus x Bos taurus (Hybrid cattle)	Transporters [02000]	NA	NA	NA	SLC22A23
rna-NM_001100336.1	1.0613	6.33462e-15	1.47131	2.25516e-07	Tripartite motif containing 25	TRIM25	Bos indicus x Bos taurus (Hybrid cattle)	Ubiquitin system [04121]; NF-kappa B signaling pathway [04064]; RIG-I-like receptor signaling pathway [04622]; Influenza A [05164]	GO:0003713~transcription coactivator activity;GO:0039552~RIG-I binding;GO:0046872~metal ion binding;GO:0061630~ubiquitin protein ligase activity	GO:0006513~protein monoubiquitination;GO:0019076~viral release from host cell;GO:0030433~ER-associated ubiquitin-dependent protein catabolic process;GO:0032880~regulation of protein localization;GO:0043123~positive regulation of I-kappaB kinase/NF-kappaB signaling;GO:0043627~response to estrogen;GO:0044790~negative regulation by host of viral release from host cell;GO:0045087~innate immune respon…	GO:0005829~cytosol;GO:0010494~cytoplasmic stress granule;GO:0016604~nuclear body	TRIM25
rna-NM_001206111.1	3.4646	0.0065043	3.76208	0.00341047	Homeobox A1	HOXA1	Bos indicus x Bos taurus (Hybrid cattle)	Transcription factors [03000]; Signaling pathways regulating pluripotency of stem cells [04550]	GO:0000981~sequence-specific DNA binding RNA polymerase II transcription factor activity;GO:0043565~sequence-specific DNA binding	NA	GO:0005634~nucleus	HOXA1
rna-NM_001205703.1	1.81759	0.38107	-0.165675	0.960926	Arachidonate 15-lipoxygenase type B	ALOX15B	Bos mutus grunniens (Wild yak) (Bos grunniens)	PATHWAY: Lipid metabolism. {ECO:0000256|ARBA:ARBA00005189}.; Serotonergic synapse [04726]; Arachidonic acid metabolism [00590]	NA	NA	NA	ALOX15B
rna-XM_002686712.4	1.65774	0.239935	1.52686	0.330808	Peptidyl-prolyl cis-trans isomerase (PPIase) (EC 5.2.1.8)	NA	Bos indicus x Bos taurus (Hybrid cattle)	Exosome [04147]; Necroptosis [04217]; Chaperones and folding catalysts [03110]; Viral life cycle - HIV-1 [03250]	GO:0003755~peptidyl-prolyl cis-trans isomerase activity	GO:0006457~protein folding	NA	LOC613401
rna-XM_015459490.2	2.3043	5.83458e-09	2.38522	9.47106e-07	Reverse transcriptase domain-containing protein	NA	Bos indicus x Bos taurus (Hybrid cattle)	Ion channels [04040]	NA	NA	NA	SCN11A
rna-NM_001078159.1	5.99936	0.000197459	7.85028	2.54021e-07	RNA-directed DNA polymerase (EC 2.7.7.49)	NA	Bos taurus (Bovine)	Taste transduction [04742]; G protein-coupled receptors [04030]	NA	NA	NA	LYZ
rna-XM_024978937.1	1.81984	0.000129649	2.1338	6.69945e-05	RNA-directed DNA polymerase (EC 2.7.7.49)	NA	Bos indicus x Bos taurus (Hybrid cattle)	NA	NA	NA	NA	ABCC11
rna-XM_024981927.1	1.90415	0.0124873	2.02776	0.0150881	Reverse transcriptase domain-containing protein	NA	Bos indicus x Bos taurus (Hybrid cattle)	NA	GO:0003824~catalytic activity	NA	NA	NUBPL
rna-NM_001075923.2	2.44581	0.064449	2.91185	0.0245325	RNA-directed DNA polymerase (EC 2.7.7.49)	NA	Bos indicus x Bos taurus (Hybrid cattle)	NA	NA	NA	NA	ENPP3
rna-XM_015474258.2	1.01883	0.0520307	0.707788	0.264421	Chromosome 13 C20orf202 homolog	C13H20orf202	Bos taurus (Bovine)	NA	NA	NA	NA	C13H20orf202
rna-XM_015458655.2	1.39554	0.0148385	1.53091	0.0169372	Proteasome endopeptidase complex (EC 3.4.25.1)	E5288_WYG020998	Bos mutus (wild yak)	NA	GO:0004298~threonine-type endopeptidase activity	GO:0051603~proteolysis involved in cellular protein catabolic process	GO:0005634~nucleus;GO:0005737~cytoplasm;GO:0005839~proteasome core complex;GO:0016021~integral component of membrane	GLTPD2
rna-NM_001205333.1	1.24253	0.556862	1.11397	0.62552	RNA-directed DNA polymerase (EC 2.7.7.49)	NA	Bos mutus grunniens (Wild yak) (Bos grunniens)	Insulin resistance [04931]; Pyruvate metabolism [00620]; AMPK signaling pathway [04152]; Fatty acid biosynthesis [00061]; Alcoholic liver disease [04936]; Aflatoxin biosynthesis[00254]; Adipocytokine signaling pathway [04920]; Glucagon signaling pathway [04922]; Propanoate metabolism [00640]; Insulin signaling pathway [04910]	NA	NA	NA	ACACB
rna-NM_001045885.1	1.19068	9.68248e-23	1.49937	4.83829e-09	TAP binding protein	TAPBP	Capra hircus (Goat)	Antigen processing and presentation [04612]; Human immunodeficiency virus 1 infection [05170]; Human cytomegalovirus infection [05163]; Herpes simplex virus 1 infection [05168]; Epstein-Barr virus infection [05169]	GO:0046978~TAP1 binding;GO:0046979~TAP2 binding	GO:0002398~MHC class Ib protein complex assembly;GO:0002502~peptide antigen assembly with MHC class I protein complex;GO:0010468~regulation of gene expression;GO:0019885~antigen processing and presentation of endogenous peptide antigen via MHC class I;GO:0061635~regulation of protein complex stability	GO:0000139~Golgi membrane	TAPBP
rna-NM_001193133.1	2.11144	0.458352	2.12414	0.485703	LOW QUALITY PROTEIN: homeobox protein Nkx-3.2	NKX3-2	Bison bison bison	Transcription factors [03000]	GO:0003677~DNA binding	NA	NA	NKX3-2
rna-NM_001076439.2	1.52449	0.115923	1.25246	0.259975	RNA-directed DNA polymerase (EC 2.7.7.49)	NA	Bos indicus x Bos taurus (Hybrid cattle)	NA	NA	NA	NA	HSD17B3
rna-XM_010816329.3	2.83838	0.291082	1.97278	0.561401	RNA-directed DNA polymerase (EC 2.7.7.49)	NA	Bos mutus grunniens (Wild yak) (Bos grunniens)	Domain-containing proteins not elsewhere classified [04990]	NA	NA	NA	MPP2
rna-XM_015463022.2	1.64617	1.73124e-14	1.89965	7.40969e-09	Uncharacterized protein	JEQ12_000787	Ovis aries (Sheep)	Systemic lupus erythematosus [05322]; Exosome [04147]; Alcoholism [05034]; Transcriptional misregulation in cancer [05202]; Neutrophil extracellular trap formation [04613]; Chromosome and associated proteins [03036]	GO:0003677~DNA binding;GO:0046982~protein heterodimerization activity	NA	GO:0000786~nucleosome	LOC516742
rna-NM_001206298.1	2.02487	0.0178108	0.603218	0.620671	Growth differentiation factor 15	GDF15	Bos indicus x Bos taurus (Hybrid cattle)	Cytokines and growth factors [04052]; Cytokine-cytokine receptor interaction [04060]	GO:0008083~growth factor activity;GO:0042803~protein homodimerization activity	GO:0002023~reduction of food intake in response to dietary excess;GO:0035860~glial cell-derived neurotrophic factor receptor signaling pathway;GO:0040015~negative regulation of multicellular organism growth;GO:0043410~positive regulation of MAPK cascade;GO:0051897~positive regulation of protein kinase B signaling;GO:0060395~SMAD protein signal transduction;GO:0060400~negative regulation of growth…	GO:0005615~extracellular space;GO:0005634~nucleus;GO:0005794~Golgi apparatus	GDF15
rna-NM_177503.2	1.19098	0.0617203	0.810447	0.293603	LRAT domain-containing protein	NA	Bos mutus grunniens (Wild yak) (Bos grunniens)	Vitamin digestion and absorption [04977]; Retinol metabolism [00830]	NA	NA	NA	LRAT
rna-XM_024996827.1	1.55312	0.229267	1.59823	0.260251	RNA-directed DNA polymerase (EC 2.7.7.49)	NA	Bos indicus x Bos taurus (Hybrid cattle)	NA	NA	NA	NA	AIG1
rna-XM_005203735.4	1.3642	5.85886e-09	1.57023	5.16811e-05	Glucosylceramidase (EC 3.2.1.45)	GBA	Bos indicus x Bos taurus (Hybrid cattle)	PATHWAY: Sphingolipid metabolism. {ECO:0000256|ARBA:ARBA00004991}.; PATHWAY: Steroid metabolism; cholesterol metabolism. {ECO:0000256|ARBA:ARBA00004731}.; Lysosome [04142]; Other glycan degradation [00511]; Sphingolipid metabolism [00600]	GO:0004348~glucosylceramidase activity;GO:0016757~transferase activity, transferring glycosyl groups	GO:0006665~sphingolipid metabolic process;GO:0008203~cholesterol metabolic process	GO:0005765~lysosomal membrane	GBA
rna-NM_001035463.2	1.05485	0.606495	-0.16211	0.95454	RNA-directed DNA polymerase (EC 2.7.7.49)	NA	Bos indicus x Bos taurus (Hybrid cattle)	Proteoglycans [00535]; Glycosylphosphatidylinositol (GPI)-anchored proteins [00537]; Proteoglycans in cancer [05205]	NA	NA	NA	GPC3
rna-NM_001105424.1	1.13309	4.27085e-19	0.966865	0.000214053	Hematopoietically-expressed homeobox protein HHEX (Fragment)	M91_12377	Bos mutus (wild yak)	Transcriptional misregulation in cancer [05202]; Maturity onset diabetes of the young [04950]; Transcription factors [03000]	GO:0000981~sequence-specific DNA binding RNA polymerase II transcription factor activity;GO:0003677~DNA binding	NA	GO:0005634~nucleus	HHEX
rna-XM_002684584.5	1.15469	0.381887	1.83859	0.148882	Melanocortin 2 receptor accessory protein	MRAP	Bos taurus (Bovine)	Cushing syndrome [04934]; Cortisol synthesis and secretion [04927]	GO:0030545~receptor regulator activity;GO:0031780~corticotropin hormone receptor binding;GO:0031781~type 3 melanocortin receptor binding;GO:0031782~type 4 melanocortin receptor binding;GO:0031783~type 5 melanocortin receptor binding;GO:0042802~identical protein binding;GO:0070996~type 1 melanocortin receptor binding	GO:0072659~protein localization to plasma membrane;GO:1903077~negative regulation of protein localization to plasma membrane	GO:0005783~endoplasmic reticulum;GO:0005789~endoplasmic reticulum membrane;GO:0005886~plasma membrane;GO:0016021~integral component of membrane	MRAP
rna-XM_025000012.1	2.0567	0.0272958	1.7344	0.110311	RNA-directed DNA polymerase (EC 2.7.7.49)	NA	Bos indicus x Bos taurus (Hybrid cattle)	NA	NA	NA	NA	LOC100141168
rna-XM_005208128.4	1.07197	0.0767296	1.62501	0.00857512	5'-nucleotidase (EC 3.1.3.5)	LOC534181	Bos taurus (Bovine)	Pyrimidine metabolism [00240]	GO:0000166~nucleotide binding;GO:0000287~magnesium ion binding;GO:0008253~5'-nucleotidase activity	GO:0009117~nucleotide metabolic process	GO:0005737~cytoplasm;GO:0016021~integral component of membrane	LOC534181
rna-NM_001099363.2	2.79928	0.116588	1.1207	0.682039	Protein Wnt	NA	Capra hircus (Goat)	Breast cancer [05224]; Pathways of neurodegeneration - multiple diseases [05022]; Glycosaminoglycan binding proteins [00536]; Human papillomavirus infection [05165]; mTOR signaling pathway [04150]; Melanogenesis [04916]; Cushing syndrome [04934]; Pathways in cancer [05200]; Basal cell carcinoma [05217]; Proteoglycans in cancer [05205]; Gastric cancer [05226]; Signaling pathways regulating pluripo…	NA	NA	NA	WNT2B
rna-XM_024982225.1	1.55003	0.0003613	2.12377	1.0295e-05	BTB/POZ domain-containing protein 6 (Fragment)	M91_06991	Bos mutus (wild yak)	Ubiquitin system [04121]	NA	NA	GO:0005737~cytoplasm	BRF1
rna-XM_024992147.1	1.50613	0.116535	1.27469	0.249054	RNA-directed DNA polymerase (EC 2.7.7.49)	NA	Bos mutus grunniens (Wild yak) (Bos grunniens)	NA	NA	NA	NA	SSPN
rna-NM_001035400.1	2.63188	0.303692	1.3091	0.713194	Endo/exonuclease/phosphatase domain-containing protein	NA	Bos indicus x Bos taurus (Hybrid cattle)	Messenger RNA biogenesis [03019]	GO:0003824~catalytic activity	NA	NA	ARSK
rna-XM_005215280.4	1.81031	0.382029	2.30629	0.25526	MAF bZIP transcription factor A	MAFA	Bos taurus (Bovine)	Type II diabetes mellitus [04930]; Transcription factors [03000]; Maturity onset diabetes of the young [04950]	GO:0000978~RNA polymerase II core promoter proximal region sequence-specific DNA binding;GO:0000981~sequence-specific DNA binding RNA polymerase II transcription factor activity;GO:0001228~RNA polymerase II transcription regulatory region sequence-specific DNA binding transcription factor activity involved in positive regulation of transcription	GO:0006357~regulation of transcription from RNA polymerase II promoter;GO:0007263~nitric oxide mediated signal transduction;GO:0009749~response to glucose;GO:0030073~insulin secretion	GO:0005634~nucleus	MAFA
rna-XM_025000898.1	1.36695	0.698885	0.842617	0.841573	Tribbles pseudokinase 3	TRIB3	Bos indicus x Bos taurus (Hybrid cattle)	NA	GO:0003714~transcription corepressor activity;GO:0004672~protein kinase activity;GO:0005524~ATP binding;GO:0019901~protein kinase binding;GO:0031625~ubiquitin protein ligase binding;GO:0055106~ubiquitin-protein transferase regulator activity	GO:0000122~negative regulation of transcription from RNA polymerase II promoter;GO:0006469~negative regulation of protein kinase activity;GO:0010827~regulation of glucose transport;GO:0032092~positive regulation of protein binding;GO:0032869~cellular response to insulin stimulus;GO:0043405~regulation of MAP kinase activity;GO:0045599~negative regulation of fat cell differentiation;GO:0045717~nega…	GO:0005654~nucleoplasm	LOC112449236
rna-XM_024976726.1	1.37204	0.00616196	1.21768	0.0417501	C2H2-type domain-containing protein	NA	Bos mutus grunniens (Wild yak) (Bos grunniens)	Transcription factors [03000]	NA	NA	NA	CASZ1
rna-XM_010821975.3	1.0656	0.235747	0.183468	0.87692	RNA-directed DNA polymerase (EC 2.7.7.49)	NA	Bos indicus x Bos taurus (Hybrid cattle)	NA	NA	NA	NA	LOC100297779
rna-XM_005222071.4	1.36132	0.699779	2.23561	0.488619	HECT-type E3 ubiquitin transferase (EC 2.3.2.26)	HECTD1	Bos indicus x Bos taurus (Hybrid cattle)	PATHWAY: Protein modification; protein ubiquitination. {ECO:0000256|ARBA:ARBA00004906}.; Ubiquitin system [04121]	GO:0046872~metal ion binding;GO:0061630~ubiquitin protein ligase activity	GO:0006511~ubiquitin-dependent protein catabolic process	NA	HECTD1
rna-XM_002686161.5	1.7924	0.552481	1.23672	0.752073	RNA-directed DNA polymerase (EC 2.7.7.49)	NA	Bos indicus x Bos taurus (Hybrid cattle)	Transcription factors [03000]; Herpes simplex virus 1 infection [05168]	NA	NA	NA	FAM102B
rna-NM_001206180.1	1.95236	0.134936	3.10819	0.0060085	Uncharacterized protein	NA	Bos mutus grunniens (Wild yak) (Bos grunniens)	Transporters [02000]; Membrane trafficking [04131]; Protein digestion and absorption [04974]	NA	NA	NA	SLC36A2
rna-XM_024993841.1	1.02694	0.0180567	1.09251	0.0307044	Sulfate transporter (Solute carrier family 26 member 2)	SLC26A2	Bos indicus x Bos taurus (Hybrid cattle)	Transporters [02000]; Chemical carcinogenesis - reactive oxygen species [05208]	GO:0008271~secondary active sulfate transmembrane transporter activity	GO:0001503~ossification	GO:0005887~integral component of plasma membrane	PDE6A
rna-XM_002693714.4	1.40665	0.664728	2.09444	0.489934	Reticulon 4 receptor like 2	RTN4RL2	Bos mutus grunniens (Wild yak) (Bos grunniens)	Signaling proteins[99995]	NA	NA	NA	RTN4RL2
rna-NM_001034672.2	1.1589	5.07993e-12	1.14805	8.079e-05	Uncharacterized protein	NA	Bos indicus x Bos taurus (Hybrid cattle)	Taste transduction [04742]; G protein-coupled receptors [04030]	NA	NA	NA	TSPAN33
rna-XM_010819130.3	1.13808	0.0128616	1.28455	0.0286698	MAPK regulated corepressor interacting protein 2 isoform X1	MCRIP2	Ovis aries (Sheep)	NA	NA	NA	GO:0005634~nucleus;GO:0010494~cytoplasmic stress granule	MCRIP2
rna-XM_025000204.1	1.72314	0.215908	2.5079	0.0471549	Reverse transcriptase domain-containing protein	NA	Bos mutus grunniens (Wild yak) (Bos grunniens)	NA	NA	NA	NA	LOC522174
rna-XM_005211928.4	1.38844	1.21211e-07	1.10383	0.0028623	C-1-tetrahydrofolate synthase, cytoplasmic (EC 1.5.1.5) (EC 3.5.4.9) (EC 6.3.4.3)	E5288_WYG012586	Bos mutus (wild yak)	PATHWAY: One-carbon metabolism; tetrahydrofolate interconversion. {ECO:0000256|ARBA:ARBA00004777}.; Protein phosphatases and associated proteins [01009]	GO:0004329~formate-tetrahydrofolate ligase activity;GO:0004477~methenyltetrahydrofolate cyclohydrolase activity;GO:0004488~methylenetetrahydrofolate dehydrogenase (NADP+) activity;GO:0005516~calmodulin binding;GO:0005524~ATP binding	GO:0035999~tetrahydrofolate interconversion	GO:0016020~membrane	AKAP5
rna-NM_001192757.1	1.72294	1.23894e-29	2.1557	8.01879e-12	RNA-directed DNA polymerase (EC 2.7.7.49)	NA	Bos mutus grunniens (Wild yak) (Bos grunniens)	NA	NA	NA	NA	SORL1
rna-NM_001034475.2	1.15535	0.0490248	1.26173	0.053531	Nicastrin	NCSTN	Bos indicus x Bos taurus (Hybrid cattle)	Alzheimer disease [05010]; Notch signaling pathway [04330]	GO:0030674~protein binding, bridging;GO:0042500~aspartic endopeptidase activity, intramembrane cleaving;GO:0051117~ATPase binding;GO:0070851~growth factor receptor binding	GO:0002262~myeloid cell homeostasis;GO:0006509~membrane protein ectodomain proteolysis;GO:0007212~dopamine receptor signaling pathway;GO:0007215~glutamate receptor signaling pathway;GO:0007220~Notch receptor processing;GO:0007611~learning or memory;GO:0010950~positive regulation of endopeptidase activity;GO:0016485~protein processing;GO:0022010~central nervous system myelination;GO:0030534~adult …	GO:0005764~lysosome;GO:0005783~endoplasmic reticulum;GO:0005794~Golgi apparatus;GO:0005887~integral component of plasma membrane;GO:0008021~synaptic vesicle;GO:0070765~gamma-secretase complex	NCSTN
rna-XM_025000769.1	4.8328	0.00015221	6.33602	2.70904e-07	Zinc finger NFX1-type containing 1	ZNFX1	Bos indicus x Bos taurus (Hybrid cattle)	NA	GO:0003723~RNA binding;GO:0004386~helicase activity;GO:0008270~zinc ion binding	GO:0002218~activation of innate immune response;GO:0042742~defense response to bacterium;GO:0045071~negative regulation of viral genome replication;GO:0051607~defense response to virus	GO:0005634~nucleus;GO:0005741~mitochondrial outer membrane;GO:0010494~cytoplasmic stress granule	ZNFX1
rna-XM_024986326.1	1.4223	0.120664	1.40712	0.158278	RNA-directed DNA polymerase (EC 2.7.7.49)	M91_16623	Bos mutus (wild yak)	NA	GO:0003824~catalytic activity	NA	NA	CSMD1
rna-XM_010808170.3	1.42349	0.489605	-0.154211	0.96019	RNA-directed DNA polymerase (EC 2.7.7.49)	NA	Bos mutus grunniens (Wild yak) (Bos grunniens)	GTP-binding proteins [04031]	NA	NA	NA	DIRAS2
rna-XM_024980323.1	1.42482	0.561566	1.09144	0.668606	ADP-ribosylation factor-like protein 4D	E5288_WYG007771 M91_07959	Bos mutus (wild yak)	GTP-binding proteins [04031]	GO:0003924~GTPase activity;GO:0005525~GTP binding	NA	GO:0005737~cytoplasm;GO:0005886~plasma membrane	ARL4D
rna-NM_001166574.1	2.13971	0.444964	0.661569	0.879476	RNA-directed DNA polymerase (EC 2.7.7.49)	NA	Bos indicus x Bos taurus (Hybrid cattle)	Ion channels [04040]; GnRH secretion [04929]; Axon guidance [04360]; Protein phosphatases and associated proteins [01009]	GO:0003824~catalytic activity	NA	NA	TRPC5
rna-XM_024998934.1	1.98119	0.346306	1.71174	0.480132	Reverse transcriptase domain-containing protein	NA	Bos indicus x Bos taurus (Hybrid cattle)	NA	NA	NA	NA	TIA1
rna-XM_010821339.3	1.25884	0.459367	0.624997	0.766914	RNA-directed DNA polymerase (EC 2.7.7.49)	NA	Bos indicus x Bos taurus (Hybrid cattle)	Transcription factors [03000]; Herpes simplex virus 1 infection [05168]	NA	NA	NA	LOC100336532
rna-XM_010819001.3	2.36592	0.419333	0.661569	0.879476	Uncharacterized protein	NA	Bos mutus grunniens (Wild yak) (Bos grunniens)	NA	NA	NA	NA	CTIF
rna-XM_025000180.1	3.71779	0.0750231	3.08976	0.213381	MCF.2 cell line derived transforming sequence like	MCF2L	Bos indicus x Bos taurus (Hybrid cattle)	NA	GO:0005085~guanyl-nucleotide exchange factor activity;GO:0035091~phosphatidylinositol binding	GO:0035556~intracellular signal transduction	NA	MCF2L
rna-XM_024989863.1	1.65564	0.410627	2.16906	0.207836	NA	NA	NA	NA	NA	NA	NA	NA
rna-NM_001046266.1	2.4819	0.00249725	2.12795	0.0281015	Endo/exonuclease/phosphatase domain-containing protein	NA	Bos taurus (Bovine)	NA	GO:0003824~catalytic activity	GO:0006338~chromatin remodeling	GO:0005634~nucleus	GLT8D2
rna-XM_024977897.1	1.04487	0.144024	1.0617	0.194853	RNA-directed DNA polymerase (EC 2.7.7.49)	NA	Bos taurus (Bovine)	NA	NA	NA	NA	LOC112442091
rna-XM_010811195.3	1.51165	0.00158343	1.52308	0.00667878	Ubiquitinyl hydrolase 1 (EC 3.4.19.12)	OTUD1	Capra hircus (Goat)	Peptidases and inhibitors [01002]	GO:0004843~ubiquitin-specific protease activity	GO:0070536~protein K63-linked deubiquitination	NA	OTUD1
rna-XM_024977028.1	2.39275	0.367886	3.94264	0.0680888	uncharacterized protein LOC104980232	LOC104980232	Bison bison bison	NA	NA	NA	NA	SEC14L2
rna-XM_005208557.4	2.39814	3.40166e-26	2.97469	2.76631e-21	Bone marrow stromal antigen 2 (Fragment)	M91_16694	Bos mutus (wild yak)	NA	NA	GO:0051607~defense response to virus	NA	CCDC194
rna-XM_002690532.6	1.01269	0.126903	0.65871	0.397422	Transmembrane protein 202	TMEM202	Bos indicus x Bos taurus (Hybrid cattle)	NA	NA	NA	GO:0016021~integral component of membrane	TMEM202
rna-XM_015458209.2	1.32945	0.029062	1.1436	0.104823	Reverse transcriptase domain-containing protein	NA	Bos indicus x Bos taurus (Hybrid cattle)	Transcription factors [03000]; Herpes simplex virus 1 infection [05168]	NA	NA	NA	ZNF285
rna-NM_001046486.1	1.03967	0.000525711	0.843077	0.0357174	Phosphorylase kinase (EC 2.7.11.19)	E5288_WYG014090	Bos mutus (wild yak)	Glucagon signaling pathway [04922]; Insulin signaling pathway [04910]; Protein kinases [01001]; Calcium signaling pathway [04020]	GO:0004689~phosphorylase kinase activity;GO:0005516~calmodulin binding;GO:0005524~ATP binding	GO:0005978~glycogen biosynthetic process	GO:0005964~phosphorylase kinase complex	PHKG1
rna-XM_010800945.3	1.45297	0.000400168	1.64051	0.000742689	RNA-directed DNA polymerase (EC 2.7.7.49)	NA	Bos indicus x Bos taurus (Hybrid cattle)	NA	NA	NA	NA	USP25
rna-NM_001101115.1	1.07201	2.38175e-09	0.831464	0.00581069	SPARC (osteonectin), cwcv and kazal like domains proteoglycan 2	SPOCK2	Bos indicus x Bos taurus (Hybrid cattle)	Proteoglycans [00535]	GO:0005509~calcium ion binding;GO:0005539~glycosaminoglycan binding;GO:0050840~extracellular matrix binding	GO:0010811~positive regulation of cell-substrate adhesion;GO:0019800~peptide cross-linking via chondroitin 4-sulfate glycosaminoglycan;GO:0030198~extracellular matrix organization	GO:0005576~extracellular region	SPOCK2
rna-XM_024989976.1	1.15163	0.00340109	1.02344	0.0393155	G_PROTEIN_RECEP_F1_2 domain-containing protein	NA	Bos indicus x Bos taurus (Hybrid cattle)	NA	GO:0004968~gonadotropin-releasing hormone receptor activity	NA	GO:0016021~integral component of membrane	LOC789231
rna-NM_001076208.1	2.12823	7.97969e-32	2.38999	1.552e-13	Nuclear receptor subfamily 4 group A member 2	NR4A2	Ovis aries (Sheep)	Parathyroid hormone synthesis, secretion and action [04928]; Transcription factors [03000]; Nuclear receptors [03310]; Aldosterone synthesis and secretion [04925]	GO:0000978~RNA polymerase II core promoter proximal region sequence-specific DNA binding;GO:0001228~RNA polymerase II transcription regulatory region sequence-specific DNA binding transcription factor activity involved in positive regulation of transcription;GO:0004879~ligand-activated sequence-specific DNA binding RNA polymerase II transcription factor activity;GO:0008270~zinc ion binding;GO:003…	GO:0000122~negative regulation of transcription from RNA polymerase II promoter;GO:0001666~response to hypoxia;GO:0001764~neuron migration;GO:0001975~response to amphetamine;GO:0006351~transcription, DNA-templated;GO:0008344~adult locomotory behavior;GO:0009791~post-embryonic development;GO:0021952~central nervous system projection neuron axonogenesis;GO:0021986~habenula development;GO:0031668~ce…	GO:0005737~cytoplasm;GO:0016607~nuclear speck	NR4A2
rna-XM_025001885.1	1.0353	0.00959124	1.2759	0.00593074	RNA-directed DNA polymerase (EC 2.7.7.49)	M91_16623	Bos mutus (wild yak)	NA	GO:0003824~catalytic activity	NA	NA	TRIQK
rna-XM_024989181.1	1.66738	0.358338	1.45459	0.465695	RNA-directed DNA polymerase (EC 2.7.7.49)	NA	Bos mutus grunniens (Wild yak) (Bos grunniens)	Transcription factors [03000]; Herpes simplex virus 1 infection [05168]	NA	NA	NA	LOC100848282
rna-XM_010806805.3	1.90975	0.286575	0.928156	0.693613	Reverse transcriptase domain-containing protein	NA	Bos indicus x Bos taurus (Hybrid cattle)	NA	NA	NA	NA	PEX11G
rna-XM_005225018.4	1.0682	0.273358	1.48674	0.138234	RNA-directed DNA polymerase (EC 2.7.7.49)	NA	Bos mutus grunniens (Wild yak) (Bos grunniens)	Glycosylphosphatidylinositol (GPI)-anchored proteins [00537]; Proteoglycans [00535]	NA	NA	NA	LAT2
rna-NM_001205914.1	1.48194	0.309546	1.41492	0.376606	XK-related protein (Fragment)	M91_18886	Bos mutus (wild yak)	NA	NA	NA	GO:0016021~integral component of membrane	XKRX
rna-XM_005223762.3	1.06833	9.67642e-11	1.2031	5.13479e-05	Histone H2B	LOC109576905	Bos indicus (Zebu)	Chromosome and associated proteins [03036]; Neutrophil extracellular trap formation [04613]; Alcoholism [05034]; Exosome [04147]; Viral carcinogenesis [05203]; Systemic lupus erythematosus [05322]	GO:0003677~DNA binding;GO:0046982~protein heterodimerization activity	NA	GO:0000786~nucleosome;GO:0005634~nucleus	HIST1H2BD
rna-NM_001206436.1	2.15929	0.477363	0.834194	0.842868	RNA-directed DNA polymerase (EC 2.7.7.49)	NA	Bos indicus x Bos taurus (Hybrid cattle)	NA	NA	NA	NA	GMPS
rna-NM_001034689.2	1.43339	4.32981e-07	1.41353	0.000194319	N-arachidonyl glycine receptor (G-protein coupled receptor 18)	GPR18	Bos indicus (Zebu)	G protein-coupled receptors [04030]	GO:0004930~G-protein coupled receptor activity	NA	GO:0005886~plasma membrane;GO:0016021~integral component of membrane;GO:0030659~cytoplasmic vesicle membrane	GPR18
rna-XM_002698084.6	1.16872	2.74643e-21	1.43039	1.33443e-07	Apolipoprotein B receptor	APOBR	Bos indicus x Bos taurus (Hybrid cattle)	NA	GO:0030228~lipoprotein particle receptor activity	GO:0006869~lipid transport	NA	APOBR
rna-NM_001076182.1	1.56123	0.046286	1.06115	0.260392	Protein-ribulosamine 3-kinase (EC 2.7.1.172)	FN3K	Bos indicus x Bos taurus (Hybrid cattle)	Enzymes with EC numbers[99980]	NA	GO:0030389~fructosamine metabolic process;GO:0030855~epithelial cell differentiation	NA	FN3K
rna-XM_024976604.1	2.61541	0.0880287	3.71236	0.00599555	Uncharacterized protein	NA	Bos indicus x Bos taurus (Hybrid cattle)	NA	NA	NA	NA	CHIT1
rna-XM_024996364.1	1.80725	0.544696	2.01379	0.517285	RNA-directed DNA polymerase (EC 2.7.7.49)	NA	Bos taurus (Bovine)	NA	NA	NA	NA	CNTRL
rna-NM_001243311.1	3.10553	0.197172	3.92127	0.0771051	Ubiquitinyl hydrolase 1 (EC 3.4.19.12)	OTUD4	Bos mutus grunniens (Wild yak) (Bos grunniens)	Peptidases and inhibitors [01002]	NA	NA	NA	OTUD4
rna-NM_001075606.1	1.98349	0.322621	2.51554	0.210918	RNA-directed DNA polymerase (EC 2.7.7.49)	NA	Bos indicus x Bos taurus (Hybrid cattle)	Domain-containing proteins not elsewhere classified [04990]; Cilium and associated proteins [03037]	NA	NA	NA	IQCD
rna-XM_024993432.1	1.0089	0.0945368	1.68347	0.00769987	RNA-directed DNA polymerase (EC 2.7.7.49)	NA	Bos indicus x Bos taurus (Hybrid cattle)	Natural killer cell mediated cytotoxicity [04650]; Domain-containing proteins not elsewhere classified [04990]	NA	NA	NA	SH3BP2
rna-XM_002690952.6	1.39056	0.556057	-0.345268	0.926556	RNA-directed DNA polymerase (EC 2.7.7.49)	NA	Bos indicus x Bos taurus (Hybrid cattle)	Ubiquitin system [04121]	GO:0003824~catalytic activity	NA	NA	PELI2
rna-XM_005227443.4	1.35195	0.141719	1.48157	0.135981	Sosondowah ankyrin repeat domain family member D	SOWAHD	Bos taurus (Bovine)	NA	NA	NA	NA	SOWAHD
rna-XM_024994614.1	2.54064	0.204456	1.78115	0.453178	Uncharacterized protein	NA	Bos indicus x Bos taurus (Hybrid cattle)	NA	NA	NA	GO:0016021~integral component of membrane	C7H19orf24
rna-XM_010804712.3	1.33383	0.00179654	1.57651	0.00117169	Ig-like domain-containing protein	NA	Bos indicus x Bos taurus (Hybrid cattle)	NA	NA	NA	NA	LOC100297263
rna-XM_024998174.1	1.77629	0.586552	2.23561	0.488619	protein PAT1 homolog 2 isoform X2	PATL2	Ovis aries (Sheep)	Messenger RNA biogenesis [03019]	NA	GO:0000290~deadenylation-dependent decapping of nuclear-transcribed mRNA	GO:0005737~cytoplasm	PATL2
rna-XM_024997990.1	1.1131	0.0142937	0.926648	0.0947749	protein SPT2 homolog	LOC109565027	Bos indicus (Zebu)	NA	NA	NA	NA	LOC107132849
rna-XM_010806513.3	1.52011	0.0258446	0.815601	0.351986	Zinc finger protein 354B	ZNF354B	Bos indicus x Bos taurus (Hybrid cattle)	Transcription factors [03000]; Herpes simplex virus 1 infection [05168]	GO:0003677~DNA binding;GO:0046872~metal ion binding	GO:0006355~regulation of transcription, DNA-templated	NA	ZNF93
rna-NM_001075675.2	1.07272	0.102939	0.138448	0.872844	Fatty acid binding protein 6	NA	Bos mutus grunniens (Wild yak) (Bos grunniens)	PPAR signaling pathway [03320]	NA	NA	NA	FABP6
rna-XM_024993581.1	1.36695	0.698885	0.754406	0.848594	RNA-directed DNA polymerase (EC 2.7.7.49)	NA	Bos indicus x Bos taurus (Hybrid cattle)	NA	NA	NA	NA	THEGL
rna-XM_024982249.1	1.13141	0.539308	1.06267	0.600468	Uncharacterized protein	E5288_WYG022780	Bos mutus (wild yak)	NA	NA	NA	GO:0016021~integral component of membrane	LOC100298937
rna-XM_005213837.4	3.12746	0.177094	2.05784	0.500519	Protein aurora borealis	BORA	Bos taurus (Bovine)	Chromosome and associated proteins [03036]	GO:0019901~protein kinase binding	GO:0007049~cell cycle;GO:0007088~regulation of mitotic nuclear division;GO:0032147~activation of protein kinase activity;GO:0032880~regulation of protein localization;GO:0051301~cell division;GO:0060236~regulation of mitotic spindle organization	GO:0005634~nucleus;GO:0005737~cytoplasm;GO:0072687~meiotic spindle	BORA
rna-NM_174273.2	2.55895	0.0644402	1.57935	0.389032	Uncharacterized protein	CHRNG	Bos indicus x Bos taurus (Hybrid cattle)	Ion channels [04040]; Neuroactive ligand-receptor interaction [04080]	GO:0004888~transmembrane signaling receptor activity;GO:0022848~acetylcholine-gated cation channel activity	NA	GO:0016021~integral component of membrane;GO:0045211~postsynaptic membrane	CHRNG
rna-XM_015474607.2	2.67547	0.000917994	2.16931	0.0280036	Reverse transcriptase domain-containing protein	NA	Bos indicus x Bos taurus (Hybrid cattle)	NA	NA	NA	NA	C15H11orf65
rna-XM_024977798.1	1.05672	0.390748	1.13148	0.39308	RNA-directed DNA polymerase (EC 2.7.7.49)	NA	Bos indicus x Bos taurus (Hybrid cattle)	Membrane trafficking [04131]; Cytoskeleton proteins [04812]	NA	NA	NA	MYO18B
rna-XM_024989975.1	1.03642	0.0130861	1.27885	0.0108726	Histone H2B	LOC101121643	Ovis aries (Sheep)	Chromosome and associated proteins [03036]; Neutrophil extracellular trap formation [04613]; Alcoholism [05034]; Exosome [04147]; Viral carcinogenesis [05203]; Systemic lupus erythematosus [05322]	GO:0003677~DNA binding;GO:0046982~protein heterodimerization activity	NA	GO:0000786~nucleosome;GO:0005634~nucleus	HIST1H2BL
rna-XM_010804538.3	1.56041	0.391192	1.84841	0.314467	Reverse transcriptase domain-containing protein	NA	Bos mutus grunniens (Wild yak) (Bos grunniens)	NA	NA	NA	NA	SLC37A3
rna-XM_010814640.3	2.9224	0.0039186	2.99917	0.00613675	Uncharacterized protein	LOC104974812	Bos taurus (Bovine)	Necroptosis [04217]; Protein phosphatases and associated proteins [01009]	NA	NA	GO:0005737~cytoplasm	LOC104974812
rna-NM_001046517.1	1.15857	6.91958e-13	1.07748	0.000116865	RNA-directed DNA polymerase (EC 2.7.7.49)	NA	Bos indicus x Bos taurus (Hybrid cattle)	Transcription factors [03000]; Herpes simplex virus 1 infection [05168]	NA	NA	NA	LY96
rna-XM_024998659.1	1.3564	0.203696	0.802381	0.530311	Urocortin	UCN	Bos indicus x Bos taurus (Hybrid cattle)	Neuroactive ligand-receptor interaction [04080]	GO:0005179~hormone activity	GO:0001964~startle response;GO:0010996~response to auditory stimulus;GO:0045944~positive regulation of transcription from RNA polymerase II promoter;GO:0051461~positive regulation of corticotropin secretion	GO:0005576~extracellular region	UCN
rna-NM_001205426.1	1.26464	0.208763	0.392267	0.77536	VIR_N domain-containing protein	E5288_WYG014975	Bos mutus (wild yak)	Messenger RNA biogenesis [03019]	NA	GO:0006397~mRNA processing;GO:0008380~RNA splicing	GO:0005634~nucleus	VIRMA
rna-XM_010806176.2	2.08305	0.082646	3.33806	0.00116737	RNA-directed DNA polymerase (EC 2.7.7.49)	NA	Bos indicus x Bos taurus (Hybrid cattle)	NA	NA	NA	NA	TMPRSS11F
rna-XM_024980982.1	1.71916	0.255971	0.892062	0.642614	Uncharacterized protein	NA	Capra hircus (Goat)	Pentose and glucuronate interconversions [00040]	NA	NA	NA	LOC112441469
rna-XM_005213566.4	1.20551	0.561299	1.34063	0.535278	Reverse transcriptase domain-containing protein	NA	Bos mutus grunniens (Wild yak) (Bos grunniens)	Translation factors [03012]	NA	NA	NA	MTRF1
rna-NM_174032.2	1.43904	9.85529e-20	1.36082	1.07108e-06	Cathepsin L1	M91_11841	Bos mutus (wild yak)	Peptidases and inhibitors [01002]; Phagosome [04145]; Fluid shear stress and atherosclerosis [05418]; Chaperones and folding catalysts [03110]; Apoptosis [04210]; Lysosome [04142]; Rheumatoid arthritis [05323]; Glycosylphosphatidylinositol (GPI)-anchored proteins [00537]; Proteoglycans in cancer [05205]; Antigen processing and presentation [04612]; Autophagy - animal [04140]	GO:0008234~cysteine-type peptidase activity	NA	GO:0005764~lysosome	CTSV
rna-NM_001046097.1	3.71338	4.34152e-06	2.38867	0.034362	Fibroleukin (Fibrinogen-like protein 2)	FGL2	Bos taurus (Bovine)	Signaling proteins[99995]	GO:0005102~receptor binding;GO:0008233~peptidase activity;GO:0016504~peptidase activator activity	GO:0002291~T cell activation via T cell receptor contact with antigen bound to MHC molecule on antigen presenting cell;GO:0002605~negative regulation of dendritic cell antigen processing and presentation;GO:0002617~negative regulation of macrophage antigen processing and presentation;GO:0043381~negative regulation of memory T cell differentiation;GO:0050687~negative regulation of defense response…	GO:0005615~extracellular space;GO:0009986~cell surface	FGL2
rna-NM_001205305.1	1.98185	2.33957e-26	2.38509	3.2187e-16	RNA-directed DNA polymerase (EC 2.7.7.49)	NA	Bos mutus grunniens (Wild yak) (Bos grunniens)	Ubiquitin system [04121]	NA	NA	NA	TRIM5
rna-XM_024977691.1	1.44562	0.00326384	1.89164	0.000505279	RNA-directed DNA polymerase (EC 2.7.7.49)	NA	Bos indicus x Bos taurus (Hybrid cattle)	NA	GO:0003824~catalytic activity	NA	NA	DNAH10
rna-XM_024990969.1	3.42195	0.136978	2.54832	0.356299	BCL6 transcription repressor	BCL6	Bos mutus grunniens (Wild yak) (Bos grunniens)	Chemical carcinogenesis - receptor activation [05207]; Transcriptional misregulation in cancer [05202]; FoxO signaling pathway [04068]; Transcription factors [03000]	NA	NA	NA	BCL6
rna-NM_001205409.1	1.4357	5.86137e-13	1.40927	1.75962e-05	Yippee domain-containing protein	NA	Bos indicus x Bos taurus (Hybrid cattle)	NA	NA	NA	NA	YPEL3
rna-NM_001102365.1	1.9145	0.00445195	1.4328	0.0847766	estradiol 17-beta-dehydrogenase 1-like	LOC109553253	Bos indicus (Zebu)	Steroid hormone biosynthesis [00140]; Ovarian steroidogenesis [04913]	GO:0004303~estradiol 17-beta-dehydrogenase activity	GO:0006703~estrogen biosynthetic process	GO:0005737~cytoplasm	HSD17B1
rna-NM_001192282.1	1.18526	1.09101e-10	1.5005	2.07768e-06	Inositol-phosphate phosphatase (EC 3.1.3.25)	IMPA2	Bos taurus (Bovine)	PATHWAY: Polyol metabolism; myo-inositol biosynthesis; myo-inositol from D-glucose 6-phosphate: step 2/2. {ECO:0000256|ARBA:ARBA00005152}.; Inositol phosphate metabolism [00562]; Phosphatidylinositol signaling system [04070]	GO:0008934~inositol monophosphate 1-phosphatase activity;GO:0046872~metal ion binding;GO:0052832~inositol monophosphate 3-phosphatase activity;GO:0052833~inositol monophosphate 4-phosphatase activity	GO:0006020~inositol metabolic process;GO:0006021~inositol biosynthetic process;GO:0007165~signal transduction;GO:0046854~phosphatidylinositol phosphorylation;GO:0046855~inositol phosphate dephosphorylation	NA	IMPA2
rna-NM_001192474.1	1.85769	0.104596	0.703018	0.657949	Cholinergic receptor nicotinic beta 2 subunit	CHRNB2	Bos taurus (Bovine)	Ion channels [04040]; Neuroactive ligand-receptor interaction [04080]; Cholinergic synapse [04725]; Nicotine addiction [05033]; Chemical carcinogenesis - receptor activation [05207]	GO:0015464~acetylcholine receptor activity;GO:0022848~acetylcholine-gated cation channel activity;GO:0030594~neurotransmitter receptor activity;GO:0042166~acetylcholine binding	GO:0001666~response to hypoxia;GO:0007165~signal transduction;GO:0007268~synaptic transmission;GO:0007613~memory;GO:0008542~visual learning;GO:0034220~ion transmembrane transport;GO:0035095~behavioral response to nicotine;GO:0042391~regulation of membrane potential;GO:0050877~neurological system process	GO:0005887~integral component of plasma membrane;GO:0005892~acetylcholine-gated channel complex;GO:0043005~neuron projection;GO:0045202~synapse;GO:0045211~postsynaptic membrane	CHRNB2
rna-XM_024996973.1	2.97232	1.20832e-05	3.12244	4.4655e-05	TRIM (Tripartite motif protein TRIM5)	LOC616948	Bos taurus (Bovine)	Viral life cycle - HIV-1 [03250]; Ubiquitin system [04121]; Human immunodeficiency virus 1 infection [05170]	GO:0004842~ubiquitin-protein transferase activity;GO:0008270~zinc ion binding	GO:0006914~autophagy;GO:0045087~innate immune response;GO:0051607~defense response to virus	NA	LOC782527
rna-XM_024988398.1	1.03928	0.471056	0.858334	0.592688	RNA-directed DNA polymerase (EC 2.7.7.49)	NA	Bos taurus (Bovine)	NA	GO:0003824~catalytic activity	NA	NA	LOC519208
rna-NM_001045947.1	1.12219	9.88453e-15	1.31336	1.40008e-05	RNA-directed DNA polymerase (EC 2.7.7.49)	NA	Bos mutus grunniens (Wild yak) (Bos grunniens)	NA	NA	NA	NA	DTNBP1
rna-XM_024995277.1	2.45812	0.124698	2.60446	0.144056	RNA-directed DNA polymerase (EC 2.7.7.49)	NA	Bos indicus x Bos taurus (Hybrid cattle)	NA	NA	NA	NA	LOC101905194
rna-NM_001076112.2	1.34357	4.63456e-17	1.19742	0.000198809	Eukaryotic translation initiation factor 3 subunit H (eIF3h) (Eukaryotic translation initiation factor 3 subunit 3) (eIF-3 gamma) (eIF3 p40 subunit)	EIF3H EIF3S3	Bos indicus x Bos taurus (Hybrid cattle)	Taste transduction [04742]; G protein-coupled receptors [04030]	GO:0003743~translation initiation factor activity;GO:0070122~isopeptidase activity	GO:0001732~formation of cytoplasmic translation initiation complex	GO:0016282~eukaryotic 43S preinitiation complex;GO:0033290~eukaryotic 48S preinitiation complex;GO:0071541~eukaryotic translation initiation factor 3 complex, eIF3m	GLIPR2
rna-NM_001076068.1	1.63652	0.0206005	1.37761	0.124177	RNA-directed DNA polymerase (EC 2.7.7.49)	M91_20604	Bos mutus (wild yak)	NA	GO:0003824~catalytic activity	NA	NA	SLC9A9
rna-NM_001206958.1	1.38212	0.671072	0.65305	0.880791	RNA-directed DNA polymerase (EC 2.7.7.49)	NA	Bos mutus grunniens (Wild yak) (Bos grunniens)	NA	NA	NA	NA	CDH12
rna-XM_024978298.1	1.78153	0.585748	0.842617	0.841573	Zinc finger protein 227	ZNF227	Bos taurus (Bovine)	Transcription factors [03000]; Herpes simplex virus 1 infection [05168]	GO:0000978~RNA polymerase II core promoter proximal region sequence-specific DNA binding;GO:0001228~RNA polymerase II transcription regulatory region sequence-specific DNA binding transcription factor activity involved in positive regulation of transcription;GO:0046872~metal ion binding	GO:0006357~regulation of transcription from RNA polymerase II promoter	GO:0005634~nucleus	ZNF227
rna-XM_003587131.5	1.19901	1.46255e-12	1.04861	0.00031233	Uncharacterized protein	E5288_WYG013180	Bos mutus (wild yak)	NA	NA	NA	GO:0016021~integral component of membrane	C17H4orf33
rna-XM_024995382.1	1.36695	0.698885	0.661569	0.879476	Ig-like domain-containing protein	LOC112447526	Bos taurus (Bovine)	CD molecules [04090]	NA	NA	NA	LOC112447526
rna-XM_005212051.4	4.54459	0.0168677	4.82743	0.00979419	Synapse differentiation-inducing gene protein 1-like	SYNDIG1L	Bos taurus (Bovine)	Transporters [02000]	NA	NA	GO:0016021~integral component of membrane	SYNDIG1L
rna-NM_001081607.1	1.37582	0.549559	0.24664	0.938437	RNA-directed DNA polymerase (EC 2.7.7.49)	NA	Bos indicus x Bos taurus (Hybrid cattle)	G protein-coupled receptors [04030]; Neuroactive ligand-receptor interaction [04080]	NA	NA	NA	VIPR1
rna-XM_002692397.5	1.1161	0.163485	1.4866	0.0750065	Chromosome 13 C20orf204 homolog (Chromosome 20 open reading frame 204)	C20orf204	Bos indicus x Bos taurus (Hybrid cattle)	NA	NA	NA	NA	C13H20orf204
rna-NM_001038551.2	3.06998	0.000643693	2.9943	0.0027081	Reverse transcriptase domain-containing protein	NA	Bos mutus grunniens (Wild yak) (Bos grunniens)	NA	NA	NA	NA	LOC521656
rna-NM_001206904.1	1.47066	0.111625	1.7017	0.0800477	RNA-directed DNA polymerase (EC 2.7.7.49)	NA	Bos indicus x Bos taurus (Hybrid cattle)	Fc gamma R-mediated phagocytosis [04666]; Yersinia infection [05135]; Regulation of actin cytoskeleton [04810]; Axon guidance [04360]; Human immunodeficiency virus 1 infection [05170]; Protein kinases [01001]	NA	NA	NA	LIMK1
rna-NM_001076918.2	2.72317	0.119444	2.69311	0.160566	Toll-like receptor 10 (CD antigen CD290)	TLR10	Bos taurus (Bovine)	CD molecules [04090]; Pattern recognition receptors [04054]	GO:0004888~transmembrane signaling receptor activity;GO:0038023~signaling receptor activity;GO:0042802~identical protein binding;GO:0050135~NAD(P)+ nucleosidase activity	GO:0001817~regulation of cytokine production;GO:0002224~toll-like receptor signaling pathway;GO:0002755~MyD88-dependent toll-like receptor signaling pathway;GO:0006954~inflammatory response;GO:0034166~toll-like receptor 10 signaling pathway;GO:0045087~innate immune response;GO:0050729~positive regulation of inflammatory response	GO:0005887~integral component of plasma membrane;GO:0043235~receptor complex	TLR10
rna-XM_024989220.1	3.00538	8.51916e-05	3.5532	6.23648e-06	RNA-directed DNA polymerase (EC 2.7.7.49)	NA	Bos taurus (Bovine)	NA	GO:0003824~catalytic activity	NA	NA	LOC112445749
rna-XM_005224007.4	1.05334	0.562579	1.21799	0.498887	Reverse transcriptase domain-containing protein	NA	Bos indicus x Bos taurus (Hybrid cattle)	Transcription factors [03000]	NA	NA	NA	ZSCAN30
rna-XM_024992905.1	2.15013	0.226539	1.32027	0.542732	RNA-directed DNA polymerase (EC 2.7.7.49)	NA	Bos indicus x Bos taurus (Hybrid cattle)	NA	GO:0003824~catalytic activity	NA	NA	LOC112441540
rna-XM_024979985.1	1.90412	0.0327543	1.35068	0.216679	SET and MYND domain-containing protein 4	SMYD4	Bos taurus (Bovine)	Domain-containing proteins not elsewhere classified [04990]	GO:0008168~methyltransferase activity;GO:0046872~metal ion binding	GO:0007507~heart development;GO:0032259~methylation	GO:0005634~nucleus;GO:0005737~cytoplasm	SMYD4
rna-XM_024979314.1	1.54259	0.420185	2.45537	0.154195	zinc finger protein 664-like	LOC109571944	Bos indicus (Zebu)	NA	NA	NA	NA	LOC101907570
rna-NM_001192528.1	1.27895	0.253945	1.37725	0.250379	Cartilage intermediate layer protein 2	CILP2	Bos indicus x Bos taurus (Hybrid cattle)	Domain-containing proteins not elsewhere classified [04990]	NA	NA	GO:0005576~extracellular region	CILP2
rna-XM_005221730.4	1.07406	0.173848	0.949095	0.291069	Uncharacterized protein	LOC522763	Bos taurus (Bovine)	NA	NA	NA	GO:0005886~plasma membrane;GO:0005911~cell-cell junction;GO:0016021~integral component of membrane	LOC522763
rna-XM_024986175.1	3.35259	0.0113272	2.71401	0.0985632	RNA-directed DNA polymerase (EC 2.7.7.49)	M91_08673	Bos mutus (wild yak)	NA	GO:0003824~catalytic activity	NA	NA	MSR1
rna-NM_001038537.2	1.69488	6.19667e-28	1.80935	3.68775e-11	TLR adapter-interacting with SLC15A4 on the lysosome	TASL	Bos taurus (Bovine)	NA	NA	GO:0034157~positive regulation of toll-like receptor 7 signaling pathway;GO:0034161~positive regulation of toll-like receptor 8 signaling pathway;GO:0035751~regulation of lysosomal lumen pH;GO:0045089~positive regulation of innate immune response	GO:0005654~nucleoplasm;GO:0036020~endolysosome membrane	CXHXorf21
rna-XM_024986834.1	1.27839	0.0482846	0.955136	0.214992	Ubiquitin specific peptidase 54	USP54	Bos taurus (Bovine)	NA	GO:0004843~ubiquitin-specific protease activity	GO:0016579~protein deubiquitination	NA	LOC112444726
rna-XM_005201448.4	1.91847	3.74819e-06	2.23635	2.93438e-05	Ribosomal_L23eN domain-containing protein	NA	Bos taurus (Bovine)	Taste transduction [04742]; G protein-coupled receptors [04030]	GO:0003735~structural constituent of ribosome	GO:0000027~ribosomal large subunit assembly;GO:0006412~translation	GO:0022625~cytosolic large ribosomal subunit	TM4SF19
rna-NM_001034333.2	1.54188	1.19377e-41	1.67541	2.42602e-10	Diamine acetyltransferase 1 (EC 2.3.1.57) (Polyamine N-acetyltransferase 1) (Putrescine acetyltransferase) (Spermidine/spermine N(1)-acetyltransferase 1)	SAT1	Capra hircus (Goat)	PATHWAY: Amine and polyamine degradation; putrescine degradation; N-acetylputrescine from putrescine: step 1/1. {ECO:0000256|ARBA:ARBA00004995}.; Ferroptosis [04216]; Arginine and proline metabolism [00330]	GO:0004145~diamine N-acetyltransferase activity;GO:0042802~identical protein binding	GO:0001525~angiogenesis;GO:0006596~polyamine biosynthetic process;GO:0009447~putrescine catabolic process;GO:0032918~spermidine acetylation	NA	SAT1
rna-NM_001079794.1	1.71393	4.4321e-42	1.73943	1.16941e-11	Aquaporin-3 (Aquaglyceroporin-3)	AQP3	Bos indicus (Zebu)	Transporters [02000]; Vasopressin-regulated water reabsorption [04962]	GO:0015267~channel activity	NA	GO:0005886~plasma membrane;GO:0016021~integral component of membrane	AQP3
rna-XM_010802736.3	1.22387	0.144357	0.323688	0.765771	RNA-directed DNA polymerase (EC 2.7.7.49)	NA	Bos indicus x Bos taurus (Hybrid cattle)	NA	GO:0003824~catalytic activity	NA	NA	F11R
rna-NM_001308660.1	1.14296	0.64638	0.314637	0.920203	RNA-directed DNA polymerase (EC 2.7.7.49)	NA	Bos indicus x Bos taurus (Hybrid cattle)	NA	NA	NA	NA	MEI1
rna-XM_002685679.5	2.11586	0.457691	1.3091	0.713194	Hexosyltransferase (EC 2.4.1.-) (Fragment)	M91_11011	Bos mutus (wild yak)	Glycosyltransferases [01003]; Glycosaminoglycan biosynthesis - keratan sulfate [00533]	GO:0016758~transferase activity, transferring hexosyl groups	GO:0006486~protein glycosylation	GO:0000139~Golgi membrane;GO:0016021~integral component of membrane	B3GNT7
rna-XM_010810358.3	1.30953	0.381644	0.790155	0.66764	RNA-directed DNA polymerase (EC 2.7.7.49)	NA	Bos indicus x Bos taurus (Hybrid cattle)	Glycosylphosphatidylinositol (GPI)-anchored proteins [00537]; Proteoglycans [00535]	NA	NA	NA	WDR38
rna-XM_005208454.4	2.63676	7.61412e-05	2.91984	5.98511e-05	Reverse transcriptase domain-containing protein	NA	Bos indicus x Bos taurus (Hybrid cattle)	Transcription factors [03000]; Herpes simplex virus 1 infection [05168]	NA	NA	NA	PBX4
rna-XM_005209760.4	1.23617	1.22621e-12	1.16898	0.000483588	Endo/exonuclease/phosphatase domain-containing protein	NA	Bos indicus x Bos taurus (Hybrid cattle)	NA	GO:0003824~catalytic activity	NA	NA	ERAP2
rna-NM_001205676.1	1.33408	0.282481	1.30891	0.336568	SH3_10 domain-containing protein	EVPL	Bos indicus x Bos taurus (Hybrid cattle)	Cytoskeleton proteins [04812]	GO:0005198~structural molecule activity;GO:0019215~intermediate filament binding	GO:0008544~epidermis development;GO:0045104~intermediate filament cytoskeleton organization	GO:0001533~cornified envelope;GO:0005829~cytosol;GO:0045111~intermediate filament cytoskeleton	EVPL
rna-XM_024992306.1	1.45027	0.0565868	1.51637	0.0667472	Photolyase/cryptochrome alpha/beta domain-containing protein	E5288_WYG006228	Bos mutus (wild yak)	Translation factors [03012]; Mitochondrial biogenesis [03029]	GO:0000166~nucleotide binding;GO:0003690~double-stranded DNA binding;GO:0009881~photoreceptor activity	GO:0006355~regulation of transcription, DNA-templated;GO:0018298~protein-chromophore linkage	NA	MTERF2
rna-XM_024998030.1	1.85043	4.10352e-09	1.75603	5.45887e-05	RNA-directed DNA polymerase (EC 2.7.7.49)	NA	Bos mutus grunniens (Wild yak) (Bos grunniens)	NA	NA	NA	NA	MYO5C
rna-NM_001192636.2	1.0605	0.000886769	0.580437	0.186541	Uncharacterized protein	E5288_WYG013009	Bos mutus (wild yak)	PATHWAY: Protein modification; protein ubiquitination. {ECO:0000256|ARBA:ARBA00004906}.; Replication and repair[99976]	NA	GO:0016567~protein ubiquitination;GO:0035556~intracellular signal transduction	NA	NEURL2
rna-NM_001205932.1	1.49434	0.385994	1.40997	0.458055	Reverse transcriptase domain-containing protein	NA	Bos mutus grunniens (Wild yak) (Bos grunniens)	NA	NA	NA	NA	ARHGEF37
rna-XM_024986397.1	2.78058	0.30636	0.661569	0.879476	RNA-directed DNA polymerase (EC 2.7.7.49)	NA	Bos indicus x Bos taurus (Hybrid cattle)	NA	GO:0003824~catalytic activity	NA	NA	LOC100847320
rna-XM_024992648.1	3.80901	0.00182774	3.41535	0.0175089	Uncharacterized protein	NA	Bos mutus grunniens (Wild yak) (Bos grunniens)	NA	NA	NA	NA	LOC785168
rna-NM_001122593.2	1.4267	0.68289	-0.173555	0.972192	RNA-directed DNA polymerase (EC 2.7.7.49)	NA	Bos mutus grunniens (Wild yak) (Bos grunniens)	Thyroid hormone signaling pathway [04919]	NA	NA	NA	DIO1
rna-XM_024993100.1	2.39675	0.367341	2.49387	0.381756	RNA-directed DNA polymerase (EC 2.7.7.49)	NA	Bos indicus x Bos taurus (Hybrid cattle)	NA	GO:0003824~catalytic activity	NA	NA	RASGEF1B
rna-XM_024987793.1	2.26394	0.0214808	2.23519	0.0373931	Ring finger protein 113A	RNF113A	Bos indicus x Bos taurus (Hybrid cattle)	Spliceosome [03041]	GO:0046872~metal ion binding	NA	GO:0005634~nucleus	RNF113A
rna-NM_001206122.1	1.41971	0.556224	1.80379	0.449969	Gametogenetin-binding protein 2 (Protein ZNF403)	GGNBP2	Bos mutus grunniens (Wild yak) (Bos grunniens)	NA	NA	NA	NA	GGNBP2
rna-NM_001319881.1	1.84672	0.000522567	2.09127	0.000433057	TNF_2 domain-containing protein	NA	Bos indicus x Bos taurus (Hybrid cattle)	CD molecules [04090]; Cytokine-cytokine receptor interaction [04060]; Cytokines and growth factors [04052]	GO:0002020~protease binding;GO:0005125~cytokine activity;GO:0005164~tumor necrosis factor receptor binding	GO:0002456~T cell mediated immunity;GO:0019724~B cell mediated immunity;GO:0033209~tumor necrosis factor-mediated signaling pathway;GO:0042100~B cell proliferation;GO:0097191~extrinsic apoptotic signaling pathway	GO:0005886~plasma membrane	CD70
rna-XM_005206838.4	3.3209	0.010663	3.4756	0.0104759	Colony stimulating factor 2 receptor beta common subunit	CSF2RB	Bos indicus x Bos taurus (Hybrid cattle)	CD molecules [04090]; Cytokine-cytokine receptor interaction [04060]; Apoptosis [04210]; Pathways in cancer [05200]; Cytokine receptors [04050]; JAK-STAT signaling pathway [04630]	GO:0004896~cytokine receptor activity	GO:0006468~protein phosphorylation;GO:0007259~JAK-STAT cascade;GO:0038157~granulocyte-macrophage colony-stimulating factor signaling pathway;GO:0070665~positive regulation of leukocyte proliferation	GO:0030526~granulocyte macrophage colony-stimulating factor receptor complex	CSF2RB
rna-NM_001193061.1	1.42111	0.683776	-0.286662	0.9542	RNA-directed DNA polymerase (EC 2.7.7.49)	NA	Bos mutus grunniens (Wild yak) (Bos grunniens)	NA	NA	NA	NA	GSAP
rna-XM_024998661.1	1.81002	1.03097e-30	1.9842	8.63455e-12	Pleckstrin	PLEK	Bos indicus x Bos taurus (Hybrid cattle)	Membrane trafficking [04131]	GO:0005080~protein kinase C binding;GO:0042803~protein homodimerization activity;GO:0043325~phosphatidylinositol-3,4-bisphosphate binding	GO:0002244~hematopoietic progenitor cell differentiation;GO:0006904~vesicle docking involved in exocytosis;GO:0007229~integrin-mediated signaling pathway;GO:0010572~positive regulation of platelet activation;GO:0010920~negative regulation of inositol phosphate biosynthetic process;GO:0010925~positive regulation of inositol-polyphosphate 5-phosphatase activity;GO:0030836~positive regulation of act…	GO:0005737~cytoplasm;GO:0032587~ruffle membrane	PLEK
rna-XM_024991206.1	1.48055	0.0161329	1.28778	0.0704937	Uncharacterized protein	E5288_WYG020942	Bos mutus (wild yak)	NA	NA	NA	NA	LOC783945
rna-XM_005223982.4	1.14403	5.11278e-05	1.0258	0.00797439	RNA-directed DNA polymerase (EC 2.7.7.49)	NA	Bos indicus x Bos taurus (Hybrid cattle)	Transcription factors [03000]; Herpes simplex virus 1 infection [05168]	NA	NA	NA	RNF125
rna-NM_001166513.1	1.22978	0.212331	0.0339865	0.980047	Aldehyde dehydrogenase, dimeric NADP-preferring (Fragment)	M91_01726	Bos mutus (wild yak)	Phenylalanine metabolism [00360]; beta-Alanine metabolism [00410]; Tyrosine metabolism [00350]; Histidine metabolism [00340]; Drug metabolism - cytochrome P450 [00982]; Metabolism of xenobiotics by cytochrome P450 [00980]; Glycolysis / Gluconeogenesis [00010]	GO:0016620~oxidoreductase activity, acting on the aldehyde or oxo group of donors, NAD or NADP as acceptor	GO:0006081~cellular aldehyde metabolic process	NA	ALDH3A1
rna-NM_175827.2	3.7496	3.77999e-147	4.31208	1.54994e-40	C-C motif chemokine	NA	Bos mutus grunniens (Wild yak) (Bos grunniens)	Glycosaminoglycan binding proteins [00536]; Viral protein interaction with cytokine and cytokine receptor [04061]; Human cytomegalovirus infection [05163]; Cytosolic DNA-sensing pathway [04623]; Prion disease [05020]; Chemokine signaling pathway [04062]; Cytokine-cytokine receptor interaction [04060]; NOD-like receptor signaling pathway [04621]; Cytokines and growth factors [04052]; Toll-like rec…	NA	NA	NA	CCL5
rna-XM_024985149.1	1.10988	2.95218e-14	1.08584	9.8477e-05	Uncharacterized protein	NA	Bos mutus grunniens (Wild yak) (Bos grunniens)	Ras signaling pathway [04014]	NA	NA	NA	LOC521224
rna-XM_005227651.4	2.12786	0.448467	-0.277466	0.955673	Sprouty RTK signaling antagonist 3	SPRY3	Bos mutus grunniens (Wild yak) (Bos grunniens)	Signaling proteins[99995]	NA	NA	NA	SPRY3
rna-NM_174366.1	5.05639	2.29556e-228	5.76573	2.07377e-64	Ubiquitin-like protein ISG15 (Fragment)	M91_10942	Bos mutus (wild yak)	Ubiquitin system [04121]; Epstein-Barr virus infection [05169]; Human papillomavirus infection [05165]; RIG-I-like receptor signaling pathway [04622]; Coronavirus disease - COVID-19 [05171]	NA	NA	NA	ISG15
rna-NM_001075569.1	1.41829	0.171821	1.22721	0.296482	F-box only protein 2	FBXO2	Ovis aries (Sheep)	Protein processing in endoplasmic reticulum [04141]; Ubiquitin mediated proteolysis [04120]; Lectins [04091]; Ubiquitin system [04121]	NA	GO:0044267~cellular protein metabolic process	GO:0005737~cytoplasm	FBXO2
rna-XM_024991922.1	1.76522	0.104475	1.31469	0.312079	MAP6 domain containing 1	MAP6D1	Bos indicus x Bos taurus (Hybrid cattle)	NA	GO:0005516~calmodulin binding;GO:0008017~microtubule binding	GO:0000226~microtubule cytoskeleton organization;GO:0007026~negative regulation of microtubule depolymerization;GO:0018009~N-terminal peptidyl-L-cysteine N-palmitoylation	GO:0005798~Golgi-associated vesicle;GO:0005801~cis-Golgi network;GO:0005874~microtubule	MAP6D1
rna-NM_001083450.1	1.80577	0.259071	0.329574	0.886249	Leucine rich repeats and calponin homology domain containing 4	LRCH4	Bos taurus (Bovine)	NA	NA	NA	GO:0016605~PML body	LRCH4
rna-NM_001035395.2	3.61616	0.0884599	3.25372	0.193051	RNA-directed DNA polymerase (EC 2.7.7.49)	NA	Bos mutus grunniens (Wild yak) (Bos grunniens)	Steroid hormone biosynthesis [00140]; Retinol metabolism [00830]	NA	NA	NA	HSD17B6
rna-XM_024983183.1	1.38025	0.569763	1.5262	0.542988	Bassoon presynaptic cytomatrix protein	BSN	Bos taurus (Bovine)	NA	GO:0046872~metal ion binding	GO:0007416~synapse assembly	GO:0042995~cell projection;GO:0043226~organelle;GO:0048786~presynaptic active zone	BSN
rna-XM_005203983.4	2.58811	0.357583	2.77711	0.293804	Ankyrin repeat domain 34A	ANKRD34A	Bos taurus (Bovine)	NA	NA	NA	NA	POLR3GL
rna-NM_001192864.2	1.30566	0.109406	0.755142	0.46294	RNA-directed DNA polymerase (EC 2.7.7.49)	NA	Bos mutus grunniens (Wild yak) (Bos grunniens)	NA	NA	NA	NA	ASB4
rna-NM_001077100.1	1.4	0.553801	1.09869	0.686011	RNA-directed DNA polymerase (EC 2.7.7.49)	NA	Bos indicus x Bos taurus (Hybrid cattle)	NA	GO:0003824~catalytic activity	NA	NA	MGC137454
rna-XM_024978900.1	1.7937	0.000203816	2.06269	0.000287222	Palmitoyltransferase (EC 2.3.1.225)	M91_18151	Bos mutus (wild yak)	Membrane trafficking [04131]	GO:0019706~protein-cysteine S-palmitoyltransferase activity	NA	GO:0016021~integral component of membrane	ZDHHC7
rna-XM_024996648.1	1.10469	4.03684e-16	1.15159	1.25815e-05	Protein kinase domain-containing protein	NA	Bos mutus grunniens (Wild yak) (Bos grunniens)	Protein kinases [01001]; Glucagon signaling pathway [04922]	NA	NA	NA	SIK1
rna-NM_001144091.1	1.2178	0.228594	0.455431	0.720764	frizzled-7	FZD7	Bos indicus (Zebu)	Basal cell carcinoma [05217]; Proteoglycans in cancer [05205]; Cushing syndrome [04934]; Pathways in cancer [05200]; Human papillomavirus infection [05165]; mTOR signaling pathway [04150]; Melanogenesis [04916]; Pathways of neurodegeneration - multiple diseases [05022]; Breast cancer [05224]; Alzheimer disease [05010]; Wnt signaling pathway [04310]; G protein-coupled receptors [04030]; Hippo sign…	GO:0042813~Wnt-activated receptor activity	NA	GO:0005886~plasma membrane;GO:0010008~endosome membrane;GO:0016021~integral component of membrane	FZD7
rna-NM_001105325.2	1.0898	0.127836	0.746406	0.376954	Uncharacterized protein	E5288_WYG008315	Bos mutus (wild yak)	NA	GO:0003676~nucleic acid binding	NA	NA	UBE2A
rna-XM_005225471.4	1.14448	0.00419931	1.12185	0.025676	RNA-directed DNA polymerase (EC 2.7.7.49)	NA	Bos indicus x Bos taurus (Hybrid cattle)	Transporters [02000]	GO:0003824~catalytic activity	NA	NA	CNNM2
rna-XM_005221448.4	1.81535	0.176307	1.78721	0.228991	LOC511108 protein (Shieldin complex subunit 3)	LOC511108 SHLD3	Bos taurus (Bovine)	Membrane trafficking [04131]	NA	GO:0045830~positive regulation of isotype switching;GO:2000042~negative regulation of double-strand break repair via homologous recombination;GO:2001034~positive regulation of double-strand break repair via nonhomologous end joining	GO:0035861~site of double-strand break	TRAPPC13
rna-NM_181867.1	4.73796	2.18115e-16	4.85528	3.95426e-13	Uncharacterized protein	LOC113889031	Bos indicus x Bos taurus (Hybrid cattle)	Exosome [04147]; Transporters [02000]	NA	NA	GO:0016021~integral component of membrane	IFITM3
rna-NM_001192054.2	1.2866	0.10347	1.80975	0.0355022	Protein tyrosine phosphatase non-receptor type 9	PTPN9	Ovis aries (Sheep)	Protein phosphatases and associated proteins [01009]	GO:0004725~protein tyrosine phosphatase activity	GO:0010977~negative regulation of neuron projection development;GO:1903078~positive regulation of protein localization to plasma membrane	GO:0005737~cytoplasm;GO:0044306~neuron projection terminus	PTPN9
rna-XM_024988401.1	1.88231	0.0204284	1.33901	0.17816	RNA-directed DNA polymerase (EC 2.7.7.49)	M91_15722	Bos mutus (wild yak)	NA	GO:0003824~catalytic activity	NA	NA	LOC112445012
rna-XM_010803457.3	1.03836	0.60148	0.125952	0.960269	RNA-directed DNA polymerase (EC 2.7.7.49)	NA	Bos indicus x Bos taurus (Hybrid cattle)	Domain-containing proteins not elsewhere classified [04990]	GO:0003824~catalytic activity	NA	NA	LRRC7
rna-NM_001245951.2	1.08979	0.505689	1.3149	0.420751	GP41 domain-containing protein	NA	Bos indicus x Bos taurus (Hybrid cattle)	NA	GO:0005198~structural molecule activity	NA	GO:0016021~integral component of membrane	BERV-K1
rna-NM_001034300.1	2.12214	0.298573	1.69924	0.482822	RNA-directed DNA polymerase (EC 2.7.7.49)	NA	Bos indicus x Bos taurus (Hybrid cattle)	Transcription factors [03000]; Herpes simplex virus 1 infection [05168]	NA	NA	NA	CLCA4
rna-XM_002697718.5	2.16872	0.02033	2.29514	0.0213743	Histamine receptor H4	HRH4	Bos taurus (Bovine)	G protein-coupled receptors [04030]; Neuroactive ligand-receptor interaction [04080]	GO:0004969~histamine receptor activity;GO:0004993~serotonin receptor activity;GO:0016907~G-protein coupled acetylcholine receptor activity;GO:0030594~neurotransmitter receptor activity	GO:0006954~inflammatory response;GO:0007187~G-protein coupled receptor signaling pathway, coupled to cyclic nucleotide second messenger;GO:0007197~adenylate cyclase-inhibiting G-protein coupled acetylcholine receptor signaling pathway;GO:0007204~positive regulation of cytosolic calcium ion concentration;GO:0007268~synaptic transmission;GO:0043408~regulation of MAPK cascade	GO:0005887~integral component of plasma membrane;GO:0030425~dendrite;GO:0045202~synapse	HRH4
rna-XM_002690081.6	1.89498	0.31998	1.54182	0.478562	RNA-directed DNA polymerase (EC 2.7.7.49)	NA	Bos indicus x Bos taurus (Hybrid cattle)	Chromosome and associated proteins [03036]	GO:0003824~catalytic activity	NA	NA	CEP85L
rna-XM_024993211.1	2.13538	0.445602	2.65042	0.374275	RNA-directed DNA polymerase (EC 2.7.7.49)	NA	Bos indicus x Bos taurus (Hybrid cattle)	NA	GO:0003824~catalytic activity	NA	NA	CNOT6L
rna-XM_024990698.1	1.59148	0.0764065	2.20847	0.0251024	RNA-directed DNA polymerase (EC 2.7.7.49)	NA	Bos indicus x Bos taurus (Hybrid cattle)	NA	GO:0003824~catalytic activity	NA	NA	AASS
rna-XM_010803685.3	1.08598	0.361472	1.13677	0.433176	RNA-directed DNA polymerase (EC 2.7.7.49)	NA	Bos mutus grunniens (Wild yak) (Bos grunniens)	Transcription factors [03000]; Herpes simplex virus 1 infection [05168]	NA	NA	NA	ELOVL1
rna-XM_010817291.3	1.38212	0.671072	1.23672	0.752073	RNA-directed DNA polymerase (EC 2.7.7.49)	NA	Bos mutus grunniens (Wild yak) (Bos grunniens)	Enzymes with EC numbers[99980]	NA	NA	NA	TGM7
rna-XM_015471715.2	1.44655	0.000126135	1.11613	0.022098	Regulator of G-protein signaling 12 (Fragment)	M91_16651	Bos mutus (wild yak)	NA	GO:0005096~GTPase activator activity	GO:0007165~signal transduction;GO:0008277~regulation of G-protein coupled receptor protein signaling pathway	GO:0005737~cytoplasm;GO:0030425~dendrite	LOC101902106
rna-XM_005206799.4	1.20621	0.190082	1.69651	0.0689138	Achaete-scute family bHLH transcription factor 4	ASCL4	Bos indicus x Bos taurus (Hybrid cattle)	Transcription factors [03000]	GO:0003700~sequence-specific DNA binding transcription factor activity;GO:0046983~protein dimerization activity	GO:0006357~regulation of transcription from RNA polymerase II promoter	NA	ASCL4
rna-XM_005218530.4	1.09034	0.188397	1.39409	0.10962	tigger transposable element-derived protein 1-like	LOC109577629	Bos indicus (Zebu)	NA	GO:0003677~DNA binding	NA	GO:0005634~nucleus	USB1
rna-NM_001046118.2	1.29128	2.15164e-29	1.30812	7.53309e-07	RNA-directed DNA polymerase (EC 2.7.7.49)	NA	Bos indicus x Bos taurus (Hybrid cattle)	Taste transduction [04742]; G protein-coupled receptors [04030]	NA	NA	NA	LAPTM5
rna-XM_015474745.2	3.88668	4.92695e-10	3.91784	7.02396e-08	Olfactory receptor	NA	Bos indicus x Bos taurus (Hybrid cattle)	Olfactory transduction [04740]; G protein-coupled receptors [04030]	GO:0004930~G-protein coupled receptor activity;GO:0004984~olfactory receptor activity	NA	GO:0005886~plasma membrane;GO:0016021~integral component of membrane	LOC783597
rna-NM_001192456.2	2.07926	1.69082e-15	2.15163	8.30345e-08	CMRF35-like molecule 8	CD300A	Bison bison bison	CD molecules [04090]	NA	NA	GO:0016021~integral component of membrane	CD300A
rna-XM_024991318.1	2.09626	0.364945	0.971564	0.750474	Uncharacterized protein	NA	Bos mutus grunniens (Wild yak) (Bos grunniens)	NA	NA	NA	NA	LOC785370
rna-NM_001040526.1	1.69516	2.45347e-18	1.67771	1.00652e-07	Complement factor B (EC 3.4.21.47) (C3/C5 convertase)	CFB	Bos indicus x Bos taurus (Hybrid cattle)	Staphylococcus aureus infection [05150]; Peptidases and inhibitors [01002]; Complement and coagulation cascades [04610]; Coronavirus disease - COVID-19 [05171]	GO:0004252~serine-type endopeptidase activity	GO:0006957~complement activation, alternative pathway	GO:0005576~extracellular region	CFB
rna-NM_001206502.1	2.47737	0.118734	1.54182	0.478562	DNA (cytosine-5-)-methyltransferase (EC 2.1.1.37)	DNMT3A	Bison bison bison	Chromosome and associated proteins [03036]; MicroRNAs in cancer [05206]; DNA replication proteins [03032]; Cysteine and methionine metabolism [00270]; Transcription factors [03000]	GO:0003677~DNA binding;GO:0003886~DNA (cytosine-5-)-methyltransferase activity;GO:0046872~metal ion binding	GO:0010468~regulation of gene expression	GO:0005634~nucleus	DNMT3A
rna-XM_010817024.3	1.35592	0.177163	0.968062	0.422842	Uncharacterized protein	NA	Bos indicus x Bos taurus (Hybrid cattle)	Transcription factors [03000]; Herpes simplex virus 1 infection [05168]	GO:0003676~nucleic acid binding;GO:0004523~RNA-DNA hybrid ribonuclease activity;GO:0016779~nucleotidyltransferase activity	GO:0015074~DNA integration	NA	CFAP161
rna-XM_010801762.3	1.44826	0.179651	1.77319	0.11423	RNA-directed DNA polymerase (EC 2.7.7.49)	NA	Bos indicus x Bos taurus (Hybrid cattle)	NA	NA	NA	NA	METTL6
rna-XM_024985456.1	2.09823	0.494944	1.36183	0.698553	Vitellogenin domain-containing protein	LOC528008 BOS_22577	Bos taurus (Bovine)	NA	GO:0005319~lipid transporter activity	NA	NA	LOC112444357
rna-XM_005214689.4	2.36592	0.419333	0.842617	0.841573	RNA-directed DNA polymerase (EC 2.7.7.49)	NA	Bos indicus x Bos taurus (Hybrid cattle)	NA	NA	NA	NA	COMMD7
rna-NM_001075698.1	1.41783	9.95918e-25	1.72368	1.38325e-09	Interferon-induced protein with tetratricopeptide repeats 5 (Fragment)	M91_08050	Bos mutus (wild yak)	Transfer RNA biogenesis [03016]	NA	NA	NA	IFIT5
rna-XM_005221906.4	3.42017	1.40532e-47	3.72807	2.36868e-26	RNA-directed DNA polymerase (EC 2.7.7.49)	NA	Bos indicus x Bos taurus (Hybrid cattle)	Herpes simplex virus 1 infection [05168]; Ubiquitin mediated proteolysis [04120]; Pathways in cancer [05200]; Influenza A [05164]; Ubiquitin system [04121]; Endocytosis [04144]; Transcriptional misregulation in cancer [05202]; Acute myeloid leukemia [05221]	NA	NA	NA	PML
rna-XM_005212963.2	1.26664	0.000968405	1.55886	0.000949653	RNA-directed DNA polymerase (EC 2.7.7.49)	NA	Bos indicus x Bos taurus (Hybrid cattle)	NA	NA	NA	NA	DDX1
rna-XM_024989471.1	1.08388	0.485857	1.42009	0.364345	RNA-directed DNA polymerase (EC 2.7.7.49)	M91_03782	Bos mutus (wild yak)	NA	GO:0003824~catalytic activity	NA	NA	ST7L
rna-XM_024985183.1	1.4267	0.68289	1.65864	0.646826	ethylmalonyl-CoA decarboxylase isoform X1	ECHDC1	Ovis aries (Sheep)	NA	GO:0003824~catalytic activity	NA	NA	LOC112444289
rna-XM_002690508.6	1.73223	0.00271795	1.6982	0.0103906	Cadherin-24	M91_15378	Bos mutus (wild yak)	Cell adhesion molecules [04515]	GO:0005509~calcium ion binding	GO:0007156~homophilic cell adhesion via plasma membrane adhesion molecules	GO:0005886~plasma membrane;GO:0016021~integral component of membrane	CDH24
rna-NM_001144087.2	1.35211	7.95767e-11	1.18568	0.00180043	coiled-coil domain-containing protein 85B	CCDC85B	Bos indicus (Zebu)	Chromosome and associated proteins [03036]	NA	NA	GO:0005912~adherens junction	CCDC85B
rna-XM_015474207.2	3.15782	0.186904	0.842617	0.841573	BPTI/Kunitz inhibitor domain-containing protein	E5288_WYG012988	Bos mutus (wild yak)	NA	GO:0004867~serine-type endopeptidase inhibitor activity	NA	NA	LOC404105
rna-XM_024983075.1	1.52721	0.209901	1.27854	0.359604	RNA-directed DNA polymerase (EC 2.7.7.49)	NA	Bos mutus grunniens (Wild yak) (Bos grunniens)	NA	NA	NA	NA	CMC1
rna-XM_024979352.1	1.63534	1.10409e-05	1.39843	0.0032246	RNA-directed DNA polymerase (EC 2.7.7.49)	NA	Bos indicus x Bos taurus (Hybrid cattle)	Transporters [02000]	GO:0003824~catalytic activity	NA	NA	LOC112442378
rna-NM_176674.2	1.84716	1.4476e-24	2.13788	3.73992e-09	Cytochrome c oxidase subunit 7A1, mitochondrial (Fragment)	M91_17415	Bos mutus (wild yak)	Amyotrophic lateral sclerosis [05014]; Prion disease [05020]; Alzheimer disease [05010]; Non-alcoholic fatty liver disease [04932]; Thermogenesis [04714]; Huntington disease [05016]; Parkinson disease [05012]; Diabetic cardiomyopathy [05415]; Chemical carcinogenesis - reactive oxygen species [05208]; Pathways of neurodegeneration - multiple diseases [05022]; Oxidative phosphorylation [00190]; Car…	GO:0009055~electron carrier activity	GO:0006123~mitochondrial electron transport, cytochrome c to oxygen	GO:0005751~mitochondrial respiratory chain complex IV;GO:0016021~integral component of membrane	COX7A1
rna-NM_001206226.1	1.50624	0.345873	0.967574	0.620519	RNA-directed DNA polymerase (EC 2.7.7.49)	NA	Bos taurus (Bovine)	Taste transduction [04742]; G protein-coupled receptors [04030]	NA	NA	NA	UCMA
rna-XM_025001346.1	1.77777	0.0829472	2.04135	0.0596496	Uncharacterized protein	NA	Bos taurus (Bovine)	Chromosome and associated proteins [03036]	NA	GO:0034454~microtubule anchoring at centrosome	GO:0005813~centrosome	LOC112441530
rna-NM_001083373.1	1.02533	0.289534	0.377018	0.756671	RNA-directed DNA polymerase (EC 2.7.7.49)	NA	Bos indicus x Bos taurus (Hybrid cattle)	NA	NA	NA	NA	CCNI
rna-NM_001001159.1	2.40307	1.20947e-15	2.48731	3.05551e-10	Toll-like receptor	E5288_WYG010570	Bos mutus (wild yak)	Lipid and atherosclerosis [05417]; Chagas disease [05142]; Pattern recognition receptors [04054]; Tuberculosis [05152]; Membrane trafficking [04131]; CD molecules [04090]; Toll-like receptor signaling pathway [04620]; Salmonella infection [05132]; Phagosome [04145]	GO:0003953~NAD+ nucleosidase activity;GO:0004888~transmembrane signaling receptor activity	GO:0001817~regulation of cytokine production;GO:0002755~MyD88-dependent toll-like receptor signaling pathway;GO:0006954~inflammatory response;GO:0034150~toll-like receptor 6 signaling pathway;GO:0042496~detection of diacyl bacterial lipopeptide;GO:0045087~innate immune response	GO:0016021~integral component of membrane	TLR6
rna-NM_001099123.1	1.46106	0.0966841	1.62931	0.0842076	RNA-directed DNA polymerase (EC 2.7.7.49)	NA	Bos indicus x Bos taurus (Hybrid cattle)	NA	NA	NA	NA	PLLP
rna-NM_001081541.1	1.78314	3.51761e-14	1.91244	1.15327e-08	G_PROTEIN_RECEP_F1_2 domain-containing protein	JEQ12_016313	Ovis aries (Sheep)	Sphingolipid signaling pathway [04071]; Neuroactive ligand-receptor interaction [04080]; G protein-coupled receptors [04030]	GO:0038036~sphingosine-1-phosphate receptor activity	NA	GO:0016021~integral component of membrane	S1PR2
rna-XM_010801109.3	1.59281	0.00595808	1.4648	0.0292066	RNA-directed DNA polymerase (EC 2.7.7.49)	NA	Bos indicus x Bos taurus (Hybrid cattle)	NA	NA	NA	NA	CD200
rna-NM_001105000.1	1.18124	0.000288034	1.39448	0.00142314	Ephrin RBD domain-containing protein	NA	Bos indicus x Bos taurus (Hybrid cattle)	Rap1 signaling pathway [04015]; MAPK signaling pathway [04010]; Axon guidance [04360]; Ras signaling pathway [04014]; Glycosaminoglycan binding proteins [00536]; MicroRNAs in cancer [05206]; Cytokines and growth factors [04052]; PI3K-Akt signaling pathway [04151]; Glycosylphosphatidylinositol (GPI)-anchored proteins [00537]	GO:0046875~ephrin receptor binding	GO:0048013~ephrin receptor signaling pathway	GO:0005886~plasma membrane;GO:0031225~anchored component of membrane	EFNA2
rna-XM_024986985.1	2.57023	1.44433e-06	2.55267	3.45179e-05	PDGF_2 domain-containing protein	NA	Bos mutus grunniens (Wild yak) (Bos grunniens)	Rap1 signaling pathway [04015]; Cytokines and growth factors [04052]; Ras signaling pathway [04014]; MAPK signaling pathway [04010]; PI3K-Akt signaling pathway [04151]; Calcium signaling pathway [04020]; Relaxin signaling pathway [04926]; AGE-RAGE signaling pathway in diabetic complications [04933]; Pathways in cancer [05200]; Focal adhesion [04510]	NA	NA	NA	VEGFB
rna-NM_174034.2	1.54139	4.90196e-29	1.49967	5.64488e-06	RNA-directed DNA polymerase (EC 2.7.7.49)	NA	Bos indicus x Bos taurus (Hybrid cattle)	Taste transduction [04742]; G protein-coupled receptors [04030]	NA	NA	NA	CYBA
rna-XM_024978742.1	2.40667	0.366442	2.24233	0.487665	Myosin binding protein C, fast type	MYBPC2	Bos indicus x Bos taurus (Hybrid cattle)	Cytoskeleton proteins [04812]	NA	GO:0006936~muscle contraction	NA	MYBPC2
rna-NM_001046464.1	1.0176	2.35965e-15	0.996465	0.000291247	Macrophage-expressed gene 1 protein (Macrophage gene 1 protein) (Mpg-1) (Perforin-2) (P-2)	MPEG1	Bos taurus (Bovine)	NA	NA	GO:0035915~pore formation in membrane of other organism;GO:0042742~defense response to bacterium;GO:0045087~innate immune response;GO:0050829~defense response to Gram-negative bacterium;GO:0050830~defense response to Gram-positive bacterium	GO:0016021~integral component of membrane;GO:0030659~cytoplasmic vesicle membrane;GO:0031410~cytoplasmic vesicle;GO:0045335~phagocytic vesicle	MPEG1
rna-NM_001046177.1	2.20256	0.135971	1.09925	0.586142	Leucine-rich alpha-2-glycoprotein 1	LRG1	Bos taurus (Bovine)	Signaling proteins[99995]	NA	NA	NA	LRG1
rna-XM_024975784.1	1.12983	0.510321	1.71017	0.319653	RNA-directed DNA polymerase (EC 2.7.7.49)	NA	Bos indicus x Bos taurus (Hybrid cattle)	NA	NA	NA	NA	TMEM163
rna-NM_001193203.1	2.13538	0.445602	2.05156	0.501455	RNA-directed DNA polymerase (EC 2.7.7.49)	NA	Bos indicus x Bos taurus (Hybrid cattle)	Glycosaminoglycan biosynthesis - chondroitin sulfate / dermatan sulfate [00532]; Glycosyltransferases [01003]	NA	NA	NA	CHST7
rna-XM_024998178.1	1.60516	0.459745	1.57218	0.499562	LOW QUALITY PROTEIN: ankyrin repeat and death domain-containing protein 1A	ANKDD1A	Bison bison bison	NA	NA	GO:0007165~signal transduction	NA	ANKDD1A
rna-NM_001206278.1	1.14434	3.36955e-13	1.22224	0.000257069	Basic leucine zipper transcriptional factor ATF-like (B-cell-activating transcription factor)	E5288_WYG004632 M91_20355	Bos mutus (wild yak)	Transcription factors [03000]; PD-L1 expression and PD-1 checkpoint pathway in cancer [05235]	GO:0003700~sequence-specific DNA binding transcription factor activity	GO:0006357~regulation of transcription from RNA polymerase II promoter;GO:0030154~cell differentiation	GO:0005654~nucleoplasm;GO:0005737~cytoplasm;GO:0090575~RNA polymerase II transcription factor complex	BATF
rna-NM_174076.3	1.12394	2.24261e-13	0.947656	0.00369849	glutathione peroxidase 1	GPX1	Bison bison bison	Glutathione metabolism [00480]; Thyroid hormone synthesis [04918]; Huntington disease [05016]; Amyotrophic lateral sclerosis [05014]; Arachidonic acid metabolism [00590]; Pathways of neurodegeneration - multiple diseases [05022]	GO:0004602~glutathione peroxidase activity	GO:0006979~response to oxidative stress	NA	GPX1
rna-XM_010820402.3	1.56578	0.0499518	1.49424	0.0970219	Endo/exonuclease/phosphatase domain-containing protein	NA	Bos mutus grunniens (Wild yak) (Bos grunniens)	NA	NA	NA	NA	RAB4A
rna-XM_005204443.4	1.02519	0.632794	1.53216	0.467468	RNA-directed DNA polymerase (EC 2.7.7.49)	NA	Bos indicus x Bos taurus (Hybrid cattle)	Regulation of lipolysis in adipocytes [04923]; Calcium signaling pathway [04020]; G protein-coupled receptors [04030]; Neuroactive ligand-receptor interaction [04080]; Pathways in cancer [05200]; Human cytomegalovirus infection [05163]; cAMP signaling pathway [04024]	GO:0003824~catalytic activity	NA	NA	PTGER3
rna-XM_024994493.1	2.98487	0.209156	2.3696	0.409947	protocadherin gamma-B3 isoform X1	LOC109562134	Bos indicus (Zebu)	Cell adhesion molecules [04515]	GO:0005509~calcium ion binding	GO:0007156~homophilic cell adhesion via plasma membrane adhesion molecules	GO:0005886~plasma membrane;GO:0016021~integral component of membrane	PCDHGA2
rna-XM_024997489.1	1.17674	0.234437	1.18661	0.277739	RNA-directed DNA polymerase (EC 2.7.7.49)	NA	Bos indicus x Bos taurus (Hybrid cattle)	Membrane trafficking [04131]	GO:0003824~catalytic activity	NA	NA	DENND4A
rna-NM_001101268.2	1.69609	0.0586487	1.59097	0.118083	Family with sequence similarity 167 member B (LOC617897 protein)	FAM167B LOC617897	Bos taurus (Bovine)	NA	NA	NA	NA	FAM167B
rna-XM_003587735.5	1.70568	1.03452e-30	2.07776	6.5823e-09	Ferritin-like diiron domain-containing protein	E5288_WYG022258	Bos mutus (wild yak)	Mineral absorption [04978]; Ferroptosis [04216]; Necroptosis [04217]; Exosome [04147]	GO:0003729~mRNA binding;GO:0008199~ferric iron binding	NA	NA	LOC788801
rna-XM_024981161.1	4.58304	1.89092e-71	5.43194	1.06552e-46	E3 ubiquitin-protein ligase RNF213-like	LOC113877709	Bos indicus x Bos taurus (Hybrid cattle)	Ubiquitin system [04121]	GO:0004842~ubiquitin-protein transferase activity;GO:0016887~ATPase activity;GO:0046872~metal ion binding	NA	NA	LOC512869
rna-NM_001014851.3	1.05763	7.49499e-08	0.91368	0.00426519	Protein disulfide-isomerase (EC 5.3.4.1)	CRELD1	Ovis aries (Sheep)	Chaperones and folding catalysts [03110]	GO:0003756~protein disulfide isomerase activity;GO:0005509~calcium ion binding	NA	GO:0016021~integral component of membrane	CRELD1
rna-NM_001191294.2	1.78645	0.000636474	2.11742	0.000619584	RNA-directed DNA polymerase (EC 2.7.7.49)	NA	Bos mutus grunniens (Wild yak) (Bos grunniens)	NA	NA	NA	NA	ABCA12
rna-XM_024977880.1	1.09834	0.210212	0.608738	0.564114	Goosecoid homeobox 2	GSC2	Bos taurus (Bovine)	Transcription factors [03000]	GO:0000978~RNA polymerase II core promoter proximal region sequence-specific DNA binding;GO:0000981~sequence-specific DNA binding RNA polymerase II transcription factor activity	GO:0006357~regulation of transcription from RNA polymerase II promoter	GO:0005634~nucleus	GSC2
rna-XM_005220992.3	2.37668	0.3822	0.661569	0.879476	proline-rich protein 29 isoform X1	PRR29	Bos indicus (Zebu)	NA	NA	NA	NA	PRR29
rna-XM_005201891.4	1.7924	0.552481	1.79256	0.580307	RNA-directed DNA polymerase (EC 2.7.7.49)	M91_09901	Bos mutus (wild yak)	Transcription factors [03000]; Herpes simplex virus 1 infection [05168]	GO:0003824~catalytic activity	NA	NA	MRAS
rna-XM_002684879.5	3.90769	0.055124	2.79986	0.291669	5-hydroxytryptamine receptor 3C-like	LOC102183269	Capra hircus (Goat)	Taste transduction [04742]; Ion channels [04040]; Serotonergic synapse [04726]	GO:0004888~transmembrane signaling receptor activity;GO:0005230~extracellular ligand-gated ion channel activity	NA	GO:0016021~integral component of membrane	LOC532114
rna-XM_025000232.1	1.65418	0.230581	2.2967	0.0818868	Sorting nexin family member 21	SNX21	Bos indicus x Bos taurus (Hybrid cattle)	Domain-containing proteins not elsewhere classified [04990]	GO:0005546~phosphatidylinositol-4,5-bisphosphate binding;GO:0032266~phosphatidylinositol-3-phosphate binding	GO:0015031~protein transport	GO:0031901~early endosome membrane	SNX21
rna-NM_001105340.1	3.98794	0.0470679	4.72366	0.0130361	Reverse transcriptase domain-containing protein	NA	Bos indicus x Bos taurus (Hybrid cattle)	Human cytomegalovirus infection [05163]; Herpes simplex virus 1 infection [05168]; Necroptosis [04217]; Pathways in cancer [05200]; Small cell lung cancer [05222]; Epstein-Barr virus infection [05169]; Ubiquitin system [04121]; NF-kappa B signaling pathway [04064]; TNF signaling pathway [04668]; IL-17 signaling pathway [04657]; NOD-like receptor signaling pathway [04621]; Viral carcinogenesis [05…	NA	NA	GO:0016021~integral component of membrane	TRAF5
rna-XM_024979187.1	1.89606	0.194391	2.97928	0.020756	Reverse transcriptase domain-containing protein	NA	Bos indicus x Bos taurus (Hybrid cattle)	Transcription factors [03000]; Herpes simplex virus 1 infection [05168]	NA	NA	NA	LOC112442345
rna-XM_024977702.1	1.92038	0.254236	0.0791599	0.97707	SET domain containing 1B, histone lysine methyltransferase	SETD1B	Bos taurus (Bovine)	Chromosome and associated proteins [03036]; Lysine degradation [00310]	GO:0003723~RNA binding;GO:0042800~histone methyltransferase activity (H3-K4 specific)	GO:0044648~histone H3-K4 dimethylation;GO:0080182~histone H3-K4 trimethylation	GO:0005694~chromosome;GO:0048188~Set1C/COMPASS complex	SETD1B
rna-XM_024994220.1	2.12786	0.448467	2.33922	0.41688	RNA-directed DNA polymerase (EC 2.7.7.49)	NA	Bos indicus x Bos taurus (Hybrid cattle)	NA	GO:0003824~catalytic activity	NA	NA	SGCD
rna-XM_015462761.2	1.0008	0.201684	1.36271	0.0905789	CRIB domain-containing protein	E5288_WYG002754	Bos mutus (wild yak)	NA	GO:0031267~small GTPase binding	GO:0006909~phagocytosis;GO:0008360~regulation of cell shape;GO:0035023~regulation of Rho protein signal transduction	GO:0005856~cytoskeleton;GO:0005886~plasma membrane	MLLT11
rna-XM_024988196.1	1.97698	0.324661	1.49345	0.537255	RNA-directed DNA polymerase (EC 2.7.7.49)	NA	Bos mutus grunniens (Wild yak) (Bos grunniens)	NA	NA	NA	NA	SEPT6
rna-XM_005214490.4	2.16582	0.0541376	1.74349	0.185133	Bladder cancer-associated protein	BLCAP JEQ12_004622	Ovis aries (Sheep)	NA	NA	NA	GO:0016021~integral component of membrane	BLCAP
rna-XM_005220153.4	1.04334	6.47978e-14	1.15508	2.04321e-05	WD repeat domain 81	WDR81	Bos taurus (Bovine)	Protein phosphatases and associated proteins [01009]	GO:0035014~phosphatidylinositol 3-kinase regulator activity;GO:0070530~K63-linked polyubiquitin binding	GO:0006511~ubiquitin-dependent protein catabolic process;GO:0007005~mitochondrion organization;GO:0035973~aggrephagy;GO:0045022~early endosome to late endosome transport;GO:0050821~protein stabilization	GO:0000421~autophagic vacuole membrane;GO:0005739~mitochondrion;GO:0005765~lysosomal membrane;GO:0005829~cytosol;GO:0031313~extrinsic component of endosome membrane;GO:0031901~early endosome membrane;GO:0031902~late endosome membrane	WDR81
rna-XM_015458370.2	4.06397	0.0403941	2.93428	0.251548	RNA-directed DNA polymerase (EC 2.7.7.49)	NA	Bos mutus grunniens (Wild yak) (Bos grunniens)	Transporters [02000]	NA	NA	NA	LOC513941
rna-XM_002692278.5	1.46373	0.0918039	1.9544	0.0251874	RNA-directed DNA polymerase (EC 2.7.7.49)	NA	Bos mutus grunniens (Wild yak) (Bos grunniens)	Transcription factors [03000]; Herpes simplex virus 1 infection [05168]	NA	NA	NA	RSPO4
rna-XM_024983470.1	1.17677	0.360871	1.1793	0.399634	Leukocyte elastase inhibitor	SERPINB1	Bos taurus (Bovine)	Peptidases and inhibitors [01002]	GO:0004867~serine-type endopeptidase inhibitor activity	GO:0032691~negative regulation of interleukin-1 beta production;GO:0044342~type B pancreatic cell proliferation	GO:0005615~extracellular space;GO:0036464~cytoplasmic ribonucleoprotein granule	SERPINB1
rna-XM_024991213.1	2.17869	6.01802e-38	2.41172	1.17941e-17	RNA-directed DNA polymerase (EC 2.7.7.49)	NA	Bos indicus x Bos taurus (Hybrid cattle)	NA	GO:0003824~catalytic activity	NA	NA	CNTNAP2
rna-NM_174733.2	1.90367	1.15586e-35	2.08777	1.57715e-14	Reverse transcriptase domain-containing protein	NA	Bos mutus grunniens (Wild yak) (Bos grunniens)	NA	NA	NA	NA	DHRS9
rna-NM_001192630.1	1.14524	0.184605	0.602732	0.551391	T-box transcription factor TBX6	M91_15156	Bos mutus (wild yak)	Transcription factors [03000]; Messenger RNA biogenesis [03019]	GO:0003677~DNA binding;GO:0003700~sequence-specific DNA binding transcription factor activity	NA	GO:0005634~nucleus	TBX6
rna-XM_024994286.1	1.61021	0.000112924	1.69513	0.000767905	uncharacterized protein LOC106990135	LOC106990135	Ovis aries (Sheep)	Cytokines and growth factors [04052]	NA	NA	NA	NRTN
rna-XM_002695880.5	5.73215	1.84023e-09	7.14267	1.41512e-14	RNA-directed DNA polymerase (EC 2.7.7.49)	NA	Bos mutus grunniens (Wild yak) (Bos grunniens)	Transcription factors [03000]; Herpes simplex virus 1 infection [05168]	NA	NA	NA	CFAP52
rna-XM_024982887.1	1.41544	0.00258813	1.45418	0.00858958	Uncharacterized protein	TTLL3	Bos taurus (Bovine)	Cilium and associated proteins [03037]; Cytoskeleton proteins [04812]	GO:0070735~protein-glycine ligase activity	GO:0018094~protein polyglycylation	NA	RPUSD3
rna-XM_024997338.1	1.4015	0.665591	1.36183	0.698553	Phospholipase A2 (EC 3.1.1.4)	PLA2G4B	Bos taurus (Bovine)	Necroptosis [04217]; Oxytocin signaling pathway [04921]; Serotonergic synapse [04726]; Platelet activation [04611]; Fc gamma R-mediated phagocytosis [04666]; MAPK signaling pathway [04010]; Long-term depression [04730]; Ras signaling pathway [04014]; Ovarian steroidogenesis [04913]; GnRH signaling pathway [04912]; Glycerophospholipid metabolism [00564]; VEGF signaling pathway [04370]; Ether lipid…	GO:0004623~phospholipase A2 activity;GO:0005509~calcium ion binding;GO:0005544~calcium-dependent phospholipid binding;GO:0047498~calcium-dependent phospholipase A2 activity	GO:0046475~glycerophospholipid catabolic process	GO:0005829~cytosol	PLA2G4B
rna-NM_001193055.2	2.3868	0.372071	3.05728	0.221157	RNA-directed DNA polymerase (EC 2.7.7.49)	M91_04365	Bos mutus (wild yak)	NA	GO:0003824~catalytic activity	NA	NA	KLHL1
rna-NM_001046212.1	5.47309	2.97653e-15	6.3567	6.60472e-18	C-type lectin domain family 3 member B	CLEC3B	Bos indicus x Bos taurus (Hybrid cattle)	Lectins [04091]	GO:0030246~carbohydrate binding	NA	NA	CLEC3B
rna-XM_005215939.4	1.4267	0.68289	3.52063	0.126665	Reverse transcriptase domain-containing protein	NA	Bos mutus grunniens (Wild yak) (Bos grunniens)	Messenger RNA biogenesis [03019]; Chromosome and associated proteins [03036]; RNA degradation [03018]	NA	NA	NA	DDX6
rna-XM_005212886.4	1.03095	0.000375357	0.908603	0.0192471	Protein yippee-like	YPEL5 YPEL	Bos indicus x Bos taurus (Hybrid cattle)	Ubiquitin system [04121]	GO:0046872~metal ion binding	NA	NA	YPEL5
rna-XM_002692538.5	3.51149	0.104204	2.88778	0.263958	Transmembrane protein 60	TMEM60	Capra hircus (Goat)	NA	NA	NA	GO:0016021~integral component of membrane	LOC100295750
rna-XM_024991181.1	1.34594	0.182069	1.5244	0.154086	Uncharacterized protein	NA	Bos indicus x Bos taurus (Hybrid cattle)	Chromosome and associated proteins [03036]	NA	NA	NA	LOC112446427
rna-NM_001166571.1	1.00081	0.197958	0.457853	0.624303	Transport and Golgi organization protein 1 homolog	MIA3	Bos taurus (Bovine)	Domain-containing proteins not elsewhere classified [04990]	NA	NA	NA	MIA3
rna-NM_001040587.2	1.62801	0.304778	1.05263	0.576273	Peptide YY	PYY	Bos indicus x Bos taurus (Hybrid cattle)	Neuroactive ligand-receptor interaction [04080]	GO:0005179~hormone activity	NA	GO:0005576~extracellular region	PYY
rna-XM_002684796.6	1.56541	0.000660575	0.995691	0.0943587	Uncharacterized protein	NA	Bos indicus x Bos taurus (Hybrid cattle)	Exosome [04147]; Membrane trafficking [04131]	NA	NA	NA	MUC13
rna-NM_001105362.1	2.55207	0.086981	1.80068	0.345865	RNA-directed DNA polymerase (EC 2.7.7.49)	NA	Bos indicus x Bos taurus (Hybrid cattle)	NA	GO:0003824~catalytic activity	NA	NA	RASEF
rna-NM_001035493.3	1.01891	0.0474394	0.82412	0.21398	RNA-directed DNA polymerase (EC 2.7.7.49)	NA	Bos indicus x Bos taurus (Hybrid cattle)	NA	NA	NA	NA	HSF2BP
rna-NM_001206473.1	1.6335	1.22764e-22	1.96749	1.97268e-12	Ubiquitin D	UBD	Bos taurus (Bovine)	Ubiquitin system [04121]	GO:0070628~proteasome binding	GO:0006511~ubiquitin-dependent protein catabolic process;GO:0016567~protein ubiquitination;GO:0034341~response to interferon-gamma;GO:0034612~response to tumor necrosis factor;GO:0043065~positive regulation of apoptotic process;GO:0043123~positive regulation of I-kappaB kinase/NF-kappaB signaling	GO:0005634~nucleus	UBD
rna-NM_001080261.1	1.14011	0.0488984	1.42563	0.0264056	CEA cell adhesion molecule 19 (Carcinoembryonic antigen-related cell adhesion molecule 19)	CEACAM19	Bos taurus (Bovine)	Signaling proteins[99995]	NA	NA	GO:0016021~integral component of membrane	CEACAM19
rna-XM_024999913.1	2.13971	0.444964	1.65864	0.646826	RNA-directed DNA polymerase (EC 2.7.7.49)	NA	Bos indicus x Bos taurus (Hybrid cattle)	Transcription factors [03000]; Herpes simplex virus 1 infection [05168]	NA	NA	NA	TGDS
rna-NM_001205498.1	1.38212	0.671072	1.70136	0.60599	Ras homolog family member Q	NA	Capra hircus (Goat)	Membrane trafficking [04131]; Insulin signaling pathway [04910]; GTP-binding proteins [04031]	NA	NA	NA	RHOQ
rna-XM_025001339.1	1.7998	0.415325	0.37306	0.904582	CCDC144C domain-containing protein	NA	Bos taurus (Bovine)	NA	NA	NA	NA	LOC100337293
rna-XM_024978857.1	1.46719	1.38145e-06	1.5827	5.11841e-05	RNA-directed DNA polymerase (EC 2.7.7.49)	NA	Bos indicus x Bos taurus (Hybrid cattle)	NA	NA	NA	NA	C18H19orf18
rna-NM_001013600.1	3.02817	3.41425e-42	2.96898	1.43692e-17	Reverse transcriptase domain-containing protein	NA	Bos indicus x Bos taurus (Hybrid cattle)	Toxoplasmosis [05145]; Asthma [05310]; Epstein-Barr virus infection [05169]; Influenza A [05164]; Allograft rejection [05330]; Antigen processing and presentation [04612]; Cell adhesion molecules [04514]; Leishmaniasis [05140]; Herpes simplex virus 1 infection [05168]; Exosome [04147]; Rheumatoid arthritis [05323]; Phagosome [04145]; Systemic lupus erythematosus [05322]; Th1 and Th2 cell differen…	NA	NA	NA	BOLA-DOB
rna-NM_178108.2	5.14592	8.66345e-50	5.94263	1.51409e-35	2'-5' oligoadenylate synthase (EC 2.7.7.84)	LOC104993780	Bison bison bison	Herpes simplex virus 1 infection [05168]; NOD-like receptor signaling pathway [04621]; Hepatitis C [05160]; Influenza A [05164]; Coronavirus disease - COVID-19 [05171]; Epstein-Barr virus infection [05169]; Measles [05162]	GO:0001730~2'-5'-oligoadenylate synthetase activity;GO:0003725~double-stranded RNA binding	GO:0045087~innate immune response;GO:0051607~defense response to virus	GO:0005737~cytoplasm	OAS1X
rna-XM_010813374.3	1.81032	0.223006	1.3882	0.44219	TOR1AIP2 protein (Torsin 1A interacting protein 2)	TOR1AIP2	Bos taurus (Bovine)	Chaperones and folding catalysts [03110]	GO:0001671~ATPase activator activity;GO:0051117~ATPase binding	GO:0007029~endoplasmic reticulum organization;GO:0032781~positive regulation of ATPase activity;GO:0061024~membrane organization;GO:0090435~protein localization to nuclear envelope	GO:0005634~nucleus;GO:0005783~endoplasmic reticulum;GO:0016020~membrane;GO:0016021~integral component of membrane	TOR1AIP2
rna-XM_024975759.1	-3.19777	0.18054	-3.2183	0.203948	Apolipoprotein A-I	APOA1	Bos taurus (Bovine)	PPAR signaling pathway [03320]; Exosome [04147]; Vitamin digestion and absorption [04977]; Cholesterol metabolism [04979]; Lipid and atherosclerosis [05417]; African trypanosomiasis [05143]; Fat digestion and absorption [04975]	GO:0008289~lipid binding	GO:0006869~lipid transport;GO:0042157~lipoprotein metabolic process	GO:0034364~high-density lipoprotein particle	LOC104974214
rna-NM_001078152.2	-1.78405	0.329851	-0.115877	0.941201	Reverse transcriptase domain-containing protein	NA	Bos mutus grunniens (Wild yak) (Bos grunniens)	Transcription factors [03000]; Herpes simplex virus 1 infection [05168]	NA	NA	NA	LOC777692
rna-NM_001191145.1	-1.69042	0.0126091	-1.40604	0.0360575	Twist family bHLH transcription factor 1	TWIST1	Bos indicus x Bos taurus (Hybrid cattle)	Transcription factors [03000]; Proteoglycans in cancer [05205]	GO:0000981~sequence-specific DNA binding RNA polymerase II transcription factor activity;GO:0001221~transcription cofactor binding;GO:0019904~protein domain specific binding;GO:0042803~protein homodimerization activity;GO:0043425~bHLH transcription factor binding;GO:0070888~E-box binding	GO:0000122~negative regulation of transcription from RNA polymerase II promoter;GO:0001649~osteoblast differentiation;GO:0001701~in utero embryonic development;GO:0001764~neuron migration;GO:0001843~neural tube closure;GO:0003180~aortic valve morphogenesis;GO:0003183~mitral valve morphogenesis;GO:0003203~endocardial cushion morphogenesis;GO:0003253~cardiac neural crest cell migration involved in …	GO:0005634~nucleus	TWIST1
rna-NM_001075290.2	-1.30301	3.84403e-08	-1.57887	2.09254e-05	DNA replication licensing factor MCM5 (EC 3.6.4.12)	MCM5	Bos indicus x Bos taurus (Hybrid cattle)	Taste transduction [04742]; G protein-coupled receptors [04030]	GO:0003678~DNA helicase activity;GO:0003688~DNA replication origin binding;GO:0005524~ATP binding;GO:0016887~ATPase activity	GO:0006268~DNA unwinding involved in DNA replication;GO:0006270~DNA replication initiation;GO:0007049~cell cycle	GO:0031090~organelle membrane;GO:0042555~MCM complex;GO:0071162~CMG complex	MCM5
rna-NM_001105615.1	-2.99472	0.087582	-3.11159	0.112741	Reverse transcriptase domain-containing protein	NA	Bos indicus x Bos taurus (Hybrid cattle)	Proteoglycans [00535]	GO:0003824~catalytic activity	NA	NA	CENPP
rna-XM_024977699.1	-1.17594	0.758606	-0.255808	0.940332	Hexosyltransferase (EC 2.4.1.-)	B3GNT4	Bos taurus (Bovine)	Glycosyltransferases [01003]; Glycosphingolipid biosynthesis - lacto and neolacto series [00601]	GO:0008194~UDP-glycosyltransferase activity;GO:0008532~N-acetyllactosaminide beta-1,3-N-acetylglucosaminyltransferase activity;GO:0016757~transferase activity, transferring glycosyl groups	GO:0006486~protein glycosylation;GO:0030311~poly-N-acetyllactosamine biosynthetic process	GO:0000139~Golgi membrane;GO:0016021~integral component of membrane	B3GNT4
rna-NM_174038.3	-1.53864	1.488e-08	-1.73021	8.61276e-06	Dentin matrix acidic phosphoprotein 1	DMP1	Bos indicus x Bos taurus (Hybrid cattle)	ECM-receptor interaction [04512]	NA	GO:0001503~ossification;GO:0030198~extracellular matrix organization	NA	DMP1
rna-XM_002688558.5	-1.08847	1.70646e-06	-1.59003	1.09923e-05	Uncharacterized protein	PGLYRP2	Bos indicus x Bos taurus (Hybrid cattle)	NA	GO:0008270~zinc ion binding;GO:0008745~N-acetylmuramoyl-L-alanine amidase activity;GO:0016019~peptidoglycan receptor activity;GO:0042834~peptidoglycan binding	GO:0002376~immune system process;GO:0009253~peptidoglycan catabolic process;GO:0016045~detection of bacterium;GO:0032689~negative regulation of interferon-gamma production;GO:0032827~negative regulation of natural killer cell differentiation involved in immune response;GO:0050727~regulation of inflammatory response;GO:0050830~defense response to Gram-positive bacterium;GO:0051701~interaction with…	NA	PGLYRP2
rna-XM_005212918.3	-2.4195	0.131221	-1.98589	0.261836	Uncharacterized protein	NA	Bos mutus grunniens (Wild yak) (Bos grunniens)	Glutathione metabolism [00480]; Arginine and proline metabolism [00330]	NA	NA	NA	ODC1
rna-XM_005207892.4	-1.82336	0.0869784	-1.92262	0.110711	BEN domain-containing protein 4 (Fragment)	M91_14302	Bos mutus (wild yak)	NA	GO:0003677~DNA binding	NA	NA	BEND4
rna-NM_174793.2	-1.29465	3.35943e-17	-1.05152	0.00208405	14-3-3 protein gamma	YWHAG	Bison bison bison	Protein phosphatases and associated proteins [01009]; Cell cycle [04110]; Viral carcinogenesis [05203]; DNA repair and recombination proteins [03400]; Oocyte meiosis [04114]; PI3K-Akt signaling pathway [04151]; Exosome [04147]; Hippo signaling pathway [04390]; Hepatitis C [05160]	NA	NA	NA	YWHAG
rna-XM_005214525.4	-1.78514	0.574846	-0.167166	0.953088	Reverse transcriptase domain-containing protein	NA	Bos indicus x Bos taurus (Hybrid cattle)	Progesterone-mediated oocyte maturation [04914]; Protein kinases [01001]; Oocyte meiosis [04114]; Chromosome and associated proteins [03036]; Protein phosphatases and associated proteins [01009]	NA	NA	NA	AURKA
rna-NM_001105052.2	-1.0675	0.563085	-0.651121	0.70793	RNA-directed DNA polymerase (EC 2.7.7.49)	NA	Bos indicus x Bos taurus (Hybrid cattle)	NA	NA	NA	NA	PCYT1A
rna-XM_005206514.4	-1.63578	0.135382	-1.07764	0.376367	Signal transducer and activator of transcription	STAT6	Ovis aries (Sheep)	Pathways in cancer [05200]; Necroptosis [04217]; Inflammatory bowel disease [05321]; Th17 cell differentiation [04659]; JAK-STAT signaling pathway [04630]; Transcription factors [03000]; Th1 and Th2 cell differentiation [04658]; Hepatitis B [05161]	GO:0003677~DNA binding;GO:0003700~sequence-specific DNA binding transcription factor activity	GO:0007165~signal transduction;GO:0071310~cellular response to organic substance	GO:0005634~nucleus;GO:0005737~cytoplasm	STAT6
rna-XM_024986076.1	-1.77678	0.420214	-0.920768	0.689652	Reverse transcriptase domain-containing protein	NA	Bos indicus x Bos taurus (Hybrid cattle)	NA	NA	NA	GO:0016021~integral component of membrane	LIPJ
rna-XM_024992898.1	-1.25508	0.358082	-2.2623	0.184733	RNA-directed DNA polymerase (EC 2.7.7.49)	NA	Bos indicus x Bos taurus (Hybrid cattle)	Chromosome and associated proteins [03036]	GO:0003824~catalytic activity	NA	NA	LOC786089
rna-XM_024999311.1	-1.75498	0.371591	-0.754465	0.699654	RNA-directed DNA polymerase (EC 2.7.7.49)	NA	Bos indicus x Bos taurus (Hybrid cattle)	NA	NA	NA	NA	EIF5B
rna-XM_024990919.1	-1.05214	0.501124	-2.19125	0.282572	RNA-directed DNA polymerase (EC 2.7.7.49)	NA	Bos mutus grunniens (Wild yak) (Bos grunniens)	NA	NA	NA	NA	THSD7A
rna-NM_001205779.1	-1.2116	0.646308	-2.19774	0.484155	Protein aurora borealis	BORA	Bos indicus x Bos taurus (Hybrid cattle)	Chromosome and associated proteins [03036]	GO:0019901~protein kinase binding	GO:0007049~cell cycle;GO:0007088~regulation of mitotic nuclear division;GO:0032880~regulation of protein localization;GO:0051301~cell division;GO:0060236~regulation of mitotic spindle organization	GO:0072687~meiotic spindle	BORA
rna-XM_002688761.5	-1.56778	0.312464	-1.99143	0.259676	Bestrophin	BEST2	Bos indicus x Bos taurus (Hybrid cattle)	Salivary secretion [04970]; Transporters [02000]	GO:0005254~chloride channel activity	GO:0006821~chloride transport	GO:0005886~plasma membrane;GO:0034707~chloride channel complex	BEST2
rna-XM_002695816.5	-1.30994	0.357126	-0.0864718	0.945113	Leucine rich repeat containing 75A	LRRC75A	Bos mutus grunniens (Wild yak) (Bos grunniens)	NA	NA	NA	NA	LRRC75A
rna-NM_174679.2	-1.8003	0.0182966	-2.44474	0.0072433	Reverse transcriptase domain-containing protein	NA	Bos mutus grunniens (Wild yak) (Bos grunniens)	ECM-receptor interaction [04512]; Phagosome [04145]; Dilated cardiomyopathy [05414]; Regulation of actin cytoskeleton [04810]; Arrhythmogenic right ventricular cardiomyopathy [05412]; PI3K-Akt signaling pathway [04151]; Human papillomavirus infection [05165]; Hypertrophic cardiomyopathy [05410]; Cell adhesion molecules [04515]; Membrane trafficking [04131]; Focal adhesion [04510]; Proteoglycans i…	NA	NA	NA	ITGB5
rna-NM_175700.2	-1.99999	8.30822e-11	-1.65217	2.54197e-05	C-X-C motif chemokine	NA	Capra hircus (Goat)	NF-kappa B signaling pathway [04064]; TNF signaling pathway [04668]; Cytokine-cytokine receptor interaction [04060]; Chemokine signaling pathway [04062]; Lipid and atherosclerosis [05417]; Kaposi sarcoma-associated herpesvirus infection [05167]; Rheumatoid arthritis [05323]; Legionellosis [05134]; Amoebiasis [05146]; Viral protein interaction with cytokine and cytokine receptor [04061]; Alcoholic…	NA	NA	NA	GRO1
rna-XM_005220712.4	-1.10719	0.40857	0.40261	0.727928	Uncharacterized protein	NA	Bos mutus grunniens (Wild yak) (Bos grunniens)	Taste transduction [04742]; G protein-coupled receptors [04030]	NA	NA	NA	RND2
rna-NM_001034527.2	-1.31745	9.55097e-25	-1.40429	7.25522e-07	Complement component 1 Q subcomponent-binding protein, mitochondrial	C1QBP	Bos taurus (Bovine)	Glycosaminoglycan binding proteins [00536]	GO:0001849~complement component C1q binding;GO:0003714~transcription corepressor activity;GO:0003729~mRNA binding;GO:0005540~hyaluronic acid binding;GO:0030984~kininogen binding;GO:0031690~adrenergic receptor binding;GO:0097177~mitochondrial ribosome binding	GO:0000122~negative regulation of transcription from RNA polymerase II promoter;GO:0006397~mRNA processing;GO:0006915~apoptotic process;GO:0006958~complement activation, classical pathway;GO:0008380~RNA splicing;GO:0014065~phosphatidylinositol 3-kinase signaling;GO:0030449~regulation of complement activation;GO:0032689~negative regulation of interferon-gamma production;GO:0032695~negative regulat…	GO:0005576~extracellular region;GO:0005634~nucleus;GO:0005730~nucleolus;GO:0005737~cytoplasm;GO:0005759~mitochondrial matrix;GO:0005829~cytosol;GO:0005886~plasma membrane;GO:0009986~cell surface;GO:0032991~macromolecular complex	C1QBP
rna-NM_174762.1	-3.89596	0.0637632	-3.9691	0.0738091	Reverse transcriptase domain-containing protein	NA	Bos indicus x Bos taurus (Hybrid cattle)	Retinol metabolism [00830]; Pentose and glucuronate interconversions [00040]; Porphyrin metabolism [00860]; Chemical carcinogenesis - DNA adducts [05204]; Drug metabolism - cytochrome P450 [00982]; Ascorbate and aldarate metabolism [00053]; Bile secretion [04976]; Glycosyltransferases [01003]; Metabolism of xenobiotics by cytochrome P450 [00980]; Chemical carcinogenesis - receptor activation [052…	NA	NA	NA	UGT1A6
rna-XM_015460018.2	-1.41306	0.312114	-1.75019	0.267841	Tubulin beta chain	TUBB2A	Ovis aries (Sheep)	Exosome [04147]; Alzheimer disease [05010]; Huntington disease [05016]; Gap junction [04540]; Amyotrophic lateral sclerosis [05014]; Prion disease [05020]; Phagosome [04145]; Salmonella infection [05132]; Parkinson disease [05012]; Pathways of neurodegeneration - multiple diseases [05022]; Chromosome and associated proteins [03036]; Cytoskeleton proteins [04812]	GO:0003924~GTPase activity;GO:0005200~structural constituent of cytoskeleton;GO:0005525~GTP binding	GO:0007017~microtubule-based process	GO:0005737~cytoplasm;GO:0005874~microtubule	TUBB2A
rna-NM_001191244.1	-1.17594	0.758606	1.76884	0.455782	G protein-coupled receptor 179	GPR179	Bos taurus (Bovine)	G protein-coupled receptors [04030]	GO:0004930~G-protein coupled receptor activity	GO:0007601~visual perception;GO:0072659~protein localization to plasma membrane	GO:0005886~plasma membrane;GO:0016021~integral component of membrane;GO:0044292~dendrite terminus	GPR179
rna-XM_002694842.5	-1.07451	0.450245	-0.338663	0.808324	40S ribosomal protein S15a	NA	Bos indicus x Bos taurus (Hybrid cattle)	Coronavirus disease - COVID-19 [05171]; Ribosome [03011]; Ribosome [03010]	GO:0003735~structural constituent of ribosome	GO:0006412~translation	GO:0005840~ribosome	LOC619131
rna-NM_001083637.2	-1.73401	0.120671	-2.43773	0.0839549	Uncharacterized protein	NA	Bos indicus x Bos taurus (Hybrid cattle)	Transporters [02000]	NA	NA	NA	GJB2
rna-NM_001040515.2	-2.34181	0.253745	-3.44323	0.16249	Tetratricopeptide repeat protein 36	TMEM25 TTC36	Bos indicus x Bos taurus (Hybrid cattle)	Cilium and associated proteins [03037]	NA	GO:0006570~tyrosine metabolic process;GO:0007613~memory;GO:0008542~visual learning;GO:0010801~negative regulation of peptidyl-threonine phosphorylation;GO:0021954~central nervous system neuron development;GO:0032091~negative regulation of protein binding;GO:0032435~negative regulation of proteasomal ubiquitin-dependent protein catabolic process;GO:1902915~negative regulation of protein polyubiqui…	NA	TTC36
rna-XM_024980167.1	-1.32988	3.38722e-05	-1.84172	8.94903e-05	RNA-directed DNA polymerase (EC 2.7.7.49)	NA	Bos indicus x Bos taurus (Hybrid cattle)	Purine metabolism [00230]	NA	NA	NA	PFAS
rna-NM_001114856.1	-1.50483	4.93547e-34	-1.66883	2.1408e-09	Tubulin alpha chain	LOC106990101 LOC101120326 JEQ12_014416	Ovis aries (Sheep)	Parkinson disease [05012]; Pathways of neurodegeneration - multiple diseases [05022]; Chromosome and associated proteins [03036]; Cytoskeleton proteins [04812]; Phagosome [04145]; Salmonella infection [05132]; Messenger RNA biogenesis [03019]; Gap junction [04540]; Amyotrophic lateral sclerosis [05014]; Apoptosis [04210]; Prion disease [05020]; Tight junction [04530]; Exosome [04147]; Alzheimer d…	GO:0003924~GTPase activity;GO:0005200~structural constituent of cytoskeleton;GO:0005525~GTP binding	GO:0007017~microtubule-based process	GO:0005737~cytoplasm;GO:0005874~microtubule	TUBA1B
rna-NM_001192761.2	-1.38598	0.20882	0.0599118	0.951949	RNA-directed DNA polymerase (EC 2.7.7.49)	M91_17975	Bos mutus (wild yak)	NA	GO:0003824~catalytic activity	NA	NA	TMTC1
rna-NM_174376.2	-1.82803	0.103049	-0.712987	0.501319	Killer cell lectin-like receptor subfamily A, member 1 (NK receptor Ly49)	KLRA1	Bos taurus (Bovine)	NA	NA	NA	GO:0005886~plasma membrane;GO:0016021~integral component of membrane	KLRA1
rna-NM_001193022.1	-1.05389	0.250841	-0.92134	0.339516	Non-specific serine/threonine protein kinase (EC 2.7.11.1)	RPS6KC1	Bos taurus (Bovine)	Protein kinases [01001]	GO:0004674~protein serine/threonine kinase activity;GO:0004712~protein serine/threonine/tyrosine kinase activity;GO:0005524~ATP binding;GO:0035091~phosphatidylinositol binding	NA	NA	RPS6KC1
rna-XM_002686558.4	-1.19311	0.757052	-0.24082	0.943963	Secondary ossification center associated regulator of chondrocyte maturation	SNORC	Bos indicus x Bos taurus (Hybrid cattle)	NA	NA	GO:0051216~cartilage development	GO:0016021~integral component of membrane	SNORC
rna-NM_001076459.2	-1.24118	0.174057	-0.398341	0.656397	RNA-directed DNA polymerase (EC 2.7.7.49)	NA	Bos mutus grunniens (Wild yak) (Bos grunniens)	NA	NA	NA	NA	APOPT1
rna-NM_001289818.1	-1.2051	0.754089	1.33055	0.606303	early growth response protein 3 isoform X1	EGR3	Bos indicus (Zebu)	Viral carcinogenesis [05203]; C-type lectin receptor signaling pathway [04625]; Transcription factors [03000]; Hepatitis B [05161]	GO:0003677~DNA binding;GO:0046872~metal ion binding	NA	GO:0005634~nucleus	EGR3
rna-XM_005202787.3	-1.5116	6.39878e-12	-1.78631	2.40633e-08	Reverse transcriptase domain-containing protein	NA	Bos indicus x Bos taurus (Hybrid cattle)	Homologous recombination [03440]; DNA repair and recombination proteins [03400]; Messenger RNA biogenesis [03019]; Ubiquitin system [04121]; Chromosome and associated proteins [03036]	NA	NA	NA	BARD1
rna-XM_024977822.1	-1.75685	0.579827	-0.751362	0.805849	calcium-binding protein 7	CABP7	Bos indicus (Zebu)	Domain-containing proteins not elsewhere classified [04990]	GO:0005509~calcium ion binding	NA	GO:0016021~integral component of membrane	CABP7
rna-NM_001015557.1	-2.01638	0.366202	-0.440151	0.814247	RNA-directed DNA polymerase (EC 2.7.7.49)	NA	Bos mutus grunniens (Wild yak) (Bos grunniens)	Nuclear receptors [03310]; Transcription factors [03000]; AMPK signaling pathway [04152]; Maturity onset diabetes of the young [04950]	NA	NA	NA	HNF4A
rna-XM_002684706.5	-1.19224	0.597674	-1.74913	0.527943	Filamin A interacting protein 1 like	FILIP1L	Bos indicus x Bos taurus (Hybrid cattle)	NA	NA	NA	NA	FILIP1L
rna-NM_182652.2	-1.05034	1.24692e-19	-1.19725	2.50733e-06	Reverse transcriptase domain-containing protein	NA	Bos indicus x Bos taurus (Hybrid cattle)	NA	NA	NA	NA	GLUD1
rna-XM_024995575.1	-1.58187	0.0593703	-1.65034	0.0776017	Acidic nuclear phosphoprotein 32 family member B	ANP32B	Bos indicus x Bos taurus (Hybrid cattle)	Messenger RNA biogenesis [03019]; Exosome [04147]	GO:0042393~histone binding;GO:0070063~RNA polymerase binding	GO:0001944~vasculature development;GO:0006334~nucleosome assembly;GO:0006919~activation of cysteine-type endopeptidase activity involved in apoptotic process;GO:0021591~ventricular system development;GO:0045596~negative regulation of cell differentiation;GO:0046827~positive regulation of protein export from nucleus;GO:0048839~inner ear development;GO:0060021~palate development	GO:0005654~nucleoplasm;GO:0005730~nucleolus;GO:0005737~cytoplasm	ANP32B
rna-XM_010810497.3	-1.19945	0.0042701	-1.22914	0.0268111	Cytochrome c domain-containing protein	JEQ12_018190	Ovis aries (Sheep)	Human cytomegalovirus infection [05163]; Legionellosis [05134]; Non-alcoholic fatty liver disease [04932]; Huntington disease [05016]; Viral myocarditis [05416]; Tuberculosis [05152]; Pathways in cancer [05200]; Prion disease [05020]; Kaposi sarcoma-associated herpesvirus infection [05167]; Apoptosis [04210]; Amyotrophic lateral sclerosis [05014]; Salmonella infection [05132]; Pathways of neurode…	GO:0009055~electron carrier activity;GO:0020037~heme binding	NA	NA	LOC100847700
rna-XM_024995923.1	-1.15742	0.131916	-0.325598	0.689566	RNA-directed DNA polymerase (EC 2.7.7.49)	NA	Bos mutus grunniens (Wild yak) (Bos grunniens)	Transcription factors [03000]; Herpes simplex virus 1 infection [05168]	NA	NA	NA	EIPR1
rna-NM_001014933.3	-1.27956	5.30221e-25	-1.39917	9.78257e-08	RNA-directed DNA polymerase (EC 2.7.7.49)	NA	Bos mutus grunniens (Wild yak) (Bos grunniens)	NA	NA	NA	NA	CSE1L
rna-XM_002696271.6	-3.76525	0.0801932	-0.410143	0.778762	Neuralized E3 ubiquitin protein ligase 1B	NEURL1B	Bos indicus x Bos taurus (Hybrid cattle)	Ubiquitin system [04121]	GO:0046872~metal ion binding	NA	NA	NEURL1B
rna-NM_174394.2	-2.06188	0.000689938	-2.50328	0.000478837	RNA-directed DNA polymerase (EC 2.7.7.49)	NA	Bos indicus x Bos taurus (Hybrid cattle)	Fc gamma R-mediated phagocytosis [04666]; Cytoskeleton proteins [04812]	NA	NA	NA	MYO10
rna-NM_001083419.1	-1.97255	0.0936615	-1.9993	0.124919	LY6/PLAUR domain containing 3	LYPD3	Bos indicus x Bos taurus (Hybrid cattle)	NA	NA	GO:0034392~negative regulation of smooth muscle cell apoptotic process	NA	LYPD3
rna-XM_024980727.1	-1.17156	0.741967	-1.27795	0.742616	Glycoprotein Ib platelet subunit alpha	GP1BA	Bos taurus (Bovine)	Neutrophil extracellular trap formation [04613]; CD molecules [04090]; Hematopoietic cell lineage [04640]; ECM-receptor interaction [04512]; Platelet activation [04611]	NA	GO:0007155~cell adhesion;GO:0007597~blood coagulation, intrinsic pathway;GO:0010572~positive regulation of platelet activation;GO:0042730~fibrinolysis;GO:0051209~release of sequestered calcium ion into cytosol	GO:0005886~plasma membrane;GO:0031362~anchored component of external side of plasma membrane	GP1BA
rna-XM_024996045.1	-2.7612	0.286443	-1.90483	0.45251	Uncharacterized protein	NA	Bos taurus (Bovine)	NA	GO:0004222~metalloendopeptidase activity	GO:0008584~male gonad development	GO:0005886~plasma membrane;GO:0009897~external side of plasma membrane;GO:0016021~integral component of membrane	LOC112447767
rna-NM_001081519.1	-1.72909	0.00930426	-1.77909	0.0147544	DNA damage inducible transcript 4 like	DDIT4L	Ovis aries (Sheep)	NA	NA	GO:0009968~negative regulation of signal transduction	GO:0005737~cytoplasm	DDIT4L
rna-XM_005221965.4	-2.20075	0.453447	-0.0205539	0.993394	RNA-directed DNA polymerase (EC 2.7.7.49)	NA	Bos indicus x Bos taurus (Hybrid cattle)	Lysine degradation [00310]	NA	NA	NA	HYKK
rna-NM_001083742.1	-2.0644	6.59655e-08	-3.08748	1.77059e-09	RNA-directed DNA polymerase (EC 2.7.7.49)	NA	Bos mutus grunniens (Wild yak) (Bos grunniens)	Chromosome and associated proteins [03036]	NA	NA	NA	AUNIP
rna-XM_010812614.3	-1.58278	0.00162628	-1.3925	0.0109638	Uncharacterized protein	LOC614922	Bos taurus (Bovine)	Spliceosome [03041]; Amyotrophic lateral sclerosis [05014]; Messenger RNA biogenesis [03019]; Spliceosome [03040]	GO:0003723~RNA binding	NA	GO:0005681~spliceosomal complex;GO:0005737~cytoplasm	LOC614922
rna-XM_003587523.4	-1.3421	0.000491319	-0.761641	0.0851097	Uncharacterized protein	JEQ12_011178	Ovis aries (Sheep)	Diabetic cardiomyopathy [05415]; Parkinson disease [05012]; Pathways of neurodegeneration - multiple diseases [05022]; Chemical carcinogenesis - reactive oxygen species [05208]; Oxidative phosphorylation [00190]; Cardiac muscle contraction [04260]; Amyotrophic lateral sclerosis [05014]; Prion disease [05020]; Thermogenesis [04714]; Non-alcoholic fatty liver disease [04932]; Huntington disease [05…	NA	NA	NA	LOC783202
rna-XM_024999018.1	-1.16391	0.761573	-1.27086	0.763629	RNA-directed DNA polymerase (EC 2.7.7.49)	NA	Bos taurus (Bovine)	Cilium and associated proteins [03037]	NA	NA	NA	SPACA9
rna-NM_001105042.1	-1.00261	0.281931	-1.15666	0.262101	TLC domain containing 1 (TLCD1 protein)	TLCD1	Bos taurus (Bovine)	NA	NA	GO:0007009~plasma membrane organization;GO:0055088~lipid homeostasis;GO:0055091~phospholipid homeostasis;GO:0071709~membrane assembly;GO:0097035~regulation of membrane lipid distribution	GO:0005886~plasma membrane;GO:0016021~integral component of membrane	TLCD1
rna-NM_001099720.1	-1.09902	5.89982e-11	-1.32749	7.58637e-06	Uncharacterized protein	NA	Capra hircus (Goat)	Fanconi anemia pathway [03460]; DNA repair and recombination proteins [03400]	NA	NA	NA	RMI2
rna-XM_002689672.5	-1.17156	0.741967	-1.27795	0.742616	Uncharacterized protein	LOC113897149	Bos indicus x Bos taurus (Hybrid cattle)	NA	NA	NA	NA	LOC785500
rna-NM_001082460.2	-1.67097	5.023e-06	-2.0473	1.61572e-05	Reverse transcriptase domain-containing protein	NA	Bos taurus (Bovine)	Transcription factors [03000]; Herpes simplex virus 1 infection [05168]	NA	NA	NA	GINS4
rna-NM_174601.2	-1.16789	3.13747e-23	-1.28704	3.63645e-07	Amino acid transporter	SLC1A5	Bos taurus (Bovine)	Transporters [02000]; Central carbon metabolism in cancer [05230]; Protein digestion and absorption [04974]	GO:0015293~symporter activity	GO:0015807~L-amino acid transport;GO:0098656~anion transmembrane transport;GO:1902475~L-alpha-amino acid transmembrane transport	GO:0016021~integral component of membrane	SLC1A5
rna-NM_001192283.1	-1.89342	4.36396e-20	-2.30861	2.6226e-12	Kinesin-like protein	KIF18B	Bos indicus x Bos taurus (Hybrid cattle)	NA	GO:0003777~microtubule motor activity;GO:0005524~ATP binding;GO:0008017~microtubule binding;GO:0019894~kinesin binding	GO:0000278~mitotic cell cycle;GO:0007018~microtubule-based movement;GO:0007019~microtubule depolymerization;GO:0051302~regulation of cell division	GO:0000235~astral microtubule;GO:0005829~cytosol;GO:0016604~nuclear body;GO:0035371~microtubule plus-end	KIF18B
rna-XM_024978856.1	-1.53406	0.531353	-0.958447	0.679784	RING-type domain-containing protein	NA	Bos mutus grunniens (Wild yak) (Bos grunniens)	NA	NA	NA	NA	RNF225
rna-XM_015475639.2	-1.43028	3.08438e-21	-1.73034	1.47359e-08	Tricarboxylate transport protein, mitochondrial	SLC25A1	Bos taurus (Bovine)	Transporters [02000]	GO:0071913~citrate secondary active transmembrane transporter activity	NA	GO:0016021~integral component of membrane	SLC25A1
rna-XM_005212369.4	-1.5106	0.513848	-0.33547	0.885591	RNA-directed DNA polymerase (EC 2.7.7.49)	NA	Bos indicus x Bos taurus (Hybrid cattle)	NA	NA	NA	NA	ANAPC1
rna-XM_005221888.4	-1.27969	0.315091	-0.507704	0.68911	Reverse transcriptase domain-containing protein	NA	Bos indicus x Bos taurus (Hybrid cattle)	NA	NA	NA	NA	TM6SF1
rna-XM_024983400.1	-1.41905	0.468314	-1.44594	0.493818	Reverse transcriptase domain-containing protein	NA	Bos indicus x Bos taurus (Hybrid cattle)	Amoebiasis [05146]; Peptidases and inhibitors [01002]	NA	NA	NA	SERPINB6
rna-NM_001142917.1	-1.07252	0.322856	-0.728601	0.518107	Fibrinogen beta chain	FGB	Bos mutus grunniens (Wild yak) (Bos grunniens)	Complement and coagulation cascades [04610]; Neutrophil extracellular trap formation [04613]; Exosome [04147]; Glycosaminoglycan binding proteins [00536]; Platelet activation [04611]; Coronavirus disease - COVID-19 [05171]	NA	NA	NA	FGB
rna-NM_001034205.2	-1.31743	0.428391	-0.981955	0.608084	RNA-directed DNA polymerase (EC 2.7.7.49)	NA	Bos mutus grunniens (Wild yak) (Bos grunniens)	NA	NA	NA	NA	CLGN
rna-NM_001076018.2	-1.05418	0.00744321	-1.01245	0.0430013	RNA-directed DNA polymerase (EC 2.7.7.49)	NA	Bos mutus grunniens (Wild yak) (Bos grunniens)	NA	NA	NA	NA	MTHFD1L
rna-NM_001192297.1	-3.36655	0.144795	-2.42074	0.249567	BarH like homeobox 2	BARHL2	Bos taurus (Bovine)	Transcription factors [03000]	GO:0000977~RNA polymerase II regulatory region sequence-specific DNA binding;GO:0000981~sequence-specific DNA binding RNA polymerase II transcription factor activity;GO:0001228~RNA polymerase II transcription regulatory region sequence-specific DNA binding transcription factor activity involved in positive regulation of transcription	GO:0001709~cell fate determination;GO:0001764~neuron migration;GO:0006357~regulation of transcription from RNA polymerase II promoter;GO:0030182~neuron differentiation;GO:0030516~regulation of axon extension;GO:0045727~positive regulation of translation	GO:0005634~nucleus	BARHL2
rna-XM_015475466.2	-1.01134	3.14968e-17	-1.32224	4.31904e-07	Malectin	MLEC	Ovis aries (Sheep)	NA	GO:0019899~enzyme binding;GO:0030246~carbohydrate binding	GO:0006487~protein N-linked glycosylation	GO:0008250~oligosaccharyltransferase complex;GO:0016021~integral component of membrane	MLEC
rna-NM_001105494.1	-1.01464	0.0866763	-0.986183	0.160638	Cortexin 1	CTXN1	Capra hircus (Goat)	NA	NA	NA	GO:0016021~integral component of membrane	CTXN1
rna-NM_173878.2	-1.75533	0.000534853	-1.87131	0.00183782	Tissue factor (Coagulation factor III)	F3	Bos mutus grunniens (Wild yak) (Bos grunniens)	Glycosylphosphatidylinositol (GPI)-anchored proteins [00537]; AGE-RAGE signaling pathway in diabetic complications [04933]; Complement and coagulation cascades [04610]; CD molecules [04090]	NA	NA	NA	F3
rna-NM_001205826.2	-1.33254	0.391256	0.0351908	0.980774	Coiled-coil domain containing 134	CCDC134	Bos mutus grunniens (Wild yak) (Bos grunniens)	Taste transduction [04742]; G protein-coupled receptors [04030]	NA	NA	NA	CCDC134
rna-XM_024999239.1	-1.75093	0.609276	0.942118	0.689669	RNA-directed DNA polymerase (EC 2.7.7.49)	NA	Bos indicus x Bos taurus (Hybrid cattle)	Cytoskeleton proteins [04812]	NA	NA	NA	KIF3C
rna-NM_174773.4	-2.59666	0.0721488	-1.60818	0.253418	Creatine kinase (EC 2.7.3.2)	CKM	Bos taurus (Bovine)	Arginine and proline metabolism [00330]; Exosome [04147]	GO:0004111~creatine kinase activity;GO:0005524~ATP binding	GO:0046314~phosphocreatine biosynthetic process	GO:0005615~extracellular space	CKM
rna-NM_001078135.1	-1.28865	0.343972	-0.035466	0.977854	Uncharacterized protein	NA	Bos indicus x Bos taurus (Hybrid cattle)	NA	NA	NA	NA	LOC768323
rna-XM_015473756.2	-1.44626	0.344163	-1.29901	0.435442	RNA-directed DNA polymerase (EC 2.7.7.49)	NA	Bos mutus grunniens (Wild yak) (Bos grunniens)	Transcription factors [03000]; Herpes simplex virus 1 infection [05168]	NA	NA	NA	NEK3
rna-XM_024992353.1	-1.75685	0.579827	-1.77888	0.601967	Reverse transcriptase domain-containing protein	NA	Bos indicus x Bos taurus (Hybrid cattle)	NA	NA	NA	NA	LOC112441543
rna-NM_001046401.1	-1.47367	3.56972e-09	-1.53034	2.12879e-05	Reverse transcriptase domain-containing protein	NA	Bos indicus x Bos taurus (Hybrid cattle)	NA	GO:0003824~catalytic activity	NA	NA	MRPS28
rna-NM_001192579.1	-1.82987	7.10854e-26	-2.36273	8.49202e-16	RNA-directed DNA polymerase (EC 2.7.7.49)	NA	Bos indicus x Bos taurus (Hybrid cattle)	Transcription factors [03000]; Herpes simplex virus 1 infection [05168]	NA	NA	NA	SHCBP1
rna-NM_001205414.2	-1.54916	0.21939	-0.599265	0.621948	RNA-directed DNA polymerase (EC 2.7.7.49)	NA	Bos indicus x Bos taurus (Hybrid cattle)	NA	NA	NA	NA	NEGR1
rna-XM_024976465.1	-2.01967	0.3613	-0.499614	0.788449	Reverse transcriptase domain-containing protein	NA	Bos mutus grunniens (Wild yak) (Bos grunniens)	p53 signaling pathway [04115]; Membrane trafficking [04131]	NA	NA	NA	GORAB
rna-XM_024983346.1	-1.80179	0.447086	0.183616	0.921149	Interleukin 17 receptor E	IL17RE	Capra hircus (Goat)	IL-17 signaling pathway [04657]; Cytokine receptors [04050]; Cytokine-cytokine receptor interaction [04060]	NA	NA	NA	IL17RE
rna-XM_024980955.1	-1.02988	0.0870161	0.420554	0.498773	RNA-directed DNA polymerase (EC 2.7.7.49)	NA	Bos mutus grunniens (Wild yak) (Bos grunniens)	Transcription factors [03000]; Herpes simplex virus 1 infection [05168]	NA	NA	NA	ERN1
rna-NM_001192753.1	-2.27631	0.110959	-0.944644	0.502953	RNA-directed DNA polymerase (EC 2.7.7.49)	NA	Bos mutus grunniens (Wild yak) (Bos grunniens)	NA	NA	NA	NA	TYW1
rna-XM_010803918.3	-1.17857	0.39218	0.620161	0.627832	Palmitoyl-protein hydrolase (EC 3.1.2.22)	LOC104983065	Bison bison bison	Choline metabolism in cancer [05231]; Glycerophospholipid metabolism [00564]	GO:0016787~hydrolase activity	NA	NA	LOC782114
rna-NM_001038135.2	-1.24832	0.279759	-1.90561	0.156255	Uncharacterized protein	M91_07124	Bos mutus (wild yak)	Membrane trafficking [04131]; Chaperones and folding catalysts [03110]; Peptidases and inhibitors [01002]	NA	NA	NA	REEP6
rna-NM_001192658.1	-2.64548	0.164059	-3.72393	0.116322	RNA-directed DNA polymerase (EC 2.7.7.49)	NA	Bos indicus x Bos taurus (Hybrid cattle)	NA	NA	NA	NA	RORB
rna-NM_174521.2	-1.24192	0.0482621	-0.848625	0.209299	Coronin	CORO1A	Bos indicus x Bos taurus (Hybrid cattle)	Cytoskeleton proteins [04812]; Phagosome [04145]; Membrane trafficking [04131]; Tuberculosis [05152]; Exosome [04147]	GO:0003785~actin monomer binding;GO:0008022~protein C-terminus binding;GO:0032036~myosin heavy chain binding;GO:0042803~protein homodimerization activity;GO:0043548~phosphatidylinositol 3-kinase binding;GO:0051015~actin filament binding	GO:0001845~phagolysosome assembly;GO:0006816~calcium ion transport;GO:0007015~actin filament organization;GO:0008360~regulation of cell shape;GO:0030335~positive regulation of cell migration;GO:0030595~leukocyte chemotaxis;GO:0030833~regulation of actin filament polymerization;GO:0031339~negative regulation of vesicle fusion;GO:0031589~cell-substrate adhesion;GO:0032796~uropod organization;GO:003…	GO:0001772~immunological synapse;GO:0001891~phagocytic cup;GO:0005769~early endosome;GO:0005829~cytosol;GO:0005884~actin filament;GO:0005911~cell-cell junction;GO:0030027~lamellipodium;GO:0030424~axon;GO:0030670~phagocytic vesicle membrane;GO:0030864~cortical actin cytoskeleton;GO:0032991~macromolecular complex	CORO1A
rna-XM_005207051.4	-1.62459	0.436218	-1.68287	0.427088	RNA-directed DNA polymerase (EC 2.7.7.49)	NA	Bos indicus x Bos taurus (Hybrid cattle)	CD molecules [04090]; Malaria [05144]; Lectins [04091]	NA	NA	NA	KLRB1
rna-NM_001034318.1	-1.8706	7.12405e-13	-2.05841	6.39528e-08	Serine/arginine-rich splicing factor 2 (Splicing component, 35 kDa) (Splicing factor SC35) (Splicing factor, arginine/serine-rich 2)	SRSF2	Bos mutus grunniens (Wild yak) (Bos grunniens)	Herpes simplex virus 1 infection [05168]; Spliceosome [03040]; Spliceosome [03041]	NA	NA	NA	SRSF2
rna-NM_001076052.1	-1.18982	0.628201	-0.336376	0.89532	RNA-directed DNA polymerase (EC 2.7.7.49)	NA	Bos indicus x Bos taurus (Hybrid cattle)	NA	NA	NA	NA	HOMER1
rna-XM_024989206.1	-1.78969	0.601856	-0.92745	0.783922	Uncharacterized protein	NA	Bos indicus x Bos taurus (Hybrid cattle)	NA	NA	NA	NA	LOC112445746
rna-NM_001105462.1	-1.01293	1.86242e-12	-1.13288	6.87957e-05	AAA domain-containing protein	ATAD3A	Bos indicus x Bos taurus (Hybrid cattle)	Mitochondrial biogenesis [03029]	GO:0005524~ATP binding;GO:0016887~ATPase activity	GO:0001558~regulation of cell growth;GO:0007005~mitochondrion organization;GO:0043066~negative regulation of apoptotic process	GO:0005743~mitochondrial inner membrane	ATAD3A
rna-XM_002699473.5	-1.77167	0.00559264	-1.92514	0.0216045	Homeobox domain-containing protein	JEQ12_020444	Ovis aries (Sheep)	NA	GO:0003677~DNA binding	NA	NA	LOC782892
rna-NM_001034341.1	-2.51564	0.363175	-0.295274	0.892355	RNA-directed DNA polymerase (EC 2.7.7.49)	NA	Bos indicus x Bos taurus (Hybrid cattle)	NA	GO:0003824~catalytic activity	NA	NA	FHL1
rna-NM_001110062.1	-1.50567	0.551409	0.179644	0.935641	MCAM protein	MCAM	Bos taurus (Bovine)	CD molecules [04090]; Cell adhesion molecules [04515]; Exosome [04147]	NA	NA	NA	MCAM
rna-NM_001103276.1	-1.34377	8.55382e-21	-1.53126	6.87934e-07	24-dehydrocholesterol reductase (DHCR24 protein)	DHCR24	Bos taurus (Bovine)	Steroid biosynthesis [00100]	GO:0050614~delta24-sterol reductase activity;GO:0071949~FAD binding	NA	GO:0016021~integral component of membrane	DHCR24
rna-XM_002698654.5	-1.27064	3.27985e-11	-1.51158	9.61754e-07	RNA-directed DNA polymerase (EC 2.7.7.49)	NA	Bos mutus grunniens (Wild yak) (Bos grunniens)	NA	NA	NA	NA	CENPU
rna-NM_001045994.1	-1.77877	0.428164	-0.838704	0.694731	Ubiquitin-like domain-containing CTD phosphatase 1 (EC 3.1.3.16) (Nuclear proteasome inhibitor UBLCP1)	UBLCP1	Bos mutus grunniens (Wild yak) (Bos grunniens)	Protein phosphatases and associated proteins [01009]	NA	NA	NA	UBLCP1
rna-XM_024997176.1	-1.64644	0.0471997	-1.56992	0.113633	RNA-directed DNA polymerase (EC 2.7.7.49)	NA	Bos indicus x Bos taurus (Hybrid cattle)	NA	NA	NA	NA	LOC104969563
rna-XM_015472636.2	-2.04997	0.00357614	-1.38591	0.0632466	RNA-directed DNA polymerase (EC 2.7.7.49)	NA	Bos indicus x Bos taurus (Hybrid cattle)	Transcription factors [03000]; Herpes simplex virus 1 infection [05168]	NA	NA	NA	LRRC31
rna-XM_002697460.5	-2.98581	0.226839	-2.12607	0.377095	Histone H3	LOC106990414	Ovis aries (Sheep)	Systemic lupus erythematosus [05322]; Exosome [04147]; Alcoholism [05034]; Transcriptional misregulation in cancer [05202]; Neutrophil extracellular trap formation [04613]; Chromosome and associated proteins [03036]	GO:0003677~DNA binding;GO:0046982~protein heterodimerization activity	NA	GO:0000786~nucleosome;GO:0005634~nucleus	HIST1H3C
rna-NM_001205990.1	-1.34009	0.401558	-0.489824	0.752979	RNA-directed DNA polymerase (EC 2.7.7.49)	NA	Bos indicus x Bos taurus (Hybrid cattle)	Transcription factors [03000]; Herpes simplex virus 1 infection [05168]	NA	NA	NA	GUCA2A
rna-NM_001082447.2	-1.08362	0.086164	-1.60333	0.0358406	Reverse transcriptase domain-containing protein	NA	Bos indicus x Bos taurus (Hybrid cattle)	NA	GO:0003824~catalytic activity	NA	NA	SEPT11
rna-NM_001192079.1	-1.29157	0.33356	0.335117	0.773712	SERPIN domain-containing protein	LOC281376	Bos taurus (Bovine)	Complement and coagulation cascades [04610]; Peptidases and inhibitors [01002]	GO:0004867~serine-type endopeptidase inhibitor activity	GO:0010951~negative regulation of endopeptidase activity;GO:0043066~negative regulation of apoptotic process	GO:0005615~extracellular space	LOC281376
rna-NM_174242.3	-2.52039	0.355618	-2.53035	0.384684	Apolipoprotein A-I (Apo-AI) (ApoA-I) (Apolipoprotein A1) [Cleaved into: Proapolipoprotein A-I (ProapoA-I); Truncated apolipoprotein A-I]	APOA1	Bos taurus (Bovine)	PPAR signaling pathway [03320]; Exosome [04147]; Vitamin digestion and absorption [04977]; Cholesterol metabolism [04979]; Lipid and atherosclerosis [05417]; African trypanosomiasis [05143]; Fat digestion and absorption [04975]	GO:0001540~beta-amyloid binding;GO:0005543~phospholipid binding;GO:0008035~high-density lipoprotein particle binding;GO:0015485~cholesterol binding;GO:0019899~enzyme binding;GO:0031072~heat shock protein binding;GO:0031210~phosphatidylcholine binding;GO:0034191~apolipoprotein A-I receptor binding;GO:0042803~protein homodimerization activity;GO:0045499~chemorepellent activity;GO:0060228~phosphatid…	GO:0001932~regulation of protein phosphorylation;GO:0001935~endothelial cell proliferation;GO:0002719~negative regulation of cytokine production involved in immune response;GO:0006656~phosphatidylcholine biosynthetic process;GO:0006695~cholesterol biosynthetic process;GO:0007186~G-protein coupled receptor signaling pathway;GO:0007229~integrin-mediated signaling pathway;GO:0008211~glucocorticoid m…	GO:0030139~endocytic vesicle;GO:0034361~very-low-density lipoprotein particle;GO:0034364~high-density lipoprotein particle;GO:0034366~spherical high-density lipoprotein particle;GO:0042627~chylomicron	APOA1
rna-XM_005207756.4	-4.83663	0.00826291	-4.87839	0.0103829	RNA-directed DNA polymerase (EC 2.7.7.49)	NA	Bos indicus x Bos taurus (Hybrid cattle)	NA	NA	NA	NA	SNCA
rna-XM_003585903.5	-1.01145	0.2705	-0.70449	0.468963	RNA-directed DNA polymerase (EC 2.7.7.49)	NA	Bos indicus x Bos taurus (Hybrid cattle)	Diabetic cardiomyopathy [05415]; Glutathione metabolism [00480]; Thyroid hormone synthesis [04918]	NA	NA	NA	LOC100847677
rna-XM_005221848.4	-1.44038	6.95511e-14	-1.68667	9.00339e-07	TOPBP1 interacting checkpoint and replication regulator	TICRR	Bos indicus x Bos taurus (Hybrid cattle)	NA	NA	GO:0006260~DNA replication;GO:0010212~response to ionizing radiation;GO:0033314~mitotic DNA replication checkpoint	GO:0005634~nucleus	TICRR
rna-XM_010819302.3	-1.22574	0.12908	-1.67322	0.0753886	G_PROTEIN_RECEP_F3_4 domain-containing protein	E5288_WYG014084	Bos mutus (wild yak)	G protein-coupled receptors [04030]; Exosome [04147]	GO:0004930~G-protein coupled receptor activity	NA	GO:0005886~plasma membrane;GO:0016021~integral component of membrane	GPRC5B
rna-XM_010808808.3	-1.26552	9.04258e-15	-1.48569	1.76657e-07	RNA-directed DNA polymerase (EC 2.7.7.49)	NA	Bos mutus grunniens (Wild yak) (Bos grunniens)	NA	NA	NA	NA	SFXN1
rna-XM_024992922.1	-1.13625	0.00542123	-0.858141	0.115756	Cadherin EGF LAG seven-pass G-type receptor 1	CELSR1	Bos taurus (Bovine)	Cell adhesion molecules [04515]; Peptidases and inhibitors [01002]; G protein-coupled receptors [04030]	GO:0004930~G-protein coupled receptor activity;GO:0005509~calcium ion binding	GO:0001764~neuron migration;GO:0001942~hair follicle development;GO:0007156~homophilic cell adhesion via plasma membrane adhesion molecules;GO:0007266~Rho protein signal transduction;GO:0007626~locomotory behavior;GO:0009952~anterior/posterior pattern specification;GO:0032956~regulation of actin cytoskeleton organization;GO:0042060~wound healing;GO:0042249~establishment of planar polarity of embr…	GO:0005654~nucleoplasm;GO:0005886~plasma membrane;GO:0016021~integral component of membrane	CELSR1
rna-XM_005210862.4	-1.04203	0.526547	-1.41812	0.446226	G protein-coupled receptor 63	GPR63	Ovis aries (Sheep)	G protein-coupled receptors [04030]	GO:0004930~G-protein coupled receptor activity	NA	GO:0005654~nucleoplasm;GO:0005829~cytosol;GO:0005886~plasma membrane;GO:0016021~integral component of membrane;GO:0043235~receptor complex	GPR63
rna-NM_001076270.2	-1.45703	1.77273e-22	-1.93425	1.07791e-11	RNA-directed DNA polymerase (EC 2.7.7.49)	NA	Bos mutus grunniens (Wild yak) (Bos grunniens)	Chromosome and associated proteins [03036]; MicroRNAs in cancer [05206]	NA	NA	NA	CDCA5
rna-NM_001038686.2	-2.19473	0.455215	-2.27131	0.473481	Centromere protein M	CENPM	Bos indicus x Bos taurus (Hybrid cattle)	Coronavirus disease - COVID-19 [05171]; Ribosome [03010]; Ribosome [03011]	NA	NA	GO:0005634~nucleus	CENPM
rna-XM_024994954.1	-1.19311	0.757052	0.251981	0.94182	calcium-binding mitochondrial carrier protein SCaMC-3	SLC25A23	Bos indicus (Zebu)	Transporters [02000]	GO:0005509~calcium ion binding	GO:0055085~transmembrane transport	GO:0005739~mitochondrion;GO:0016021~integral component of membrane	SLC25A23
rna-XM_010800726.3	-1.08503	0.435997	0.407072	0.741664	Ezrin	NA	Capra hircus (Goat)	Regulation of actin cytoskeleton [04810]; MicroRNAs in cancer [05206]; Cytoskeleton proteins [04812]; Proteoglycans in cancer [05205]; Tight junction [04530]; Exosome [04147]; Leukocyte transendothelial migration [04670]; Gastric acid secretion [04971]	NA	NA	NA	EZR
rna-XM_024977580.1	-1.45928	0.0299403	-1.32277	0.10499	Reverse transcriptase domain-containing protein	NA	Bos indicus x Bos taurus (Hybrid cattle)	NA	GO:0003824~catalytic activity	NA	NA	SCLT1
rna-XM_005204371.4	-2.06958	0.230347	-2.19294	0.270834	RNA-directed DNA polymerase (EC 2.7.7.49)	NA	Bos indicus x Bos taurus (Hybrid cattle)	Phospholipase D signaling pathway [04072]; Calcium signaling pathway [04020]; Neuroactive ligand-receptor interaction [04080]; G protein-coupled receptors [04030]	GO:0003824~catalytic activity	NA	NA	PTGFR
rna-XM_025001595.1	-1.89233	0.083921	-0.882763	0.392653	RNA-directed DNA polymerase (EC 2.7.7.49)	NA	Bos mutus grunniens (Wild yak) (Bos grunniens)	Taste transduction [04742]; G protein-coupled receptors [04030]	NA	NA	NA	GGH
rna-XM_005224010.4	-1.35107	0.175484	0.192945	0.84212	RNA-directed DNA polymerase (EC 2.7.7.49)	NA	Bos indicus x Bos taurus (Hybrid cattle)	NA	GO:0003824~catalytic activity	NA	NA	TPGS2
rna-XM_010801644.3	-1.78483	0.265492	-3.85222	0.0897557	RNA-directed DNA polymerase (EC 2.7.7.49)	M91_16623	Bos mutus (wild yak)	NA	GO:0003824~catalytic activity	NA	NA	DSCAM
rna-XM_024998595.1	-1.2778	0.287562	-0.128665	0.912448	apical endosomal glycoprotein-like	LOC109565688	Bos indicus (Zebu)	NA	NA	NA	GO:0016021~integral component of membrane	MAMDC4
rna-NM_001098940.1	-1.12737	4.18857e-10	-1.22671	3.40555e-05	RNA-directed DNA polymerase (EC 2.7.7.49)	NA	Bos indicus x Bos taurus (Hybrid cattle)	Taste transduction [04742]; G protein-coupled receptors [04030]	NA	NA	NA	NUP35
[truncated: 7,262 more rows]
