# Supplementary material for: Theileria annulata Hijacks Host Signaling: Integrated Phosphoproteomics and Transcriptomics Unveils ERK1/2 as a Central Regulator of Host Transcription Factors
Source: Mol Cell Proteomics. 2025 May 12;24(6):100992. doi: 10.1016/j.mcpro.2025.100992 (PMC12205586; doi:10.1016/j.mcpro.2025.100992)
Supplement: Supplemental Table 10 [file mmc11.xlsx]

## Sheet: Sheet1
	Control_vs_Test2		Control_vs_Test3
10312 common elements in "Control_vs_Test2" and "Control_vs_Test3"	log2FoldChange	pvalue	log2FoldChange	pvalue	Protein Names	Gene Name	Organism Name	Pathway	GO_MF	GO_BP	GO_CC	AJ934737
AJ928830	3.27597	0.0751018	5.46421	0.000101346	CDP-diacylglycerol-inositol 3-phosphatidyltransferase, putative	TAT_000133400 TAV_000133500	Theileria annulata	Inositol phosphate metabolism [00562]; Glycerophospholipid metabolism [00564]; Phosphatidylinositol signaling system [04070]	GO:0016780~phosphotransferase activity, for other substituted phosphate groups	GO:0008654~phospholipid biosynthetic process	GO:0016021~integral component of membrane	AJ935162
AJ926820	2.94883	1.0656e-84	3.10118	4.23332e-37	NA	NA	NA	NA	NA	NA	NA	AJ925869
AJ928197	4.28212	1.84832e-12	3.98527	6.34936e-08	NA	NA	NA	NA	NA	NA	NA	AJ923068
AJ931656	1.00757	0.0999348	1.21663	0.265957	Uncharacterized protein	TA09710	Theileria annulata	NA	GO:0003723~RNA binding	NA	NA	AJ936890
AJ927641	3.79138	9.44249e-19	4.41682	5.4355e-16	NA	NA	NA	NA	NA	NA	NA	AJ935776
AJ925107	2.77662	1.65743e-54	2.9535	5.06209e-23	NA	NA	NA	NA	NA	NA	NA	AJ923857
AJ925627	3.28615	4.77015e-95	3.52173	7.30408e-35	Proteasome subunit alpha type 1, putative (EC 3.4.25.1)	TA15875 TA15900 TAT_000124400 TAT_000124700 TAV_000124500 TAV_000124800	Theileria annulata	Proteasome [03051]; Exosome [04147]; Proteasome [03050]; Peptidases and inhibitors [01002]	GO:0016787~hydrolase activity	GO:0006511~ubiquitin-dependent protein catabolic process	GO:0019773~proteasome core complex, alpha-subunit complex	AJ921495
AJ920674	4.35822	4.06464e-10	4.76039	1.251e-12	NA	NA	NA	NA	NA	NA	NA	AJ929117
AJ932810	1.03085	0.240826	0.67645	0.501123	Cytochrome b	cytb	Theileria annulata	NA	GO:0009055~electron carrier activity;GO:0046872~metal ion binding	GO:0022904~respiratory electron transport chain	GO:0005743~mitochondrial inner membrane;GO:0016021~integral component of membrane;GO:0070469~respiratory chain	AJ933625
AJ926908	3.40032	5.84798e-75	3.36561	1.47866e-22	ATP synthase subunit beta (EC 7.1.2.2)	TAT_000042200 TAV_000041800	Theileria annulata	NA	GO:0005524~ATP binding;GO:0046933~proton-transporting ATP synthase activity, rotational mechanism;GO:0046961~proton-transporting ATPase activity, rotational mechanism	NA	GO:0009507~chloroplast;GO:0009579~thylakoid;GO:0045261~proton-transporting ATP synthase complex, catalytic core F(1)	AJ920731
AJ925617	4.15745	1.19352e-189	4.57531	4.08506e-42	NA	NA	NA	NA	NA	NA	NA	AJ929418
AJ920706	1.5829	0.426885	2.28482	0.215844	FHA domain protein, putative	TAT_000048900 TAV_000048600	Theileria annulata	NA	GO:0008270~zinc ion binding	NA	NA	AJ924478
AJ934244	1.56157	0.181766	-0.481551	0.808613	Nascent polypeptide associated complex (NAC), alpha chain, putative	TA11185	Theileria annulata	NA	NA	NA	GO:0005854~nascent polypeptide-associated complex	AJ935718
AJ925800	2.74575	4.32159e-38	2.73443	1.37082e-16	NA	NA	NA	NA	NA	NA	NA	AJ933953
AJ931219	1.00928	0.170091	-0.22041	0.828963	Chromatin assembly protein, putative	TA15120	Theileria annulata	Chromosome and associated proteins [03036]	NA	GO:0006333~chromatin assembly or disassembly	GO:0005634~nucleus	AJ935981
AJ926287	3.60638	0.0612682	2.71197	0.289829	Phosphopyruvate hydratase (EC 4.2.1.11)	TA10425	Theileria annulata	PATHWAY: Carbohydrate degradation; glycolysis; pyruvate from D-glyceraldehyde 3-phosphate: step 4/5. {ECO:0000256|ARBA:ARBA00005031}.; Messenger RNA biogenesis [03019]; Glycolysis / Gluconeogenesis [00010]; Exosome [04147]; RNA degradation [03018]	GO:0000287~magnesium ion binding;GO:0004634~phosphopyruvate hydratase activity	GO:0006096~glycolytic process	GO:0000015~phosphopyruvate hydratase complex	AJ932200
AJ936602	2.10799	4.42264e-09	1.61747	0.000442795	Ras-related protein Rab-1 (Small GTP-binding protein rab1)	rab1 TA18180	Theileria annulata	Exosome [04147]; GTP-binding proteins [04031]; Membrane trafficking [04131]	GO:0003924~GTPase activity;GO:0005525~GTP binding	GO:0015031~protein transport	GO:0005886~plasma membrane	AJ931461
AJ921377	3.76302	1.00049e-10	4.22725	3.15508e-14	NA	NA	NA	NA	NA	NA	NA	AJ923498
AJ928821	3.5511	3.54697e-18	2.92307	5.34663e-10	NA	NA	NA	NA	NA	NA	NA	AJ924286
AJ925038	3.18395	4.47368e-77	3.1355	1.70406e-27	60S ribosomal protein l10, putative	TA15385 TAT_000207200 TAV_000207400	Theileria annulata	Ribosome [03011]; Ribosome [03010]	GO:0003735~structural constituent of ribosome	GO:0006412~translation	GO:0005840~ribosome	AJ926068
AJ923273	2.38036	1.60033e-05	2.83236	1.7791e-06	Cysteine proteinase, putative (EC 3.4.22.-)	TA11565	Theileria annulata	NA	GO:0008234~cysteine-type peptidase activity	NA	GO:0016021~integral component of membrane	AJ922269
AJ936519	3.27662	0.000694477	2.52405	0.0436423	NA	NA	NA	NA	NA	NA	NA	AJ924742
AJ921440	2.24524	0.0463125	1.94949	0.113753	GTP-binding nuclear protein	TA06865 TAT_000074600 TAV_000074100	Theileria annulata	Exosome [04147]; GTP-binding proteins [04031]; Ribosome biogenesis [03009]; Transfer RNA biogenesis [03016]; Nucleocytoplasmic transport [03013]; Ribosome biogenesis in eukaryotes [03008]; Viral life cycle - HIV-1 [03250]; Messenger RNA biogenesis [03019]; Chromosome and associated proteins [03036]	GO:0003924~GTPase activity;GO:0005525~GTP binding	GO:0006913~nucleocytoplasmic transport;GO:0015031~protein transport	GO:0005634~nucleus	AJ922324
AJ926676	3.68104	3.15645e-58	4.01217	6.61857e-29	NA	NA	NA	NA	NA	NA	NA	AJ925478
AJ926373	2.97719	2.03167e-26	3.07812	5.30654e-17	NA	NA	NA	NA	NA	NA	NA	AJ929084
AJ928916	3.3832	4.9402e-22	3.64996	1.719e-21	NA	NA	NA	NA	NA	NA	NA	AJ929063
AJ920843	2.37615	0.0221988	0.902563	0.619681	Uncharacterized protein	TA04170	Theileria annulata	NA	GO:0015293~symporter activity	NA	GO:0016021~integral component of membrane	AJ926265
AJ927656	5.38469	1.44266e-269	5.78539	8.84904e-125	NA	NA	NA	NA	NA	NA	NA	AJ930655
AJ921489	2.6125	0.4307	2.90117	0.382402	Cysteine proteinase, tacP, putative	TAT_000242100 TAV_000242200	Theileria annulata	NA	GO:0008234~cysteine-type peptidase activity	NA	GO:0016021~integral component of membrane	AJ933942
AJ927567	2.57293	1.66119e-07	3.45803	2.22154e-06	NA	NA	NA	NA	NA	NA	NA	AJ934044
AJ821300	1.34877	0.418673	2.1082	0.13483	Signal recognition particle receptor subunit beta	TA15635	Theileria annulata	NA	GO:0005525~GTP binding	NA	GO:0016021~integral component of membrane	AJ936739
AJ927398	2.16499	6.91848e-11	2.87841	3.67912e-06	NA	NA	NA	NA	NA	NA	NA	AJ924371
AJ933338	2.65687	7.44993e-05	1.74182	0.0730278	NA	NA	NA	NA	NA	NA	NA	AJ931491
AJ927749	1.00041	0.521353	-0.882238	0.634932	RNA splicing factor, putative	TAT_000281700 TAV_000281800	Theileria annulata	Spliceosome [03041]	GO:0003723~RNA binding	GO:0006397~mRNA processing	GO:0005634~nucleus	AJ929622
AJ930980	3.6039	0.00754467	4.17972	0.0263585	NA	NA	NA	NA	NA	NA	NA	AJ933554
AJ934173	1.01483	0.0792337	0.617484	0.334848	60S acidic ribosomal protein p2, putative	TA12815 TAT_000179900 TAV_000180100	Theileria annulata	Ribosome [03010]; Ribosome [03011]	GO:0003735~structural constituent of ribosome	GO:0002182~cytoplasmic translational elongation	GO:0022625~cytosolic large ribosomal subunit	AJ931567
AJ927370	2.86704	6.33119e-49	3.25011	9.35462e-12	Heat shock 70 kDa protein (70 kDa heat shock protein) (HSP 70.1)	TA11610	Theileria annulata	Exosome [04147]; Protein phosphatases and associated proteins [01009]; Protein processing in endoplasmic reticulum [04141]; Ribosome biogenesis [03009]; Chaperones and folding catalysts [03110]; Mitochondrial biogenesis [03029]; Endocytosis [04144]; Spliceosome [03040]; Proteasome [03051]; Membrane trafficking [04131]; Spliceosome [03041]	GO:0005524~ATP binding;GO:0016887~ATPase activity	NA	NA	AJ920824
AJ929138	2.90634	2.15599e-45	3.44701	6.77389e-18	NA	NA	NA	NA	NA	NA	NA	AJ926128
AJ924759	4.94338	5.19741e-196	5.28788	8.09619e-92	NA	NA	NA	NA	NA	NA	NA	AJ927601
AJ935966	3.81628	0.00179106	4.66717	0.000151798	NA	NA	NA	NA	NA	NA	NA	AJ934451
AJ926648	2.58313	0.234912	3.9115	0.0434285	NA	NA	NA	NA	NA	NA	NA	AJ930524
AJ931947	1.21327	0.0590141	0.653708	0.393294	Cytochrome c oxidase subunit 1 (EC 7.1.1.9) (Cytochrome c oxidase polypeptide I)	MT-CO1 COI COXI MTCO1 Tap370b08.q2ca38.01	Theileria annulata	PATHWAY: Energy metabolism; oxidative phosphorylation. {ECO:0000250|UniProtKB:P00401}.	GO:0004129~cytochrome-c oxidase activity;GO:0020037~heme binding;GO:0046872~metal ion binding	GO:0006119~oxidative phosphorylation	GO:0005743~mitochondrial inner membrane;GO:0016021~integral component of membrane;GO:0045277~respiratory chain complex IV	AJ934816
AJ929988	2.75305	2.20273e-33	2.7609	5.43958e-15	NA	NA	NA	NA	NA	NA	NA	AJ932666
AJ933769	2.02908	5.22264e-08	2.52531	6.52279e-10	Uncharacterized protein	TA03665	Theileria annulata	NA	NA	NA	NA	AJ926862
AJ929032	3.14161	2.58261e-81	3.19112	8.15716e-27	40S ribosomal protein S3, putative	TA08340 TAT_000336000 TAV_000335800	Theileria annulata	Ribosome [03011]; Ribosome [03010]	GO:0003723~RNA binding;GO:0003735~structural constituent of ribosome	GO:0006412~translation	GO:0005737~cytoplasm;GO:0015935~small ribosomal subunit	AJ931084
AJ935864	2.73399	0.0332573	1.89698	0.171189	NA	NA	NA	NA	NA	NA	NA	AJ924153
AJ930328	1.47202	0.223261	1.68267	0.115478	NA	NA	NA	NA	NA	NA	NA	AJ921049
AJ931293	2.89511	0.000123036	1.33494	0.207896	NA	NA	NA	NA	NA	NA	NA	AJ821536
AJ926949	3.59845	1.55891e-53	3.92089	1.02507e-25	NA	NA	NA	NA	NA	NA	NA	AJ929422
AJ927088	3.32051	1.30402e-36	3.71854	1.30389e-29	NA	NA	NA	NA	NA	NA	NA	AJ922774
AJ924874	3.54523	3.38854e-22	3.40286	1.98549e-12	40S ribosomal protein S3, putative	TA08340 TAT_000336000 TAV_000335800	Theileria annulata	Ribosome [03011]; Ribosome [03010]	GO:0003723~RNA binding;GO:0003735~structural constituent of ribosome	GO:0006412~translation	GO:0005737~cytoplasm;GO:0015935~small ribosomal subunit	AJ932815
AJ926798	3.44808	6.61692e-101	3.53383	1.14468e-28	NA	NA	NA	NA	NA	NA	NA	AJ821597
AJ925944	3.83034	4.6369e-66	4.03285	2.77474e-25	NA	NA	NA	NA	NA	NA	NA	AJ922190
AJ935413	5.59728	0.022099	7.72919	1.69705e-05	NA	NA	NA	NA	NA	NA	NA	AJ934209
AJ924653	3.00994	0.18042	4.26865	0.0242704	DnaJ domain containing protein, putative	TAT_000126000 TAV_000126100	Theileria annulata	NA	NA	NA	NA	AJ931972
AJ927431	4.49775	3.76959e-09	4.60214	2.82571e-08	NA	NA	NA	NA	NA	NA	NA	AJ928851
AJ928741	3.00898	8.91257e-56	3.16587	8.07584e-20	Heat shock protein 90, putative	TAT_000192800 TAV_000193100	Theileria annulata	Protein processing in endoplasmic reticulum [04141]; Protein phosphatases and associated proteins [01009]; Exosome [04147]; Mitochondrial biogenesis [03029]; Chaperones and folding catalysts [03110]; Membrane trafficking [04131]; Proteasome [03051]	GO:0005524~ATP binding;GO:0016887~ATPase activity;GO:0051082~unfolded protein binding	GO:0006457~protein folding	NA	AJ923917
AJ927472	3.13884	2.05201e-54	3.51648	1.06294e-19	Elongation factor 1-alpha	TA06720 TAT_000071800 TAV_000071300	Theileria annulata	Exosome [04147]; Transfer RNA biogenesis [03016]; Translation factors [03012]; Nucleocytoplasmic transport [03013]; Membrane trafficking [04131]; Messenger RNA biogenesis [03019]	GO:0003746~translation elongation factor activity;GO:0003924~GTPase activity;GO:0005525~GTP binding	NA	NA	AJ934560
AJ928025	4.01457	0.000810113	5.20239	2.35674e-08	NA	NA	NA	NA	NA	NA	NA	AJ933941
AJ929950	1.04337	0.305577	-1.38714	0.417135	14-3-3 protein homologue, putative	TA14115 TAT_000155800 TAV_000156000	Theileria annulata	DNA repair and recombination proteins [03400]; Exosome [04147]	NA	NA	NA	AJ930713
AJ927052	2.42561	1.95701e-06	3.81765	0.000186722	NA	NA	NA	NA	NA	NA	NA	AJ930593
AJ926673	4.50527	1.50437e-124	4.81671	9.74926e-68	NA	NA	NA	NA	NA	NA	NA	AJ920728
AJ927317	2.25983	8.34975e-17	2.49078	9.33058e-19	NA	NA	NA	NA	NA	NA	NA	AJ921103
AJ934633	1.54176	0.118518	-1.02202	0.579179	60S ribosomal protein L7a	TA14895	Theileria annulata	Ribosome [03010]; Ribosome biogenesis [03009]; Ribosome [03011]	GO:0003723~RNA binding	GO:0042254~ribosome biogenesis	GO:0022625~cytosolic large ribosomal subunit	AJ923164
AJ925979	3.6038	0.0230657	4.35715	0.000821511	NA	NA	NA	NA	NA	NA	NA	AJ934170
AJ925084	3.52613	6.66974e-129	3.81971	1.74495e-53	Actin 1, putative	TA15750 TAT_000126900 TAV_000127000	Theileria annulata	Cytoskeleton proteins [04812]	NA	NA	NA	AJ927201
AJ922476	2.01234	0.238891	2.21522	0.159941	ACB domain-containing protein	TA06815	Theileria annulata	NA	GO:0000062~fatty-acyl-CoA binding	NA	NA	AJ931560
AJ924778	3.15044	9.11136e-69	3.41351	4.90508e-29	Mannose-1-phosphate guanylyltransferase (EC 2.7.7.13)	TAT_000152900 TAV_000153000	Theileria annulata	PATHWAY: Nucleotide-sugar biosynthesis; GDP-alpha-D-mannose biosynthesis; GDP-alpha-D-mannose from alpha-D-mannose 1-phosphate (GTP route): step 1/1. {ECO:0000256|ARBA:ARBA00004823}.; Fructose and mannose metabolism [00051]; Amino sugar and nucleotide sugar metabolism [00520]	GO:0004475~mannose-1-phosphate guanylyltransferase activity;GO:0005525~GTP binding	GO:0009298~GDP-mannose biosynthetic process	NA	AJ925802
AJ925686	4.90461	0.0598063	4.42139	0.06644	NA	NA	NA	NA	NA	NA	NA	AJ921485
AJ924584	3.59205	9.55073e-08	3.25016	0.000657868	NA	NA	NA	NA	NA	NA	NA	AJ923585
AJ925578	3.4019	1.63867e-74	3.47792	5.01236e-26	NA	NA	NA	NA	NA	NA	NA	AJ923558
AJ921243	3.57708	0.293163	4.90658	0.0814701	NA	NA	NA	NA	NA	NA	NA	AJ931930
AJ922795	2.68763	0.00499689	2.51023	0.00858531	Transcription factor, putative	TA18410	Theileria annulata	Transcription machinery [03021]; Messenger RNA biogenesis [03019]; Viral life cycle - HIV-1 [03250]	NA	GO:0006357~regulation of transcription from RNA polymerase II promoter;GO:0032784~regulation of DNA-templated transcription, elongation	GO:0005634~nucleus;GO:0005840~ribosome	BF704585
AJ921300	2.70376	1.26826e-30	2.84903	1.71398e-15	SNAP protein, putative	TAT_000133500 TAV_000133600	Theileria annulata	Membrane trafficking [04131]	NA	GO:0006886~intracellular protein transport	NA	AJ930090
AJ929931	2.16369	0.0439516	2.71282	0.00282127	NA	NA	NA	NA	NA	NA	NA	AJ928292
AJ930867	1.10279	0.339668	1.09691	0.505077	60S ribosomal protein L17, putative	TAT_000144700 TAV_000144700	Theileria annulata	Ribosome [03011]; Ribosome [03010]	GO:0003735~structural constituent of ribosome	GO:0006412~translation	GO:0015934~large ribosomal subunit	AJ931014
AJ927341	3.17504	7.33396e-68	3.37033	8.86684e-21	NA	NA	NA	NA	NA	NA	NA	AJ928238
AJ924788	3.75689	3.51932e-06	4.68218	9.25789e-12	NA	NA	NA	NA	NA	NA	NA	AJ934577
AJ930861	3.36921	4.71765e-05	3.43514	1.79079e-05	NA	NA	NA	NA	NA	NA	NA	AJ929685
AJ928577	3.19385	2.92594e-57	3.28573	6.81124e-13	NA	NA	NA	NA	NA	NA	NA	AJ927009
AJ923679	1.10375	0.291704	0.333467	0.838847	60S ribosomal protein L26, putative	TA10065 TAT_000368900 TAV_000368900	Theileria annulata	Ribosome [03010]; Ribosome [03011]	GO:0003723~RNA binding;GO:0003735~structural constituent of ribosome	GO:0006412~translation	GO:0015934~large ribosomal subunit	AJ821548
AJ928767	4.03995	8.31458e-149	4.42479	3.09923e-40	NA	NA	NA	NA	NA	NA	NA	AJ932231
AJ927031	2.85273	1.2493e-20	2.54115	2.09836e-09	NA	NA	NA	NA	NA	NA	NA	AJ928920
AJ928465	2.79401	1.4766e-05	3.28054	2.64378e-07	NA	NA	NA	NA	NA	NA	NA	AJ929597
AJ934994	2.13844	0.0861727	0.262965	0.901183	Uncharacterized protein	TA09175 TAT_000307900 TAV_000307900	Theileria annulata	NA	NA	NA	NA	AJ930375
AJ925346	2.83319	1.94915e-70	3.11354	1.04216e-31	Fructose-bisphosphate aldolase (EC 4.1.2.13)	TA20060	Theileria annulata	PATHWAY: Carbohydrate degradation; glycolysis; D-glyceraldehyde 3-phosphate and glycerone phosphate from D-glucose: step 4/4. {ECO:0000256|ARBA:ARBA00004714}.; Exosome [04147]; Fructose and mannose metabolism [00051]; Glycolysis / Gluconeogenesis [00010]; Chromosome and associated proteins [03036]; Pentose phosphate pathway [00030]; Membrane trafficking [04131]	GO:0004332~fructose-bisphosphate aldolase activity	GO:0006096~glycolytic process	NA	AJ921646
AJ926723	4.13523	1.01375e-29	4.71264	6.58583e-29	NA	NA	NA	NA	NA	NA	NA	AJ925520
AJ928315	4.25081	3.44121e-67	4.53104	1.77372e-24	NA	NA	NA	NA	NA	NA	NA	AJ923965
AJ926807	2.64225	5.75667e-16	3.11236	1.8847e-19	NA	NA	NA	NA	NA	NA	NA	AJ929815
AJ929042	4.64423	2.05478e-26	5.09821	5.76132e-30	NA	NA	NA	NA	NA	NA	NA	AJ928454
AJ928593	3.40286	5.50266e-17	3.80075	8.88963e-19	NA	NA	NA	NA	NA	NA	NA	AJ921661
AJ924297	5.81124	1.14383e-07	5.65127	4.641e-08	NA	NA	NA	NA	NA	NA	NA	AJ933130
AJ928566	4.50102	5.95724e-44	4.75851	5.08646e-42	NA	NA	NA	NA	NA	NA	NA	AJ934423
AJ821632	1.16835	0.263423	2.04659	0.0127858	Subtelomeric sfi-fragment-related protein family member, putative	TA12195	Theileria annulata	NA	NA	NA	NA	AJ936404
AJ927942	5.60064	0.00201095	4.91252	0.0809824	NA	NA	NA	NA	NA	NA	NA	AJ930999
AJ928436	2.59853	0.136938	3.90834	0.0354149	NA	NA	NA	NA	NA	NA	NA	AJ933236
AJ933789	3.57708	0.293163	5.27028	0.0466848	NA	NA	NA	NA	NA	NA	NA	AJ934743
AJ928438	3.19705	0.0156911	3.56934	0.00192268	SERRATE_Ars2_N domain-containing protein	TAT_000059400 TAV_000059200	Theileria annulata	NA	NA	GO:0006397~mRNA processing	NA	AJ929813
AJ932254	1.10799	0.06605	0.643172	0.317088	Nucleolar phosphoprotein (Nopp34 homologue), putative	TA16935	Theileria annulata	Ribosome biogenesis [03009]	GO:0003723~RNA binding	NA	NA	AJ934668
AJ925004	4.07423	3.27095e-93	4.37446	7.13634e-53	NA	NA	NA	NA	NA	NA	NA	AJ928189
AJ928288	2.23346	5.48055e-18	2.09783	1.49979e-12	NA	NA	NA	NA	NA	NA	NA	AJ934550
AJ926082	6.25144	1.51099e-23	6.59145	1.5188e-22	NA	NA	NA	NA	NA	NA	NA	AJ922014
AJ920855	4.58645	0.0121389	4.41916	0.0237175	40S ribosomal protein S3a	TAT_000282400 TAV_000282500	Theileria annulata	NA	GO:0003735~structural constituent of ribosome	GO:0006412~translation	GO:0022627~cytosolic small ribosomal subunit	AJ929925
AJ925626	4.64146	2.88015e-147	4.75503	1.63813e-66	NA	NA	NA	NA	NA	NA	NA	AJ933747
AJ925097	3.95461	2.13583e-167	4.1536	3.90128e-72	NA	NA	NA	NA	NA	NA	NA	AJ932336
AJ928499	2.9137	1.24732e-58	2.79145	2.16057e-13	NA	NA	NA	NA	NA	NA	NA	AJ922309
AJ929812	1.28157	0.139144	0.00945302	0.995149	Pre-mRNA-splicing factor 18	TA09605	Theileria annulata	Spliceosome [03041]; Spliceosome [03040]	NA	GO:0006397~mRNA processing;GO:0008380~RNA splicing	GO:0005681~spliceosomal complex	AJ930096
AJ933420	3.58169	0.0719661	2.89613	0.196001	NA	NA	NA	NA	NA	NA	NA	AJ936199
AJ932165	3.59426	0.0256874	4.48191	0.00122124	NA	NA	NA	NA	NA	NA	NA	AJ932313
AJ925125	3.98679	1.92799e-135	4.2746	6.1019e-57	U1 small nuclear ribonucleoprotein 70 kDa, putative	TA13760 TAT_000162000 TAV_000162200	Theileria annulata	Spliceosome [03040]; Spliceosome [03041]	GO:0030619~U1 snRNA binding	NA	GO:0005634~nucleus	AJ936929
AJ927591	3.56876	5.10889e-07	3.69215	1.52808e-07	NA	NA	NA	NA	NA	NA	NA	AJ930495
AJ928206	4.47395	3.03913e-127	4.4033	9.19081e-48	NA	NA	NA	NA	NA	NA	NA	AJ931417
AJ930807	1.01939	0.000402879	1.44232	8.45997e-06	ABC1-related protein, putative	TA12685	Theileria annulata	Protein kinases [01001]	GO:0004672~protein kinase activity;GO:0005524~ATP binding	NA	NA	AJ934126
AJ928285	5.16185	1.89488e-194	5.23446	4.47559e-54	NA	NA	NA	NA	NA	NA	NA	AJ931741
AJ929093	2.31887	6.13476e-09	2.99607	0.000227946	NA	NA	NA	NA	NA	NA	NA	AJ921405
AJ922172	1.79064	0.28016	4.044	0.000220292	Cysteine proteinase, tacP, putative	TAT_000242100 TAV_000242200	Theileria annulata	NA	GO:0008234~cysteine-type peptidase activity	NA	GO:0016021~integral component of membrane	AJ924865
AJ936756	2.0148	0.238147	3.73691	0.00340548	NA	NA	NA	NA	NA	NA	NA	AJ931766
AJ924983	1.14734	1.22834e-13	0.823657	0.000627913	Heat shock protein 70 (Fragment)	hsp70	Theileria annulata	Exosome [04147]; Protein phosphatases and associated proteins [01009]; Protein processing in endoplasmic reticulum [04141]; Ribosome biogenesis [03009]; Chaperones and folding catalysts [03110]; Mitochondrial biogenesis [03029]; Endocytosis [04144]; Spliceosome [03040]; Proteasome [03051]; Membrane trafficking [04131]; Spliceosome [03041]	GO:0005524~ATP binding;GO:0016887~ATPase activity	NA	NA	AJ923785
AJ932945	4.336	0.0374336	3.10791	0.365247	NA	NA	NA	NA	NA	NA	NA	AJ935940
AJ929099	4.04487	1.42885e-137	4.12608	5.47243e-40	NA	NA	NA	NA	NA	NA	NA	AJ933278
AJ923830	3.58408	0.292171	4.91252	0.0809824	NA	NA	NA	NA	NA	NA	NA	AJ929294
AJ926469	4.00845	5.63538e-101	4.07103	9.14219e-28	NA	NA	NA	NA	NA	NA	NA	AJ920532
AJ933914	1.70484	1.3894e-08	1.48841	6.79776e-07	Pinin_SDK_memA domain-containing protein	TA09650	Theileria annulata	NA	NA	NA	NA	AJ821674
AJ925444	3.58326	4.02786e-41	3.94888	2.84459e-29	NA	NA	NA	NA	NA	NA	NA	AJ927196
AJ929167	4.87081	1.00045e-07	5.31687	1.08146e-07	NA	NA	NA	NA	NA	NA	NA	AJ921894
AJ924985	3.23051	3.69146e-81	3.36293	9.69363e-40	Fructose-bisphosphate aldolase (EC 4.1.2.13)	TA20060	Theileria annulata	PATHWAY: Carbohydrate degradation; glycolysis; D-glyceraldehyde 3-phosphate and glycerone phosphate from D-glucose: step 4/4. {ECO:0000256|ARBA:ARBA00004714}.; Exosome [04147]; Fructose and mannose metabolism [00051]; Glycolysis / Gluconeogenesis [00010]; Chromosome and associated proteins [03036]; Pentose phosphate pathway [00030]; Membrane trafficking [04131]	GO:0004332~fructose-bisphosphate aldolase activity	GO:0006096~glycolytic process	NA	AJ929756
AJ927171	3.92751	5.66464e-119	4.09308	1.66777e-43	NA	NA	NA	NA	NA	NA	NA	AJ927775
AJ932590	4.60125	0.0431635	4.80498	0.0270561	NA	NA	NA	NA	NA	NA	NA	AJ924975
AJ921488	3.89592	1.7738e-13	4.18475	1.12744e-14	NA	NA	NA	NA	NA	NA	NA	AJ934294
AJ921338	2.96769	0.0139723	1.58262	0.253189	60S ribosomal protein l5, putative	TAT_000208100 TAV_000208300	Theileria annulata	NA	GO:0003735~structural constituent of ribosome;GO:0008097~5S rRNA binding	GO:0006412~translation	GO:0005840~ribosome	AJ921590
AJ920912	3.3515	7.76835e-70	4.55428	8.62067e-09	Uncharacterized protein	TAT_000288800 TAV_000288900	Theileria annulata	NA	NA	NA	NA	AJ925789
AJ928815	2.00937	0.0271324	2.79211	0.0848856	Uncharacterized protein	TA07105	Theileria annulata	NA	NA	NA	NA	AJ936535
AJ928483	4.29748	7.65834e-117	4.32934	3.23335e-46	NA	NA	NA	NA	NA	NA	NA	AJ931545
AJ925001	3.86601	1.33436e-92	4.18848	5.74939e-50	NA	NA	NA	NA	NA	NA	NA	AJ927858
AJ928883	3.9337	2.42795e-88	4.30874	1.67284e-18	NA	NA	NA	NA	NA	NA	NA	AJ926445
AJ927017	3.90409	1.00385e-40	4.18317	1.46434e-33	NA	NA	NA	NA	NA	NA	NA	AJ924846
AJ936036	3.20332	0.104849	3.68059	0.0214632	NA	NA	NA	NA	NA	NA	NA	AJ926536
AJ934727	4.90647	0.00477022	3.79983	0.0816196	Translation initiation factor (SUI1 homologue), putative	TA09235 TAT_000309100 TAV_000309100	Theileria annulata	Translation factors [03012]	GO:0003743~translation initiation factor activity	NA	NA	AJ933017
AJ821717	1.69576	2.29649e-08	1.22653	0.000719058	AP2/ERF domain-containing protein	TA04145	Theileria annulata	NA	GO:0003677~DNA binding;GO:0003700~sequence-specific DNA binding transcription factor activity	NA	GO:0005634~nucleus	AJ925167
AJ928226	4.54472	1.682e-203	4.82759	5.9268e-92	NA	NA	NA	NA	NA	NA	NA	AJ936656
AJ924300	3.64321	3.10525e-12	3.6764	8.88367e-09	NA	NA	NA	NA	NA	NA	NA	AJ930762
AJ929158	3.96748	5.30295e-56	4.19133	1.46445e-38	NA	NA	NA	NA	NA	NA	NA	AJ931558
AJ928733	2.59816	0.0123856	3.92877	0.000167417	NA	NA	NA	NA	NA	NA	NA	AJ933308
AJ922117	1.25856	0.622716	3.09379	0.0444216	Cysteine proteinase, tacP, putative	TAT_000242100 TAV_000242200	Theileria annulata	NA	GO:0008234~cysteine-type peptidase activity	NA	GO:0016021~integral component of membrane	AJ931959
AJ925173	4.58451	2.15775e-86	4.83774	1.45545e-36	NA	NA	NA	NA	NA	NA	NA	AJ925793
AJ927418	3.39313	3.77126e-56	3.46608	3.95712e-20	NA	NA	NA	NA	NA	NA	NA	AJ821423
AJ933867	3.31065	2.80619e-08	3.4158	1.38878e-07	Uncharacterized protein	TA20755	Theileria annulata	NA	NA	NA	NA	AJ931886
AJ924882	1.61398	1.7943e-16	1.5384	4.2853e-06	Triosephosphate isomerase (EC 5.3.1.1)	TAT_000340700 TAV_000340500	Theileria annulata	PATHWAY: Carbohydrate biosynthesis; gluconeogenesis. {ECO:0000256|RuleBase:RU363013}.; PATHWAY: Carbohydrate degradation; glycolysis; D-glyceraldehyde 3-phosphate from glycerone phosphate: step 1/1. {ECO:0000256|RuleBase:RU363013}.; Fructose and mannose metabolism [00051]; Exosome [04147]; Inositol phosphate metabolism [00562]; Glycolysis / Gluconeogenesis [00010]	GO:0004807~triose-phosphate isomerase activity	GO:0006094~gluconeogenesis;GO:0006096~glycolytic process	NA	AJ821321
AJ926112	1.33262	0.358472	0.139568	0.946427	OHA domain-containing protein	TA08680	Theileria annulata	NA	NA	NA	NA	AJ934783
AJ925887	5.52544	1.22288e-175	5.97456	5.56956e-40	NA	NA	NA	NA	NA	NA	NA	AJ922159
AJ925085	4.62861	7.79184e-12	4.55024	5.10399e-11	NA	NA	NA	NA	NA	NA	NA	AJ933070
AJ920960	1.91954	1.20554e-06	1.61875	0.00260946	NA	NA	NA	NA	NA	NA	NA	AJ927132
AJ927816	4.12221	0.000397622	2.88272	0.130027	Gmp reductase, putative	TAT_000040000 TAV_000039600	Theileria annulata	NA	GO:0003920~GMP reductase activity	GO:0006163~purine nucleotide metabolic process	GO:1902560~GMP reductase complex	AJ923189
AJ935018	1.67902	0.0367845	2.00962	0.00975586	NA	NA	NA	NA	NA	NA	NA	AJ924937
AJ936296	1.24349	0.0706324	1.32941	0.0536403	Phosphatidylinositol/phosphatidylcholine transfer protein, putative	TA15075	Theileria annulata	NA	NA	NA	NA	AJ933049
AJ928112	2.91529	5.81206e-40	3.49493	1.1548e-12	NA	NA	NA	NA	NA	NA	NA	AJ929810
AJ927959	3.35718	0.000733692	3.78722	5.60037e-05	NA	NA	NA	NA	NA	NA	NA	AJ921644
AJ936838	2.22951	0.00273343	3.34554	3.70221e-08	Nucleolar protein 10	TA02850 TAT_000066000 TAV_000065700	Theileria annulata	Ribosome biogenesis in eukaryotes [03008]; DNA replication proteins [03032]; Ribosome biogenesis [03009]	GO:0030515~snoRNA binding	GO:0001522~pseudouridine synthesis;GO:0006364~rRNA processing	NA	AJ933321
AJ926125	2.8479	5.90931e-28	3.57729	6.64325e-11	NA	NA	NA	NA	NA	NA	NA	AJ932255
AJ927355	3.21765	6.61185e-57	3.78195	1.15925e-23	Zinc finger, C3HC4 type (RING finger)/Ring finger domain containing protein, putative	TAT_000199600 TAV_000199900	Theileria annulata	NA	NA	NA	GO:0016021~integral component of membrane	AJ821761
AJ926734	3.88457	5.55084e-71	3.98505	1.10231e-28	NA	NA	NA	NA	NA	NA	NA	AJ930180
AJ929886	1.01965	0.338749	0.503611	0.665183	60S acidic ribosomal protein P0	TA21355	Theileria annulata	Ribosome [03010]; Ribosome [03011]	NA	GO:0042254~ribosome biogenesis	GO:0005840~ribosome	AJ934739
AJ928797	3.46337	0.00699539	4.82264	0.000117023	NA	NA	NA	NA	NA	NA	NA	AJ930831
AJ928523	3.21588	7.90766e-26	3.20121	2.76116e-11	NA	NA	NA	NA	NA	NA	NA	AJ921175
AJ921372	2.21819	0.0135856	1.36924	0.246228	NA	NA	NA	NA	NA	NA	NA	AJ927623
AJ931175	2.41248	0.000838008	2.10684	0.0160322	Uncharacterized protein	TA02710	Theileria annulata	NA	NA	NA	GO:0016021~integral component of membrane	AJ821740
AJ924732	3.62413	7.54327e-64	3.82134	7.23541e-37	NA	NA	NA	NA	NA	NA	NA	AJ926934
AJ928961	5.17498	6.07574e-138	6.74684	1.76079e-19	NA	NA	NA	NA	NA	NA	NA	AJ821308
AJ936722	1.01799	0.0533572	0.760271	0.148151	60S acidic ribosomal protein p2, putative	TA12815 TAT_000179900 TAV_000180100	Theileria annulata	Ribosome [03010]; Ribosome [03011]	GO:0003735~structural constituent of ribosome	GO:0002182~cytoplasmic translational elongation	GO:0022625~cytosolic large ribosomal subunit	AJ924485
AJ926707	4.50871	6.48842e-07	4.71878	2.94331e-07	NA	NA	NA	NA	NA	NA	NA	AJ933296
AJ925032	3.55811	2.11381e-92	3.63304	2.53194e-37	NA	NA	NA	NA	NA	NA	NA	AJ920442
AJ933104	1.28172	0.341547	0.803714	0.65603	Uncharacterized protein	TA02710	Theileria annulata	NA	NA	NA	GO:0016021~integral component of membrane	AJ821282
AJ923500	3.57708	0.293163	3.69363	0.282971	NA	NA	NA	NA	NA	NA	NA	AJ936149
AJ922712	3.37715	6.11374e-81	3.34476	1.1579e-25	Guanine-nucleotide binding protein, putative	TA07650 TAT_000323200 TAV_000323100	Theileria annulata	Exosome [04147]; Messenger RNA biogenesis [03019]	GO:0043022~ribosome binding	NA	GO:0015935~small ribosomal subunit	AJ924684
AJ929488	2.08447	0.00019174	1.23787	0.0578235	U1/2 small nuclear ribonucleoprotein, putative	TA12855 TAT_000179000 TAV_000179200	Theileria annulata	Spliceosome [03041]; Spliceosome [03040]	GO:0003723~RNA binding	NA	NA	AJ927271
AJ936811	3.91685	2.57369e-07	3.98086	1.58114e-08	NA	NA	NA	NA	NA	NA	NA	AJ921552
AJ925171	3.20828	1.6965e-52	3.25023	5.46044e-18	60S ribosomal protein L13	TA19380 TAT_000025000 TAV_000024900	Theileria annulata	Ribosome [03010]; Ribosome [03011]	GO:0003735~structural constituent of ribosome	GO:0006412~translation	GO:0005840~ribosome	AJ925654
AJ927613	2.6173	1.93655e-44	2.56135	4.71849e-13	NA	NA	NA	NA	NA	NA	NA	AJ935473
AJ920902	1.44802	0.000320684	1.78231	8.72873e-05	Uncharacterized protein	TA18525	Theileria annulata	NA	NA	NA	NA	AJ920798
AJ930148	3.6657	0.000263427	3.50445	0.00129285	NA	NA	NA	NA	NA	NA	NA	AJ930378
AJ921662	1.11071	0.00696085	1.83974	3.11058e-06	Uncharacterized protein	TA18015	Theileria annulata	NA	NA	NA	NA	AJ932427
AJ923148	3.97707	5.46291e-09	4.69094	5.96985e-12	NA	NA	NA	NA	NA	NA	NA	AJ927353
AJ927125	3.94763	1.8618e-112	4.06871	1.44505e-39	NA	NA	NA	NA	NA	NA	NA	AJ930938
AJ926430	3.64122	3.26936e-50	3.91677	4.22455e-26	NA	NA	NA	NA	NA	NA	NA	AJ930386
AJ930522	1.50476	0.249988	1.98121	0.107221	Uncharacterized protein	TA02710	Theileria annulata	NA	NA	NA	GO:0016021~integral component of membrane	AJ920598
AJ926909	3.08785	1.53211e-93	3.42688	5.51218e-21	ATP synthase subunit beta (EC 7.1.2.2)	TAT_000042200 TAV_000041800	Theileria annulata	Oxidative phosphorylation [00190]	GO:0005524~ATP binding;GO:0046933~proton-transporting ATP synthase activity, rotational mechanism;GO:0046961~proton-transporting ATPase activity, rotational mechanism	NA	GO:0009507~chloroplast;GO:0009579~thylakoid;GO:0045261~proton-transporting ATP synthase complex, catalytic core F(1)	AJ931146
AJ935124	2.015	0.0120283	0.711675	0.51017	Splicing factor, putative	TA07805 TAT_000326000 TAV_000325800	Theileria annulata	Spliceosome [03041]; Spliceosome [03040]	GO:0003723~RNA binding	NA	NA	AJ931222
AJ927898	3.52206	4.0002e-08	4.16814	4.82159e-10	Chaperonin CPN60, putative	TA03350	Theileria annulata	RNA degradation [03018]; Exosome [04147]; Mitochondrial biogenesis [03029]; Chaperones and folding catalysts [03110]; Messenger RNA biogenesis [03019]	GO:0005524~ATP binding;GO:0016887~ATPase activity	GO:0042026~protein refolding	GO:0016021~integral component of membrane	AJ932146
AJ927345	4.14484	1.61249e-117	4.36847	5.75841e-56	NA	NA	NA	NA	NA	NA	NA	AJ932993
AJ925779	3.61978	0.28351	2.76886	0.509808	NA	NA	NA	NA	NA	NA	NA	AJ930385
AJ928671	4.03808	5.6546e-63	4.23464	6.40364e-41	Glutamate dehydrogenase (EC 1.4.1.2)	TA11105	Theileria annulata	Arginine biosynthesis [00220]; Taurine and hypotaurine metabolism[00430]; Alanine, aspartate and glutamate metabolism [00250]; Nitrogen metabolism[00910]	GO:0004352~glutamate dehydrogenase (NAD+) activity	GO:0019551~glutamate catabolic process to 2-oxoglutarate	NA	AJ922004
AJ935087	2.71104	2.84915e-08	2.60037	9.51575e-06	Uncharacterized protein	TA18730	Theileria annulata	NA	NA	NA	NA	AJ933389
AJ925100	2.73728	1.15194e-76	2.87968	1.29163e-22	NA	NA	NA	NA	NA	NA	NA	AJ936046
AJ924787	4.32164	5.34823e-45	3.8934	1.00796e-23	NA	NA	NA	NA	NA	NA	NA	AJ924322
AJ929489	1.20006	0.137405	0.74024	0.415306	Cytochrome c oxidase subunit 1 (EC 7.1.1.9) (Cytochrome c oxidase polypeptide I)	MT-CO1 COI COXI MTCO1 Tap370b08.q2ca38.01	Theileria annulata	PATHWAY: Energy metabolism; oxidative phosphorylation. {ECO:0000250|UniProtKB:P00401}.	GO:0004129~cytochrome-c oxidase activity;GO:0020037~heme binding;GO:0046872~metal ion binding	GO:0006119~oxidative phosphorylation	GO:0005743~mitochondrial inner membrane;GO:0016021~integral component of membrane;GO:0045277~respiratory chain complex IV	AJ932821
AJ925742	2.40219	0.00764816	2.4951	0.00478147	Cysteine proteinase, putative	TAT_000202600 TAV_000202900	Theileria annulata	NA	GO:0008234~cysteine-type peptidase activity	NA	GO:0016021~integral component of membrane	AJ924700
AJ924997	2.70109	4.53797e-73	2.89368	1.62608e-24	Phosphopyruvate hydratase (EC 4.2.1.11)	TA10425	Theileria annulata	PATHWAY: Carbohydrate degradation; glycolysis; pyruvate from D-glyceraldehyde 3-phosphate: step 4/5. {ECO:0000256|ARBA:ARBA00005031}.; Messenger RNA biogenesis [03019]; Glycolysis / Gluconeogenesis [00010]; Exosome [04147]; RNA degradation [03018]	GO:0000287~magnesium ion binding;GO:0004634~phosphopyruvate hydratase activity	GO:0006096~glycolytic process	GO:0000015~phosphopyruvate hydratase complex	AJ922191
AJ924594	3.8449	1.47874e-76	4.00281	8.99722e-31	NA	NA	NA	NA	NA	NA	NA	AJ927214
AJ928546	4.28902	0.0192171	2.58664	0.436198	NA	NA	NA	NA	NA	NA	NA	AJ921839
AJ924633	4.88933	2.30263e-12	4.81322	8.50932e-11	NA	NA	NA	NA	NA	NA	NA	AJ921329
AJ924844	4.76431	1.90797e-168	5.14307	2.53972e-84	NA	NA	NA	NA	NA	NA	NA	AJ924741
AJ931301	1.99654	0.00998122	2.60975	0.000306687	NA	NA	NA	NA	NA	NA	NA	AJ927783
AJ932295	2.79972	0.0400377	0.912171	0.684866	NA	NA	NA	NA	NA	NA	NA	AJ928038
AJ927586	3.28018	0.143334	1.44744	0.721413	NA	NA	NA	NA	NA	NA	NA	AJ926725
AJ924784	4.19095	1.7799e-40	4.62408	9.13756e-33	NA	NA	NA	NA	NA	NA	NA	AJ936119
AJ929404	1.0215	0.201078	0.687806	0.659575	Uncharacterized protein	TA09710	Theileria annulata	NA	GO:0003723~RNA binding	NA	NA	AJ931245
AJ925652	3.63885	9.26328e-51	3.83373	1.30162e-17	40S ribosomal protein SA	TA10185	Theileria annulata	Ribosome [03011]; Ribosome [03010]	GO:0003735~structural constituent of ribosome	GO:0000028~ribosomal small subunit assembly;GO:0006412~translation	GO:0022627~cytosolic small ribosomal subunit	AJ931299
AJ933252	1.01293	0.0127306	0.470955	0.336454	60S ribosomal protein L22, putative	TA08205 TAT_000333500 TAV_000333300	Theileria annulata	Ribosome [03011]; Ribosome [03010]	GO:0003735~structural constituent of ribosome	GO:0006412~translation	GO:0005737~cytoplasm;GO:0005840~ribosome	AJ936616
AJ934031	1.50364	0.227644	-0.214668	0.912527	Tubulin alpha chain	TA08335 TAT_000305800 TAV_000305900	Theileria annulata	Phagosome [04145]; Cytoskeleton proteins [04812]; Exosome [04147]; Chromosome and associated proteins [03036]; Messenger RNA biogenesis [03019]	GO:0003924~GTPase activity;GO:0005200~structural constituent of cytoskeleton;GO:0005525~GTP binding	GO:0007017~microtubule-based process	GO:0005874~microtubule	AJ926530
AJ928342	2.85119	1.35401e-62	2.9621	1.85545e-29	NA	NA	NA	NA	NA	NA	NA	AJ821567
AJ926738	4.62022	0.0928298	5.91762	0.0172349	NA	NA	NA	NA	NA	NA	NA	AJ929075
AJ928897	3.41747	1.01789e-101	3.4033	2.40424e-36	60S ribosomal protein L12, putative	TA07620 TAT_000322500 TAV_000322400	Theileria annulata	Ribosome [03010]; Ribosome [03011]	GO:0003735~structural constituent of ribosome	GO:0006412~translation	GO:0005840~ribosome	AJ936864
AJ936230	1.2766	0.00297706	0.560293	0.289083	UMP-CMP kinase, putative (EC 2.7.4.14)	TA14600	Theileria annulata	Pyrimidine metabolism [00240]	GO:0004127~cytidylate kinase activity;GO:0005524~ATP binding	NA	NA	AJ936513
AJ924785	5.04509	1.30508e-157	5.3718	5.45981e-79	NA	NA	NA	NA	NA	NA	NA	AJ934626
AJ936769	1.25685	0.280281	1.12804	0.289314	Histone H2B	TA07290 TAT_000303800 TAV_000303900	Theileria annulata	Chromosome and associated proteins [03036]; Exosome [04147]	GO:0003677~DNA binding;GO:0046982~protein heterodimerization activity	NA	GO:0000786~nucleosome;GO:0005634~nucleus	AJ932195
AJ926002	3.01062	7.01105e-27	2.71251	8.06756e-06	NA	NA	NA	NA	NA	NA	NA	AJ821757
AJ921789	1.01934	0.285248	1.25374	0.16135	U4/U6 snRNP-associated protein, putative	TA14045 TAT_000157000 TAV_000157200	Theileria annulata	Spliceosome [03040]; Spliceosome [03041]	GO:0003723~RNA binding	GO:0000244~spliceosomal tri-snRNP complex assembly	GO:0005681~spliceosomal complex;GO:0046540~U4/U6 x U5 tri-snRNP complex	AJ924820
AJ923528	5.19518	0.000346682	3.8015	0.0279955	Uncharacterized protein	TA05015	Theileria annulata	NA	NA	NA	NA	AJ923318
AJ928775	4.07316	1.31448e-11	4.28458	3.61926e-09	NA	NA	NA	NA	NA	NA	NA	AJ923663
AJ920732	2.7738	7.30989e-05	2.83527	0.000225113	Splicing factor, putative	TA17245	Theileria annulata	Spliceosome [03041]; Spliceosome [03040]	GO:0003723~RNA binding	NA	NA	AJ821662
AJ928051	2.96601	3.34655e-66	2.97891	1.75413e-16	60S ribosomal protein L12, putative	TA07620 TAT_000322500 TAV_000322400	Theileria annulata	Ribosome [03010]; Ribosome [03011]	GO:0003735~structural constituent of ribosome	GO:0006412~translation	GO:0005840~ribosome	AJ930923
AJ926881	3.76671	0.00419494	2.89796	0.155652	NA	NA	NA	NA	NA	NA	NA	AJ923453
AJ928953	1.59563	0.381169	1.2871	0.574833	C2 domain containing protein, putative	TAT_000200500 TAV_000200800	Theileria annulata	Chromosome and associated proteins [03036]	NA	NA	GO:0016021~integral component of membrane	AJ922746
AJ927712	2.78547	1.98499e-10	3.10034	0.000113123	NA	NA	NA	NA	NA	NA	NA	AJ928348
AJ932597	1.42976	0.00816902	1.86674	0.000266182	dTMP kinase (EC 2.7.4.9)	TA12510	Theileria annulata	Pyrimidine metabolism [00240]	GO:0004798~thymidylate kinase activity;GO:0005524~ATP binding	GO:0006233~dTDP biosynthetic process	NA	AJ930150
AJ923286	4.3434	0.013237	2.31643	0.485711	NA	NA	NA	NA	NA	NA	NA	AJ923887
AJ926106	2.67422	2.4575e-27	2.72771	1.72273e-18	NA	NA	NA	NA	NA	NA	NA	AJ930770
AJ930874	1.75738	0.010105	0.808194	0.34592	NA	NA	NA	NA	NA	NA	NA	AJ920743
AJ929224	2.83877	0.0328021	2.27139	0.133798	NA	NA	NA	NA	NA	NA	NA	AJ923023
AJ934182	3.42013	0.0159567	4.11602	0.000436103	NA	NA	NA	NA	NA	NA	NA	AJ924513
AJ925496	3.24783	1.51684e-95	3.284	2.28848e-20	40S ribosomal protein S8 (Fragment)	RPs8	Theileria annulata	Ribosome [03011]; Ribosome [03010]	GO:0003735~structural constituent of ribosome	GO:0006412~translation	GO:0005840~ribosome	AJ821621
AJ927496	2.25759	4.33443e-12	2.17038	1.6958e-07	NA	NA	NA	NA	NA	NA	NA	AJ935995
AJ928948	4.07814	4.32568e-81	4.4987	1.5476e-38	NA	NA	NA	NA	NA	NA	NA	AJ930651
AJ931252	1.12168	0.107528	0.913297	0.323352	60S acidic ribosomal protein p2, putative	TA12815 TAT_000179900 TAV_000180100	Theileria annulata	Ribosome [03010]; Ribosome [03011]	GO:0003735~structural constituent of ribosome	GO:0002182~cytoplasmic translational elongation	GO:0022625~cytosolic large ribosomal subunit	AJ922059
AJ923289	1.56124	0.168774	2.2271	0.024761	FYVE-type domain-containing protein	TA14070	Theileria annulata	NA	GO:0046872~metal ion binding	NA	NA	AJ934008
AJ928086	4.50517	2.84574e-07	4.65502	5.02551e-06	NA	NA	NA	NA	NA	NA	NA	AJ932690
AJ923043	4.70128	1.85545e-51	4.35448	3.4974e-25	NA	NA	NA	NA	NA	NA	NA	AJ934802
AJ925052	1.16444	8.11853e-08	1.20424	2.73039e-05	zf-NOSIP domain-containing protein	TA07555	Theileria annulata	Spliceosome [03041]	GO:0061630~ubiquitin protein ligase activity	NA	GO:0005634~nucleus	AJ935571
AJ936043	1.83124	0.0179525	1.99056	0.0159828	Uncharacterized protein	TA02710	Theileria annulata	NA	NA	NA	GO:0016021~integral component of membrane	AJ925118
AJ935441	2.81143	0.216089	1.90441	0.468953	40s ribosomal protein s23, putative	TA18035 TAT_000286900 TAV_000287000	Theileria annulata	Ribosome [03010]; Ribosome [03011]	GO:0003735~structural constituent of ribosome	GO:0006412~translation	GO:0015935~small ribosomal subunit	AJ933218
AJ926276	4.34757	7.71093e-124	4.79243	2.9856e-44	NA	NA	NA	NA	NA	NA	NA	AJ925761
AJ929941	1.31385	0.118543	1.70194	0.0451867	NA	NA	NA	NA	NA	NA	NA	AJ821756
AJ929289	2.93493	5.5057e-06	3.20461	1.75415e-09	Uncharacterized protein	TA21440 TAT_000033000 TAV_000032500	Theileria annulata	NA	NA	NA	NA	AJ932712
AJ925915	2.0214	0.117473	2.48401	0.0346405	Uncharacterized protein	TA05375	Theileria annulata	NA	NA	NA	NA	AJ821768
AJ926688	2.58208	0.016738	2.48022	0.000500657	Uncharacterized protein	TA18305	Theileria annulata	NA	NA	NA	NA
AJ936888	4.19911	0.0868904	5.65705	0.000208304	NA	NA	NA	NA	NA	NA	NA
AJ924148	4.99552	3.4899e-144	5.35622	2.85523e-60	NA	NA	NA	NA	NA	NA	NA
AJ928532	4.33316	0.00127636	3.21752	0.0554761	NA	NA	NA	NA	NA	NA	NA
AJ925981	3.67949	2.27974e-93	3.65022	1.25443e-36	NA	NA	NA	NA	NA	NA	NA
AJ922104	1.25836	0.0538199	1.22299	0.0618044	Uncharacterized protein	TA09175 TAT_000307900 TAV_000307900	Theileria annulata	NA	NA	NA	NA
AJ927366	2.61446	0.331512	4.35765	0.00512802	Myb-like DNA binding protein (CDC5 homologue), putative	TA17065	Theileria annulata	NA	NA	GO:0006397~mRNA processing;GO:0008380~RNA splicing	GO:0005681~spliceosomal complex
AJ921385	3.16125	0.287284	4.41916	0.0237175	Uncharacterized protein	TA05015	Theileria annulata	NA	NA	NA	NA
AJ928876	4.54056	2.99726e-230	4.6878	7.93473e-86	NA	NA	NA	NA	NA	NA	NA
AJ927150	1.99778	2.72344e-18	2.13575	6.87656e-06	Glyceraldehyde-3-phosphate dehydrogenase (EC 1.2.1.12)	TA08145 TAT_000332400 TAV_000332200	Theileria annulata	PATHWAY: Carbohydrate degradation; glycolysis; pyruvate from D-glyceraldehyde 3-phosphate: step 1/5. {ECO:0000256|RuleBase:RU361160}.; Glycolysis / Gluconeogenesis [00010]; Membrane trafficking [04131]; Exosome [04147]	GO:0004365~glyceraldehyde-3-phosphate dehydrogenase (NAD+) (phosphorylating) activity;GO:0050661~NADP binding;GO:0051287~NAD binding	GO:0006006~glucose metabolic process;GO:0006096~glycolytic process	NA
AJ929624	1.51082	0.132977	1.45618	0.136282	Cytochrome b (Fragment)	cytB	Theileria annulata	NA	GO:0009055~electron carrier activity;GO:0046872~metal ion binding	GO:0022904~respiratory electron transport chain	GO:0005743~mitochondrial inner membrane;GO:0016021~integral component of membrane;GO:0070469~respiratory chain
AJ927808	3.61094	4.30489e-118	3.6515	6.99117e-30	NA	NA	NA	NA	NA	NA	NA
AJ928617	2.74951	9.1402e-88	2.78826	1.54188e-17	NA	NA	NA	NA	NA	NA	NA
AJ926133	3.55017	1.34028e-82	3.47788	6.77724e-37	NA	NA	NA	NA	NA	NA	NA
AJ928648	3.39668	3.12138e-57	3.48255	1.11075e-23	NA	NA	NA	NA	NA	NA	NA
AJ928042	3.71345	1.82875e-22	4.57185	3.4377e-23	NA	NA	NA	NA	NA	NA	NA
AJ929916	1.94587	0.195988	1.6469	0.386144	NA	NA	NA	NA	NA	NA	NA
AJ924723	3.22067	2.05553e-46	3.25398	1.19903e-16	60S ribosomal protein L13	TA19380 TAT_000025000 TAV_000024900	Theileria annulata	Ribosome [03010]; Ribosome [03011]	GO:0003735~structural constituent of ribosome	GO:0006412~translation	GO:0005840~ribosome
AJ921153	3.44637	1.97301e-107	3.62183	1.90663e-44	NA	NA	NA	NA	NA	NA	NA
AJ926722	3.6128	0.284489	4.68828	0.104388	NA	NA	NA	NA	NA	NA	NA
AJ926630	2.29614	0.287789	3.48232	0.0115625	NA	NA	NA	NA	NA	NA	NA
AJ928695	3.79163	0.000174411	3.94736	0.000169247	NA	NA	NA	NA	NA	NA	NA
AJ935567	1.39267	0.418142	0.0675293	0.973349	60S ribosomal protein L12, putative	TA07620 TAT_000322500 TAV_000322400	Theileria annulata	Ribosome [03010]; Ribosome [03011]	GO:0003735~structural constituent of ribosome	GO:0006412~translation	GO:0005840~ribosome
AJ927818	3.27899	0.000357389	4.30322	5.38692e-06	NA	NA	NA	NA	NA	NA	NA
AJ927276	3.66666	3.66811e-108	3.65254	1.06711e-47	NA	NA	NA	NA	NA	NA	NA
AJ922464	4.91721	0.000464561	4.49043	0.0275814	Cytochrome c oxidase biogenesis protein Cmc1 like, putative	TA18550 TAT_000273300 TAV_000272400	Theileria annulata	Mitochondrial biogenesis [03029]	NA	GO:0006325~chromatin organization;GO:0016573~histone acetylation	GO:0000123~histone acetyltransferase complex
AJ931321	1.59806	0.180277	1.8447	0.127086	Small nuclear ribonucleoprotein G (snRNP-G)	TA14640	Theileria annulata	Messenger RNA biogenesis [03019]; Spliceosome [03041]; Spliceosome [03040]; DNA replication proteins [03032]	GO:0003723~RNA binding	GO:0000387~spliceosomal snRNP assembly	GO:0005681~spliceosomal complex
AJ925301	4.49928	2.26021e-171	4.54073	1.18604e-65	NA	NA	NA	NA	NA	NA	NA
AJ925994	4.26648	1.02669e-138	4.56474	4.0181e-63	NA	NA	NA	NA	NA	NA	NA
AJ920817	5.4164	0.000330036	4.85849	0.00852283	NA	NA	NA	NA	NA	NA	NA
AJ932220	1.63591	9.12544e-05	1.5869	0.000699149	Uncharacterized protein	TA09175 TAT_000307900 TAV_000307900	Theileria annulata	NA	NA	NA	NA
AJ929100	4.54683	6.07656e-112	4.74446	1.61229e-41	NA	NA	NA	NA	NA	NA	NA
AJ929016	3.77736	4.37182e-13	4.14797	3.6953e-08	NA	NA	NA	NA	NA	NA	NA
AJ931581	2.66264	6.03751e-06	0.64874	0.490817	NA	NA	NA	NA	NA	NA	NA
AJ922731	4.97439	1.62802e-205	5.26116	5.17455e-78	NA	NA	NA	NA	NA	NA	NA
AJ927744	1.47803	9.79883e-06	1.52409	1.91318e-05	NA	NA	NA	NA	NA	NA	NA
AJ926004	1.37296	0.468199	0.911284	0.693066	CRAL/TRIO domain containing protein, putative	TA08980 TAT_000348000 TAV_000347800	Theileria annulata	NA	NA	NA	NA
AJ925765	2.68061	5.69885e-27	2.14953	6.20339e-09	NA	NA	NA	NA	NA	NA	NA
AJ928786	3.28707	2.09219e-89	3.35477	8.35707e-34	60S ribosomal protein L7a	TAT_000208000 TAV_000208200	Theileria annulata	Ribosome [03010]; Ribosome biogenesis [03009]; Ribosome [03011]	GO:0003723~RNA binding	GO:0042254~ribosome biogenesis	GO:0022625~cytosolic large ribosomal subunit
AJ925012	2.89397	6.73997e-41	2.64377	4.44923e-20	NA	NA	NA	NA	NA	NA	NA
AJ928717	3.58119	0.110674	5.2699	4.54428e-05	Uncharacterized protein	TA06110	Theileria annulata	NA	GO:0005525~GTP binding	NA	NA
AJ925286	3.28711	1.25099e-65	3.41205	8.0455e-24	NA	NA	NA	NA	NA	NA	NA
AJ926967	4.34114	1.97865e-134	4.64271	7.37509e-75	NA	NA	NA	NA	NA	NA	NA
AJ925475	5.2391	2.54169e-13	4.93116	7.72684e-08	NA	NA	NA	NA	NA	NA	NA
AJ921911	3.73814	4.73901e-47	3.7694	3.42901e-28	NA	NA	NA	NA	NA	NA	NA
AJ936444	3.47742	0.0026443	3.75093	0.000907761	NA	NA	NA	NA	NA	NA	NA
AJ930359	1.22841	0.243545	0.781562	0.522794	14-3-3 protein homologue, putative	TA14115 TAT_000155800 TAV_000156000	Theileria annulata	DNA repair and recombination proteins [03400]; Exosome [04147]	NA	NA	NA
AJ933606	2.55055	0.0073965	0.8467	0.543531	NA	NA	NA	NA	NA	NA	NA
AJ821487	1.16079	0.0810067	1.7784	0.00372112	Phosphate transporter	TA13530	Theileria annulata	Transporters [02000]	GO:0005315~inorganic phosphate transmembrane transporter activity;GO:0015293~symporter activity	GO:0006817~phosphate ion transport	GO:0016021~integral component of membrane
AJ921628	2.21437	2.25488e-42	2.22548	9.66938e-19	NA	NA	NA	NA	NA	NA	NA
AJ926253	1.88049	0.415379	3.70726	0.0105377	Uncharacterized protein	TA10745	Theileria annulata	Membrane trafficking [04131]	NA	NA	NA
AJ928690	5.58749	0.00297183	6.65969	2.29382e-05	Hexose transporter (HT1 homologue), putative (Hexose transporter, putative)	TA16160 TAT_000106700 TAV_000106000	Theileria annulata	NA	GO:0022857~transmembrane transporter activity	NA	GO:0016021~integral component of membrane
AJ933589	4.59562	0.00898299	5.00201	0.0407387	NA	NA	NA	NA	NA	NA	NA
AJ928452	4.29984	6.40351e-91	4.52687	2.25767e-56	NA	NA	NA	NA	NA	NA	NA
AJ921814	3.57858	2.2538e-67	3.51231	4.57086e-22	40S ribosomal protein S11, putative	TA12390 TAT_000188800 TAV_000189000	Theileria annulata	Ribosome [03011]; Ribosome [03010]	GO:0003735~structural constituent of ribosome	GO:0006412~translation	GO:0005840~ribosome
AJ934512	1.43172	0.0359638	0.7731	0.411415	zf-C2HC5 domain-containing protein	TA20465	Theileria annulata	NA	GO:0008270~zinc ion binding	GO:0006355~regulation of transcription, DNA-templated	GO:0005634~nucleus
AJ926657	3.7316	7.30938e-54	3.8871	1.89661e-29	NA	NA	NA	NA	NA	NA	NA
AJ921592	3.66597	4.34532e-05	3.50289	0.00030475	NA	NA	NA	NA	NA	NA	NA
AJ926565	2.3702	2.22815e-15	2.25569	3.63982e-07	TFIIS helical bundle-like domain containing protein, putative	TAT_000318000 TAV_000317900	Theileria annulata	Transcription machinery [03021]	NA	NA	GO:0005634~nucleus
AJ928423	4.52727	1.69222e-114	4.4895	8.41654e-63	NA	NA	NA	NA	NA	NA	NA
AJ926435	3.80601	4.15879e-80	4.16067	1.90039e-39	NA	NA	NA	NA	NA	NA	NA
AJ924794	4.15022	2.10385e-105	4.4586	1.21089e-53	NA	NA	NA	NA	NA	NA	NA
AJ921025	1.21923	2.73318e-06	0.846537	0.0471114	40S ribosomal protein S11, putative	TA07590	Theileria annulata	Ribosome [03010]; Ribosome [03011]	GO:0003735~structural constituent of ribosome	GO:0006412~translation	GO:0005840~ribosome;GO:0009507~chloroplast
AJ933572	1.31525	0.000608491	0.992853	0.0250108	60S ribosomal L1/L10a protein, putative	TA09180 TAT_000308000 TAV_000308000	Theileria annulata	Ribosome [03010]; Ribosome [03011]	GO:0003723~RNA binding;GO:0003735~structural constituent of ribosome	GO:0006412~translation	GO:0015934~large ribosomal subunit
AJ929193	3.0287	4.6221e-07	3.15923	3.10036e-07	Histone H2B	TA08265 TAT_000334700 TAV_000334500	Theileria annulata	Chromosome and associated proteins [03036]; Exosome [04147]	GO:0003677~DNA binding;GO:0046982~protein heterodimerization activity	NA	GO:0000786~nucleosome;GO:0005634~nucleus
AJ928332	3.81676	6.39272e-08	3.62795	5.22453e-06	NA	NA	NA	NA	NA	NA	NA
AJ925611	3.58926	2.70114e-32	3.63239	3.26608e-14	NA	NA	NA	NA	NA	NA	NA
AJ924801	3.23955	2.0358e-88	3.3601	2.85666e-27	Heat shock protein 70 (Fragment)	hsp70	Theileria annulata	Exosome [04147]; Protein phosphatases and associated proteins [01009]; Protein processing in endoplasmic reticulum [04141]; Ribosome biogenesis [03009]; Chaperones and folding catalysts [03110]; Mitochondrial biogenesis [03029]; Endocytosis [04144]; Spliceosome [03040]; Proteasome [03051]; Membrane trafficking [04131]; Spliceosome [03041]	GO:0005524~ATP binding;GO:0016887~ATPase activity	NA	NA
AJ936752	1.58756	0.0127659	2.19327	0.000369138	NA	NA	NA	NA	NA	NA	NA
AJ926672	3.22398	1.31511e-61	3.32428	2.32623e-33	NA	NA	NA	NA	NA	NA	NA
AJ925342	3.41695	2.88532e-85	3.29251	7.49989e-34	40S ribosomal protein S4	TA10515 TAT_000360700 TAV_000360700	Theileria annulata	Ribosome [03010]; Ribosome [03011]	GO:0003735~structural constituent of ribosome;GO:0019843~rRNA binding	GO:0006412~translation	GO:0005840~ribosome
AJ924825	5.43893	3.00332e-95	5.79991	2.00341e-57	NA	NA	NA	NA	NA	NA	NA
AJ922318	1.19693	0.00015602	0.912296	0.0241409	RNA helicase (EC 3.6.4.13)	TA04765	Theileria annulata	Spliceosome [03041]; Messenger RNA biogenesis [03019]; Chromosome and associated proteins [03036]	GO:0003676~nucleic acid binding;GO:0003724~RNA helicase activity;GO:0005524~ATP binding;GO:0016887~ATPase activity	NA	NA
AJ931914	4.18078	0.0339548	2.69966	0.43116	NA	NA	NA	NA	NA	NA	NA
AJ926482	3.71907	1.5701e-05	5.25413	3.15638e-12	NA	NA	NA	NA	NA	NA	NA
AJ932637	1.05953	0.27837	0.671785	0.506148	Pre-mRNA-splicing factor 18	TA09605	Theileria annulata	Spliceosome [03041]; Spliceosome [03040]	NA	GO:0006397~mRNA processing;GO:0008380~RNA splicing	GO:0005681~spliceosomal complex
AJ925771	2.03026	0.316245	2.82954	0.0392424	NA	NA	NA	NA	NA	NA	NA
AJ924180	1.13141	0.0300292	1.41295	0.00689658	Uncharacterized protein	TA08040	Theileria annulata	NA	NA	NA	NA
AJ933610	2.62019	0.429296	2.69966	0.43116	NA	NA	NA	NA	NA	NA	NA
AJ927788	2.40245	4.16392e-27	2.50525	1.60615e-13	NA	NA	NA	NA	NA	NA	NA
AJ925579	3.05373	3.12427e-79	3.34794	2.53545e-18	NA	NA	NA	NA	NA	NA	NA
AJ931431	1.66953	0.00194291	1.8406	0.00452513	60S ribosomal L1/L10a protein, putative	TA09180 TAT_000308000 TAV_000308000	Theileria annulata	Ribosome [03010]; Ribosome [03011]	GO:0003723~RNA binding;GO:0003735~structural constituent of ribosome	GO:0006412~translation	GO:0015934~large ribosomal subunit
AJ926603	6.51893	3.8701e-105	7.04923	3.04052e-79	NA	NA	NA	NA	NA	NA	NA
AJ925724	3.52995	4.56756e-121	3.46593	4.37414e-43	NA	NA	NA	NA	NA	NA	NA
AJ929461	1.49538	2.29348e-09	1.53833	0.00031519	Uncharacterized protein	TA15645	Theileria annulata	NA	NA	NA	NA
AJ925065	5.19167	0.0098925	4.80498	0.0270561	NA	NA	NA	NA	NA	NA	NA
AJ927107	2.3983	9.40769e-10	2.48717	1.77098e-05	NA	NA	NA	NA	NA	NA	NA
AJ925926	4.42364	6.76306e-68	4.61229	1.11262e-48	NA	NA	NA	NA	NA	NA	NA
AJ926540	2.98583	1.70295e-21	3.70394	4.67017e-10	NA	NA	NA	NA	NA	NA	NA
AJ929152	4.02341	8.28422e-181	4.45953	2.74891e-40	NA	NA	NA	NA	NA	NA	NA
AJ926108	4.01212	1.0041e-97	4.29874	1.26045e-59	NA	NA	NA	NA	NA	NA	NA
AJ934468	2.47751	0.0220749	1.65893	0.19046	Uncharacterized protein	TA18455	Theileria annulata	NA	NA	NA	NA
AJ925369	3.64604	1.19697e-10	4.21352	1.45022e-08	NA	NA	NA	NA	NA	NA	NA
AJ928361	3.50878	1.77188e-15	3.95106	6.94574e-06	NA	NA	NA	NA	NA	NA	NA
AJ925758	2.54881	2.04138e-42	2.77926	1.85132e-16	Phosphopyruvate hydratase (EC 4.2.1.11)	ENO	Theileria annulata	PATHWAY: Carbohydrate degradation; glycolysis; pyruvate from D-glyceraldehyde 3-phosphate: step 4/5. {ECO:0000256|ARBA:ARBA00005031}.; Messenger RNA biogenesis [03019]; Glycolysis / Gluconeogenesis [00010]; Exosome [04147]; RNA degradation [03018]	GO:0000287~magnesium ion binding;GO:0004634~phosphopyruvate hydratase activity	GO:0006096~glycolytic process	GO:0000015~phosphopyruvate hydratase complex
AJ928840	3.86683	1.07297e-133	3.88235	8.37966e-49	NA	NA	NA	NA	NA	NA	NA
AJ928600	2.46141	1.82827e-09	3.29259	5.7453e-16	NA	NA	NA	NA	NA	NA	NA
AJ927304	3.92533	9.20451e-10	3.56244	5.47238e-08	NA	NA	NA	NA	NA	NA	NA
AJ928527	4.59546	0.00299823	4.4707	0.0142839	NA	NA	NA	NA	NA	NA	NA
AJ933034	1.54504	0.0261296	1.77671	0.0104739	NA	NA	NA	NA	NA	NA	NA
AJ928036	3.24719	5.35817e-05	3.33277	0.000723524	NA	NA	NA	NA	NA	NA	NA
AJ924468	1.59947	0.331407	2.35946	0.0811908	NA	NA	NA	NA	NA	NA	NA
AJ927311	2.76112	5.80331e-18	2.96652	2.25089e-13	NA	NA	NA	NA	NA	NA	NA
AJ929090	4.25344	2.05923e-76	5.06252	2.90694e-15	NA	NA	NA	NA	NA	NA	NA
AJ821404	2.79956	1.30549e-22	2.82168	1.13503e-13	Uncharacterized protein	TAT_000338200 TAV_000338000	Theileria annulata	NA	NA	NA	NA
AJ932036	1.41549	0.266916	0.222215	0.896209	Cytochrome c oxidase subunit 1 (EC 7.1.1.9) (Cytochrome c oxidase polypeptide I)	MT-CO1 COI COXI MTCO1 Tap370b08.q2ca38.01	Theileria annulata	PATHWAY: Energy metabolism; oxidative phosphorylation. {ECO:0000250|UniProtKB:P00401}.	GO:0004129~cytochrome-c oxidase activity;GO:0020037~heme binding;GO:0046872~metal ion binding	GO:0006119~oxidative phosphorylation	GO:0005743~mitochondrial inner membrane;GO:0016021~integral component of membrane;GO:0045277~respiratory chain complex IV
AJ928054	4.14636	3.94826e-142	4.57386	1.04555e-36	NA	NA	NA	NA	NA	NA	NA
AJ928305	3.3882	1.09785e-58	3.86035	1.8394e-13	NA	NA	NA	NA	NA	NA	NA
AJ927529	5.60517	0.00285511	3.69363	0.282971	NA	NA	NA	NA	NA	NA	NA
AJ925172	3.24448	1.1912e-06	3.12282	0.000384527	60S ribosomal protein L13	TA19380 TAT_000025000 TAV_000024900	Theileria annulata	Ribosome [03010]; Ribosome [03011]	GO:0003735~structural constituent of ribosome	GO:0006412~translation	GO:0005840~ribosome
AJ929896	2.47244	0.0557637	2.64798	0.0191784	NA	NA	NA	NA	NA	NA	NA
AJ926855	4.0029	9.67395e-09	3.15478	0.000173115	NA	NA	NA	NA	NA	NA	NA
AJ928063	1.61224	0.531112	1.71104	0.490079	NA	NA	NA	NA	NA	NA	NA
AJ936526	4.46296	0.00158778	2.77535	0.138571	NA	NA	NA	NA	NA	NA	NA
AJ926735	4.91411	0.00270898	2.69247	0.43258	226S proteasome regulatory particle, putative	TA21405 TAT_000033700 TAV_000033200	Theileria annulata	Proteasome [03051]; Proteasome [03050]	GO:0005524~ATP binding;GO:0016887~ATPase activity;GO:0036402~proteasome-activating ATPase activity	GO:0030163~protein catabolic process	GO:0000502~proteasome complex;GO:0005737~cytoplasm
AJ931455	3.91262	3.97446e-74	4.06352	2.92914e-39	NA	NA	NA	NA	NA	NA	NA
AJ923672	3.70184	1.08831e-12	4.06841	4.53778e-12	Uncharacterized protein	TA17620	Theileria annulata	NA	NA	NA	NA
AJ925588	3.77806	7.40295e-66	3.93674	4.61955e-26	NA	NA	NA	NA	NA	NA	NA
AJ926667	3.42475	1.60152e-69	3.58985	5.22851e-29	NA	NA	NA	NA	NA	NA	NA
AJ932494	1.0683	0.00898205	0.66907	0.214751	T-complex protein 1 subunit gamma	TA08060	Theileria annulata	Exosome [04147]; Cilium and associated proteins [03037]; Chaperones and folding catalysts [03110]	GO:0005524~ATP binding;GO:0016887~ATPase activity;GO:0051082~unfolded protein binding	GO:0006457~protein folding	GO:0005829~cytosol
AJ922261	2.58857	0.543332	3.69363	0.282971	NA	NA	NA	NA	NA	NA	NA
AJ929403	2.13006	4.25759e-07	2.36256	1.14498e-08	Histone H2B	TA07290 TAT_000303800 TAV_000303900	Theileria annulata	Chromosome and associated proteins [03036]; Exosome [04147]	GO:0003677~DNA binding;GO:0046982~protein heterodimerization activity	NA	GO:0000786~nucleosome;GO:0005634~nucleus
AJ926921	3.18179	0.00731885	2.69112	0.147409	NA	NA	NA	NA	NA	NA	NA
AJ929239	3.59853	0.0553645	3.29105	0.158161	NA	NA	NA	NA	NA	NA	NA
AJ925090	4.86999	4.46022e-195	5.14943	2.52592e-64	NA	NA	NA	NA	NA	NA	NA
AJ927339	4.79649	1.23493e-28	5.54724	1.63033e-10	NA	NA	NA	NA	NA	NA	NA
AJ921031	3.88959	1.30357e-22	4.35994	8.16837e-28	NA	NA	NA	NA	NA	NA	NA
AJ920555	1.56467	3.90583e-05	1.18909	0.0282705	Uncharacterized protein	TA09175 TAT_000307900 TAV_000307900	Theileria annulata	NA	NA	NA	NA
AJ922341	3.57708	0.293163	3.69363	0.282971	NA	NA	NA	NA	NA	NA	NA
AJ920747	1.66913	0.00101831	1.53992	0.00593049	Uncharacterized protein	TA18525	Theileria annulata	NA	NA	NA	NA
AJ926942	4.00678	8.47625e-49	4.15483	5.49082e-21	NA	NA	NA	NA	NA	NA	NA
AJ927885	5.17534	0.010224	5.96011	0.000474572	NA	NA	NA	NA	NA	NA	NA
AJ927279	3.67543	7.7455e-40	4.00499	2.34845e-11	NA	NA	NA	NA	NA	NA	NA
AJ936023	2.77231	0.203669	2.07934	0.39244	Uncharacterized protein	TA09730	Theileria annulata	NA	NA	NA	NA
AJ925684	4.16331	7.07741e-07	3.41787	0.000843566	NA	NA	NA	NA	NA	NA	NA
AJ932082	3.97604	3.07228e-49	3.81065	5.74415e-22	NA	NA	NA	NA	NA	NA	NA
AJ921125	3.01602	0.0161796	3.22021	0.00940326	Uncharacterized protein	TA05015	Theileria annulata	NA	NA	NA	NA
AJ925252	4.5077	3.04935e-74	5.91497	7.30896e-14	NA	NA	NA	NA	NA	NA	NA
AJ923077	3.34025	2.40119e-66	3.5183	6.70821e-20	60S ribosomal protein P1, putative	TA10385	Theileria annulata	Ribosome [03010]; Ribosome [03011]	GO:0003735~structural constituent of ribosome	GO:0006414~translational elongation	GO:0005840~ribosome
AJ925824	4.02919	1.66015e-103	4.17963	3.25046e-39	NA	NA	NA	NA	NA	NA	NA
AJ932113	1.35244	0.417152	2.55572	0.0432139	NA	NA	NA	NA	NA	NA	NA
AJ934439	1.90876	1.00641e-05	1.17522	0.0248412	Histone H2B	TA07290 TAT_000303800 TAV_000303900	Theileria annulata	Chromosome and associated proteins [03036]; Exosome [04147]	GO:0003677~DNA binding;GO:0046982~protein heterodimerization activity	NA	GO:0000786~nucleosome;GO:0005634~nucleus
AJ927606	3.66873	3.03978e-110	3.75225	2.28364e-43	NA	NA	NA	NA	NA	NA	NA
AJ923809	4.71899	2.40836e-62	4.82266	4.42983e-32	NA	NA	NA	NA	NA	NA	NA
AJ934552	1.60702	0.00984577	-0.086829	0.924585	Eukaryotic translation initiation factor 4C	TAT_000140600 TAV_000140600	Theileria annulata	Translation factors [03012]	GO:0003743~translation initiation factor activity	NA	NA
AJ929768	1.68642	0.00680308	1.78127	0.00804412	Ras-related protein Rab-1 (Small GTP-binding protein rab1)	rab1 TA18180	Theileria annulata	Exosome [04147]; GTP-binding proteins [04031]; Membrane trafficking [04131]	GO:0003924~GTPase activity;GO:0005525~GTP binding	GO:0015031~protein transport	GO:0005886~plasma membrane
AJ933169	1.98135	8.64152e-11	1.79351	0.000287063	Aurora kinase (EC 2.7.11.1)	TAT_000198600 TAV_000198900	Theileria annulata	NA	GO:0004674~protein serine/threonine kinase activity;GO:0004712~protein serine/threonine/tyrosine kinase activity;GO:0005524~ATP binding	NA	NA
AJ931803	2.0148	0.238147	1.30066	0.568856	NA	NA	NA	NA	NA	NA	NA
AJ926451	3.48878	2.63506e-77	3.44176	5.95415e-25	NA	NA	NA	NA	NA	NA	NA
AJ922284	5.55498	1.65186e-14	5.58063	2.04769e-12	NA	NA	NA	NA	NA	NA	NA
AJ925537	2.32324	3.43116e-15	2.1011	0.000249264	NA	NA	NA	NA	NA	NA	NA
AJ927965	3.07374	6.1971e-45	3.41654	1.19923e-13	NA	NA	NA	NA	NA	NA	NA
AJ927794	4.0623	2.54975e-71	4.02072	4.61728e-37	NA	NA	NA	NA	NA	NA	NA
AJ928965	2.29441	1.67532e-05	2.5065	0.000956628	NA	NA	NA	NA	NA	NA	NA
AJ922081	6.72639	2.2176e-11	6.41923	2.80567e-09	NA	NA	NA	NA	NA	NA	NA
AJ920599	3.97856	3.47206e-36	4.1731	7.18837e-29	NA	NA	NA	NA	NA	NA	NA
AJ926632	3.52712	6.95278e-81	3.54346	1.284e-18	60S ribosomal protein L27a, putative (EC 3.6.1.-)	TA12500 TAT_000185700 TAV_000185900	Theileria annulata	Ribosome [03010]; Ribosome [03011]	GO:0003735~structural constituent of ribosome;GO:0016787~hydrolase activity	GO:0006412~translation	GO:0005737~cytoplasm;GO:0015934~large ribosomal subunit
AJ928496	3.76622	5.80727e-73	3.80914	1.81472e-24	60S ribosomal protein L27a, putative (EC 3.6.1.-)	TA12500 TAT_000185700 TAV_000185900	Theileria annulata	Ribosome [03010]; Ribosome [03011]	GO:0003735~structural constituent of ribosome;GO:0016787~hydrolase activity	GO:0006412~translation	GO:0005737~cytoplasm;GO:0015934~large ribosomal subunit
AJ926904	1.83879	4.64636e-07	1.17615	0.0112885	Nucleolar protein nop5, putative	TA13805	Theileria annulata	Ribosome biogenesis in eukaryotes [03008]; Ribosome biogenesis [03009]	GO:0030515~snoRNA binding	GO:0042254~ribosome biogenesis	GO:0005730~nucleolus;GO:0031428~box C/D snoRNP complex;GO:0032040~small-subunit processome
AJ925350	2.59155	0.0258718	3.50294	5.28713e-05	NA	NA	NA	NA	NA	NA	NA
AJ932055	3.58408	0.292171	5.59813	0.00229025	NA	NA	NA	NA	NA	NA	NA
AJ932045	1.25856	0.622716	3.03284	0.0480753	NA	NA	NA	NA	NA	NA	NA
AJ927915	3.5771	7.67825e-39	3.94282	7.22227e-23	60S ribosomal subunit protein L18, putative	TAT_000136700 TAV_000136800	Theileria annulata	NA	GO:0003735~structural constituent of ribosome	GO:0006412~translation	GO:0005737~cytoplasm;GO:0005840~ribosome
AJ920580	1.42948	1.63932e-11	1.14942	0.00017499	Heat shock 70 kDa protein (70 kDa heat shock protein) (HSP 70.1)	TA11610	Theileria annulata	Exosome [04147]; Protein phosphatases and associated proteins [01009]; Protein processing in endoplasmic reticulum [04141]; Ribosome biogenesis [03009]; Chaperones and folding catalysts [03110]; Mitochondrial biogenesis [03029]; Endocytosis [04144]; Spliceosome [03040]; Proteasome [03051]; Membrane trafficking [04131]; Spliceosome [03041]	GO:0005524~ATP binding;GO:0016887~ATPase activity	NA	NA
AJ922735	3.6128	0.284489	3.69363	0.282971	NA	NA	NA	NA	NA	NA	NA
AJ922292	6.18984	0.00515835	6.75344	0.00103118	Calcyclin binding protein-like, putative	TA18740	Theileria annulata	NA	NA	NA	NA
AJ924763	3.79943	2.50921e-67	4.03066	2.06914e-37	NA	NA	NA	NA	NA	NA	NA
AJ924542	3.47389	1.54302e-11	3.73085	4.79318e-12	NA	NA	NA	NA	NA	NA	NA
AJ926585	1.43568	9.89074e-05	1.30301	0.0552332	(Subtelomeric) ABC-transporter protein family member, putative	TA16015	Theileria annulata	NA	GO:0005524~ATP binding	NA	GO:0016021~integral component of membrane
AJ929052	3.65128	2.18075e-29	3.86653	3.26446e-18	NA	NA	NA	NA	NA	NA	NA
AJ927879	4.15174	1.62411e-135	4.64657	3.1723e-26	NA	NA	NA	NA	NA	NA	NA
AJ928565	3.4719	0.00622459	2.89683	0.0217208	NA	NA	NA	NA	NA	NA	NA
AJ926219	3.60671	3.31529e-89	3.91859	2.2263e-33	NA	NA	NA	NA	NA	NA	NA
AJ921627	1.17674	0.402479	1.80031	0.135387	Uncharacterized protein	TAT_000368600 TAV_000368600	Theileria annulata	NA	NA	NA	NA
AJ934134	1.2177	0.0284716	2.07137	0.00282724	Uncharacterized protein	TA06520	Theileria annulata	NA	NA	NA	NA
AJ923179	1.54598	3.03478e-05	1.78386	7.35236e-06	60S ribosomal protein L26, putative	TA10065 TAT_000368900 TAV_000368900	Theileria annulata	Ribosome [03010]; Ribosome [03011]	GO:0003723~RNA binding;GO:0003735~structural constituent of ribosome	GO:0006412~translation	GO:0015934~large ribosomal subunit
AJ929056	3.42259	5.28276e-06	3.88206	7.13737e-06	NA	NA	NA	NA	NA	NA	NA
AJ936588	1.3047	4.94645e-06	1.06054	0.0192053	Disrupter of silencing (SAS10 homologue), putative	TA06790	Theileria annulata	Ribosome biogenesis [03009]	NA	NA	NA
AJ923589	1.26649	2.96614e-06	0.994811	0.00800717	Zinc-finger of C2H2 type/Zinc-finger double-stranded RNA-binding, putative	TAT_000332600 TAV_000332400	Theileria annulata	Spliceosome [03040]; Spliceosome [03041]	GO:0003676~nucleic acid binding;GO:0008270~zinc ion binding	GO:0000398~mRNA splicing, via spliceosome	GO:0005681~spliceosomal complex
AJ923945	3.01726	0.179133	2.32379	0.484193	Cysteine proteinase, tacP, putative	TA03730	Theileria annulata	NA	GO:0008234~cysteine-type peptidase activity	NA	GO:0016021~integral component of membrane
AJ925226	1.24307	0.193882	-0.369753	0.767577	NA	NA	NA	NA	NA	NA	NA
AJ920664	1.16541	1.12304e-09	0.467462	0.11494	FACT complex subunit	TA07800	Theileria annulata	Chromosome and associated proteins [03036]	NA	GO:0006260~DNA replication;GO:0006281~DNA repair	GO:0035101~FACT complex
AJ922926	3.13315	5.75447e-35	3.21024	2.23102e-19	NA	NA	NA	NA	NA	NA	NA
AJ923763	3.30312	5.04107e-07	4.10763	4.03914e-07	NA	NA	NA	NA	NA	NA	NA
AJ924755	3.66679	3.09481e-76	3.70584	2.00685e-31	NA	NA	NA	NA	NA	NA	NA
AJ927958	3.20364	6.19063e-25	3.71239	1.93207e-13	NA	NA	NA	NA	NA	NA	NA
AJ926552	2.87851	0.127496	1.56211	0.497224	NA	NA	NA	NA	NA	NA	NA
AJ933796	2.67756	3.75524e-05	3.19333	5.25037e-08	NA	NA	NA	NA	NA	NA	NA
AJ926275	3.71162	0.00260293	1.07538	0.626998	NA	NA	NA	NA	NA	NA	NA
AJ936549	4.16179	0.166139	6.2334	0.000137524	NA	NA	NA	NA	NA	NA	NA
AJ928340	1.23163	1.59216e-06	1.05805	0.000883244	Uncharacterized protein	TA11650 TAT_000214200 TAV_000214200	Theileria annulata	DNA replication proteins [03032]; Mismatch repair [03430]; DNA replication [03030]; Homologous recombination [03440]; Nucleotide excision repair [03420]; DNA repair and recombination proteins [03400]	NA	NA	NA
AJ925592	3.79562	9.01709e-74	3.86382	3.66247e-41	NA	NA	NA	NA	NA	NA	NA
AJ927059	3.6128	0.284489	5.65095	0.00293771	NA	NA	NA	NA	NA	NA	NA
AJ934516	1.97264	0.0219692	1.2497	0.24449	NA	NA	NA	NA	NA	NA	NA
AJ929694	3.59517	0.108426	4.35092	0.0260551	NA	NA	NA	NA	NA	NA	NA
AJ927761	4.36115	6.25384e-09	4.18081	7.27633e-08	NA	NA	NA	NA	NA	NA	NA
AJ926800	3.42154	3.4094e-72	3.55924	1.81689e-24	40s ribosomal protein s23, putative	TA18035 TAT_000286900 TAV_000287000	Theileria annulata	Ribosome [03010]; Ribosome [03011]	GO:0003735~structural constituent of ribosome	GO:0006412~translation	GO:0015935~small ribosomal subunit
AJ935321	1.54731	0.00225248	1.49242	0.00487681	Phosphatidylinositol/phosphatidylcholine transfer protein, putative	TA15075	Theileria annulata	NA	NA	NA	NA
AJ928010	3.58119	0.110674	2.71197	0.289829	NA	NA	NA	NA	NA	NA	NA
AJ921968	1.15174	0.0454627	1.37168	0.0434685	Heat shock protein, putative	TA12100	Theileria annulata	Chaperones and folding catalysts [03110]	GO:0005524~ATP binding;GO:0016887~ATPase activity	NA	NA
AJ934136	1.67351	0.084583	1.59462	0.117369	Uncharacterized protein	TA07400	Theileria annulata	Ribosome biogenesis [03009]	NA	NA	GO:0043229~intracellular organelle
AJ930800	2.25396	0.0247284	1.65274	0.324223	NA	NA	NA	NA	NA	NA	NA
AJ926099	3.58095	4.05726e-30	4.17536	1.11313e-10	NA	NA	NA	NA	NA	NA	NA
AJ927737	3.34293	3.42958e-13	3.58817	4.45645e-11	NA	NA	NA	NA	NA	NA	NA
AJ925108	2.92363	6.83335e-56	3.08797	2.34231e-29	NA	NA	NA	NA	NA	NA	NA
AJ930630	2.34915	7.79483e-05	1.39254	0.0617245	NA	NA	NA	NA	NA	NA	NA
AJ935142	3.67724	2.62825e-79	3.85573	1.96032e-28	NA	NA	NA	NA	NA	NA	NA
AJ928179	3.32652	0.01348	4.70953	0.000206059	NA	NA	NA	NA	NA	NA	NA
AJ934555	4.09722	7.61791e-55	4.45741	1.09656e-40	NA	NA	NA	NA	NA	NA	NA
AJ926414	4.50317	1.20819e-49	4.83967	4.9496e-38	NA	NA	NA	NA	NA	NA	NA
AJ926000	3.08261	3.34175e-19	3.17148	1.59638e-12	NA	NA	NA	NA	NA	NA	NA
AJ931888	1.67137	0.439892	2.44644	0.12426	Histone H2B	TA07290 TAT_000303800 TAV_000303900	Theileria annulata	Chromosome and associated proteins [03036]; Exosome [04147]	GO:0003677~DNA binding;GO:0046982~protein heterodimerization activity	NA	GO:0000786~nucleosome;GO:0005634~nucleus
AJ931984	1.74773	6.44664e-06	1.00977	0.0161897	U1/2 small nuclear ribonucleoprotein, putative	TA12855 TAT_000179000 TAV_000179200	Theileria annulata	Spliceosome [03041]; Spliceosome [03040]	GO:0003723~RNA binding	NA	NA
AJ921684	4.53517	2.67746e-06	3.21648	0.0297917	NA	NA	NA	NA	NA	NA	NA
AJ936758	1.04049	0.0140088	1.0794	0.0126733	Fcf2 domain-containing protein	TA15670	Theileria annulata	NA	NA	NA	GO:0005634~nucleus
AJ920590	3.59526	1.11219e-05	3.8953	3.83276e-07	NA	NA	NA	NA	NA	NA	NA
AJ936663	1.21874	0.157515	1.51578	0.0571371	60S acidic ribosomal protein p2, putative	TA12815 TAT_000179900 TAV_000180100	Theileria annulata	Ribosome [03010]; Ribosome [03011]	GO:0003735~structural constituent of ribosome	GO:0002182~cytoplasmic translational elongation	GO:0022625~cytosolic large ribosomal subunit
AJ930551	1.29286	0.500822	0.400616	0.851135	Cytochrome b (Complex III subunit 3) (Complex III subunit III) (Cytochrome b-c1 complex subunit 3) (Ubiquinol-cytochrome-c reductase complex cytochrome b subunit)	MT-CYB COB CYTB MTCYB Tap370b08.q2ca38.03c	Theileria annulata	NA	GO:0009055~electron carrier activity;GO:0046872~metal ion binding	GO:0022904~respiratory electron transport chain	GO:0005743~mitochondrial inner membrane;GO:0016021~integral component of membrane;GO:0070469~respiratory chain
AJ930607	4.01262	0.0052972	2.30203	0.345409	NA	NA	NA	NA	NA	NA	NA
AJ925703	3.67249	6.35063e-64	3.65623	9.46605e-41	NA	NA	NA	NA	NA	NA	NA
AJ935716	1.16864	0.582042	3.23795	0.00328798	NA	NA	NA	NA	NA	NA	NA
AJ928163	3.25983	9.5174e-90	3.34447	4.65848e-17	NA	NA	NA	NA	NA	NA	NA
AJ934903	1.602	0.0271052	0.842036	0.380504	Chromosome segregation (SMC) protein, putative	TA03890	Theileria annulata	NA	GO:0005524~ATP binding	GO:0051276~chromosome organization	GO:0005694~chromosome
AJ921169	4.49453	2.11957e-06	5.01383	1.06654e-10	NA	NA	NA	NA	NA	NA	NA
AJ926228	2.70353	5.36752e-39	3.06143	8.6814e-25	NA	NA	NA	NA	NA	NA	NA
AJ923642	1.13874	0.469399	0.418187	0.841214	Uncharacterized protein	TA18120	Theileria annulata	NA	NA	NA	NA
AJ935183	1.162	0.00633977	0.554967	0.338061	Uncharacterized protein	TA07400	Theileria annulata	Ribosome biogenesis [03009]	NA	NA	GO:0043229~intracellular organelle
AJ921318	3.40597	0.000233581	3.83794	1.11202e-05	NA	NA	NA	NA	NA	NA	NA
AJ933665	1.51601	0.0276474	0.138619	0.871712	Small GTPase (Rab11 homologue), putative	TA09700	Theileria annulata	NA	GO:0003924~GTPase activity;GO:0005525~GTP binding	NA	NA
AJ926763	2.28482	0.000379909	2.88735	4.59056e-07	40S ribosomal protein S26	TA16405 TAT_000097600 TAV_000097000	Theileria annulata	Ribosome [03011]; Ribosome [03010]	GO:0003735~structural constituent of ribosome	GO:0006412~translation	GO:0005840~ribosome
AJ923409	1.7003	0.289861	0.623687	0.730624	Cell divison cycle CDC48 homologue, putative or transitional endoplasmic reticulum ATPase, putative	TAT_000093200 TAV_000092600	Theileria annulata	Protein processing in endoplasmic reticulum [04141]; Exosome [04147]; Messenger RNA biogenesis [03019]; Ribosome biogenesis [03009]; Membrane trafficking [04131]	GO:0005524~ATP binding;GO:0016887~ATPase activity	NA	NA
AJ922600	2.58151	0.221317	3.41514	0.0170038	NA	NA	NA	NA	NA	NA	NA
AJ925846	2.59042	0.0158907	1.08563	0.559491	Uncharacterized protein	TA05375	Theileria annulata	NA	NA	NA	NA
AJ928384	3.18367	3.91163e-05	2.99441	0.00130895	NA	NA	NA	NA	NA	NA	NA
AJ925002	3.9049	1.33092e-79	4.16695	5.94958e-47	NA	NA	NA	NA	NA	NA	NA
AJ928121	3.49738	4.83505e-30	3.46986	1.52159e-12	NA	NA	NA	NA	NA	NA	NA
AJ925777	4.23178	7.01918e-24	4.39184	1.42982e-19	NA	NA	NA	NA	NA	NA	NA
AJ933069	1.54802	0.108892	-1.01866	0.57267	Ubiquinol-cytochrome c reductase, putative (EC 1.10.2.2)	TA10085	Theileria annulata	Oxidative phosphorylation [00190]	GO:0008121~ubiquinol-cytochrome-c reductase activity;GO:0046872~metal ion binding;GO:0051537~2 iron, 2 sulfur cluster binding	NA	GO:0005737~cytoplasm;GO:0016021~integral component of membrane;GO:0043231~intracellular membrane-bounded organelle
AJ930358	2.90366	0.00454299	2.76754	0.0101102	Histone H2B	TA07290 TAT_000303800 TAV_000303900	Theileria annulata	Chromosome and associated proteins [03036]; Exosome [04147]	GO:0003677~DNA binding;GO:0046982~protein heterodimerization activity	NA	GO:0000786~nucleosome;GO:0005634~nucleus
AJ923780	4.18883	0.0118605	2.71197	0.289829	NA	NA	NA	NA	NA	NA	NA
AJ928781	2.88625	0.0104517	4.63763	8.69475e-09	NA	NA	NA	NA	NA	NA	NA
AJ921943	5.47536	2.35517e-13	4.85758	8.49045e-09	NA	NA	NA	NA	NA	NA	NA
AJ927945	3.33896	2.49056e-20	4.4111	1.42509e-10	NA	NA	NA	NA	NA	NA	NA
AJ928790	2.99248	4.34671e-15	3.98076	5.01651e-06	Importin-like protein, putative	TAT_000200100 TAV_000200400	Theileria annulata	Viral life cycle - HIV-1 [03250]; Ribosome biogenesis in eukaryotes [03008]; Ribosome biogenesis [03009]; Chromosome and associated proteins [03036]; Messenger RNA biogenesis [03019]; Transfer RNA biogenesis [03016]; Nucleocytoplasmic transport [03013]	GO:0005049~nuclear export signal receptor activity;GO:0031267~small GTPase binding	GO:0006611~protein export from nucleus	GO:0005634~nucleus
AJ927652	3.61829	1.98028e-97	3.99706	1.76414e-19	NA	NA	NA	NA	NA	NA	NA
AJ934759	3.61763	0.068085	3.31574	0.11868	Conserved Theileria-specific sub-telomeric protein, SVSP family	TA18895	Theileria annulata	NA	NA	NA	NA
AJ932997	2.48739	0.0935149	2.8958	0.0239418	DEAD box RNA helicase, putative	TAT_000011700 TAV_000011500	Theileria annulata	Nucleocytoplasmic transport [03013]; Messenger RNA biogenesis [03019]; mRNA surveillance pathway [03015]	GO:0003676~nucleic acid binding;GO:0003724~RNA helicase activity;GO:0005524~ATP binding;GO:0016787~hydrolase activity	NA	NA
AJ930241	1.12645	0.121561	1.08313	0.216165	Splicing factor, putative	TA07805 TAT_000326000 TAV_000325800	Theileria annulata	Spliceosome [03041]; Spliceosome [03040]	GO:0003723~RNA binding	NA	NA
AJ929860	4.5945	0.00234928	2.71197	0.289829	NA	NA	NA	NA	NA	NA	NA
AJ927825	5.28464	4.87602e-72	5.17784	1.81077e-25	NA	NA	NA	NA	NA	NA	NA
AJ925394	5.19217	4.98741e-168	5.45797	8.35994e-83	NA	NA	NA	NA	NA	NA	NA
AJ936373	1.8934	0.0699163	1.12718	0.360156	NA	NA	NA	NA	NA	NA	NA
AJ923735	3.09249	1.46852e-81	3.13651	9.02721e-18	Uncharacterized protein	TA13885	Theileria annulata	NA	NA	NA	NA
AJ927743	3.4082	3.25322e-59	3.27704	4.45562e-28	NA	NA	NA	NA	NA	NA	NA
AJ925697	3.46723	6.64714e-43	3.46642	2.98138e-17	60S ribosomal L24 protein, putative	TA02535 TAT_000221100 TAV_000221100	Theileria annulata	Ribosome [03010]; Ribosome [03011]	NA	NA	NA
AJ928787	3.60227	0.0354975	2.39136	0.342279	60S ribosomal protein L7a	TAT_000208000 TAV_000208200	Theileria annulata	NA	GO:0003723~RNA binding	GO:0042254~ribosome biogenesis	GO:0022625~cytosolic large ribosomal subunit
AJ923442	3.12602	0.000102542	3.23395	6.08281e-05	NA	NA	NA	NA	NA	NA	NA
AJ927732	4.17913	2.29201e-135	4.5862	5.99996e-64	NA	NA	NA	NA	NA	NA	NA
AJ928373	2.85403	0.0764933	3.27273	0.0231557	Uncharacterized protein	TA14665	Theileria annulata	NA	NA	NA	GO:0016021~integral component of membrane
AJ926163	3.66134	1.43297e-114	3.74181	1.23725e-24	NA	NA	NA	NA	NA	NA	NA
AJ936071	2.59476	0.249994	3.74527	0.05311	NA	NA	NA	NA	NA	NA	NA
AJ928784	3.73483	1.06546e-121	3.81992	3.64622e-35	60S ribosomal protein L17, putative	TAT_000144700 TAV_000144700	Theileria annulata	Ribosome [03011]; Ribosome [03010]	GO:0003735~structural constituent of ribosome	GO:0006412~translation	GO:0015934~large ribosomal subunit
AJ934591	3.33696	0.000408355	3.24314	0.00156065	NA	NA	NA	NA	NA	NA	NA
AJ928747	2.70197	3.59659e-46	2.86423	1.32231e-12	NA	NA	NA	NA	NA	NA	NA
AJ936857	5.92743	7.37948e-07	5.38721	1.8385e-05	NA	NA	NA	NA	NA	NA	NA
AJ934205	2.85403	0.0764933	0.527788	0.85098	Uncharacterized protein	TA02710	Theileria annulata	NA	NA	NA	GO:0016021~integral component of membrane
AJ925830	3.51338	7.18369e-43	4.90926	1.72129e-09	NA	NA	NA	NA	NA	NA	NA
AJ933289	2.45212	0.0537638	2.68284	0.0159473	Uncharacterized protein	TA02710	Theileria annulata	NA	NA	NA	GO:0016021~integral component of membrane
AJ933111	1.2494	0.0833011	0.3008	0.735139	60S ribosomal protein L7a	TA14895	Theileria annulata	Ribosome [03010]; Ribosome biogenesis [03009]; Ribosome [03011]	GO:0003723~RNA binding	GO:0042254~ribosome biogenesis	GO:0022625~cytosolic large ribosomal subunit
AJ931495	2.07417	0.0959539	1.88952	0.150203	Chaperonin, putative	TA12465	Theileria annulata	Mitochondrial biogenesis [03029]; Chaperones and folding catalysts [03110]	GO:0005524~ATP binding;GO:0016887~ATPase activity	GO:0006457~protein folding	NA
AJ933198	2.86746	0.0584637	3.09381	0.028423	NA	NA	NA	NA	NA	NA	NA
AJ930363	1.80189	3.13432e-06	2.10643	1.81356e-07	Uncharacterized protein	TA21440 TAT_000033000 TAV_000032500	Theileria annulata	NA	NA	NA	NA
AJ929053	3.2415	1.51434e-57	3.35858	8.49401e-31	NA	NA	NA	NA	NA	NA	NA
AJ931636	3.6128	0.284489	3.69363	0.282971	NA	NA	NA	NA	NA	NA	NA
AJ924849	3.25218	4.81577e-121	3.47668	3.17742e-35	60S ribosomal protein L13, putative	TAT_000332800 TAV_000332600	Theileria annulata	Ribosome [03010]; Ribosome [03011]	GO:0003735~structural constituent of ribosome	GO:0006412~translation	GO:0015934~large ribosomal subunit
AJ926385	3.76287	1.03677e-35	4.48259	4.47353e-16	NA	NA	NA	NA	NA	NA	NA
AJ928596	3.79638	1.1862e-62	3.80865	2.16201e-37	NA	NA	NA	NA	NA	NA	NA
AJ923034	3.02162	0.0282317	2.12046	0.286352	NA	NA	NA	NA	NA	NA	NA
AJ928422	4.39863	1.62857e-36	4.41289	3.58314e-18	NA	NA	NA	NA	NA	NA	NA
AJ925296	3.22614	1.72548e-59	3.23163	9.89331e-23	Ribosomal protein S2, putative	TA15065 TAT_000139200 TAV_000139300	Theileria annulata	Ribosome [03011]; Ribosome [03010]	GO:0003723~RNA binding;GO:0003735~structural constituent of ribosome	GO:0006412~translation	GO:0005829~cytosol;GO:0015935~small ribosomal subunit
AJ934867	1.78719	0.000263178	2.46012	3.21366e-06	DNA-directed RNA polymerase I subunit RPA12	TA06045	Theileria annulata	NA	GO:0003676~nucleic acid binding;GO:0008270~zinc ion binding	GO:0006351~transcription, DNA-templated;GO:0006379~mRNA cleavage	NA
AJ928383	2.90034	2.24919e-32	3.19224	3.16044e-20	NA	NA	NA	NA	NA	NA	NA
AJ926438	4.16545	0.0410883	2.71197	0.289829	NA	NA	NA	NA	NA	NA	NA
AJ926507	3.5357	8.69366e-87	3.54825	1.84196e-24	40S ribosomal protein S3a	TAT_000282400 TAV_000282500	Theileria annulata	Ribosome [03010]; Ribosome [03011]	GO:0003735~structural constituent of ribosome	GO:0006412~translation	GO:0022627~cytosolic small ribosomal subunit
AJ928159	5.05886	4.59883e-16	5.07891	8.59648e-17	NA	NA	NA	NA	NA	NA	NA
AJ927805	2.61546	0.213098	1.88561	0.420091	NA	NA	NA	NA	NA	NA	NA
AJ929317	1.53949	0.115623	1.15698	0.26919	Uncharacterized protein	TA09175 TAT_000307900 TAV_000307900	Theileria annulata	NA	NA	NA	NA
AJ925507	3.67602	1.27647e-58	3.72261	3.97631e-30	NA	NA	NA	NA	NA	NA	NA
AJ926715	2.79136	9.48828e-45	2.80058	2.63307e-13	Ribosomal protein S2, putative	TA15065 TAT_000139200 TAV_000139300	Theileria annulata	Ribosome [03011]; Ribosome [03010]	GO:0003723~RNA binding;GO:0003735~structural constituent of ribosome	GO:0006412~translation	GO:0005829~cytosol;GO:0015935~small ribosomal subunit
AJ926336	3.04795	1.15e-28	3.7531	5.82532e-09	NA	NA	NA	NA	NA	NA	NA
AJ928768	3.21793	2.20885e-110	3.41338	8.36389e-38	NA	NA	NA	NA	NA	NA	NA
AJ927755	2.54541	2.77176e-54	2.41393	3.4612e-14	Glyceraldehyde-3-phosphate dehydrogenase (EC 1.2.1.12)	TA08145 TAT_000332400 TAV_000332200	Theileria annulata	PATHWAY: Carbohydrate degradation; glycolysis; pyruvate from D-glyceraldehyde 3-phosphate: step 1/5. {ECO:0000256|RuleBase:RU361160}.; Glycolysis / Gluconeogenesis [00010]; Membrane trafficking [04131]; Exosome [04147]	GO:0004365~glyceraldehyde-3-phosphate dehydrogenase (NAD+) (phosphorylating) activity;GO:0050661~NADP binding;GO:0051287~NAD binding	GO:0006006~glucose metabolic process;GO:0006096~glycolytic process	NA
AJ934646	4.60125	0.0431635	4.49519	0.134188	NA	NA	NA	NA	NA	NA	NA
AJ922536	1.39267	0.205369	0.803542	0.428611	60S ribosomal protein L24/L30, putative	TAT_000236100 TAV_000236200	Theileria annulata	NA	NA	NA	GO:0005840~ribosome
AJ928205	2.88738	1.37186e-51	2.83684	5.73185e-19	40S ribosomal protein SA	TA10185	Theileria annulata	Ribosome [03011]; Ribosome [03010]	GO:0003735~structural constituent of ribosome	GO:0000028~ribosomal small subunit assembly;GO:0006412~translation	GO:0022627~cytosolic small ribosomal subunit
AJ932655	2.58357	0.345706	1.69969	0.617664	Ferredoxin	TA17305	Theileria annulata	Photosynthesis proteins [00194]	GO:0009055~electron carrier activity;GO:0046872~metal ion binding;GO:0051537~2 iron, 2 sulfur cluster binding	NA	NA
AJ920696	2.79069	0.0314356	1.89796	0.334954	NA	NA	NA	NA	NA	NA	NA
AJ927559	1.26291	0.694785	2.95232	0.284326	Heat shock protein 90, putative	TAT_000192800 TAV_000193100	Theileria annulata	Protein processing in endoplasmic reticulum [04141]; Protein phosphatases and associated proteins [01009]; Exosome [04147]; Mitochondrial biogenesis [03029]; Chaperones and folding catalysts [03110]; Membrane trafficking [04131]; Proteasome [03051]	GO:0005524~ATP binding;GO:0016887~ATPase activity;GO:0051082~unfolded protein binding	GO:0006457~protein folding	NA
AJ928382	4.59669	0.12924	3.87552	0.345665	NA	NA	NA	NA	NA	NA	NA
AJ920977	4.61388	0.0933432	6.18557	0.000650775	NA	NA	NA	NA	NA	NA	NA
AJ925059	3.5904	0.0122342	3.80178	0.00274075	Phosphopyruvate hydratase (EC 4.2.1.11)	ENO	Theileria annulata	PATHWAY: Carbohydrate degradation; glycolysis; pyruvate from D-glyceraldehyde 3-phosphate: step 4/5. {ECO:0000256|ARBA:ARBA00005031}.; Messenger RNA biogenesis [03019]; Glycolysis / Gluconeogenesis [00010]; Exosome [04147]; RNA degradation [03018]	GO:0000287~magnesium ion binding;GO:0004634~phosphopyruvate hydratase activity	GO:0006096~glycolytic process	GO:0000015~phosphopyruvate hydratase complex
AJ927099	3.6128	0.284489	3.69363	0.282971	NA	NA	NA	NA	NA	NA	NA
AJ921461	1.39496	0.0284055	1.80048	0.00047186	Cysteine proteinase, tacP, putative	TA03750	Theileria annulata	NA	GO:0008234~cysteine-type peptidase activity	NA	GO:0016021~integral component of membrane
AJ934046	1.99963	0.544233	2.32379	0.484193	Cytochrome c oxidase subunit 3 (EC 7.1.1.9) (Cytochrome c oxidase polypeptide III)	MT-CO3 COIII COXIII MTCO3 Tap370b08.q2ca38.02c	Theileria annulata	NA	GO:0004129~cytochrome-c oxidase activity	GO:0019646~aerobic electron transport chain	GO:0005743~mitochondrial inner membrane;GO:0016021~integral component of membrane
AJ927168	2.48597	9.97603e-15	2.26069	1.03554e-07	NA	NA	NA	NA	NA	NA	NA
AJ926134	4.66375	4.33296e-117	4.99409	4.22406e-43	NA	NA	NA	NA	NA	NA	NA
AJ928590	5.01282	1.25724e-05	5.72366	4.89136e-07	NA	NA	NA	NA	NA	NA	NA
AJ821405	1.19363	0.0471932	0.0321274	0.963432	Ribosomal RNA-processing protein 8 (EC 2.1.1.-)	TA03880	Theileria annulata	Ribosome biogenesis [03009]	GO:0008168~methyltransferase activity	GO:0006364~rRNA processing;GO:0032259~methylation	GO:0005730~nucleolus
AJ927595	3.28843	8.3164e-69	3.29015	3.4444e-20	Ribosomal protein l6, putative	TA20850 TAT_000044200 TAV_000043800	Theileria annulata	Ribosome [03010]; Ribosome [03011]	GO:0003735~structural constituent of ribosome;GO:0019843~rRNA binding	GO:0006412~translation	GO:0005840~ribosome
AJ925544	3.41936	5.05931e-97	3.45286	3.82316e-36	Metalloprotease/cell division cycle protein (FtsH homologue), putative (EC 3.4.24.-)	TA16460	Theileria annulata	Peptidases and inhibitors [01002]	GO:0004176~ATP-dependent peptidase activity;GO:0004222~metalloendopeptidase activity;GO:0005524~ATP binding;GO:0016887~ATPase activity	GO:0051301~cell division	GO:0016021~integral component of membrane
AJ927135	2.65622	2.50853e-33	2.76477	4.63429e-12	NA	NA	NA	NA	NA	NA	NA
AJ934035	1.36917	0.0783071	1.26853	0.124176	Uncharacterized protein	TA15165	Theileria annulata	NA	NA	NA	NA
AJ928952	3.90356	2.10262e-82	3.98089	7.96782e-35	NA	NA	NA	NA	NA	NA	NA
AJ936412	1.00206	0.519148	0.79763	0.51013	Uncharacterized protein	TA07400	Theileria annulata	Ribosome biogenesis [03009]	NA	NA	GO:0043229~intracellular organelle
AJ926890	3.22377	7.97936e-17	3.98344	3.71586e-06	NA	NA	NA	NA	NA	NA	NA
AJ928813	4.20555	6.4785e-111	4.42195	9.05805e-48	NA	NA	NA	NA	NA	NA	NA
AJ925555	3.23639	1.27754e-27	3.32933	2.92359e-17	NA	NA	NA	NA	NA	NA	NA
AJ935774	2.27106	1.60885e-07	2.01408	0.000157774	Proteasome subunit alpha type	TAT_000243200 TAV_000243300	Theileria annulata	Peptidases and inhibitors [01002]; Proteasome [03050]; Proteasome [03051]	NA	GO:0006511~ubiquitin-dependent protein catabolic process	GO:0005634~nucleus;GO:0005737~cytoplasm;GO:0019773~proteasome core complex, alpha-subunit complex
AJ925855	4.76743	0.000569854	4.14415	0.0183346	NA	NA	NA	NA	NA	NA	NA
AJ920635	7.50756	7.65568e-09	9.85378	3.0092e-18	NA	NA	NA	NA	NA	NA	NA
AJ926361	1.26331	0.621366	2.48182	0.144332	NA	NA	NA	NA	NA	NA	NA
AJ928798	5.63448	5.51113e-72	6.03593	2.39463e-36	NA	NA	NA	NA	NA	NA	NA
AJ928559	4.16064	0.0915827	5.6236	0.00014559	NA	NA	NA	NA	NA	NA	NA
AJ925245	3.14311	4.43969e-61	3.16392	3.2114e-21	60S ribosomal protein L13	TA19380 TAT_000025000 TAV_000024900	Theileria annulata	Ribosome [03010]; Ribosome [03011]	GO:0003735~structural constituent of ribosome	GO:0006412~translation	GO:0005840~ribosome
AJ922199	1.34116	0.0996487	1.331	0.139606	NA	NA	NA	NA	NA	NA	NA
AJ924808	2.80875	2.50529e-35	3.18755	3.22425e-15	Uncharacterized protein	TA07440	Theileria annulata	Ribosome biogenesis [03009]	NA	NA	NA
AJ923113	1.93798	0.00741405	1.6445	0.0500467	NA	NA	NA	NA	NA	NA	NA
AJ927489	3.61978	0.28351	4.80498	0.0270561	NA	NA	NA	NA	NA	NA	NA
AJ928795	3.30834	6.2067e-40	3.40355	1.46053e-10	NA	NA	NA	NA	NA	NA	NA
AJ926652	3.58358	1.18633e-47	3.57659	4.62905e-16	NA	NA	NA	NA	NA	NA	NA
AJ927238	4.38179	2.3911e-24	5.46379	1.26227e-12	NA	NA	NA	NA	NA	NA	NA
AJ920804	1.52847	0.0777666	1.21791	0.278384	NA	NA	NA	NA	NA	NA	NA
AJ925347	2.72959	8.07427e-79	3.00886	4.1736e-27	Fructose-bisphosphate aldolase (EC 4.1.2.13)	TA20060	Theileria annulata	PATHWAY: Carbohydrate degradation; glycolysis; D-glyceraldehyde 3-phosphate and glycerone phosphate from D-glucose: step 4/4. {ECO:0000256|ARBA:ARBA00004714}.; Exosome [04147]; Fructose and mannose metabolism [00051]; Glycolysis / Gluconeogenesis [00010]; Chromosome and associated proteins [03036]; Pentose phosphate pathway [00030]; Membrane trafficking [04131]	GO:0004332~fructose-bisphosphate aldolase activity	GO:0006096~glycolytic process	NA
AJ922612	4.07439	5.74007e-23	3.91706	1.78325e-14	NA	NA	NA	NA	NA	NA	NA
AJ931132	1.03867	0.314359	0.551269	0.631793	dTMP kinase (EC 2.7.4.9)	TA12510	Theileria annulata	Pyrimidine metabolism [00240]	GO:0004798~thymidylate kinase activity;GO:0005524~ATP binding	GO:0006233~dTDP biosynthetic process	NA
AJ936203	2.58075	0.114577	3.43312	0.00130904	Uncharacterized protein	TA02710	Theileria annulata	NA	NA	NA	GO:0016021~integral component of membrane
AJ930280	2.27732	0.185315	4.23422	0.000476291	NA	NA	NA	NA	NA	NA	NA
AJ922755	1.88445	3.73465e-05	1.3566	0.0329736	NA	NA	NA	NA	NA	NA	NA
AJ921311	2.01349	6.93724e-05	2.62754	1.08364e-06	RNA splicing factor, putative	TAT_000281700 TAV_000281800	Theileria annulata	Spliceosome [03041]	GO:0003723~RNA binding	GO:0006397~mRNA processing	GO:0005634~nucleus
AJ926761	3.64464	2.25268e-49	3.49042	1.22856e-21	NA	NA	NA	NA	NA	NA	NA
AJ924837	3.83545	6.06318e-164	4.13738	1.79361e-62	Histone H3	TA07840 TAT_000326700 TAV_000326500	Theileria annulata	Chromosome and associated proteins [03036]; Exosome [04147]	GO:0003677~DNA binding;GO:0046982~protein heterodimerization activity	NA	GO:0000786~nucleosome;GO:0005634~nucleus
AJ926424	2.57671	0.440455	3.68649	0.205281	NA	NA	NA	NA	NA	NA	NA
AJ925776	1.98258	9.69001e-22	2.09369	1.39506e-09	Glyceraldehyde-3-phosphate dehydrogenase (EC 1.2.1.12)	TA08145 TAT_000332400 TAV_000332200	Theileria annulata	PATHWAY: Carbohydrate degradation; glycolysis; pyruvate from D-glyceraldehyde 3-phosphate: step 1/5. {ECO:0000256|RuleBase:RU361160}.; Glycolysis / Gluconeogenesis [00010]; Membrane trafficking [04131]; Exosome [04147]	GO:0004365~glyceraldehyde-3-phosphate dehydrogenase (NAD+) (phosphorylating) activity;GO:0050661~NADP binding;GO:0051287~NAD binding	GO:0006006~glucose metabolic process;GO:0006096~glycolytic process	NA
AJ925313	4.3434	0.013237	3.76505	0.0602474	Heat shock 70 kDa protein (70 kDa heat shock protein) (HSP 70.1)	TA11610	Theileria annulata	Exosome [04147]; Protein phosphatases and associated proteins [01009]; Protein processing in endoplasmic reticulum [04141]; Ribosome biogenesis [03009]; Chaperones and folding catalysts [03110]; Mitochondrial biogenesis [03029]; Endocytosis [04144]; Spliceosome [03040]; Proteasome [03051]; Membrane trafficking [04131]; Spliceosome [03041]	GO:0005524~ATP binding;GO:0016887~ATPase activity	NA	NA
AJ925044	3.14654	1.63916e-70	3.31019	3.17822e-37	Ribosomal RNA methyltransferase (FtsJ homologue), putative	TA07980	Theileria annulata	Ribosome biogenesis [03009]	GO:0008173~RNA methyltransferase activity	NA	NA
AJ925216	2.21898	3.12409e-14	3.17176	2.05578e-05	Uncharacterized protein	TAT_000046800 TAV_000046400	Theileria annulata	NA	NA	NA	NA
AJ927412	2.12721	6.56741e-23	2.18742	1.72466e-10	NA	NA	NA	NA	NA	NA	NA
AJ933718	1.42131	8.45069e-07	1.70363	1.51162e-06	KH domain-containing protein	TA06215	Theileria annulata	Proteasome [03051]; Ribosome biogenesis [03009]	GO:0003723~RNA binding	NA	NA
AJ925272	5.18014	0.0101414	3.90683	0.239109	NA	NA	NA	NA	NA	NA	NA
AJ927344	3.15101	3.19191e-116	3.1526	1.70254e-42	60S ribosomal protein l7, putative	TAT_000286800 TAV_000286900	Theileria annulata	Ribosome [03010]; Ribosome [03011]	GO:0003735~structural constituent of ribosome	GO:0000463~maturation of LSU-rRNA from tricistronic rRNA transcript (SSU-rRNA, 5.8S rRNA, LSU-rRNA)	GO:0022625~cytosolic large ribosomal subunit
AJ928064	3.24648	8.3684e-12	3.91227	1.15966e-18	NA	NA	NA	NA	NA	NA	NA
AJ934269	1.59411	0.0692514	0.938099	0.335841	Ribosomal protein S9/S16, putative	TA12665	Theileria annulata	NA	GO:0003735~structural constituent of ribosome	GO:0006412~translation	GO:0005737~cytoplasm;GO:0005840~ribosome
AJ927307	3.55502	1.30256e-58	3.95878	5.48727e-27	NA	NA	NA	NA	NA	NA	NA
AJ920681	3.32665	2.68151e-53	3.36002	4.23891e-20	40s ribosomal protein s15, putative	TA17310 TAT_000301800 TAV_000301900	Theileria annulata	Ribosome [03010]; Ribosome [03011]	GO:0003723~RNA binding;GO:0003735~structural constituent of ribosome	GO:0006412~translation	GO:0015935~small ribosomal subunit
AJ931410	1.3434	0.27625	0.159844	0.915919	60S ribosomal protein L36, putative	TA07390	Theileria annulata	Ribosome [03011]; Ribosome [03010]	GO:0003735~structural constituent of ribosome	GO:0006412~translation	GO:0005840~ribosome
AJ929200	2.99187	0.373981	3.10791	0.365247	NA	NA	NA	NA	NA	NA	NA
AJ921497	4.06636	2.45461e-07	4.30752	7.55174e-07	NA	NA	NA	NA	NA	NA	NA
AJ925715	3.65076	2.48251e-15	4.06244	1.27318e-14	NA	NA	NA	NA	NA	NA	NA
AJ927424	2.53941	0.0490133	0.330435	0.878566	Uncharacterized protein	TA05375	Theileria annulata	NA	NA	NA	NA
AJ928936	4.33364	7.14656e-124	4.48037	1.01436e-52	NA	NA	NA	NA	NA	NA	NA
AJ932112	2.30731	0.00722676	3.10898	6.2629e-05	Uncharacterized protein	TA02710	Theileria annulata	NA	NA	NA	GO:0016021~integral component of membrane
AJ936076	4.76288	9.21826e-06	4.35679	0.000149272	NA	NA	NA	NA	NA	NA	NA
AJ932083	1.34408	0.0868607	1.58268	0.054997	Uncharacterized protein	TAT_000237800 TAV_000237900	Theileria annulata	NA	NA	NA	NA
AJ929298	2.07666	0.0274084	0.0415607	0.981511	60S ribosomal L1/L10a protein, putative	TA09180 TAT_000308000 TAV_000308000	Theileria annulata	Ribosome [03010]; Ribosome [03011]	GO:0003723~RNA binding;GO:0003735~structural constituent of ribosome	GO:0006412~translation	GO:0015934~large ribosomal subunit
AJ930063	1.26277	0.0314	0.599779	0.382981	60S ribosomal L34 protein, putative	TA04840	Theileria annulata	Ribosome [03010]; Ribosome [03011]	GO:0003735~structural constituent of ribosome	GO:0006412~translation	GO:0005840~ribosome
AJ920693	4.62022	0.0928298	4.69434	0.103802	Uncharacterized protein	TA05015	Theileria annulata	NA	NA	NA	NA
AJ935387	4.29627	1.72318e-98	4.33788	1.08496e-48	NA	NA	NA	NA	NA	NA	NA
AJ934261	1.22967	0.195531	1.77311	0.0283592	Cytochrome b (Fragment)	cytB	Theileria annulata	NA	NA	NA	NA
AJ934848	1.8638	0.0270379	0.854297	0.440946	NA	NA	NA	NA	NA	NA	NA
AJ928634	2.60702	1.77662e-14	2.44098	2.01193e-09	NA	NA	NA	NA	NA	NA	NA
AJ927793	3.28735	5.43051e-65	3.41844	9.59591e-24	NA	NA	NA	NA	NA	NA	NA
AJ930401	1.20186	0.228658	-1.11346	0.527998	60S ribosomal protein L12, putative	TA07620 TAT_000322500 TAV_000322400	Theileria annulata	Ribosome [03010]; Ribosome [03011]	GO:0003735~structural constituent of ribosome	GO:0006412~translation	GO:0005840~ribosome
AJ925276	3.21947	1.952e-71	3.29126	4.88318e-22	40S ribosomal protein S26	TA16405 TAT_000097600 TAV_000097000	Theileria annulata	Ribosome [03011]; Ribosome [03010]	GO:0003735~structural constituent of ribosome	GO:0006412~translation	GO:0005840~ribosome
AJ920601	2.57671	0.440455	4.74737	0.00995358	NA	NA	NA	NA	NA	NA	NA
AJ922411	1.30639	0.000277254	0.306293	0.477065	Cytochrome c oxidase subunit 1 (EC 7.1.1.9) (Cytochrome c oxidase polypeptide I)	MT-CO1 COI COXI MTCO1 Tap370b08.q2ca38.01	Theileria annulata	PATHWAY: Energy metabolism; oxidative phosphorylation. {ECO:0000250|UniProtKB:P00401}.; Ubiquitin system [04121]; Ubiquitin mediated proteolysis [04120]	GO:0004129~cytochrome-c oxidase activity;GO:0020037~heme binding;GO:0046872~metal ion binding	GO:0006119~oxidative phosphorylation	GO:0005743~mitochondrial inner membrane;GO:0016021~integral component of membrane;GO:0045277~respiratory chain complex IV
AJ927921	4.10899	5.93507e-101	4.4033	2.10606e-34	NA	NA	NA	NA	NA	NA	NA
AJ930463	3.57708	0.293163	4.80021	0.0272721	NA	NA	NA	NA	NA	NA	NA
AJ921123	3.99024	2.04159e-10	3.96726	4.37885e-08	Ste24 endopeptidase (EC 3.4.24.84)	TA15895	Theileria annulata	Peptidases and inhibitors [01002]; Terpenoid backbone biosynthesis [00900]; Exosome [04147]	GO:0004222~metalloendopeptidase activity;GO:0046872~metal ion binding	GO:0071586~CAAX-box protein processing	GO:0016021~integral component of membrane
AJ928807	3.92492	4.595e-40	4.28347	6.32503e-29	NA	NA	NA	NA	NA	NA	NA
AJ933228	2.17843	0.130029	3.80203	4.38518e-05	Uncharacterized protein	TA07146	Theileria annulata	NA	NA	NA	NA
AJ928116	5.9151	0.00052345	6.18557	0.000650775	NA	NA	NA	NA	NA	NA	NA
AJ925514	3.63915	7.84042e-81	3.86274	2.51635e-28	Ubiquitin/60S ribosomal fusion protein, putative	TAT_000106800 TAV_000106100	Theileria annulata	Ubiquitin system [04121]; Ribosome [03011]; Ubiquitin mediated proteolysis [04120]; Ribosome [03010]	GO:0003735~structural constituent of ribosome	GO:0006412~translation	GO:0005634~nucleus;GO:0005737~cytoplasm;GO:0005840~ribosome
AJ928338	3.41162	4.5598e-39	4.17695	4.43869e-21	NA	NA	NA	NA	NA	NA	NA
AJ927333	3.98262	2.90241e-122	4.34626	2.97959e-60	NA	NA	NA	NA	NA	NA	NA
AJ928296	4.44108	1.86445e-36	4.62907	1.84244e-42	ABC transporter protein, putative	TA13290	Theileria annulata	ABC transporters[02010]; Transporters [02000]	GO:0005524~ATP binding	NA	GO:0016021~integral component of membrane
AJ925258	4.61498	1.07344e-109	4.86106	8.14925e-46	NA	NA	NA	NA	NA	NA	NA
AJ930469	1.9682	6.01358e-18	1.71816	6.17426e-05	Uncharacterized protein	TA09175 TAT_000307900 TAV_000307900	Theileria annulata	NA	NA	NA	NA
AJ936597	1.09535	0.0496001	0.891703	0.164171	Cytochrome c oxidase subunit 1 (EC 7.1.1.9) (Cytochrome c oxidase polypeptide I)	MT-CO1 COI COXI MTCO1 Tap370b08.q2ca38.01	Theileria annulata	PATHWAY: Energy metabolism; oxidative phosphorylation. {ECO:0000250|UniProtKB:P00401}.	GO:0004129~cytochrome-c oxidase activity;GO:0020037~heme binding;GO:0046872~metal ion binding	GO:0006119~oxidative phosphorylation	GO:0005743~mitochondrial inner membrane;GO:0016021~integral component of membrane;GO:0045277~respiratory chain complex IV
AJ933536	1.71649	6.55056e-11	1.54674	2.06816e-06	Uncharacterized protein	TA09175 TAT_000307900 TAV_000307900	Theileria annulata	NA	NA	NA	NA
AJ921753	1.03454	1.61253e-09	0.845154	0.000836956	Heat shock protein 70 (Fragment)	hsp70	Theileria annulata	Exosome [04147]; Protein phosphatases and associated proteins [01009]; Protein processing in endoplasmic reticulum [04141]; Ribosome biogenesis [03009]; Chaperones and folding catalysts [03110]; Mitochondrial biogenesis [03029]; Endocytosis [04144]; Spliceosome [03040]; Proteasome [03051]; Membrane trafficking [04131]; Spliceosome [03041]	GO:0005524~ATP binding;GO:0016887~ATPase activity	NA	NA
AJ926805	2.83706	3.1008e-44	3.11453	1.02491e-18	NA	NA	NA	NA	NA	NA	NA
AJ931264	4.36795	8.19571e-152	4.6452	2.81095e-54	NA	NA	NA	NA	NA	NA	NA
AJ926324	1.86064	0.109963	2.16263	0.0653845	Merozoite-piroplasm surface antigen Tams1	NA	Theileria annulata	NA	NA	NA	GO:0016021~integral component of membrane
AJ923804	3.18135	0.202897	5.31699	0.00216619	NA	NA	NA	NA	NA	NA	NA
AJ925593	3.659	2.34947e-69	3.88245	1.18695e-45	NA	NA	NA	NA	NA	NA	NA
AJ925193	2.88371	1.06255e-78	3.00748	7.42763e-34	RNA helicase (EC 3.6.4.13)	TA11470 TAT_000204300 TAV_000204500	Theileria annulata	Translation factors [03012]; Exosome [04147]; Messenger RNA biogenesis [03019]	GO:0003724~RNA helicase activity;GO:0003743~translation initiation factor activity;GO:0005524~ATP binding;GO:0016787~hydrolase activity	NA	NA
AJ923066	2.3429	0.0760068	2.61573	0.128671	Uncharacterized protein	TAT_000368600 TAV_000368600	Theileria annulata	NA	NA	NA	NA
AJ926969	2.84947	0.0210742	2.18191	0.21873	Succinate dehydrogenase [ubiquinone] iron-sulfur subunit, mitochondrial (EC 1.3.5.1)	TA19430 TAT_000025900 TAV_000025800	Theileria annulata	PATHWAY: Carbohydrate metabolism; tricarboxylic acid cycle; fumarate from succinate (eukaryal route): step 1/1. {ECO:0000256|ARBA:ARBA00004788, ECO:0000256|RuleBase:RU361237}.; Citrate cycle (TCA cycle) [00020]; Oxidative phosphorylation [00190]	GO:0008177~succinate dehydrogenase (ubiquinone) activity;GO:0009055~electron carrier activity;GO:0046872~metal ion binding;GO:0051537~2 iron, 2 sulfur cluster binding;GO:0051538~3 iron, 4 sulfur cluster binding;GO:0051539~4 iron, 4 sulfur cluster binding	GO:0006099~tricarboxylic acid cycle	GO:0005743~mitochondrial inner membrane
AJ920666	1.5598	0.0662676	1.73156	0.0416082	Cysteine proteinase, tacP, putative	TAT_000242500 TAV_000242600	Theileria annulata	NA	GO:0008234~cysteine-type peptidase activity	NA	GO:0016021~integral component of membrane
AJ927153	3.53648	7.2491e-140	3.70443	8.18726e-51	60S ribosomal subunit protein L18, putative	TAT_000136700 TAV_000136800	Theileria annulata	Ribosome [03011]; Ribosome [03010]	GO:0003735~structural constituent of ribosome	GO:0006412~translation	GO:0005737~cytoplasm;GO:0005840~ribosome
AJ926617	2.08648	0.11275	1.96354	0.273526	NA	NA	NA	NA	NA	NA	NA
AJ924761	3.57002	2.33172e-59	4.04046	1.2828e-17	NA	NA	NA	NA	NA	NA	NA
AJ928080	2.6309	3.91719e-27	2.40965	8.04799e-10	NA	NA	NA	NA	NA	NA	NA
AJ926731	3.92072	0.0201726	5.0549	0.000529732	NA	NA	NA	NA	NA	NA	NA
AJ930131	2.92677	7.43977e-06	2.65578	0.000597342	Uncharacterized protein	TA13065	Theileria annulata	NA	NA	NA	GO:0016021~integral component of membrane
AJ927693	1.03868	0.183343	-2.94347	0.110358	Uncharacterized protein	TA11275	Theileria annulata	NA	NA	NA	NA
AJ923282	6.17941	0.000163029	6.10663	0.000243626	NA	NA	NA	NA	NA	NA	NA
AJ930287	3.61577	0.00284397	4.57702	6.24354e-06	NA	NA	NA	NA	NA	NA	NA
AJ928157	2.75184	2.6366e-53	2.84701	1.45242e-15	NA	NA	NA	NA	NA	NA	NA
AJ935202	4.58303	0.0976669	3.70016	0.281977	NA	NA	NA	NA	NA	NA	NA
AJ933825	3.15738	6.12447e-41	4.50279	2.12801e-09	Uncharacterized protein	TAT_000288800 TAV_000288900	Theileria annulata	NA	NA	NA	NA
AJ926643	2.71208	2.15715e-45	3.04061	2.08251e-11	Citrate synthase	TA14450 TAT_000150100 TAV_000150200	Theileria annulata	Citrate cycle (TCA cycle) [00020]; Glyoxylate and dicarboxylate metabolism [00630]	GO:0046912~transferase activity, transferring acyl groups, acyl groups converted into alkyl on transfer	NA	NA
AJ927780	4.36004	9.2372e-76	4.68182	6.03035e-46	NA	NA	NA	NA	NA	NA	NA
AJ927393	4.69581	8.24673e-08	6.47462	1.03385e-07	NA	NA	NA	NA	NA	NA	NA
AJ925385	3.56416	2.07647e-66	3.5709	3.27276e-29	NA	NA	NA	NA	NA	NA	NA
AJ928270	3.65483	1.24041e-48	4.06127	7.04811e-13	NA	NA	NA	NA	NA	NA	NA
AJ925466	2.93278	0.00106228	2.4681	0.00723089	NA	NA	NA	NA	NA	NA	NA
AJ921098	3.84882	7.18389e-84	4.22565	1.00531e-36	Subunit of proteaseome activator complex, putative	TA15430 TAT_000132400 TAV_000132500	Theileria annulata	Proteasome [03050]; Proteasome [03051]	GO:0008233~peptidase activity	NA	GO:0008537~proteasome activator complex
AJ927644	6.20719	5.2886e-82	6.44218	6.92712e-38	NA	NA	NA	NA	NA	NA	NA
AJ925960	2.98782	5.04994e-31	3.56984	3.41811e-11	NA	NA	NA	NA	NA	NA	NA
AJ927706	2.5716	5.01213e-42	2.73944	5.61382e-24	NA	NA	NA	NA	NA	NA	NA
AJ936563	4.96186	6.86801e-140	5.03459	9.49847e-63	Uncharacterized protein	TA05465	Theileria annulata	NA	NA	NA	GO:0016021~integral component of membrane
AJ935645	2.9908	0.275371	3.76505	0.0602474	NA	NA	NA	NA	NA	NA	NA
AJ925996	3.28986	3.57761e-77	3.33345	1.21465e-24	40S ribosomal protein S26	TA16405 TAT_000097600 TAV_000097000	Theileria annulata	Ribosome [03011]; Ribosome [03010]	GO:0003735~structural constituent of ribosome	GO:0006412~translation	GO:0005840~ribosome
AJ932861	2.08092	0.0115864	0.535569	0.615209	NA	NA	NA	NA	NA	NA	NA
AJ933907	1.86435	4.29473e-09	1.99446	2.84196e-08	60S ribosomal protein L22, putative	TA08205 TAT_000333500 TAV_000333300	Theileria annulata	Ribosome [03011]; Ribosome [03010]	GO:0003735~structural constituent of ribosome	GO:0006412~translation	GO:0005737~cytoplasm;GO:0005840~ribosome
AJ922085	2.54175	6.31526e-21	2.35019	9.20112e-12	U3 small nucleolar ribonucleoprotein or 40S ribosomal protein S4-like, putative	TAT_000256700 TAV_000256700	Theileria annulata	Ribosome biogenesis [03009]; Ribosome biogenesis in eukaryotes [03008]	GO:0019843~rRNA binding	NA	GO:0005840~ribosome
AJ934268	3.99829	0.145289	4.22064	0.051103	NA	NA	NA	NA	NA	NA	NA
AJ923351	3.96618	1.15405e-05	3.97657	0.000100912	NA	NA	NA	NA	NA	NA	NA
AJ927367	3.26741	9.34323e-82	3.47523	6.12541e-40	40S ribosomal protein S3a	TAT_000282400 TAV_000282500	Theileria annulata	Ribosome [03010]; Ribosome [03011]	GO:0003735~structural constituent of ribosome	GO:0006412~translation	GO:0022627~cytosolic small ribosomal subunit
AJ922987	1.66487	1.10579e-07	1.59706	7.17177e-05	Nuclear protein Es2, putative	TAT_000078200 TAV_000077700	Theileria annulata	Spliceosome [03041]	NA	NA	GO:0005634~nucleus
AJ927521	3.28084	2.73898e-73	3.38039	1.58876e-29	Proteasome subunit alpha type 1, putative (EC 3.4.25.1)	TA15875 TA15900 TAT_000124400 TAT_000124700 TAV_000124500 TAV_000124800	Theileria annulata	Proteasome [03051]; Exosome [04147]; Proteasome [03050]; Peptidases and inhibitors [01002]	GO:0016787~hydrolase activity	GO:0006511~ubiquitin-dependent protein catabolic process	GO:0019773~proteasome core complex, alpha-subunit complex
AJ924863	3.78985	0.000366812	4.37969	0.00016735	NA	NA	NA	NA	NA	NA	NA
AJ930986	2.73239	0.000305139	1.96391	0.0551215	NA	NA	NA	NA	NA	NA	NA
AJ932399	3.01468	0.0980713	4.59897	0.00112324	NA	NA	NA	NA	NA	NA	NA
AJ929187	1.99897	0.447198	4.32538	0.0249988	Nucleosome assembly protein (NAP), putative	TA16235 TAT_000108100 TAV_000107400	Theileria annulata	NA	NA	GO:0006334~nucleosome assembly;GO:0051262~protein tetramerization	GO:0005634~nucleus
AJ936415	3.75065	1.52291e-94	3.68911	1.00134e-38	NA	NA	NA	NA	NA	NA	NA
AJ926801	2.73014	5.28731e-70	3.00719	2.00923e-30	40s ribosomal protein s23, putative	TA18035 TAT_000286900 TAV_000287000	Theileria annulata	Ribosome [03010]; Ribosome [03011]	GO:0003735~structural constituent of ribosome	GO:0006412~translation	GO:0015935~small ribosomal subunit
AJ921272	1.50405	0.0482822	0.245374	0.805406	Histone H4	TA10535 TA10545 TAT_000360200 TAT_000360400 TAV_000360200 TAV_000360400	Theileria annulata	Chromosome and associated proteins [03036]	GO:0003677~DNA binding;GO:0046982~protein heterodimerization activity	NA	GO:0000786~nucleosome;GO:0005634~nucleus
AJ934557	1.2682	0.104897	1.41301	0.0594509	Uncharacterized protein	TA06560	Theileria annulata	NA	NA	NA	NA
AJ931283	1.19744	0.0808338	1.22332	0.116912	Uncharacterized protein	TA08940	Theileria annulata	NA	GO:0003677~DNA binding;GO:0008270~zinc ion binding	NA	NA
AJ924712	2.66644	1.41307e-72	2.71922	1.87938e-15	NA	NA	NA	NA	NA	NA	NA
AJ926665	2.46469	1.37438e-41	2.47183	6.05876e-20	NA	NA	NA	NA	NA	NA	NA
AJ933913	1.605	0.219337	1.28394	0.468965	60S ribosomal protein L12, putative	TA07620 TAT_000322500 TAV_000322400	Theileria annulata	Ribosome [03010]; Ribosome [03011]	GO:0003735~structural constituent of ribosome	GO:0006412~translation	GO:0005840~ribosome
AJ927880	3.74672	0.0429515	3.96625	0.00542975	NA	NA	NA	NA	NA	NA	NA
AJ927616	3.86852	2.67916e-115	4.01443	9.02197e-47	NA	NA	NA	NA	NA	NA	NA
AJ927269	3.65166	4.2511e-72	3.73788	1.7744e-22	NA	NA	NA	NA	NA	NA	NA
AJ922488	2.69317	0.000411645	1.69116	0.0801588	NA	NA	NA	NA	NA	NA	NA
AJ922450	3.58408	0.292171	3.90683	0.239109	NA	NA	NA	NA	NA	NA	NA
AJ923626	3.59853	0.0553645	2.88879	0.247438	E2F-associated phosphoprotein, putative	TAT_000097700 TAV_000097100	Theileria annulata	NA	NA	NA	NA
AJ925275	3.12856	7.05245e-59	3.22109	1.44888e-18	40S ribosomal protein S26	TA16405 TAT_000097600 TAV_000097000	Theileria annulata	Ribosome [03011]; Ribosome [03010]	GO:0003735~structural constituent of ribosome	GO:0006412~translation	GO:0005840~ribosome
AJ925331	2.57868	3.93011e-59	2.79495	4.84317e-27	60S ribosomal protein L14, putative	TA02825 TAT_000066500 TAV_000066200	Theileria annulata	Ribosome [03010]; Ribosome [03011]	GO:0003723~RNA binding;GO:0003735~structural constituent of ribosome	GO:0006412~translation	GO:0005737~cytoplasm;GO:0005840~ribosome
AJ935663	5.61513	0.0507588	6.98268	0.000328028	NA	NA	NA	NA	NA	NA	NA
AJ923545	3.61978	0.28351	3.90683	0.239109	NA	NA	NA	NA	NA	NA	NA
AJ921413	3.19931	0.000138139	2.94177	0.00141117	Cysteine proteinase, tacP, putative	TA03730	Theileria annulata	NA	GO:0008234~cysteine-type peptidase activity	NA	GO:0016021~integral component of membrane
AJ928165	4.48526	1.7284e-19	5.56478	1.67263e-20	NA	NA	NA	NA	NA	NA	NA
AJ936300	3.00608	0.0107811	3.24839	0.00293454	Uncharacterized protein	TA02710	Theileria annulata	NA	NA	NA	GO:0016021~integral component of membrane
AJ927195	3.64899	5.90451e-120	3.67771	1.89698e-48	NA	NA	NA	NA	NA	NA	NA
AJ933784	1.99454	0.000253867	1.66706	0.0264639	Guanylate kinase (EC 2.7.4.8)	TA13945	Theileria annulata	Purine metabolism [00230]	GO:0004385~guanylate kinase activity;GO:0005524~ATP binding	NA	NA
AJ921767	3.58423	4.84644e-42	3.69726	1.40615e-17	KH domain containing protein, putative	TAT_000086800 TAV_000086200	Theileria annulata	NA	GO:0003723~RNA binding	NA	NA
AJ934338	2.79972	0.0400377	3.11427	0.0132193	NA	NA	NA	NA	NA	NA	NA
AJ927753	3.70082	6.15499e-05	3.41052	0.000349609	NA	NA	NA	NA	NA	NA	NA
AJ935828	1.62962	3.75796e-12	1.63165	2.28089e-07	Uncharacterized protein	TAT_000029700	Theileria annulata	NA	NA	NA	GO:0016021~integral component of membrane
AJ931345	3.43638	0.0154486	2.63096	0.0963379	NA	NA	NA	NA	NA	NA	NA
AJ922917	1.54793	0.000247125	0.851689	0.133176	Heat shock 70 kDa protein (70 kDa heat shock protein) (HSP 70.1)	TA11610	Theileria annulata	Exosome [04147]; Protein phosphatases and associated proteins [01009]; Protein processing in endoplasmic reticulum [04141]; Ribosome biogenesis [03009]; Chaperones and folding catalysts [03110]; Mitochondrial biogenesis [03029]; Endocytosis [04144]; Spliceosome [03040]; Proteasome [03051]; Membrane trafficking [04131]; Spliceosome [03041]	GO:0005524~ATP binding;GO:0016887~ATPase activity	NA	NA
AJ927615	3.40018	1.7319e-53	3.27868	2.92852e-15	NA	NA	NA	NA	NA	NA	NA
AJ935655	2.53035	3.97948e-18	2.89927	5.26211e-15	NA	NA	NA	NA	NA	NA	NA
AJ921188	2.3931	0.296229	1.90756	0.432226	60S ribosomal protein L22, putative	TA08205 TAT_000333500 TAV_000333300	Theileria annulata	Ribosome [03011]; Ribosome [03010]	GO:0003735~structural constituent of ribosome	GO:0006412~translation	GO:0005737~cytoplasm;GO:0005840~ribosome
AJ927124	4.04553	3.16787e-120	4.29307	3.42465e-50	NA	NA	NA	NA	NA	NA	NA
AJ922096	3.6128	0.284489	3.90044	0.240025	Cysteine proteinase, tacP, putative	TA03730	Theileria annulata	NA	GO:0008234~cysteine-type peptidase activity	NA	GO:0016021~integral component of membrane
AJ926340	3.42466	5.8682e-65	3.59375	3.3268e-31	NA	NA	NA	NA	NA	NA	NA
AJ928864	3.37358	9.94509e-48	3.70281	1.07792e-38	NA	NA	NA	NA	NA	NA	NA
AJ926831	1.82822	9.11178e-15	1.39823	0.000334227	NA	NA	NA	NA	NA	NA	NA
AJ934814	3.61978	0.28351	4.69434	0.103802	NA	NA	NA	NA	NA	NA	NA
AJ925651	2.89756	8.13507e-49	2.97048	5.80517e-23	60S ribosomal protein L13	TA19380 TAT_000025000 TAV_000024900	Theileria annulata	NA	GO:0003735~structural constituent of ribosome	GO:0006412~translation	GO:0005840~ribosome
AJ926003	3.5874	3.21804e-16	3.97299	4.33315e-08	NA	NA	NA	NA	NA	NA	NA
AJ929017	3.16258	1.34496e-09	3.91957	3.49564e-17	NA	NA	NA	NA	NA	NA	NA
AJ928517	3.4705	3.77512e-07	3.23314	1.18451e-05	NA	NA	NA	NA	NA	NA	NA
AJ920984	4.03623	5.66533e-08	4.50928	1.40468e-09	NA	NA	NA	NA	NA	NA	NA
AJ928462	4.55601	8.11733e-179	4.65694	1.67915e-77	NA	NA	NA	NA	NA	NA	NA
AJ928078	4.57115	2.02725e-65	4.83936	2.68447e-29	NA	NA	NA	NA	NA	NA	NA
AJ928635	2.7569	0.0760127	1.27767	0.376088	Cysteine proteinase, putative	TAT_000202600 TAV_000202900	Theileria annulata	NA	GO:0008234~cysteine-type peptidase activity	NA	GO:0016021~integral component of membrane
AJ929011	4.02371	6.08988e-119	4.28283	7.03969e-62	NA	NA	NA	NA	NA	NA	NA
AJ926917	4.50025	1.69327e-35	4.63962	6.53209e-33	NA	NA	NA	NA	NA	NA	NA
AJ926614	5.40168	8.77018e-182	5.65207	6.33954e-87	NA	NA	NA	NA	NA	NA	NA
AJ928414	4.57673	3.01262e-213	4.64771	7.12135e-49	NA	NA	NA	NA	NA	NA	NA
AJ927577	3.94902	6.56628e-25	4.27047	2.47863e-25	23 kDa piroplasm membrane protein (p23)	TA13810	Theileria annulata	NA	NA	NA	GO:0016021~integral component of membrane
AJ925693	2.1083	0.0776901	0.0692519	0.973557	Uncharacterized protein	TAT_000323000 TAV_000322900	Theileria annulata	NA	NA	NA	NA
AJ928774	5.05488	1.32899e-260	5.53292	2.30898e-123	NA	NA	NA	NA	NA	NA	NA
AJ926601	1.4823	0.00568624	1.80774	0.00151573	NA	NA	NA	NA	NA	NA	NA
AJ923524	3.85113	5.3225e-21	4.2235	1.67907e-28	NA	NA	NA	NA	NA	NA	NA
AJ926048	3.45017	9.17382e-30	4.00077	8.11158e-15	NA	NA	NA	NA	NA	NA	NA
AJ923075	4.89379	1.69751e-82	5.71164	3.9723e-15	Cysteine proteinase, tacP, putative	TAT_000242100 TAV_000242200	Theileria annulata	NA	GO:0008234~cysteine-type peptidase activity	NA	GO:0016021~integral component of membrane
AJ928259	4.08529	3.05197e-121	4.69195	5.48605e-31	NA	NA	NA	NA	NA	NA	NA
AJ926999	1.59022	5.45926e-11	0.985556	0.00541587	AP2 domain containing protein, putative	TAT_000312700 TAV_000312600	Theileria annulata	NA	GO:0003677~DNA binding;GO:0003700~sequence-specific DNA binding transcription factor activity	NA	GO:0005634~nucleus
AJ927888	3.43023	4.0866e-87	3.42403	3.11703e-23	NA	NA	NA	NA	NA	NA	NA
AJ929229	2.27732	0.185315	1.56353	0.496756	60S acidic ribosomal protein p2, putative	TA12815 TAT_000179900 TAV_000180100	Theileria annulata	Ribosome [03010]; Ribosome [03011]	GO:0003735~structural constituent of ribosome	GO:0002182~cytoplasmic translational elongation	GO:0022625~cytosolic large ribosomal subunit
AJ925727	3.29967	1.97217e-74	3.24624	2.92276e-28	Elongation factor 2, putative	TA20405 TAT_000053700 TAV_000053400	Theileria annulata	Translation factors [03012]; Exosome [04147]	GO:0003746~translation elongation factor activity;GO:0003924~GTPase activity;GO:0005525~GTP binding	NA	NA
AJ921234	3.6128	0.284489	4.41618	0.0668637	Cysteine proteinase, tacP, putative	TA03730	Theileria annulata	NA	GO:0008234~cysteine-type peptidase activity	NA	GO:0016021~integral component of membrane
AJ924680	4.02287	0.00737477	4.26485	0.00311469	NA	NA	NA	NA	NA	NA	NA
AJ927213	7.18244	1.17312e-07	6.05994	0.000735858	NA	NA	NA	NA	NA	NA	NA
AJ925671	3.46201	1.76257e-25	3.08552	2.95759e-09	NA	NA	NA	NA	NA	NA	NA
AJ924211	4.19136	5.47051e-07	4.10171	4.08754e-05	NA	NA	NA	NA	NA	NA	NA
AJ926663	4.16466	1.49667e-106	4.37661	3.50228e-56	NA	NA	NA	NA	NA	NA	NA
AJ925725	3.97918	3.78149e-20	4.39575	3.6354e-09	NA	NA	NA	NA	NA	NA	NA
AJ926169	2.44167	3.9848e-28	2.48089	3.44177e-11	Protein phosphatase 2c, putative (EC 3.1.3.16)	TA15545	Theileria annulata	Protein phosphatases and associated proteins [01009]	GO:0004722~protein serine/threonine phosphatase activity;GO:0046872~metal ion binding	NA	GO:0016020~membrane
AJ926097	2.79843	1.5148e-13	3.0625	9.78237e-09	NA	NA	NA	NA	NA	NA	NA
AJ926423	3.69535	1.04377e-82	3.96299	2.13096e-34	NA	NA	NA	NA	NA	NA	NA
AJ933217	1.26	0.432917	1.96606	0.0919702	Uncharacterized protein	TA14110	Theileria annulata	NA	NA	NA	NA
AJ931113	3.15597	0.00213584	2.66339	0.0124712	Uncharacterized protein	TA02710	Theileria annulata	NA	NA	NA	GO:0016021~integral component of membrane
AJ925180	4.58017	7.21979e-131	4.89229	5.89726e-62	MDR-family, ABC transporter, putative	TA14825	Theileria annulata	ABC transporters[02010]; Transporters [02000]	GO:0005524~ATP binding	NA	GO:0016021~integral component of membrane
AJ928069	3.53511	7.94988e-49	3.4872	1.00427e-28	NA	NA	NA	NA	NA	NA	NA
AJ928665	5.53414	4.21651e-23	5.48131	3.13871e-25	NA	NA	NA	NA	NA	NA	NA
AJ925349	4.31511	5.28832e-08	3.96664	6.47306e-07	NA	NA	NA	NA	NA	NA	NA
AJ925806	2.85568	0.0597292	3.91044	0.0303004	NA	NA	NA	NA	NA	NA	NA
AJ928148	3.9258	1.32675e-24	4.98217	2.17162e-19	NA	NA	NA	NA	NA	NA	NA
AJ821418	2.23189	4.13073e-10	1.9193	2.72434e-06	Chromatin assembly factor subunit, putative	TAT_000075300 TAV_000074800	Theileria annulata	Chromosome and associated proteins [03036]	NA	NA	GO:0005634~nucleus
AJ921571	1.04687	0.13052	0.0309355	0.982747	Casein kinase II subunit beta (CK II beta)	TA06185	Theileria annulata	Ribosome biogenesis in eukaryotes [03008]; Chromosome and associated proteins [03036]; Ribosome biogenesis [03009]	GO:0016301~kinase activity;GO:0019887~protein kinase regulator activity	NA	GO:0005956~protein kinase CK2 complex
AJ925982	2.85483	1.74338e-07	3.23033	2.42524e-06	NA	NA	NA	NA	NA	NA	NA
AJ926261	1.52744	0.210104	2.75916	0.00574455	Heat shock protein 90, putative	TAT_000192800 TAV_000193100	Theileria annulata	Protein processing in endoplasmic reticulum [04141]; Protein phosphatases and associated proteins [01009]; Exosome [04147]; Mitochondrial biogenesis [03029]; Chaperones and folding catalysts [03110]; Membrane trafficking [04131]; Proteasome [03051]	GO:0005524~ATP binding;GO:0016887~ATPase activity;GO:0051082~unfolded protein binding	GO:0006457~protein folding	NA
AJ927349	3.21919	8.11592e-60	3.72868	8.60043e-15	Succinyl-coA ligase, subunit, putative	TA02815	Theileria annulata	PATHWAY: Carbohydrate metabolism; tricarboxylic acid cycle; succinate from succinyl-CoA (ligase route): step 1/1. {ECO:0000256|ARBA:ARBA00005064}.; Propanoate metabolism [00640]; Citrate cycle (TCA cycle) [00020]; Exosome [04147]	GO:0005524~ATP binding;GO:0016874~ligase activity;GO:0046872~metal ion binding	GO:0006099~tricarboxylic acid cycle	GO:0005737~cytoplasm
AJ926230	1.92459	9.25191e-05	2.52753	0.00249075	NA	NA	NA	NA	NA	NA	NA
AJ924807	2.75286	2.00126e-28	3.17206	3.10362e-09	NA	NA	NA	NA	NA	NA	NA
AJ930897	1.08631	0.021099	1.12809	0.0285699	Cdc2-like kinase	TAT_000072000 TAV_000071500	Theileria annulata	Messenger RNA biogenesis [03019]	GO:0004674~protein serine/threonine kinase activity;GO:0005524~ATP binding	NA	NA
AJ929070	2.60965	2.1096e-06	2.97049	9.90886e-09	Heat shock protein 90, putative	TAT_000192800 TAV_000193100	Theileria annulata	Protein processing in endoplasmic reticulum [04141]; Protein phosphatases and associated proteins [01009]; Exosome [04147]; Mitochondrial biogenesis [03029]; Chaperones and folding catalysts [03110]; Membrane trafficking [04131]; Proteasome [03051]	GO:0005524~ATP binding;GO:0016887~ATPase activity;GO:0051082~unfolded protein binding	GO:0006457~protein folding	NA
AJ925662	3.23441	2.11607e-91	3.52987	4.74592e-31	NA	NA	NA	NA	NA	NA	NA
AJ925066	3.09615	8.15731e-81	3.2033	1.35275e-39	NA	NA	NA	NA	NA	NA	NA
AJ922697	3.81984	1.77976e-05	4.57132	1.44268e-09	NA	NA	NA	NA	NA	NA	NA
AJ924767	3.34847	1.0318e-72	3.78189	2.28673e-15	NA	NA	NA	NA	NA	NA	NA
AJ932010	1.49813	0.488577	1.1819	0.598288	NA	NA	NA	NA	NA	NA	NA
AJ926077	1.64362	1.36356e-07	0.786127	0.0985085	Uncharacterized protein	TA10080	Theileria annulata	NA	NA	NA	NA
AJ921075	3.67088	6.68164e-138	3.87023	5.31142e-26	NA	NA	NA	NA	NA	NA	NA
AJ930449	2.30563	0.000328352	1.66424	0.0222513	Uncharacterized protein	TA02710	Theileria annulata	NA	NA	NA	GO:0016021~integral component of membrane
AJ925769	1.34006	1.1134e-08	0.689208	0.0153327	Cyclin-dependent kinase 2 homolog (EC 2.7.11.22) (EC 2.7.11.23) (Cell division control protein 2 homolog) (cdc2-related kinase 2)	CRK2 TA06730	Theileria annulata	Messenger RNA biogenesis [03019]	GO:0004693~cyclin-dependent protein serine/threonine kinase activity;GO:0004712~protein serine/threonine/tyrosine kinase activity;GO:0005524~ATP binding;GO:0008353~RNA polymerase II carboxy-terminal domain kinase activity	NA	GO:0005737~cytoplasm
AJ930061	1.21265	0.475496	-0.0799032	0.967898	60S ribosomal protein L12, putative	TA07620 TAT_000322500 TAV_000322400	Theileria annulata	Ribosome [03010]; Ribosome [03011]	GO:0003735~structural constituent of ribosome	GO:0006412~translation	GO:0005840~ribosome
AJ926616	1.69185	1.51973e-05	1.65468	0.00516649	Uncharacterized protein	TA05465	Theileria annulata	NA	NA	NA	GO:0016021~integral component of membrane
AJ926668	3.22658	3.02757e-92	3.4375	4.39423e-19	NA	NA	NA	NA	NA	NA	NA
AJ921334	1.80796	0.000123934	0.87932	0.261306	Uncharacterized protein	TAT_000119600 TAV_000119100	Theileria annulata	NA	NA	NA	NA
AJ923724	5.60959	0.00282977	6.62617	1.50674e-05	SAP domain containing protein, putative	TAT_000231900 TAV_000232000	Theileria annulata	NA	NA	NA	GO:0016021~integral component of membrane
AJ935604	1.50024	0.0733104	0.335588	0.750473	60S ribosomal protein L22, putative	TA08205 TAT_000333500 TAV_000333300	Theileria annulata	Ribosome [03011]; Ribosome [03010]	GO:0003735~structural constituent of ribosome	GO:0006412~translation	GO:0005737~cytoplasm;GO:0005840~ribosome
AJ924758	4.25752	4.42254e-140	4.66235	2.44063e-37	NA	NA	NA	NA	NA	NA	NA
AJ926379	3.39564	0.0859068	1.90701	0.442892	NA	NA	NA	NA	NA	NA	NA
AJ926147	2.33667	2.51205e-49	2.63218	8.891e-20	Phosphopyruvate hydratase (EC 4.2.1.11)	ENO	Theileria annulata	PATHWAY: Carbohydrate degradation; glycolysis; pyruvate from D-glyceraldehyde 3-phosphate: step 4/5. {ECO:0000256|ARBA:ARBA00005031}.; Messenger RNA biogenesis [03019]; Glycolysis / Gluconeogenesis [00010]; Exosome [04147]; RNA degradation [03018]	GO:0000287~magnesium ion binding;GO:0004634~phosphopyruvate hydratase activity	GO:0006096~glycolytic process	GO:0000015~phosphopyruvate hydratase complex
AJ928773	4.03161	1.76428e-05	3.89368	0.000159363	NA	NA	NA	NA	NA	NA	NA
AJ927973	2.83667	0.0110182	3.20244	0.00376255	NA	NA	NA	NA	NA	NA	NA
AJ926170	1.44048	0.216516	1.9461	0.0537986	Protein phosphatase 2c, putative	TAT_000130400 TAV_000130500	Theileria annulata	Protein phosphatases and associated proteins [01009]	GO:0004722~protein serine/threonine phosphatase activity;GO:0046872~metal ion binding	NA	GO:0016020~membrane
AJ931544	1.46187	0.000660706	1.01787	0.0275986	Uncharacterized protein	TA09175 TAT_000307900 TAV_000307900	Theileria annulata	NA	NA	NA	NA
AJ935891	3.99193	5.20976e-37	4.18648	2.45294e-21	NA	NA	NA	NA	NA	NA	NA
AJ925054	3.39655	1.79231e-62	3.68534	4.63479e-14	NA	NA	NA	NA	NA	NA	NA
AJ923655	3.60807	0.069086	2.32379	0.484193	1-deoxy-D-xylulose-5-phosphate reductoisomerase (EC 1.1.1.267)	TAT_000209300 TAV_000209500	Theileria annulata	PATHWAY: Isoprenoid biosynthesis; isopentenyl diphosphate biosynthesis via DXP pathway; isopentenyl diphosphate from 1-deoxy-D-xylulose 5-phosphate: step 1/6. {ECO:0000256|ARBA:ARBA00005094}.; Terpenoid backbone biosynthesis [00900]	GO:0016853~isomerase activity;GO:0030604~1-deoxy-D-xylulose-5-phosphate reductoisomerase activity;GO:0046872~metal ion binding;GO:0070402~NADPH binding	GO:0019288~isopentenyl diphosphate biosynthetic process, methylerythritol 4-phosphate pathway	NA
AJ934277	1.04915	0.280233	0.712752	0.520776	60S ribosomal protein L26, putative	TA10065 TAT_000368900 TAV_000368900	Theileria annulata	Ribosome [03010]; Ribosome [03011]	GO:0003723~RNA binding;GO:0003735~structural constituent of ribosome	GO:0006412~translation	GO:0015934~large ribosomal subunit
AJ927919	1.32067	0.000358608	0.742224	0.108532	NA	NA	NA	NA	NA	NA	NA
AJ924915	3.80611	4.71465e-68	4.04107	6.53174e-35	NA	NA	NA	NA	NA	NA	NA
AJ927940	2.78851	1.76703e-43	3.10118	1.97093e-15	40S ribosomal protein S6	TA13460 TAT_000167500 TAV_000167700	Theileria annulata	Ribosome [03010]; Ribosome [03011]	GO:0003735~structural constituent of ribosome	GO:0006412~translation	GO:0005737~cytoplasm;GO:0005840~ribosome
AJ936168	1.21438	0.0651176	0.456458	0.6072	RING-type domain-containing protein	TA11340	Theileria annulata	Chromosome and associated proteins [03036]; Ubiquitin system [04121]	GO:0046872~metal ion binding	NA	NA
AJ924931	4.65033	9.33912e-115	4.81728	3.66167e-47	NA	NA	NA	NA	NA	NA	NA
AJ923027	1.02128	4.44219e-05	0.761554	0.0159935	Cyclin-dependent kinases regulatory subunit	TA03930	Theileria annulata	NA	GO:0016538~cyclin-dependent protein serine/threonine kinase regulator activity	GO:0007049~cell cycle;GO:0051301~cell division	NA
AJ926102	4.49225	1.39745e-160	4.62041	1.46207e-60	NA	NA	NA	NA	NA	NA	NA
AJ925321	5.3665	6.03293e-268	5.74295	5.83489e-133	Uncharacterized protein	TA03585	Theileria annulata	NA	GO:0003723~RNA binding	NA	GO:0005737~cytoplasm;GO:0043229~intracellular organelle
AJ925670	2.95838	5.24292e-48	3.38385	1.54372e-15	NA	NA	NA	NA	NA	NA	NA
AJ925260	3.02481	0.00117961	2.87469	0.000483174	NA	NA	NA	NA	NA	NA	NA
AJ926861	2.8098	0.00341666	3.90337	2.51975e-05	NA	NA	NA	NA	NA	NA	NA
AJ923379	1.84985	9.32305e-06	1.40551	0.00804948	NA	NA	NA	NA	NA	NA	NA
AJ926156	2.71838	6.03276e-45	2.70887	5.84712e-11	NA	NA	NA	NA	NA	NA	NA
AJ924716	3.92948	1.20771e-10	4.26905	1.64149e-12	NA	NA	NA	NA	NA	NA	NA
AJ927588	5.27276	4.46217e-13	5.35583	6.89746e-14	NA	NA	NA	NA	NA	NA	NA
AJ929531	1.09606	0.246495	0.835584	0.383512	Cytochrome c oxidase subunit 1 (EC 7.1.1.9) (Cytochrome c oxidase polypeptide I)	MT-CO1 COI COXI MTCO1 Tap370b08.q2ca38.01	Theileria annulata	PATHWAY: Energy metabolism; oxidative phosphorylation. {ECO:0000250|UniProtKB:P00401}.	GO:0004129~cytochrome-c oxidase activity;GO:0020037~heme binding;GO:0046872~metal ion binding	GO:0006119~oxidative phosphorylation	GO:0005743~mitochondrial inner membrane;GO:0016021~integral component of membrane;GO:0045277~respiratory chain complex IV
AJ929133	3.06315	1.32159e-15	3.45328	2.8791e-13	NA	NA	NA	NA	NA	NA	NA
AJ932484	2.27881	0.208183	2.69994	0.195474	NA	NA	NA	NA	NA	NA	NA
AJ926220	2.74916	4.23047e-27	2.82154	4.24857e-18	NA	NA	NA	NA	NA	NA	NA
AJ923677	3.50741	6.3337e-112	3.76007	3.43596e-41	NA	NA	NA	NA	NA	NA	NA
AJ921451	2.7897	0.124176	1.9921	0.342707	Cysteine protease, tacP, putative	TA03735	Theileria annulata	NA	GO:0008234~cysteine-type peptidase activity	NA	GO:0016021~integral component of membrane
AJ821299	5.34427	3.28936e-10	5.18847	8.24885e-07	Uncharacterized protein	TAT_000072800	Theileria annulata	NA	NA	NA	NA
AJ925033	2.99234	6.99678e-08	3.68546	1.69493e-15	NA	NA	NA	NA	NA	NA	NA
AJ923980	1.07997	0.010003	0.469938	0.359324	Splicing factor, putative	TA07805 TAT_000326000 TAV_000325800	Theileria annulata	NA	GO:0003723~RNA binding	NA	NA
AJ925875	3.95422	4.97696e-06	4.23143	1.41535e-08	NA	NA	NA	NA	NA	NA	NA
AJ925600	3.44355	3.98695e-70	3.76507	7.77234e-23	NA	NA	NA	NA	NA	NA	NA
AJ925144	3.21028	1.48328e-86	3.29217	1.37256e-23	40S ribosomal protein S26	TA16405 TAT_000097600 TAV_000097000	Theileria annulata	Ribosome [03011]; Ribosome [03010]	GO:0003735~structural constituent of ribosome	GO:0006412~translation	GO:0005840~ribosome
AJ925176	2.11502	1.77219e-16	2.11837	3.33957e-07	Uncharacterized protein	TA03665	Theileria annulata	NA	NA	NA	NA
AJ927922	2.58768	1.14515e-53	2.62537	6.23907e-23	NA	NA	NA	NA	NA	NA	NA
AJ925964	2.20931	8.32644e-06	2.27044	0.000201942	NA	NA	NA	NA	NA	NA	NA
AJ933826	3.6128	0.284489	3.69363	0.282971	NA	NA	NA	NA	NA	NA	NA
AJ924586	4.33316	0.00127636	3.31574	0.11868	NA	NA	NA	NA	NA	NA	NA
AJ927483	1.74958	0.27341	3.55501	0.0481078	Uncharacterized protein	TA05265	Theileria annulata	NA	NA	NA	GO:0016021~integral component of membrane
AJ936392	1.20565	0.447231	2.8084	0.0183511	NA	NA	NA	NA	NA	NA	NA
AJ928139	3.36882	4.75927e-08	3.9173	3.93763e-12	NA	NA	NA	NA	NA	NA	NA
AJ925370	4.6555	5.17719e-105	4.7929	4.06695e-37	NA	NA	NA	NA	NA	NA	NA
AJ932247	4.61727	0.185388	5.9091	0.0418028	NA	NA	NA	NA	NA	NA	NA
AJ930062	4.45585	1.11558e-102	5.94161	6.31722e-15	NA	NA	NA	NA	NA	NA	NA
AJ934818	2.86477	1.04951e-06	2.82526	1.63259e-06	Nucleolar protein 10	TA02850 TAT_000066000 TAV_000065700	Theileria annulata	Ribosome biogenesis in eukaryotes [03008]; DNA replication proteins [03032]; Ribosome biogenesis [03009]	GO:0030515~snoRNA binding	GO:0001522~pseudouridine synthesis;GO:0006364~rRNA processing	NA
AJ928967	3.90871	3.53511e-93	3.84025	5.90619e-40	Elongation factor 1-alpha	TA06720 TAT_000071800 TAV_000071300	Theileria annulata	Exosome [04147]; Transfer RNA biogenesis [03016]; Translation factors [03012]; Nucleocytoplasmic transport [03013]; Membrane trafficking [04131]; Messenger RNA biogenesis [03019]	GO:0003746~translation elongation factor activity;GO:0003924~GTPase activity;GO:0005525~GTP binding	NA	NA
AJ925259	3.37749	2.92776e-94	3.58426	1.80451e-40	NA	NA	NA	NA	NA	NA	NA
AJ925699	4.08322	7.86839e-20	5.28951	5.92932e-14	NA	NA	NA	NA	NA	NA	NA
AJ933032	2.1457	2.51736e-16	1.49327	0.000260131	Proteasome subunit alpha type	TAT_000243200 TAV_000243300	Theileria annulata	Peptidases and inhibitors [01002]; Proteasome [03050]; Proteasome [03051]	NA	GO:0006511~ubiquitin-dependent protein catabolic process	GO:0005634~nucleus;GO:0005737~cytoplasm;GO:0019773~proteasome core complex, alpha-subunit complex
AJ923599	5.34138	2.09528e-18	4.97545	3.84722e-13	NA	NA	NA	NA	NA	NA	NA
AJ930013	1.60566	0.27341	0.137708	0.949647	60S ribosomal protein L17, putative	TAT_000144700 TAV_000144700	Theileria annulata	Ribosome [03011]; Ribosome [03010]	GO:0003735~structural constituent of ribosome	GO:0006412~translation	GO:0015934~large ribosomal subunit
AJ926450	2.76083	5.48923e-38	3.22089	8.25289e-11	Heat shock 70 kDa protein (70 kDa heat shock protein) (HSP 70.1)	TA11610	Theileria annulata	Exosome [04147]; Protein phosphatases and associated proteins [01009]; Protein processing in endoplasmic reticulum [04141]; Ribosome biogenesis [03009]; Chaperones and folding catalysts [03110]; Mitochondrial biogenesis [03029]; Endocytosis [04144]; Spliceosome [03040]; Proteasome [03051]; Membrane trafficking [04131]; Spliceosome [03041]	GO:0005524~ATP binding;GO:0016887~ATPase activity	NA	NA
AJ936495	2.20538	0.00874351	2.3186	0.00367269	NA	NA	NA	NA	NA	NA	NA
AJ928720	2.71463	6.01984e-11	2.61087	7.20202e-07	NA	NA	NA	NA	NA	NA	NA
AJ931494	2.14821	3.15434e-07	1.84211	0.000432473	Ras-related protein Rab-1 (Small GTP-binding protein rab1)	rab1 TA18180	Theileria annulata	Exosome [04147]; GTP-binding proteins [04031]; Membrane trafficking [04131]	GO:0003924~GTPase activity;GO:0005525~GTP binding	GO:0015031~protein transport	GO:0005886~plasma membrane
AJ928440	4.54152	1.79027e-07	4.53606	3.41853e-07	40S ribosomal protein s19, putative	TA17895 TAT_000284300 TAV_000284400	Theileria annulata	Ribosome [03011]; Ribosome [03010]	GO:0003735~structural constituent of ribosome	GO:0006412~translation	GO:0005840~ribosome
AJ928853	4.92381	2.46849e-16	5.63226	2.24198e-19	NA	NA	NA	NA	NA	NA	NA
AJ925491	3.67161	6.35504e-58	4.29832	1.10422e-11	NA	NA	NA	NA	NA	NA	NA
AJ928129	2.97973	1.55557e-38	2.71648	7.74452e-20	NA	NA	NA	NA	NA	NA	NA
AJ932791	1.48501	0.0852057	1.72073	0.0518135	60S acidic ribosomal protein p2, putative	TA12815 TAT_000179900 TAV_000180100	Theileria annulata	Ribosome [03010]; Ribosome [03011]	GO:0003735~structural constituent of ribosome	GO:0002182~cytoplasmic translational elongation	GO:0022625~cytosolic large ribosomal subunit
AJ933482	1.14655	0.00406044	1.19111	0.0132045	60S ribosomal L1/L10a protein, putative	TA09180 TAT_000308000 TAV_000308000	Theileria annulata	Ribosome [03010]; Ribosome [03011]	GO:0003723~RNA binding;GO:0003735~structural constituent of ribosome	GO:0006412~translation	GO:0015934~large ribosomal subunit
AJ924881	1.50354	2.80408e-21	1.44134	2.72207e-09	Triosephosphate isomerase (EC 5.3.1.1)	TAT_000340700 TAV_000340500	Theileria annulata	PATHWAY: Carbohydrate biosynthesis; gluconeogenesis. {ECO:0000256|RuleBase:RU363013}.; PATHWAY: Carbohydrate degradation; glycolysis; D-glyceraldehyde 3-phosphate from glycerone phosphate: step 1/1. {ECO:0000256|RuleBase:RU363013}.; Fructose and mannose metabolism [00051]; Exosome [04147]; Inositol phosphate metabolism [00562]; Glycolysis / Gluconeogenesis [00010]	GO:0004807~triose-phosphate isomerase activity	GO:0006094~gluconeogenesis;GO:0006096~glycolytic process	NA
AJ928374	2.21052	2.16943e-17	2.02291	6.54517e-07	NA	NA	NA	NA	NA	NA	NA
AJ934686	1.23073	0.237315	1.32739	0.182975	60S acidic ribosomal protein p2, putative	TA12815 TAT_000179900 TAV_000180100	Theileria annulata	Ribosome [03010]; Ribosome [03011]	GO:0003735~structural constituent of ribosome	GO:0002182~cytoplasmic translational elongation	GO:0022625~cytosolic large ribosomal subunit
AJ928525	3.39602	4.12495e-106	3.6104	5.49211e-47	NA	NA	NA	NA	NA	NA	NA
AJ926674	3.05638	8.44792e-70	3.01788	1.2162e-22	60S ribosomal protein L2/L8, putative	TA17025 TAT_000104600 TAV_000103900	Theileria annulata	Ribosome [03011]; Ribosome [03010]	GO:0003723~RNA binding;GO:0003735~structural constituent of ribosome	GO:0006412~translation	GO:0015934~large ribosomal subunit
AJ928011	3.09636	6.14339e-48	2.91145	2.64608e-21	NA	NA	NA	NA	NA	NA	NA
AJ932675	1.20934	0.00658963	0.443226	0.534855	Cytochrome c oxidase subunit 1 (EC 7.1.1.9) (Cytochrome c oxidase polypeptide I)	MT-CO1 COI COXI MTCO1 Tap370b08.q2ca38.01	Theileria annulata	PATHWAY: Energy metabolism; oxidative phosphorylation. {ECO:0000250|UniProtKB:P00401}.	GO:0004129~cytochrome-c oxidase activity;GO:0020037~heme binding;GO:0046872~metal ion binding	GO:0006119~oxidative phosphorylation	GO:0005743~mitochondrial inner membrane;GO:0016021~integral component of membrane;GO:0045277~respiratory chain complex IV
AJ926452	2.92424	3.43884e-85	3.59811	1.53131e-13	NA	NA	NA	NA	NA	NA	NA
AJ932124	2.5197	0.0606687	2.32733	0.0826263	Uncharacterized protein	TA02710	Theileria annulata	NA	NA	NA	GO:0016021~integral component of membrane
AJ926029	2.91009	1.15459e-49	2.86083	2.11949e-24	Replication factor C subunit (RPC2 homologue), putative	TA16350	Theileria annulata	DNA repair and recombination proteins [03400]; DNA replication proteins [03032]; Mismatch repair [03430]; DNA replication [03030]; Nucleotide excision repair [03420]; Chromosome and associated proteins [03036]	GO:0003677~DNA binding;GO:0005524~ATP binding;GO:0016887~ATPase activity	GO:0006260~DNA replication	NA
AJ927998	1.54075	1.33023e-05	1.08258	0.132018	NA	NA	NA	NA	NA	NA	NA
AJ925946	4.01262	0.0052972	2.30203	0.345409	NA	NA	NA	NA	NA	NA	NA
AJ924952	3.84365	1.55117e-131	3.94833	9.27597e-60	NA	NA	NA	NA	NA	NA	NA
AJ935775	1.11015	0.107894	1.28229	0.0816283	Serine/threonine protein phosphatase 2C, putative	TA08300	Theileria annulata	NA	GO:0016791~phosphatase activity	NA	NA
AJ931211	2.1189	0.000277601	2.40063	1.76533e-06	DNA-directed RNA polymerase I subunit RPA12	TA06045	Theileria annulata	NA	GO:0003676~nucleic acid binding;GO:0008270~zinc ion binding	GO:0006351~transcription, DNA-templated;GO:0006379~mRNA cleavage	NA
AJ933168	1.56809	0.000120488	1.27484	0.00197151	NA	NA	NA	NA	NA	NA	NA
AJ821774	1.03907	0.000257078	0.690741	0.164053	Prohibitin-like protein, putative	TA08975	Theileria annulata	NA	NA	NA	GO:0016021~integral component of membrane
AJ922393	2.61612	0.535622	5.27606	0.0463533	NA	NA	NA	NA	NA	NA	NA
AJ920730	3.53456	2.57283e-32	3.81151	1.34918e-21	40S ribosomal protein s19, putative	TA17895 TAT_000284300 TAV_000284400	Theileria annulata	NA	GO:0003735~structural constituent of ribosome	GO:0006412~translation	GO:0005840~ribosome
AJ933891	3.58854	0.0164837	2.89847	0.173444	NA	NA	NA	NA	NA	NA	NA
AJ925147	3.0356	3.43899e-66	3.09558	2.23866e-30	NA	NA	NA	NA	NA	NA	NA
AJ931190	3.58338	0.19105	2.69966	0.43116	NA	NA	NA	NA	NA	NA	NA
AJ921953	3.40632	4.29512e-51	3.53848	1.43794e-22	NA	NA	NA	NA	NA	NA	NA
AJ925091	4.93801	5.18609e-193	5.05796	1.07474e-91	NA	NA	NA	NA	NA	NA	NA
AJ928992	4.11113	4.16306e-70	4.79687	1.43071e-27	NA	NA	NA	NA	NA	NA	NA
AJ928039	4.53904	1.29848e-24	4.90975	3.61729e-11	NA	NA	NA	NA	NA	NA	NA
AJ926758	3.12298	3.95811e-52	3.25852	4.06107e-16	NA	NA	NA	NA	NA	NA	NA
AJ924911	3.02241	1.1765e-54	2.7341	1.15708e-19	NA	NA	NA	NA	NA	NA	NA
AJ923640	1.03176	0.0450952	0.823614	0.280543	Uncharacterized protein	TA09175 TAT_000307900 TAV_000307900	Theileria annulata	NA	NA	NA	NA
AJ929219	2.12179	6.95402e-08	2.08199	0.000872082	NA	NA	NA	NA	NA	NA	NA
AJ936093	4.39512	0.0201435	4.80058	0.00605741	NA	NA	NA	NA	NA	NA	NA
AJ930479	1.09236	0.0718225	1.29928	0.00970544	Uncharacterized protein	TA09175 TAT_000307900 TAV_000307900	Theileria annulata	NA	NA	NA	NA
AJ935393	3.54196	6.38716e-18	3.25697	2.4974e-15	Uncharacterized protein	TA09175 TAT_000307900 TAV_000307900	Theileria annulata	NA	NA	NA	NA
AJ922486	3.19809	0.278367	2.90117	0.382402	Cysteine proteinase, tacP, putative	TA03730	Theileria annulata	NA	GO:0008234~cysteine-type peptidase activity	NA	GO:0016021~integral component of membrane
AJ931369	1.43892	0.00550902	1.2396	0.0316493	Uncharacterized protein	TA07210	Theileria annulata	NA	NA	NA	GO:0016021~integral component of membrane
AJ925209	4.18682	5.21002e-09	4.51914	3.94379e-10	NA	NA	NA	NA	NA	NA	NA
AJ928667	3.6128	0.284489	3.90044	0.240025	NA	NA	NA	NA	NA	NA	NA
AJ922663	1.18974	7.53539e-05	0.0384301	0.926257	Non-specific serine/threonine protein kinase (EC 2.7.11.1)	TA11250	Theileria annulata	Ribosome biogenesis in eukaryotes [03008]; Protein kinases [01001]; Ribosome biogenesis [03009]	GO:0004674~protein serine/threonine kinase activity;GO:0004712~protein serine/threonine/tyrosine kinase activity;GO:0005524~ATP binding;GO:0046872~metal ion binding	NA	NA
AJ927645	2.61794	2.6894e-54	2.70328	2.68917e-17	Phosphopyruvate hydratase (EC 4.2.1.11)	ENO	Theileria annulata	PATHWAY: Carbohydrate degradation; glycolysis; pyruvate from D-glyceraldehyde 3-phosphate: step 4/5. {ECO:0000256|ARBA:ARBA00005031}.; Messenger RNA biogenesis [03019]; Glycolysis / Gluconeogenesis [00010]; Exosome [04147]; RNA degradation [03018]	GO:0000287~magnesium ion binding;GO:0004634~phosphopyruvate hydratase activity	GO:0006096~glycolytic process	GO:0000015~phosphopyruvate hydratase complex
AJ929303	1.12082	0.300649	2.03589	0.0128372	SVSP1 (Theileria-specific sub-telomeric protein, SVSP family, putative)	TA16025	Theileria annulata	NA	NA	NA	NA
AJ921645	2.61446	0.331512	2.88879	0.247438	Cysteine proteinase, tacP, putative	TAT_000242100 TAV_000242200	Theileria annulata	NA	GO:0008234~cysteine-type peptidase activity	NA	GO:0016021~integral component of membrane
AJ925148	3.25428	1.29343e-42	3.20731	4.1263e-20	NA	NA	NA	NA	NA	NA	NA
AJ926615	3.62985	2.88688e-64	3.56331	8.39862e-23	NA	NA	NA	NA	NA	NA	NA
AJ935986	2.17027	0.0165514	0.999167	0.345713	Uncharacterized protein	TAT_000305600 TAV_000305700	Theileria annulata	NA	NA	NA	GO:0016021~integral component of membrane
AJ929082	3.25252	3.57986e-23	4.32114	1.64555e-07	NA	NA	NA	NA	NA	NA	NA
AJ927163	3.80895	0.0187338	4.48181	0.000949675	NA	NA	NA	NA	NA	NA	NA
AJ935823	3.6128	0.284489	4.80021	0.0272721	NA	NA	NA	NA	NA	NA	NA
AJ934581	1.19007	0.0315026	1.02499	0.0769505	Heat shock protein 90, putative	TAT_000192800 TAV_000193100	Theileria annulata	Protein processing in endoplasmic reticulum [04141]; Protein phosphatases and associated proteins [01009]; Exosome [04147]; Mitochondrial biogenesis [03029]; Chaperones and folding catalysts [03110]; Membrane trafficking [04131]; Proteasome [03051]	GO:0005524~ATP binding;GO:0016887~ATPase activity;GO:0051082~unfolded protein binding	GO:0006457~protein folding	NA
AJ928700	3.42827	0.000476454	3.24692	0.00253554	Tpr-related protein family member, putative	TA06090	Theileria annulata	NA	NA	NA	GO:0016021~integral component of membrane
AJ928098	5.17284	1.8775e-05	4.55671	0.000376691	NA	NA	NA	NA	NA	NA	NA
AJ932669	3.59217	0.0258182	3.69536	0.0656015	NA	NA	NA	NA	NA	NA	NA
AJ821383	2.41944	6.05858e-23	2.17499	3.13947e-12	Uncharacterized protein	TA21025	Theileria annulata	Ribosome biogenesis [03009]	NA	GO:0042274~ribosomal small subunit biogenesis	NA
AJ921647	8.26538	1.83025e-169	8.7319	1.79785e-85	NA	NA	NA	NA	NA	NA	NA
AJ920929	1.64791	1.7207e-19	1.55497	9.4888e-07	Farnesyl pyrophosphate synthetase, putative (EC 2.5.1.1)	TA17400	Theileria annulata	Prenyltransferases [01006]; Terpenoid backbone biosynthesis [00900]	GO:0004161~dimethylallyltranstransferase activity	GO:0008299~isoprenoid biosynthetic process	GO:0016021~integral component of membrane
AJ927152	3.36098	7.20287e-92	3.45557	1.5491e-20	60S ribosomal subunit protein L18, putative	TAT_000136700 TAV_000136800	Theileria annulata	Ribosome [03011]; Ribosome [03010]	GO:0003735~structural constituent of ribosome	GO:0006412~translation	GO:0005737~cytoplasm;GO:0005840~ribosome
AJ929909	1.74689	0.0934529	2.4468	0.00793313	NA	NA	NA	NA	NA	NA	NA
AJ929081	3.79002	2.81916e-51	3.79996	1.33129e-32	NA	NA	NA	NA	NA	NA	NA
AJ925646	2.58554	2.07931e-09	3.02673	3.32655e-08	NA	NA	NA	NA	NA	NA	NA
AJ926396	3.12077	3.24814e-54	3.27292	9.1254e-19	NA	NA	NA	NA	NA	NA	NA
AJ926929	4.07738	3.8667e-43	4.13427	4.55378e-23	NA	NA	NA	NA	NA	NA	NA
AJ926915	4.3402	1.76585e-105	4.4301	9.7032e-36	NA	NA	NA	NA	NA	NA	NA
AJ920620	2.85829	0.0758531	4.14479	0.000835699	40S ribosomal protein S3a	TAT_000282400 TAV_000282500	Theileria annulata	NA	GO:0003735~structural constituent of ribosome	GO:0006412~translation	GO:0022627~cytosolic small ribosomal subunit
AJ924587	4.12661	2.20169e-09	4.66836	2.81296e-13	NA	NA	NA	NA	NA	NA	NA
AJ925516	3.93836	5.87251e-33	4.02024	3.56454e-19	NA	NA	NA	NA	NA	NA	NA
AJ926569	2.37853	2.25642e-21	2.58692	8.70678e-13	40S ribosomal protein S27, putative	TA02525 TAT_000221300 TAV_000221300	Theileria annulata	Ribosome [03010]; Ribosome [03011]	GO:0003735~structural constituent of ribosome	GO:0006412~translation	GO:0005840~ribosome
AJ927326	3.73008	1.84667e-09	2.99434	6.45871e-05	NA	NA	NA	NA	NA	NA	NA
AJ925848	2.95692	3.96441e-46	2.96077	1.89949e-13	40S ribosomal protein SA	TA10185	Theileria annulata	Ribosome [03011]; Ribosome [03010]	GO:0003735~structural constituent of ribosome	GO:0000028~ribosomal small subunit assembly;GO:0006412~translation	GO:0022627~cytosolic small ribosomal subunit
AJ928146	3.78715	1.28544e-41	3.59739	7.48029e-20	NA	NA	NA	NA	NA	NA	NA
AJ924938	3.13391	5.13456e-80	3.14364	5.1165e-25	Ribosomal protein s18, putative	TA21115 TAT_000039000 TAV_000038600	Theileria annulata	Ribosome [03011]; Ribosome [03010]	GO:0003723~RNA binding;GO:0003735~structural constituent of ribosome	GO:0006412~translation	GO:0005840~ribosome
AJ926494	3.79648	5.54095e-72	3.89429	6.45228e-36	NA	NA	NA	NA	NA	NA	NA
AJ928336	3.92376	2.39962e-05	3.62205	0.000244504	NA	NA	NA	NA	NA	NA	NA
AJ927127	3.25611	1.49873e-62	3.73572	7.3648e-18	NA	NA	NA	NA	NA	NA	NA
AJ928738	3.88188	9.27993e-14	3.88953	9.62788e-12	NA	NA	NA	NA	NA	NA	NA
AJ934433	1.24815	0.0378395	0.912639	0.25929	Uncharacterized protein	TA13490	Theileria annulata	NA	NA	NA	NA
AJ925572	3.24645	5.76981e-58	3.50617	1.54201e-35	Proteasome subunit alpha type 1, putative (EC 3.4.25.1)	TA15875 TA15900 TAT_000124400 TAT_000124700 TAV_000124500 TAV_000124800	Theileria annulata	Proteasome [03051]; Exosome [04147]; Proteasome [03050]; Peptidases and inhibitors [01002]	GO:0016787~hydrolase activity	GO:0006511~ubiquitin-dependent protein catabolic process	GO:0019773~proteasome core complex, alpha-subunit complex
AJ928329	2.5854	1.24315e-54	2.59341	1.47831e-19	60S ribosomal protein L14, putative	TA02825 TAT_000066500 TAV_000066200	Theileria annulata	Ribosome [03010]; Ribosome [03011]	GO:0003723~RNA binding;GO:0003735~structural constituent of ribosome	GO:0006412~translation	GO:0005737~cytoplasm;GO:0005840~ribosome
AJ929515	4.17817	0.0121441	4.94178	0.000371886	Cytochrome c oxidase subunit 3 (EC 7.1.1.9) (Cytochrome c oxidase polypeptide III)	MT-CO3 COIII COXIII MTCO3 Tap370b08.q2ca38.02c	Theileria annulata	NA	GO:0004129~cytochrome-c oxidase activity	GO:0019646~aerobic electron transport chain	GO:0005743~mitochondrial inner membrane;GO:0016021~integral component of membrane
AJ926796	3.33694	0.00090898	4.27862	3.88554e-06	NA	NA	NA	NA	NA	NA	NA
AJ925532	3.24453	1.06941e-67	3.25311	1.05107e-16	60S ribosomal L1/L10a protein, putative	TA09180 TAT_000308000 TAV_000308000	Theileria annulata	Ribosome [03010]; Ribosome [03011]	GO:0003723~RNA binding;GO:0003735~structural constituent of ribosome	GO:0006412~translation	GO:0015934~large ribosomal subunit
AJ925965	2.32725	0.162633	1.13305	0.625663	14-3-3 protein homologue, putative	TA14115 TAT_000155800 TAV_000156000	Theileria annulata	DNA repair and recombination proteins [03400]; Exosome [04147]	NA	NA	NA
AJ927273	4.16245	0.0167531	4.00966	0.0335681	NA	NA	NA	NA	NA	NA	NA
AJ927901	4.95271	3.54112e-98	5.02008	1.09727e-40	NA	NA	NA	NA	NA	NA	NA
AJ932628	2.8941	1.51865e-05	2.66249	0.00097376	NA	NA	NA	NA	NA	NA	NA
AJ926897	4.47949	6.04398e-113	4.71053	1.41775e-47	NA	NA	NA	NA	NA	NA	NA
AJ924750	1.42615	0.0446102	1.33383	0.0840009	U1 small nuclear ribonucleoprotein C (U1 snRNP C) (U1-C) (U1C)	TA09515	Theileria annulata	Spliceosome [03041]; Spliceosome [03040]	GO:0003729~mRNA binding;GO:0008270~zinc ion binding;GO:0030619~U1 snRNA binding	GO:0000387~spliceosomal snRNP assembly;GO:0000395~mRNA 5'-splice site recognition	GO:0000243~commitment complex;GO:0005685~U1 snRNP;GO:0071004~U2-type prespliceosome
AJ926192	4.03367	7.58754e-57	4.49239	1.42173e-42	NA	NA	NA	NA	NA	NA	NA
AJ928771	1.3773	0.0878318	0.206553	0.817446	NA	NA	NA	NA	NA	NA	NA
AJ929176	1.42746	0.0799785	1.95612	0.0795209	NA	NA	NA	NA	NA	NA	NA
AJ924606	3.644	2.76595e-24	3.82433	1.59749e-20	NA	NA	NA	NA	NA	NA	NA
AJ925035	2.9723	7.42232e-05	2.90239	8.12847e-05	60S ribosomal protein L23, putative	TA12535 TAT_000185000 TAV_000185200	Theileria annulata	Ribosome [03011]; Ribosome [03010]	GO:0003735~structural constituent of ribosome	GO:0006412~translation	GO:0005840~ribosome
AJ933320	4.01769	0.000118978	3.73701	0.00247585	NA	NA	NA	NA	NA	NA	NA
AJ925374	3.17156	3.66891e-31	3.10844	4.60274e-11	NA	NA	NA	NA	NA	NA	NA
AJ927373	2.7765	4.25743e-13	3.05254	1.02682e-05	NA	NA	NA	NA	NA	NA	NA
AJ927186	1.41221	0.000904431	0.792043	0.121293	Bystin, putative	TAV_000318500	Theileria annulata	Ribosome biogenesis [03009]	NA	NA	GO:0043229~intracellular organelle
AJ931292	2.53107	0.057528	1.16445	0.490891	40S ribosomal protein S27, putative	TA02525 TAT_000221300 TAV_000221300	Theileria annulata	Ribosome [03010]; Ribosome [03011]	GO:0003735~structural constituent of ribosome	GO:0006412~translation	GO:0005840~ribosome
AJ930125	1.09146	0.0811817	0.425718	0.507336	60S ribosomal protein l11a, putative	TA21110	Theileria annulata	Ribosome [03011]; Ribosome [03010]	GO:0003735~structural constituent of ribosome	GO:0006412~translation	GO:0005737~cytoplasm;GO:0005840~ribosome
AJ929095	3.72683	2.08528e-100	3.73669	2.55728e-28	NA	NA	NA	NA	NA	NA	NA
AJ923406	1.06476	0.0255933	0.809878	0.180123	NA	NA	NA	NA	NA	NA	NA
AJ922980	2.29151	0.288942	3.5939	0.0121085	Condensin subunit, putative	TA08090	Theileria annulata	Chromosome and associated proteins [03036]	NA	GO:0007076~mitotic chromosome condensation	GO:0005634~nucleus
AJ936169	1.27735	0.55692	2.47994	0.115398	NA	NA	NA	NA	NA	NA	NA
AJ923520	3.07494	1.20846e-05	2.82269	0.00498037	Uncharacterized protein	TA04350	Theileria annulata	NA	NA	NA	GO:0016021~integral component of membrane
AJ928271	3.80861	6.59928e-39	3.93814	2.66591e-23	NA	NA	NA	NA	NA	NA	NA
AJ931762	2.36537	0.00124782	3.06969	1.63918e-06	NA	NA	NA	NA	NA	NA	NA
AJ931112	1.41213	0.146125	1.10688	0.25073	Uncharacterized protein	TAT_000294600 TAV_000294700	Theileria annulata	NA	NA	NA	GO:0016021~integral component of membrane
AJ926604	2.71828	2.26466e-46	2.75673	3.50706e-13	Phosphopyruvate hydratase (EC 4.2.1.11)	ENO	Theileria annulata	PATHWAY: Carbohydrate degradation; glycolysis; pyruvate from D-glyceraldehyde 3-phosphate: step 4/5. {ECO:0000256|ARBA:ARBA00005031}.; Messenger RNA biogenesis [03019]; Glycolysis / Gluconeogenesis [00010]; Exosome [04147]; RNA degradation [03018]	GO:0000287~magnesium ion binding;GO:0004634~phosphopyruvate hydratase activity	GO:0006096~glycolytic process	GO:0000015~phosphopyruvate hydratase complex
AJ927731	4.52803	2.79941e-124	4.64329	1.55692e-56	NA	NA	NA	NA	NA	NA	NA
AJ925022	3.56106	2.83808e-105	3.61399	4.10798e-38	40S ribosomal protein S3a	TAT_000282400 TAV_000282500	Theileria annulata	Ribosome [03010]; Ribosome [03011]	GO:0003735~structural constituent of ribosome	GO:0006412~translation	GO:0022627~cytosolic small ribosomal subunit
AJ922801	3.72764	0.00147437	3.56583	0.00738454	Ribosomal protein s15, putative	TA20545 TAT_000050900 TAV_000050600	Theileria annulata	Ribosome [03011]; Ribosome [03010]	GO:0003735~structural constituent of ribosome	GO:0006412~translation	GO:0005829~cytosol;GO:0005840~ribosome
AJ922630	3.61978	0.28351	6.10663	0.000243626	Uncharacterized protein	TA02715	Theileria annulata	NA	NA	NA	NA
AJ931968	2.62019	0.429296	3.69344	0.204195	NA	NA	NA	NA	NA	NA	NA
AJ927557	4.53795	4.06902e-27	4.81801	2.29331e-16	NA	NA	NA	NA	NA	NA	NA
AJ925290	3.71117	2.06876e-64	3.87289	1.4237e-27	40S ribosomal protein S11, putative	TAT_000322000 TAV_000321900	Theileria annulata	Ribosome [03010]; Ribosome [03011]	GO:0003735~structural constituent of ribosome	GO:0006412~translation	GO:0005840~ribosome;GO:0009507~chloroplast
AJ928725	3.19946	3.35658e-25	4.43194	7.43217e-07	NA	NA	NA	NA	NA	NA	NA
AJ927833	3.82006	7.21728e-75	4.2216	2.8014e-36	NA	NA	NA	NA	NA	NA	NA
AJ935827	3.60982	0.000152959	3.59247	1.90446e-05	NA	NA	NA	NA	NA	NA	NA
AJ927145	2.27806	0.193149	1.56561	0.504039	NA	NA	NA	NA	NA	NA	NA
AJ928945	3.98583	1.3774e-74	4.07416	9.16225e-44	NA	NA	NA	NA	NA	NA	NA
AJ936574	2.00422	0.000259408	1.13483	0.0943112	40S ribosomal protein S10, putative	TA11305 TAT_000375500 TAV_000375400	Theileria annulata	Ribosome [03010]; Ribosome [03011]	NA	NA	GO:0005840~ribosome
AJ935082	1.11869	0.207251	-0.564882	0.715277	SAP domain-containing protein	TA05505	Theileria annulata	NA	NA	NA	GO:0016021~integral component of membrane
AJ925985	3.57593	3.53168e-89	3.71853	2.94624e-44	NA	NA	NA	NA	NA	NA	NA
AJ930633	1.70876	0.0852345	2.03633	0.0358553	NA	NA	NA	NA	NA	NA	NA
AJ928284	3.32159	3.71602e-62	3.63689	4.217e-25	NA	NA	NA	NA	NA	NA	NA
AJ928366	3.8765	3.31711e-64	4.43088	2.02968e-14	NA	NA	NA	NA	NA	NA	NA
AJ922516	2.62019	0.429296	2.69966	0.43116	NA	NA	NA	NA	NA	NA	NA
AJ925343	3.45622	5.90738e-66	3.40822	2.2369e-21	40S ribosomal protein S4	TA10515 TAT_000360700 TAV_000360700	Theileria annulata	Ribosome [03010]; Ribosome [03011]	GO:0003735~structural constituent of ribosome;GO:0019843~rRNA binding	GO:0006412~translation	GO:0005840~ribosome
AJ921232	3.93411	1.72565e-34	3.92841	2.44206e-20	TAFII55_N domain-containing protein	TA13780	Theileria annulata	Basal transcription factors [03022]; Transcription machinery [03021]; Chromosome and associated proteins [03036]	NA	GO:0006367~transcription initiation from RNA polymerase II promoter	GO:0005669~transcription factor TFIID complex
AJ933184	1.05785	0.579117	1.83483	0.159151	40S ribosomal protein S21	TA10255 TAT_000365400 TAV_000365400	Theileria annulata	Ribosome [03010]; Ribosome [03011]	GO:0003735~structural constituent of ribosome	GO:0006412~translation	GO:0005840~ribosome
AJ925883	3.33134	1.8298e-79	3.41774	1.95603e-25	40S ribosomal protein S6	TA13460 TAT_000167500 TAV_000167700	Theileria annulata	Ribosome [03010]; Ribosome [03011]	GO:0003735~structural constituent of ribosome	GO:0006412~translation	GO:0005737~cytoplasm;GO:0005840~ribosome
AJ932756	1.02994	0.670615	1.13305	0.625663	VPS28 protein, putative	TAT_000068000	Theileria annulata	NA	NA	GO:0015031~protein transport;GO:0032509~endosome transport via multivesicular body sorting pathway	GO:0000813~ESCRT I complex
AJ931534	1.79715	0.0215123	1.84548	0.0134495	NA	NA	NA	NA	NA	NA	NA
AJ925378	3.54561	9.49306e-14	3.94169	2.77388e-16	NA	NA	NA	NA	NA	NA	NA
AJ924858	3.43693	1.39241e-112	3.69415	2.82566e-35	NA	NA	NA	NA	NA	NA	NA
AJ927211	5.03186	1.02042e-70	5.34669	3.88587e-32	NA	NA	NA	NA	NA	NA	NA
AJ925975	3.62229	7.66196e-11	3.42801	4.23123e-08	ABC-transporter protein family, putative	TA11425	Theileria annulata	NA	GO:0005524~ATP binding	NA	GO:0016021~integral component of membrane
AJ933125	2.33614	0.0130484	2.81147	0.00084261	NA	NA	NA	NA	NA	NA	NA
AJ928347	4.59057	0.00844314	5.81707	1.54731e-05	NA	NA	NA	NA	NA	NA	NA
AJ927526	4.92131	0.00266617	4.26841	0.110543	NA	NA	NA	NA	NA	NA	NA
AJ927247	3.93834	8.82488e-10	4.01288	7.9088e-07	NA	NA	NA	NA	NA	NA	NA
AJ927829	4.4973	1.24295e-89	6.05639	1.78892e-14	NA	NA	NA	NA	NA	NA	NA
AJ922298	1.38685	0.000176917	1.40404	0.000940578	Uncharacterized protein	TA09710	Theileria annulata	NA	GO:0003723~RNA binding	NA	NA
AJ931326	2.27364	0.0799629	1.84899	0.209895	NA	NA	NA	NA	NA	NA	NA
AJ923016	3.29276	1.61652e-07	3.56403	8.50665e-11	NA	NA	NA	NA	NA	NA	NA
AJ933629	1.37586	0.0180312	0.478816	0.59945	14-3-3 protein homologue, putative	TA14115 TAT_000155800 TAV_000156000	Theileria annulata	DNA repair and recombination proteins [03400]; Exosome [04147]	NA	NA	NA
AJ930171	4.59583	0.0434478	6.10329	0.00024671	NA	NA	NA	NA	NA	NA	NA
AJ925279	3.40353	3.23747e-82	3.48129	3.24075e-24	NA	NA	NA	NA	NA	NA	NA
AJ932886	1.46695	6.56268e-05	0.564039	0.240373	Uncharacterized protein	TA10080	Theileria annulata	NA	NA	NA	NA
AJ932333	1.02306	0.0266655	0.899892	0.196546	Uncharacterized protein	TA09175 TAT_000307900 TAV_000307900	Theileria annulata	NA	NA	NA	NA
AJ926434	4.39885	1.06433e-128	4.4238	1.26559e-37	NA	NA	NA	NA	NA	NA	NA
AJ926243	2.04216	1.97245e-37	2.21893	9.68107e-08	Serine hydroxymethyltransferase (EC 2.1.2.1)	TA20940	Theileria annulata	PATHWAY: One-carbon metabolism; tetrahydrofolate interconversion. {ECO:0000256|ARBA:ARBA00004777, ECO:0000256|RuleBase:RU000585}.; Glycine, serine and threonine metabolism [00260]; Cyanoamino acid metabolism[00460]; One carbon pool by folate [00670]; Glyoxylate and dicarboxylate metabolism [00630]	GO:0004372~glycine hydroxymethyltransferase activity;GO:0030170~pyridoxal phosphate binding	GO:0019264~glycine biosynthetic process from serine;GO:0035999~tetrahydrofolate interconversion	GO:0005737~cytoplasm
AJ935243	1.25418	1.65742e-06	1.01262	0.020776	Uncharacterized protein	TA07400	Theileria annulata	Ribosome biogenesis [03009]	NA	NA	GO:0043229~intracellular organelle
AJ934509	1.72476	0.0866313	1.68134	0.101577	ER lumen protein-retaining receptor	TA11365 TAT_000374200 TAV_000374100	Theileria annulata	Membrane trafficking [04131]	GO:0046923~ER retention sequence binding	GO:0006621~protein retention in ER lumen;GO:0015031~protein transport	GO:0005789~endoplasmic reticulum membrane;GO:0016021~integral component of membrane
AJ929429	3.02953	0.164542	3.31354	0.119042	60S ribosomal protein L17, putative	TAT_000144700 TAV_000144700	Theileria annulata	Ribosome [03011]; Ribosome [03010]	GO:0003735~structural constituent of ribosome	GO:0006412~translation	GO:0015934~large ribosomal subunit
AJ923706	3.4722	4.15375e-14	3.79006	1.68544e-15	NA	NA	NA	NA	NA	NA	NA
AJ922580	3.12036	3.1752e-08	3.41954	1.91064e-08	40s ribosomal protein s23, putative	TA18035 TAT_000286900 TAV_000287000	Theileria annulata	Ribosome [03010]; Ribosome [03011]	GO:0003735~structural constituent of ribosome	GO:0006412~translation	GO:0015935~small ribosomal subunit
AJ927975	3.51977	9.05404e-70	3.83681	2.80387e-23	NA	NA	NA	NA	NA	NA	NA
AJ924602	2.58246	0.340671	3.48024	0.128234	NA	NA	NA	NA	NA	NA	NA
AJ922994	3.98934	1.41494e-05	4.58278	1.69991e-07	Heat shock 70 kDa protein (70 kDa heat shock protein) (HSP 70.1)	TA11610	Theileria annulata	Exosome [04147]; Protein phosphatases and associated proteins [01009]; Protein processing in endoplasmic reticulum [04141]; Ribosome biogenesis [03009]; Chaperones and folding catalysts [03110]; Mitochondrial biogenesis [03029]; Endocytosis [04144]; Spliceosome [03040]; Proteasome [03051]; Membrane trafficking [04131]; Spliceosome [03041]	GO:0005524~ATP binding;GO:0016887~ATPase activity	NA	NA
AJ920980	1.92399	1.0591e-06	1.72787	0.00375219	NA	NA	NA	NA	NA	NA	NA
AJ928477	5.39544	0.000348411	2.69247	0.43258	NA	NA	NA	NA	NA	NA	NA
AJ922645	2.60165	0.0249157	2.52405	0.0436423	Uncharacterized protein	TA05375	Theileria annulata	NA	NA	NA	NA
AJ928539	4.27983	0.0153615	5.64216	4.33868e-05	NA	NA	NA	NA	NA	NA	NA
AJ921401	3.9472	6.51364e-17	3.31957	1.01259e-08	NA	NA	NA	NA	NA	NA	NA
AJ930057	1.78077	0.00590293	1.60862	0.0178772	Anamorsin homolog (Fe-S cluster assembly protein DRE2 homolog)	TA20710	Theileria annulata	Signaling proteins[99995]	GO:0009055~electron carrier activity;GO:0046872~metal ion binding;GO:0051537~2 iron, 2 sulfur cluster binding;GO:0051539~4 iron, 4 sulfur cluster binding	GO:0016226~iron-sulfur cluster assembly	GO:0005758~mitochondrial intermembrane space
AJ934837	1.02547	0.110675	0.411148	0.575826	Protein phosphatase inhibitor, putative	TA10180 TAT_000366700 TAV_000366700	Theileria annulata	Protein phosphatases and associated proteins [01009]	GO:0004865~protein serine/threonine phosphatase inhibitor activity	GO:0032515~negative regulation of phosphoprotein phosphatase activity	NA
AJ927520	4.64181	3.16064e-37	5.10729	4.59212e-38	NA	NA	NA	NA	NA	NA	NA
AJ927692	3.25418	2.01288e-105	3.48914	8.70704e-35	Eukaryotic translation initiation factor 4C	TAT_000140600 TAV_000140600	Theileria annulata	Translation factors [03012]	GO:0003743~translation initiation factor activity	NA	NA
AJ926531	4.04711	0.00265687	4.46709	8.42881e-05	NA	NA	NA	NA	NA	NA	NA
AJ928526	3.2701	1.70196e-49	3.33113	1.12978e-14	60S ribosomal protein L7a	TAT_000208000 TAV_000208200	Theileria annulata	Ribosome [03010]; Ribosome biogenesis [03009]; Ribosome [03011]	GO:0003723~RNA binding	GO:0042254~ribosome biogenesis	GO:0022625~cytosolic large ribosomal subunit
AJ925174	3.69372	5.17801e-39	4.41034	9.36216e-17	NA	NA	NA	NA	NA	NA	NA
AJ921138	4.81531	0.00108758	3.76505	0.0602474	NA	NA	NA	NA	NA	NA	NA
AJ930856	1.79145	0.137248	1.36541	0.337094	Uncharacterized protein	TA13595	Theileria annulata	NA	NA	NA	NA
AJ921019	3.61356	0.184632	4.35092	0.0260551	Uncharacterized protein	TA05015	Theileria annulata	NA	NA	NA	NA
AJ933919	3.11541	3.86993e-42	3.28947	1.2726e-23	40S ribosomal protein S3a	TAT_000282400 TAV_000282500	Theileria annulata	Ribosome [03010]; Ribosome [03011]	GO:0003735~structural constituent of ribosome	GO:0006412~translation	GO:0022627~cytosolic small ribosomal subunit
AJ921323	3.7141	1.86422e-36	3.89357	2.02493e-22	NA	NA	NA	NA	NA	NA	NA
AJ927779	3.89242	3.94179e-09	3.65441	4.7553e-08	NA	NA	NA	NA	NA	NA	NA
AJ927647	3.74362	2.42243e-37	4.02662	7.19973e-25	NA	NA	NA	NA	NA	NA	NA
AJ928978	3.23496	1.65399e-100	3.34996	1.26016e-40	NA	NA	NA	NA	NA	NA	NA
AJ928412	4.23952	1.10246e-73	3.93321	1.60757e-21	NA	NA	NA	NA	NA	NA	NA
AJ928511	4.57666	0.0981998	3.69363	0.282971	NA	NA	NA	NA	NA	NA	NA
AJ924726	3.07855	8.43493e-80	3.05549	1.03337e-23	NA	NA	NA	NA	NA	NA	NA
AJ926422	3.53896	6.95137e-101	3.73894	9.07808e-35	NA	NA	NA	NA	NA	NA	NA
AJ931234	1.16603	0.586701	1.29399	0.535906	NA	NA	NA	NA	NA	NA	NA
AJ926787	2.88951	3.81137e-44	3.28222	1.6154e-11	Heat shock 70 kDa protein (70 kDa heat shock protein) (HSP 70.1)	TA11610	Theileria annulata	Exosome [04147]; Protein phosphatases and associated proteins [01009]; Protein processing in endoplasmic reticulum [04141]; Ribosome biogenesis [03009]; Chaperones and folding catalysts [03110]; Mitochondrial biogenesis [03029]; Endocytosis [04144]; Spliceosome [03040]; Proteasome [03051]; Membrane trafficking [04131]; Spliceosome [03041]	GO:0005524~ATP binding;GO:0016887~ATPase activity	NA	NA
AJ928650	4.30388	1.24551e-81	4.49223	7.06914e-52	NA	NA	NA	NA	NA	NA	NA
AJ932857	3.77465	0.0017675	0.713845	0.70656	NA	NA	NA	NA	NA	NA	NA
AJ925970	2.59853	0.136938	2.80125	0.0794062	NA	NA	NA	NA	NA	NA	NA
AJ927335	3.31258	2.39474e-98	3.44385	1.83984e-45	Nascent polypeptide associated complex (NAC), alpha chain, putative	TAT_000377900 TAV_000377800	Theileria annulata	NA	NA	NA	GO:0005854~nascent polypeptide-associated complex
AJ920740	2.88001	0.127223	2.38313	0.241778	NA	NA	NA	NA	NA	NA	NA
AJ935209	1.34685	0.000390775	1.01168	0.0235259	U1/2 small nuclear ribonucleoprotein, putative	TA12855 TAT_000179000 TAV_000179200	Theileria annulata	Spliceosome [03041]; Spliceosome [03040]	GO:0003723~RNA binding	NA	NA
AJ927237	3.41583	3.83199e-53	3.5019	3.60582e-38	NA	NA	NA	NA	NA	NA	NA
AJ928528	1.69239	0.305451	3.45072	0.00140966	Uncharacterized protein	TA05375	Theileria annulata	NA	NA	NA	NA
AJ932293	2.80571	0.0101802	1.31478	0.379384	NA	NA	NA	NA	NA	NA	NA
AJ925783	4.54697	3.52858e-149	4.69063	1.90048e-82	NA	NA	NA	NA	NA	NA	NA
AJ925708	3.80975	2.53958e-63	4.0563	5.24851e-15	NA	NA	NA	NA	NA	NA	NA
AJ926056	2.72227	7.68923e-65	2.73141	7.21595e-22	40S ribosomal protein SA	TA10185	Theileria annulata	Ribosome [03011]; Ribosome [03010]	GO:0003735~structural constituent of ribosome	GO:0000028~ribosomal small subunit assembly;GO:0006412~translation	GO:0022627~cytosolic small ribosomal subunit
AJ926703	3.42753	0.000752159	3.18559	0.00372088	NA	NA	NA	NA	NA	NA	NA
AJ928376	2.29421	0.267656	3.03698	0.0305987	NA	NA	NA	NA	NA	NA	NA
AJ932825	1.61543	0.00291032	1.19024	0.0374696	60S ribosomal L1/L10a protein, putative	TA09180 TAT_000308000 TAV_000308000	Theileria annulata	Ribosome [03010]; Ribosome [03011]	GO:0003723~RNA binding;GO:0003735~structural constituent of ribosome	GO:0006412~translation	GO:0015934~large ribosomal subunit
AJ928176	3.39344	1.09275e-29	3.88536	6.7891e-28	NA	NA	NA	NA	NA	NA	NA
AJ923643	3.91794	3.48855e-05	4.46581	4.36489e-07	NA	NA	NA	NA	NA	NA	NA
AJ925302	4.65336	2.21086e-139	4.6922	1.32303e-47	NA	NA	NA	NA	NA	NA	NA
AJ930068	2.85956	2.41015e-17	2.54358	6.76255e-09	Uncharacterized protein	TA15155	Theileria annulata	NA	NA	NA	NA
AJ925772	3.82577	5.09378e-124	4.10733	3.61133e-65	NA	NA	NA	NA	NA	NA	NA
AJ923492	1.23729	0.000349038	0.918677	0.0440076	RNA helicase (EC 3.6.4.13)	TA04765	Theileria annulata	Spliceosome [03041]; Messenger RNA biogenesis [03019]; Chromosome and associated proteins [03036]	GO:0003676~nucleic acid binding;GO:0003724~RNA helicase activity;GO:0005524~ATP binding;GO:0016887~ATPase activity	NA	NA
AJ931182	1.4137	0.0803908	1.93806	0.00290456	Uncharacterized protein	TAT_000294600 TAV_000294700	Theileria annulata	NA	NA	NA	GO:0016021~integral component of membrane
AJ925743	5.84717	1.65731e-265	6.23859	1.28887e-99	NA	NA	NA	NA	NA	NA	NA
AJ925787	4.17443	0.0343329	3.68649	0.205281	Heat shock 70 kDa protein (70 kDa heat shock protein) (HSP 70.1)	TA11610	Theileria annulata	Exosome [04147]; Protein phosphatases and associated proteins [01009]; Protein processing in endoplasmic reticulum [04141]; Ribosome biogenesis [03009]; Chaperones and folding catalysts [03110]; Mitochondrial biogenesis [03029]; Endocytosis [04144]; Spliceosome [03040]; Proteasome [03051]; Membrane trafficking [04131]; Spliceosome [03041]	GO:0005524~ATP binding;GO:0016887~ATPase activity	NA	NA
AJ925752	4.18078	0.0339548	2.90827	0.381072	NA	NA	NA	NA	NA	NA	NA
AJ921815	1.44384	8.60329e-07	1.57309	5.85656e-06	Nuclear protein Es2, putative	TAT_000078200 TAV_000077700	Theileria annulata	Spliceosome [03041]	NA	NA	GO:0005634~nucleus
AJ927723	3.83012	8.82782e-91	3.81431	1.35378e-38	NA	NA	NA	NA	NA	NA	NA
AJ924765	1.17673	3.57344e-09	1.07839	6.4698e-05	Heat shock protein, putative	TA12100	Theileria annulata	Chaperones and folding catalysts [03110]	GO:0005524~ATP binding;GO:0016887~ATPase activity	NA	NA
AJ927728	2.55042	0.00932825	3.45139	4.90412e-05	NA	NA	NA	NA	NA	NA	NA
AJ926956	2.4459	0.240141	4.32486	0.0130033	NA	NA	NA	NA	NA	NA	NA
AJ926744	2.7307	2.56524e-36	2.70257	6.01984e-14	NA	NA	NA	NA	NA	NA	NA
AJ930290	1.77397	0.0695252	2.31843	0.0191761	NA	NA	NA	NA	NA	NA	NA
AJ926980	3.60194	0.107553	3.69344	0.204195	NA	NA	NA	NA	NA	NA	NA
AJ927819	4.64949	1.05248e-103	4.90064	8.58693e-58	NA	NA	NA	NA	NA	NA	NA
AJ926226	2.58857	0.543332	3.69363	0.282971	40S ribosomal protein SA	TA10185	Theileria annulata	Ribosome [03011]; Ribosome [03010]	GO:0003735~structural constituent of ribosome	GO:0000028~ribosomal small subunit assembly;GO:0006412~translation	GO:0022627~cytosolic small ribosomal subunit
AJ924990	5.60246	2.58716e-111	5.81946	1.03527e-59	NA	NA	NA	NA	NA	NA	NA
AJ924977	3.30626	1.59798e-89	3.53211	2.25813e-40	Proteasome subunit alpha type 1, putative (EC 3.4.25.1)	TA15875 TA15900 TAT_000124400 TAT_000124700 TAV_000124500 TAV_000124800	Theileria annulata	Proteasome [03051]; Exosome [04147]; Proteasome [03050]; Peptidases and inhibitors [01002]	GO:0016787~hydrolase activity	GO:0006511~ubiquitin-dependent protein catabolic process	GO:0019773~proteasome core complex, alpha-subunit complex
AJ821361	1.02931	0.584109	0.139148	0.94666	SAC3/GNAP family-related protein, putative	TAT_000278100 TAV_000278200	Theileria annulata	NA	NA	NA	NA
AJ928575	3.94495	1.26175e-131	3.94257	3.53319e-36	Eukaryotic translation initiation factor 3 subunit E (eIF3e) (Eukaryotic translation initiation factor 3 subunit 6)	TAT_000179200 TAV_000179400	Theileria annulata	Exosome [04147]; Translation factors [03012]; Proteasome [03051]	GO:0003743~translation initiation factor activity	GO:0001732~formation of cytoplasmic translation initiation complex	GO:0016282~eukaryotic 43S preinitiation complex;GO:0033290~eukaryotic 48S preinitiation complex;GO:0071540~eukaryotic translation initiation factor 3 complex, eIF3e
AJ925197	2.26663	7.78885e-39	2.36023	1.09672e-14	NA	NA	NA	NA	NA	NA	NA
AJ927544	3.87545	1.19681e-08	4.82973	4.69774e-17	60S ribosomal protein L13	TA19380 TAT_000025000 TAV_000024900	Theileria annulata	NA	GO:0003735~structural constituent of ribosome	GO:0006412~translation	GO:0005840~ribosome
AJ925243	3.2889	1.84755e-94	3.47567	1.81097e-37	Nascent polypeptide associated complex (NAC), alpha chain, putative	TAT_000377900 TAV_000377800	Theileria annulata	NA	NA	NA	GO:0005854~nascent polypeptide-associated complex
AJ922653	4.18171	2.18417e-05	4.16937	8.35093e-05	Uncharacterized protein	TA05015	Theileria annulata	NA	NA	NA	NA
AJ924855	3.58837	3.11846e-82	3.71926	1.43212e-26	NA	NA	NA	NA	NA	NA	NA
AJ924262	1.83158	9.43676e-14	2.0508	1.28274e-09	Uncharacterized protein	TA06520	Theileria annulata	NA	NA	NA	NA
AJ926939	4.13748	1.82179e-98	4.22833	2.44531e-40	NA	NA	NA	NA	NA	NA	NA
AJ931165	2.48334	0.0179016	2.40661	0.0215647	Uncharacterized protein	TA09756 TAV_000121200	Theileria annulata	NA	NA	NA	NA
AJ927704	3.6128	0.284489	6.65346	3.61941e-05	NA	NA	NA	NA	NA	NA	NA
AJ921115	3.99856	5.87075e-53	4.34182	3.75753e-12	Cytochrome c oxidase subunit 1 (EC 7.1.1.9) (Fragment)	COI	Culiseta annulata	PATHWAY: Energy metabolism; oxidative phosphorylation. {ECO:0000256|ARBA:ARBA00004673, ECO:0000256|RuleBase:RU000369}.	GO:0004129~cytochrome-c oxidase activity;GO:0020037~heme binding;GO:0046872~metal ion binding	GO:0006119~oxidative phosphorylation	GO:0005743~mitochondrial inner membrane;GO:0016021~integral component of membrane;GO:0070469~respiratory chain
AJ927840	1.52832	0.215273	1.55255	0.165531	Protein disulphide isomerase, putative (EC 5.3.4.1)	TA04450	Theileria annulata	NA	GO:0003756~protein disulfide isomerase activity	NA	NA
AJ923837	4.33788	0.0012696	3.21557	0.0557228	Cysteine proteinase, tacP, putative	TAT_000242100 TAV_000242200	Theileria annulata	NA	GO:0008234~cysteine-type peptidase activity	NA	GO:0016021~integral component of membrane
AJ928092	4.43627	6.67831e-12	4.67399	6.47178e-14	NA	NA	NA	NA	NA	NA	NA
AJ925748	3.79655	1.05331e-100	4.23045	3.67563e-23	NA	NA	NA	NA	NA	NA	NA
AJ923578	1.02801	0.297434	-0.432183	0.786003	NA	NA	NA	NA	NA	NA	NA
AJ926359	3.63237	3.63266e-27	3.99335	6.04293e-20	NA	NA	NA	NA	NA	NA	NA
AJ923302	3.80929	1.43409e-37	3.93499	1.0226e-18	NA	NA	NA	NA	NA	NA	NA
AJ928544	3.58408	0.292171	3.70016	0.281977	NA	NA	NA	NA	NA	NA	NA
AJ936436	1.13477	0.00456222	-0.262538	0.624208	Guanylate kinase (EC 2.7.4.8)	TA13945	Theileria annulata	Purine metabolism [00230]	GO:0004385~guanylate kinase activity;GO:0005524~ATP binding	NA	NA
AJ926854	3.72127	4.05231e-96	3.92446	6.02958e-29	NA	NA	NA	NA	NA	NA	NA
AJ925794	3.97782	6.82258e-54	4.36618	1.42962e-49	NA	NA	NA	NA	NA	NA	NA
AJ924935	3.91964	1.07243e-12	4.90806	1.47952e-23	NA	NA	NA	NA	NA	NA	NA
AJ925088	3.64779	9.8578e-56	3.8677	2.25356e-21	NA	NA	NA	NA	NA	NA	NA
AJ926508	3.44871	1.07795e-101	3.57936	2.02569e-42	40S ribosomal protein S3a	TAT_000282400 TAV_000282500	Theileria annulata	Ribosome [03010]; Ribosome [03011]	GO:0003735~structural constituent of ribosome	GO:0006412~translation	GO:0022627~cytosolic small ribosomal subunit
AJ925660	3.75841	4.07904e-103	3.77931	3.16691e-46	Elongation factor 1-alpha	TA06720 TAT_000071800 TAV_000071300	Theileria annulata	Exosome [04147]; Transfer RNA biogenesis [03016]; Translation factors [03012]; Nucleocytoplasmic transport [03013]; Membrane trafficking [04131]; Messenger RNA biogenesis [03019]	GO:0003746~translation elongation factor activity;GO:0003924~GTPase activity;GO:0005525~GTP binding	NA	NA
AJ931415	2.70801	0.00108683	1.85482	0.069432	Uncharacterized protein	TA02710	Theileria annulata	NA	NA	NA	GO:0016021~integral component of membrane
AJ927205	4.81767	2.26063e-103	4.90408	2.25199e-32	NA	NA	NA	NA	NA	NA	NA
AJ932965	1.42623	0.185078	-0.185104	0.916603	Uncharacterized protein	TA08165	Theileria annulata	NA	NA	NA	NA
AJ933470	1.70848	0.0147581	0.920855	0.277988	Histone H2B	TA07290 TAT_000303800 TAV_000303900	Theileria annulata	Chromosome and associated proteins [03036]; Exosome [04147]	GO:0003677~DNA binding;GO:0046982~protein heterodimerization activity	NA	GO:0000786~nucleosome;GO:0005634~nucleus
AJ927707	3.33978	5.23599e-61	3.50909	1.67887e-33	NA	NA	NA	NA	NA	NA	NA
AJ927703	3.43174	4.39241e-33	3.90042	1.10011e-09	NA	NA	NA	NA	NA	NA	NA
AJ924890	3.5802	1.86165e-09	4.48455	3.14521e-14	NA	NA	NA	NA	NA	NA	NA
AJ932456	2.12374	0.000423886	2.70091	0.000889556	DNA-directed RNA polymerase I subunit RPA12	TA06045	Theileria annulata	NA	GO:0003676~nucleic acid binding;GO:0008270~zinc ion binding	GO:0006351~transcription, DNA-templated;GO:0006379~mRNA cleavage	NA
AJ930759	3.80665	1.50515e-14	3.6106	3.54416e-14	Uncharacterized protein	TAT_000276800 TAV_000276900	Theileria annulata	NA	NA	NA	NA
AJ924927	4.20786	3.92313e-133	4.25251	1.30609e-66	NA	NA	NA	NA	NA	NA	NA
AJ926426	3.64994	7.01252e-140	3.93041	3.5562e-62	NA	NA	NA	NA	NA	NA	NA
AJ924779	3.4829	1.1614e-45	3.49579	5.99445e-25	Mannose-1-phosphate guanylyltransferase (EC 2.7.7.13)	TAT_000152900 TAV_000153000	Theileria annulata	PATHWAY: Nucleotide-sugar biosynthesis; GDP-alpha-D-mannose biosynthesis; GDP-alpha-D-mannose from alpha-D-mannose 1-phosphate (GTP route): step 1/1. {ECO:0000256|ARBA:ARBA00004823}.; Fructose and mannose metabolism [00051]; Amino sugar and nucleotide sugar metabolism [00520]	GO:0004475~mannose-1-phosphate guanylyltransferase activity;GO:0005525~GTP binding	GO:0009298~GDP-mannose biosynthetic process	NA
AJ931864	1.44379	0.464607	0.548857	0.803828	Uncharacterized protein	TA18150	Theileria annulata	NA	NA	NA	GO:0016021~integral component of membrane
AJ924984	1.17361	8.48251e-13	0.928203	0.000160769	Heat shock 70 kDa protein (70 kDa heat shock protein) (HSP 70.1)	TA11610	Theileria annulata	Exosome [04147]; Protein phosphatases and associated proteins [01009]; Protein processing in endoplasmic reticulum [04141]; Ribosome biogenesis [03009]; Chaperones and folding catalysts [03110]; Mitochondrial biogenesis [03029]; Endocytosis [04144]; Spliceosome [03040]; Proteasome [03051]; Membrane trafficking [04131]; Spliceosome [03041]	GO:0005524~ATP binding;GO:0016887~ATPase activity	NA	NA
AJ928053	4.26793	9.04082e-99	4.32185	3.76266e-31	NA	NA	NA	NA	NA	NA	NA
AJ927929	3.93356	3.76691e-19	4.16826	9.86705e-13	Eukaryotic translation initiation factor 3 subunit C (eIF3c) (Eukaryotic translation initiation factor 3 subunit 8)	TAT_000365700 TAV_000365700	Theileria annulata	NA	GO:0003743~translation initiation factor activity;GO:0031369~translation initiation factor binding	GO:0001732~formation of cytoplasmic translation initiation complex	GO:0005852~eukaryotic translation initiation factor 3 complex;GO:0016282~eukaryotic 43S preinitiation complex;GO:0033290~eukaryotic 48S preinitiation complex
AJ928663	4.38879	3.66057e-05	5.1479	3.24626e-07	NA	NA	NA	NA	NA	NA	NA
AJ921852	4.18625	0.0335976	4.10181	0.0449781	Cysteine proteinase, tacP, putative	TA03730	Theileria annulata	NA	GO:0008234~cysteine-type peptidase activity	NA	GO:0016021~integral component of membrane
AJ921264	3.6128	0.284489	3.90044	0.240025	Cysteine proteinase, tacP, putative	TA03730	Theileria annulata	NA	GO:0008234~cysteine-type peptidase activity	NA	GO:0016021~integral component of membrane
AJ925016	3.62504	4.77739e-10	3.97915	5.61495e-06	NA	NA	NA	NA	NA	NA	NA
AJ928551	4.18351	0.000430555	4.06719	0.00187822	GTP-binding nuclear protein	TA06865 TAT_000074600 TAV_000074100	Theileria annulata	Exosome [04147]; GTP-binding proteins [04031]; Ribosome biogenesis [03009]; Transfer RNA biogenesis [03016]; Nucleocytoplasmic transport [03013]; Ribosome biogenesis in eukaryotes [03008]; Viral life cycle - HIV-1 [03250]; Messenger RNA biogenesis [03019]; Chromosome and associated proteins [03036]	GO:0003924~GTPase activity;GO:0005525~GTP binding	GO:0006913~nucleocytoplasmic transport;GO:0015031~protein transport	GO:0005634~nucleus
AJ922206	4.18903	3.45463e-100	3.91735	6.63365e-32	NA	NA	NA	NA	NA	NA	NA
AJ924786	5.03926	2.22907e-166	5.36762	1.06135e-77	NA	NA	NA	NA	NA	NA	NA
AJ927157	4.58303	0.0976669	3.90683	0.239109	U6 snRNA-associated Sm-like protein LSm5	LSM5 TA05750 TAT_000079600 TAV_000079000	Theileria annulata	RNA degradation [03018]; Spliceosome [03040]; Spliceosome [03041]; Messenger RNA biogenesis [03019]	GO:0003723~RNA binding	GO:0006397~mRNA processing;GO:0008380~RNA splicing	GO:0005681~spliceosomal complex
AJ932903	1.90683	0.0038665	1.43672	0.0514963	NA	NA	NA	NA	NA	NA	NA
AJ924013	2.28156	4.55548e-08	2.1776	1.20028e-05	Peptidylprolyl isomerase (EC 5.2.1.8)	TA03990	Theileria annulata	Chaperones and folding catalysts [03110]; Spliceosome [03041]	GO:0003723~RNA binding;GO:0003755~peptidyl-prolyl cis-trans isomerase activity	NA	NA
AJ921727	1.23197	0.00217087	0.321068	0.511144	Uncharacterized protein	TAT_000368600 TAV_000368600	Theileria annulata	NA	NA	NA	NA
AJ924275	2.59282	0.467909	3.70928	0.17957	NA	NA	NA	NA	NA	NA	NA
AJ927025	2.98141	0.000192811	3.6664	1.25942e-06	NA	NA	NA	NA	NA	NA	NA
AJ935869	4.33788	0.0012696	5.41991	1.77753e-06	NA	NA	NA	NA	NA	NA	NA
AJ927725	3.50755	9.5973e-103	3.47387	3.18178e-30	NA	NA	NA	NA	NA	NA	NA
AJ928560	4.56403	3.00969e-115	4.7322	8.20405e-60	NA	NA	NA	NA	NA	NA	NA
AJ934732	3.01132	0.134935	2.74588	0.343221	NA	NA	NA	NA	NA	NA	NA
AJ927473	4.04731	7.73737e-110	4.44202	3.27001e-37	NA	NA	NA	NA	NA	NA	NA
AJ921475	2.59853	0.136938	5.96227	8.28611e-08	Uncharacterized protein	TA02715	Theileria annulata	NA	NA	NA	NA
AJ929588	1.1022	0.275748	1.78736	0.0347014	Cytochrome c oxidase subunit 1 (EC 7.1.1.9) (Cytochrome c oxidase polypeptide I)	MT-CO1 COI COXI MTCO1 Tap370b08.q2ca38.01	Theileria annulata	PATHWAY: Energy metabolism; oxidative phosphorylation. {ECO:0000250|UniProtKB:P00401}.	GO:0004129~cytochrome-c oxidase activity;GO:0020037~heme binding;GO:0046872~metal ion binding	GO:0006119~oxidative phosphorylation	GO:0005743~mitochondrial inner membrane;GO:0016021~integral component of membrane;GO:0045277~respiratory chain complex IV
AJ927935	3.83765	1.68058e-23	4.18852	1.16383e-18	MFS domain-containing protein	TA16670	Theileria annulata	NA	GO:0022857~transmembrane transporter activity	NA	GO:0016021~integral component of membrane
AJ924843	4.01864	1.232e-10	4.41421	2.04802e-10	NA	NA	NA	NA	NA	NA	NA
AJ926653	3.41036	8.326e-88	3.45343	3.72623e-24	NA	NA	NA	NA	NA	NA	NA
AJ928919	2.35295	9.75279e-32	2.30174	1.85506e-11	Tubulin alpha chain	TA08335 TAT_000305800 TAV_000305900	Theileria annulata	Phagosome [04145]; Cytoskeleton proteins [04812]; Exosome [04147]; Chromosome and associated proteins [03036]; Messenger RNA biogenesis [03019]	GO:0003924~GTPase activity;GO:0005200~structural constituent of cytoskeleton;GO:0005525~GTP binding	GO:0007017~microtubule-based process	GO:0005874~microtubule
AJ926150	3.6079	2.18454e-70	3.99894	5.86875e-50	NA	NA	NA	NA	NA	NA	NA
AJ926880	4.92696	4.36884e-05	5.3988	5.66538e-07	NA	NA	NA	NA	NA	NA	NA
AJ931246	1.03341	0.0595702	1.64361	0.00198612	dTMP kinase (EC 2.7.4.9)	TA12510	Theileria annulata	Pyrimidine metabolism [00240]	GO:0004798~thymidylate kinase activity;GO:0005524~ATP binding	GO:0006233~dTDP biosynthetic process	NA
AJ928379	2.91645	3.1474e-81	3.05394	4.08102e-32	NA	NA	NA	NA	NA	NA	NA
AJ924770	2.62628	2.37714e-53	2.73893	6.04872e-25	Phosphopyruvate hydratase (EC 4.2.1.11)	TA10425	Theileria annulata	PATHWAY: Carbohydrate degradation; glycolysis; pyruvate from D-glyceraldehyde 3-phosphate: step 4/5. {ECO:0000256|ARBA:ARBA00005031}.; Messenger RNA biogenesis [03019]; Glycolysis / Gluconeogenesis [00010]; Exosome [04147]; RNA degradation [03018]	GO:0000287~magnesium ion binding;GO:0004634~phosphopyruvate hydratase activity	GO:0006096~glycolytic process	GO:0000015~phosphopyruvate hydratase complex
AJ925807	2.57404	9.59373e-12	3.1481	1.32112e-09	NA	NA	NA	NA	NA	NA	NA
AJ927478	4.60501	0.000354711	3.31574	0.11868	NA	NA	NA	NA	NA	NA	NA
AJ923959	4.35225	0.0480006	4.21594	0.0208226	Cysteine proteinase, tacP, putative	TAT_000242100 TAV_000242200	Theileria annulata	NA	GO:0008234~cysteine-type peptidase activity	NA	GO:0016021~integral component of membrane
AJ924711	3.75648	1.13606e-98	4.06231	2.06022e-41	NA	NA	NA	NA	NA	NA	NA
AJ929873	3.75554	0.00633904	3.24565	0.0336479	Uncharacterized protein	TA02710	Theileria annulata	NA	NA	NA	GO:0016021~integral component of membrane
AJ932855	2.07115	0.0253667	2.06501	0.00286218	NA	NA	NA	NA	NA	NA	NA
AJ920496	3.73131	6.44316e-30	3.84387	1.59735e-20	NA	NA	NA	NA	NA	NA	NA
AJ925971	3.51586	1.1776e-104	3.52001	2.8623e-43	NA	NA	NA	NA	NA	NA	NA
AJ923467	3.72527	2.11345e-05	3.48216	0.000328307	Heat shock protein 70	NA	Theileria annulata	Mitochondrial biogenesis [03029]; Exosome [04147]; RNA degradation [03018]; Chaperones and folding catalysts [03110]; Messenger RNA biogenesis [03019]	GO:0005524~ATP binding;GO:0016887~ATPase activity;GO:0051082~unfolded protein binding	GO:0006457~protein folding	NA
AJ927375	3.39857	4.00561e-05	3.91436	2.38669e-06	NA	NA	NA	NA	NA	NA	NA
AJ920799	1.26257	2.77432e-10	0.97241	0.000899028	Heat shock protein 70 (Fragment)	hsp70	Theileria annulata	Exosome [04147]; Protein phosphatases and associated proteins [01009]; Protein processing in endoplasmic reticulum [04141]; Ribosome biogenesis [03009]; Chaperones and folding catalysts [03110]; Mitochondrial biogenesis [03029]; Endocytosis [04144]; Spliceosome [03040]; Proteasome [03051]; Membrane trafficking [04131]; Spliceosome [03041]	GO:0005524~ATP binding;GO:0016887~ATPase activity	NA	NA
AJ927560	4.15046	3.08946e-55	4.22616	9.51637e-31	NA	NA	NA	NA	NA	NA	NA
AJ927671	4.02538	9.37201e-73	4.46975	2.53505e-35	NA	NA	NA	NA	NA	NA	NA
AJ933045	2.80146	9.4105e-05	1.84361	0.103526	NA	NA	NA	NA	NA	NA	NA
AJ928134	3.81547	2.66544e-114	4.06537	2.36317e-36	NA	NA	NA	NA	NA	NA	NA
AJ925673	4.15792	1.10321e-21	4.83125	1.07532e-16	DnaJ-like molecular chaperone, putative	TA16620	Theileria annulata	Protein processing in endoplasmic reticulum [04141]; Chaperones and folding catalysts [03110]	NA	NA	GO:0016021~integral component of membrane
AJ921054	1.18337	2.08386e-13	0.969915	0.000101218	Heat shock 70 kDa protein	TAT_000201800 TAV_000202100	Theileria annulata	Exosome [04147]; Protein phosphatases and associated proteins [01009]; Protein processing in endoplasmic reticulum [04141]; Ribosome biogenesis [03009]; Chaperones and folding catalysts [03110]; Mitochondrial biogenesis [03029]; Endocytosis [04144]; Spliceosome [03040]; Proteasome [03051]; Membrane trafficking [04131]; Spliceosome [03041]	GO:0005524~ATP binding;GO:0016887~ATPase activity	NA	NA
AJ925075	3.30442	0.000766319	4.36088	6.37567e-06	40S ribosomal protein S5, putative	TA17380 TAT_000297600 TAV_000297700	Theileria annulata	Ribosome [03011]; Ribosome [03010]	GO:0003723~RNA binding;GO:0003735~structural constituent of ribosome	GO:0006412~translation	GO:0015935~small ribosomal subunit
AJ925253	3.25414	6.70324e-61	4.40063	5.11528e-09	Uncharacterized protein	TAT_000288800 TAV_000288900	Theileria annulata	NA	NA	NA	NA
AJ928041	3.6418	1.84729e-10	3.94105	6.56058e-12	NA	NA	NA	NA	NA	NA	NA
AJ929445	3.1382	0.0195056	2.89791	0.0392268	NA	NA	NA	NA	NA	NA	NA
AJ925106	2.59795	0.0755075	3.64729	0.0407557	Cysteine proteinase, tacP, putative	TA03730	Theileria annulata	NA	GO:0008234~cysteine-type peptidase activity	NA	GO:0016021~integral component of membrane
AJ931540	3.28137	0.00106559	0.558202	0.792889	NA	NA	NA	NA	NA	NA	NA
AJ924725	2.96941	3.48387e-65	3.08357	1.52294e-16	Serine/threonine-protein phosphatase (EC 3.1.3.16)	TA12680 TAT_000182200 TAV_000182400	Theileria annulata	Spliceosome [03041]; mRNA surveillance pathway [03015]; Messenger RNA biogenesis [03019]; Transcription machinery [03021]; Protein phosphatases and associated proteins [01009]	GO:0004722~protein serine/threonine phosphatase activity;GO:0046872~metal ion binding	NA	GO:0000164~protein phosphatase type 1 complex;GO:0072357~PTW/PP1 phosphatase complex
AJ930721	2.57671	0.440455	2.90117	0.382402	Ras-related protein Rab-1 (Small GTP-binding protein rab1)	rab1 TA18180	Theileria annulata	Exosome [04147]; GTP-binding proteins [04031]; Membrane trafficking [04131]	GO:0003924~GTPase activity;GO:0005525~GTP binding	GO:0015031~protein transport	GO:0005886~plasma membrane
AJ923244	5.00574	4.44996e-05	6.09184	4.89109e-10	NA	NA	NA	NA	NA	NA	NA
AJ929341	3.88313	1.55478e-40	4.7278	1.0889e-18	NA	NA	NA	NA	NA	NA	NA
AJ928573	3.13923	2.86022e-06	3.59538	3.28832e-15	NA	NA	NA	NA	NA	NA	NA
AJ935463	1.25605	0.0366973	1.81948	0.000734876	Peroxiredoxin 1, putative (EC 1.11.1.-)	TA17250 TAT_000300400 TAV_000300500	Theileria annulata	Exosome [04147]	GO:0004601~peroxidase activity;GO:0051920~peroxiredoxin activity	NA	NA
AJ925280	3.37519	4.35132e-83	3.43718	3.26325e-25	NA	NA	NA	NA	NA	NA	NA
AJ925420	3.7286	7.22163e-80	3.76409	2.58022e-39	NA	NA	NA	NA	NA	NA	NA
AJ927179	5.36908	0.000155171	5.452	0.00017439	NA	NA	NA	NA	NA	NA	NA
AJ926495	3.47865	6.45591e-28	3.97918	7.38899e-13	NA	NA	NA	NA	NA	NA	NA
AJ927444	3.3655	3.08747e-46	3.80765	6.3797e-18	NA	NA	NA	NA	NA	NA	NA
AJ927464	2.28012	2.3019e-55	2.37238	4.51371e-20	Glyceraldehyde-3-phosphate dehydrogenase (EC 1.2.1.12)	TA08145 TAT_000332400 TAV_000332200	Theileria annulata	PATHWAY: Carbohydrate degradation; glycolysis; pyruvate from D-glyceraldehyde 3-phosphate: step 1/5. {ECO:0000256|RuleBase:RU361160}.; Glycolysis / Gluconeogenesis [00010]; Membrane trafficking [04131]; Exosome [04147]	GO:0004365~glyceraldehyde-3-phosphate dehydrogenase (NAD+) (phosphorylating) activity;GO:0050661~NADP binding;GO:0051287~NAD binding	GO:0006006~glucose metabolic process;GO:0006096~glycolytic process	NA
AJ930310	1.10345	0.142075	1.23106	0.106951	Uncharacterized protein	TA13930	Theileria annulata	NA	NA	NA	GO:0016021~integral component of membrane
AJ926893	3.6128	0.284489	5.41834	0.00558807	RNA-binding protein, putative	TAT_000264800 TAV_000265100	Theileria annulata	NA	GO:0003723~RNA binding	NA	NA
AJ934093	1.86443	0.0805712	2.73694	0.00234049	NA	NA	NA	NA	NA	NA	NA
AJ921791	3.41976	0.0364832	0.854383	0.763476	Cysteine proteinase, tacP, putative	TAT_000242100 TAV_000242200	Theileria annulata	NA	GO:0008234~cysteine-type peptidase activity	NA	GO:0016021~integral component of membrane
AJ921027	1.40466	6.04308e-08	0.849522	0.0643476	Uncharacterized protein	TA09175 TAT_000307900 TAV_000307900	Theileria annulata	NA	NA	NA	NA
AJ925461	1.9842	3.13862e-23	2.12259	2.63079e-13	Glyceraldehyde-3-phosphate dehydrogenase (EC 1.2.1.12)	TA08145 TAT_000332400 TAV_000332200	Theileria annulata	PATHWAY: Carbohydrate degradation; glycolysis; pyruvate from D-glyceraldehyde 3-phosphate: step 1/5. {ECO:0000256|RuleBase:RU361160}.; Glycolysis / Gluconeogenesis [00010]; Membrane trafficking [04131]; Exosome [04147]	GO:0004365~glyceraldehyde-3-phosphate dehydrogenase (NAD+) (phosphorylating) activity;GO:0050661~NADP binding;GO:0051287~NAD binding	GO:0006006~glucose metabolic process;GO:0006096~glycolytic process	NA
AJ929745	1.09987	0.213139	2.19172	0.00110027	NA	NA	NA	NA	NA	NA	NA
AJ925300	1.39592	0.000750641	0.94977	0.0423817	Heat shock 70 kDa protein (70 kDa heat shock protein) (HSP 70.1)	TA11610	Theileria annulata	Exosome [04147]; Protein phosphatases and associated proteins [01009]; Protein processing in endoplasmic reticulum [04141]; Ribosome biogenesis [03009]; Chaperones and folding catalysts [03110]; Mitochondrial biogenesis [03029]; Endocytosis [04144]; Spliceosome [03040]; Proteasome [03051]; Membrane trafficking [04131]; Spliceosome [03041]	GO:0005524~ATP binding;GO:0016887~ATPase activity	NA	NA
AJ921726	3.49522	4.16282e-17	3.54354	5.47216e-14	NA	NA	NA	NA	NA	NA	NA
AJ935133	1.28738	0.0314176	1.60833	0.00683049	60S ribosomal protein L26, putative	TA10065 TAT_000368900 TAV_000368900	Theileria annulata	Ribosome [03010]; Ribosome [03011]	GO:0003723~RNA binding;GO:0003735~structural constituent of ribosome	GO:0006412~translation	GO:0015934~large ribosomal subunit
AJ925467	3.57708	0.293163	3.90044	0.240025	NA	NA	NA	NA	NA	NA	NA
AJ927128	2.99751	0.171124	4.59897	0.00112324	NA	NA	NA	NA	NA	NA	NA
AJ927767	2.96079	5.29087e-65	2.97483	1.44388e-25	NA	NA	NA	NA	NA	NA	NA
AJ925264	2.36237	1.92174e-25	2.31992	5.07684e-11	DNA helicase (EC 3.6.4.12)	TA06695	Theileria annulata	DNA replication proteins [03032]; Chromosome and associated proteins [03036]; DNA replication [03030]	GO:0003677~DNA binding;GO:0003678~DNA helicase activity;GO:0005524~ATP binding;GO:0016887~ATPase activity	GO:0006260~DNA replication	NA
AJ927178	3.78651	2.11033e-109	3.91221	6.51206e-28	NA	NA	NA	NA	NA	NA	NA
AJ928325	2.0578	0.220488	1.891	0.149599	NA	NA	NA	NA	NA	NA	NA
AJ930557	2.24482	0.000620746	1.69566	0.0409096	NA	NA	NA	NA	NA	NA	NA
AJ925569	2.37788	1.45702e-23	2.30341	5.55693e-12	NA	NA	NA	NA	NA	NA	NA
AJ930168	1.10802	0.00652135	0.706422	0.210712	Small nuclear ribonucleoprotein G (snRNP-G)	TA14640	Theileria annulata	Messenger RNA biogenesis [03019]; Spliceosome [03041]; Spliceosome [03040]; DNA replication proteins [03032]	GO:0003723~RNA binding	GO:0000387~spliceosomal snRNP assembly	GO:0005681~spliceosomal complex
AJ921459	3.71476	1.03596e-59	4.27489	1.64065e-50	NA	NA	NA	NA	NA	NA	NA
AJ928067	3.87805	4.84635e-80	4.05555	5.37992e-38	NA	NA	NA	NA	NA	NA	NA
AJ929166	2.90829	8.02955e-56	2.90222	8.04885e-13	NA	NA	NA	NA	NA	NA	NA
AJ929285	2.94443	1.55408e-05	2.10987	0.0180651	NA	NA	NA	NA	NA	NA	NA
AJ934259	1.5514	0.21198	-0.630895	0.749432	Uncharacterized protein	TAT_000237800 TAV_000237900	Theileria annulata	NA	NA	NA	NA
AJ926427	3.25925	7.6859e-67	4.11315	7.89007e-18	NA	NA	NA	NA	NA	NA	NA
AJ927697	3.29685	1.93169e-88	3.44589	5.2535e-41	NA	NA	NA	NA	NA	NA	NA
AJ936732	1.5938	0.00380271	-0.0322559	0.961943	60S ribosomal L1/L10a protein, putative	TA09180 TAT_000308000 TAV_000308000	Theileria annulata	Ribosome [03010]; Ribosome [03011]	GO:0003723~RNA binding;GO:0003735~structural constituent of ribosome	GO:0006412~translation	GO:0015934~large ribosomal subunit
AJ925244	3.21446	6.64216e-46	3.26543	1.10232e-17	60S ribosomal protein L13	TA19380 TAT_000025000 TAV_000024900	Theileria annulata	Ribosome [03010]; Ribosome [03011]	GO:0003735~structural constituent of ribosome	GO:0006412~translation	GO:0005840~ribosome
AJ927571	4.05438	8.08367e-26	4.37391	5.01774e-24	NA	NA	NA	NA	NA	NA	NA
AJ925784	4.17803	3.73685e-41	4.83893	9.55881e-14	NA	NA	NA	NA	NA	NA	NA
AJ929838	1.03254	0.0782846	0.440028	0.506708	Cdc2-like kinase	TAT_000072000 TAV_000071500	Theileria annulata	Messenger RNA biogenesis [03019]	GO:0004674~protein serine/threonine kinase activity;GO:0005524~ATP binding	NA	NA
AJ931380	2.60005	0.000373631	2.96777	3.35969e-05	NA	NA	NA	NA	NA	NA	NA
AJ925099	2.68996	2.0918e-73	2.92287	1.6167e-28	Eukaryotic translation initiation factor 5A (eIF-5A)	TAT_000087900 TAV_000087300	Theileria annulata	Translation factors [03012]	GO:0003743~translation initiation factor activity;GO:0003746~translation elongation factor activity;GO:0043022~ribosome binding	GO:0045901~positive regulation of translational elongation;GO:0045905~positive regulation of translational termination	GO:0005737~cytoplasm;GO:0005840~ribosome
AJ930766	1.63123	4.36098e-06	1.18885	0.00455094	UMP-CMP kinase, putative (EC 2.7.4.14)	TA14600	Theileria annulata	Pyrimidine metabolism [00240]	GO:0004127~cytidylate kinase activity;GO:0005524~ATP binding	NA	NA
AJ930595	1.83622	0.0104238	1.34701	0.0771195	Guanylate kinase (EC 2.7.4.8)	TA13945	Theileria annulata	Purine metabolism [00230]	GO:0004385~guanylate kinase activity;GO:0005524~ATP binding	NA	NA
AJ925179	4.54607	2.39014e-122	4.93569	4.915e-59	MDR-family, ABC transporter, putative	TA14825	Theileria annulata	ABC transporters[02010]; Transporters [02000]	GO:0005524~ATP binding	NA	GO:0016021~integral component of membrane
AJ932105	1.83809	4.49851e-05	0.431455	0.498219	Cytochrome c oxidase subunit 1 (EC 7.1.1.9) (Cytochrome c oxidase polypeptide I)	MT-CO1 COI COXI MTCO1 Tap370b08.q2ca38.01	Theileria annulata	PATHWAY: Energy metabolism; oxidative phosphorylation. {ECO:0000250|UniProtKB:P00401}.	GO:0004129~cytochrome-c oxidase activity;GO:0020037~heme binding;GO:0046872~metal ion binding	GO:0006119~oxidative phosphorylation	GO:0005743~mitochondrial inner membrane;GO:0016021~integral component of membrane;GO:0045277~respiratory chain complex IV
AJ935748	3.93024	2.92716e-108	4.18808	3.38413e-52	NA	NA	NA	NA	NA	NA	NA
AJ930050	1.93072	0.000318898	0.715338	0.32754	U1/2 small nuclear ribonucleoprotein, putative	TA12855 TAT_000179000 TAV_000179200	Theileria annulata	Spliceosome [03041]; Spliceosome [03040]	GO:0003723~RNA binding	NA	NA
AJ924683	3.36713	8.13926e-10	3.02081	4.6512e-07	Guanine-nucleotide binding protein, putative	TA07650 TAT_000323200 TAV_000323100	Theileria annulata	Exosome [04147]; Messenger RNA biogenesis [03019]	GO:0043022~ribosome binding	NA	GO:0015935~small ribosomal subunit
AJ922493	1.47525	2.35677e-06	1.57127	0.000236418	60S ribosomal L1/L10a protein, putative	TA09180 TAT_000308000 TAV_000308000	Theileria annulata	Ribosome [03010]; Ribosome [03011]	GO:0003723~RNA binding;GO:0003735~structural constituent of ribosome	GO:0006412~translation	GO:0015934~large ribosomal subunit
AJ925289	3.71828	6.8887e-65	3.88931	1.32856e-28	40S ribosomal protein S11, putative	TAT_000322000 TAV_000321900	Theileria annulata	Ribosome [03010]; Ribosome [03011]	GO:0003735~structural constituent of ribosome	GO:0006412~translation	GO:0005840~ribosome;GO:0009507~chloroplast
AJ921981	1.74094	0.147862	2.99319	0.00353117	ATP synthase subunit beta (EC 7.1.2.2)	TAT_000042200 TAV_000041800	Theileria annulata	Oxidative phosphorylation [00190]	GO:0005524~ATP binding;GO:0046933~proton-transporting ATP synthase activity, rotational mechanism;GO:0046961~proton-transporting ATPase activity, rotational mechanism	NA	GO:0009507~chloroplast;GO:0009579~thylakoid;GO:0045261~proton-transporting ATP synthase complex, catalytic core F(1)
AJ921156	1.15173	3.87277e-12	0.801494	0.00161368	Heat shock protein 70 (Fragment)	hsp70	Theileria annulata	Exosome [04147]; Protein phosphatases and associated proteins [01009]; Protein processing in endoplasmic reticulum [04141]; Ribosome biogenesis [03009]; Chaperones and folding catalysts [03110]; Mitochondrial biogenesis [03029]; Endocytosis [04144]; Spliceosome [03040]; Proteasome [03051]; Membrane trafficking [04131]; Spliceosome [03041]	GO:0005524~ATP binding;GO:0016887~ATPase activity	NA	NA
AJ936088	1.28757	0.392542	-0.747932	0.683415	14-3-3 protein homologue, putative	TA14115 TAT_000155800 TAV_000156000	Theileria annulata	DNA repair and recombination proteins [03400]; Exosome [04147]	NA	NA	NA
AJ928549	5.58471	4.19249e-09	5.48545	1.23713e-09	NA	NA	NA	NA	NA	NA	NA
AJ931767	2.24221	0.102068	2.70325	0.0550988	NA	NA	NA	NA	NA	NA	NA
AJ927085	4.07835	2.26334e-145	4.51692	2.32672e-31	NA	NA	NA	NA	NA	NA	NA
AJ925265	2.64873	1.70143e-67	2.83289	3.91038e-24	Phosphopyruvate hydratase (EC 4.2.1.11)	TA10425	Theileria annulata	PATHWAY: Carbohydrate degradation; glycolysis; pyruvate from D-glyceraldehyde 3-phosphate: step 4/5. {ECO:0000256|ARBA:ARBA00005031}.; Messenger RNA biogenesis [03019]; Glycolysis / Gluconeogenesis [00010]; Exosome [04147]; RNA degradation [03018]	GO:0000287~magnesium ion binding;GO:0004634~phosphopyruvate hydratase activity	GO:0006096~glycolytic process	GO:0000015~phosphopyruvate hydratase complex
AJ926753	4.08181	7.25509e-164	4.26667	7.8897e-48	NA	NA	NA	NA	NA	NA	NA
AJ928402	3.64465	5.02659e-47	3.91763	1.19188e-25	NA	NA	NA	NA	NA	NA	NA
AJ933615	3.6951	1.71248e-48	3.91222	1.97136e-25	NA	NA	NA	NA	NA	NA	NA
AJ930220	1.19744	0.196328	1.55315	0.0407368	U1/2 small nuclear ribonucleoprotein, putative	TA12855 TAT_000179000 TAV_000179200	Theileria annulata	Spliceosome [03041]; Spliceosome [03040]	GO:0003723~RNA binding	NA	NA
AJ928727	5.7449	7.82761e-20	6.52625	7.39541e-16	NA	NA	NA	NA	NA	NA	NA
AJ928247	3.48836	8.0073e-13	3.72445	2.84308e-12	NA	NA	NA	NA	NA	NA	NA
AJ921850	3.21166	6.05219e-67	3.21012	4.04437e-24	NA	NA	NA	NA	NA	NA	NA
AJ923746	4.19839	0.159393	5.35274	0.00615466	Cysteine proteinase, tacP, putative	TA03730	Theileria annulata	NA	GO:0008234~cysteine-type peptidase activity	NA	GO:0016021~integral component of membrane
AJ925995	3.67373	6.69673e-62	3.95026	2.87922e-13	NA	NA	NA	NA	NA	NA	NA
AJ932730	1.09421	0.043199	1.14099	0.0852578	Uncharacterized protein	TAT_000356300 TAV_000356200	Theileria annulata	NA	NA	NA	NA
AJ935135	1.22205	1.01946e-05	0.744806	0.0782482	RTR1-type domain-containing protein	TA16415	Theileria annulata	NA	NA	NA	NA
AJ928504	3.35903	3.40934e-78	3.38573	9.98718e-22	40S ribosomal protein S6	TA13460 TAT_000167500 TAV_000167700	Theileria annulata	Ribosome [03010]; Ribosome [03011]	GO:0003735~structural constituent of ribosome	GO:0006412~translation	GO:0005737~cytoplasm;GO:0005840~ribosome
AJ925471	3.30853	3.54684e-28	4.20376	2.23988e-08	NA	NA	NA	NA	NA	NA	NA
AJ925074	3.46621	2.63524e-49	3.48975	9.61019e-17	40S ribosomal protein S5, putative	TA17380 TAT_000297600 TAV_000297700	Theileria annulata	Ribosome [03011]; Ribosome [03010]	GO:0003723~RNA binding;GO:0003735~structural constituent of ribosome	GO:0006412~translation	GO:0015935~small ribosomal subunit
AJ928558	3.4477	0.000265608	1.47829	0.316229	NA	NA	NA	NA	NA	NA	NA
AJ925003	3.93265	1.3841e-109	4.30588	6.16898e-51	NA	NA	NA	NA	NA	NA	NA
AJ922416	2.90277	0.0815447	1.70687	0.383707	60S ribosomal protein L32, putative	TA08390 TAT_000305900 TAV_000306000	Theileria annulata	Ribosome [03010]; Ribosome [03011]	GO:0003735~structural constituent of ribosome	GO:0006412~translation	GO:0005840~ribosome
AJ931104	1.12995	0.321212	-1.95586	0.340387	Calmodulin	TA14735 TAT_000145000 TAV_000145000	Theileria annulata	Phosphatidylinositol signaling system [04070]; Exosome [04147]; Protein phosphatases and associated proteins [01009]; Membrane trafficking [04131]; Chromosome and associated proteins [03036]	GO:0005509~calcium ion binding	GO:0019722~calcium-mediated signaling	NA
AJ933514	3.74618	3.73223e-08	4.4432	5.55031e-14	Ribosomal protein s29, putative	TA12000 TAT_000194900 TAV_000195200	Theileria annulata	Ribosome [03010]; Ribosome [03011]	GO:0003735~structural constituent of ribosome;GO:0008270~zinc ion binding	GO:0006412~translation	GO:0005840~ribosome
AJ926817	3.71443	1.60573e-107	4.13113	1.17922e-48	NA	NA	NA	NA	NA	NA	NA
AJ928235	2.40591	0.000172303	1.66009	0.0924071	NA	NA	NA	NA	NA	NA	NA
AJ925508	3.4769	3.65965e-53	4.76897	3.32389e-09	Uncharacterized protein	TAT_000288800 TAV_000288900	Theileria annulata	NA	NA	NA	NA
AJ925053	2.07172	4.98013e-21	1.93909	3.18686e-09	zf-NOSIP domain-containing protein	TA07555	Theileria annulata	Spliceosome [03041]	GO:0061630~ubiquitin protein ligase activity	NA	GO:0005634~nucleus
AJ926716	3.8494	5.67373e-38	4.81363	6.78176e-20	NA	NA	NA	NA	NA	NA	NA
AJ931145	1.01923	0.141363	0.219786	0.818831	60S acidic ribosomal protein P0	TA21355	Theileria annulata	Ribosome [03010]; Ribosome [03011]	NA	GO:0042254~ribosome biogenesis	GO:0005840~ribosome
AJ927639	4.52255	6.42263e-25	4.82155	3.03471e-23	NA	NA	NA	NA	NA	NA	NA
AJ929024	3.25709	6.31806e-82	3.27786	1.71147e-27	Ubiquitin, putative	TAT_000071200 TAV_000070700	Theileria annulata	Ubiquitin system [04121]; Ribosome [03011]; Ubiquitin mediated proteolysis [04120]; Ribosome [03010]	NA	NA	NA
AJ928487	3.10993	7.23383e-63	3.36156	1.03265e-27	NA	NA	NA	NA	NA	NA	NA
AJ925702	3.01468	0.0980713	3.21752	0.0554761	NA	NA	NA	NA	NA	NA	NA
AJ930231	2.85964	0.0691212	2.95917	0.00645358	Uncharacterized protein	TA15675	Theileria annulata	NA	NA	GO:0006397~mRNA processing;GO:0006406~mRNA export from nucleus	GO:0000347~THO complex
AJ925158	1.283	0.000850132	1.97334	5.99248e-06	Heat shock protein 90, putative	TAT_000192800 TAV_000193100	Theileria annulata	Protein processing in endoplasmic reticulum [04141]; Protein phosphatases and associated proteins [01009]; Exosome [04147]; Mitochondrial biogenesis [03029]; Chaperones and folding catalysts [03110]; Membrane trafficking [04131]; Proteasome [03051]	GO:0005524~ATP binding;GO:0016887~ATPase activity;GO:0051082~unfolded protein binding	GO:0006457~protein folding	NA
AJ929826	2.15822	0.201903	1.43675	0.449857	60S ribosomal protein P1, putative	TA10385	Theileria annulata	Ribosome [03010]; Ribosome [03011]	GO:0003735~structural constituent of ribosome	GO:0006414~translational elongation	GO:0005840~ribosome
AJ933357	1.44561	0.00483951	0.35373	0.612142	60S acidic ribosomal protein p2, putative	TA12815 TAT_000179900 TAV_000180100	Theileria annulata	Ribosome [03010]; Ribosome [03011]	GO:0003735~structural constituent of ribosome	GO:0002182~cytoplasmic translational elongation	GO:0022625~cytosolic large ribosomal subunit
AJ925823	5.17534	0.010224	3.69363	0.282971	NA	NA	NA	NA	NA	NA	NA
AJ928535	3.45784	5.19328e-12	3.04636	1.26178e-05	NA	NA	NA	NA	NA	NA	NA
AJ923051	1.35	0.0112062	1.41099	0.00782188	Heat shock 70 kDa protein (70 kDa heat shock protein) (HSP 70.1)	TA11610	Theileria annulata	Exosome [04147]; Protein phosphatases and associated proteins [01009]; Protein processing in endoplasmic reticulum [04141]; Ribosome biogenesis [03009]; Chaperones and folding catalysts [03110]; Mitochondrial biogenesis [03029]; Endocytosis [04144]; Spliceosome [03040]; Proteasome [03051]; Membrane trafficking [04131]; Spliceosome [03041]	GO:0005524~ATP binding;GO:0016887~ATPase activity	NA	NA
AJ821329	1.26492	3.10843e-06	1.28743	7.09442e-05	Serine/threonine protein phosphatase 2C, putative	TA08300	Theileria annulata	NA	GO:0016791~phosphatase activity	NA	NA
AJ926504	2.92279	7.72016e-60	3.20626	2.03573e-25	NA	NA	NA	NA	NA	NA	NA
AJ935947	2.11322	0.240372	3.42144	0.000599844	NA	NA	NA	NA	NA	NA	NA
AJ930582	1.46062	0.100049	1.06347	0.270347	NA	NA	NA	NA	NA	NA	NA
AJ925609	4.67217	2.44495e-09	4.61891	1.08031e-05	NA	NA	NA	NA	NA	NA	NA
AJ925219	4.2293	1.44524e-166	4.67769	1.39456e-37	NA	NA	NA	NA	NA	NA	NA
AJ927470	4.0436	3.29896e-39	4.12964	3.79409e-19	NA	NA	NA	NA	NA	NA	NA
AJ925850	3.50276	6.10545e-08	3.64111	1.39435e-07	NA	NA	NA	NA	NA	NA	NA
AJ924810	2.1606	4.7939e-16	2.25943	2.42451e-14	G domain-containing protein	TA05310	Theileria annulata	NA	GO:0005525~GTP binding	NA	NA
AJ921529	3.15302	3.02436e-43	3.2533	8.9687e-19	NA	NA	NA	NA	NA	NA	NA
AJ934488	2.36788	2.06824e-17	2.11763	1.46603e-05	Uncharacterized protein	TA09175 TAT_000307900 TAV_000307900	Theileria annulata	NA	NA	NA	NA
AJ931200	1.46494	0.00785808	0.968402	0.132394	NA	NA	NA	NA	NA	NA	NA
AJ925938	3.18418	5.19193e-22	3.42516	2.50877e-23	Eukaryotic translation initiation factor 4C	TAT_000140600 TAV_000140600	Theileria annulata	Translation factors [03012]	GO:0003743~translation initiation factor activity	NA	NA
AJ922095	1.2643	0.00411622	0.351836	0.545322	Glyceraldehyde-3-phosphate dehydrogenase (EC 1.2.1.12)	TA08145 TAT_000332400 TAV_000332200	Theileria annulata	PATHWAY: Carbohydrate degradation; glycolysis; pyruvate from D-glyceraldehyde 3-phosphate: step 1/5. {ECO:0000256|RuleBase:RU361160}.; Glycolysis / Gluconeogenesis [00010]; Membrane trafficking [04131]; Exosome [04147]	GO:0004365~glyceraldehyde-3-phosphate dehydrogenase (NAD+) (phosphorylating) activity;GO:0050661~NADP binding;GO:0051287~NAD binding	GO:0006006~glucose metabolic process;GO:0006096~glycolytic process	NA
AJ920607	2.00118	0.0768406	0.968044	0.420381	Uncharacterized protein	TA04170	Theileria annulata	NA	GO:0015293~symporter activity	NA	GO:0016021~integral component of membrane
AJ926889	3.55055	1.91096e-95	3.63263	1.00877e-40	NA	NA	NA	NA	NA	NA	NA
AJ931999	2.92405	0.0140336	1.8014	0.228736	Splicing factor, putative	TA07805 TAT_000326000 TAV_000325800	Theileria annulata	Spliceosome [03041]; Spliceosome [03040]	GO:0003723~RNA binding	NA	NA
AJ925439	3.04591	3.55076e-61	3.07859	5.86671e-23	60S ribosomal protein L13	TA19380 TAT_000025000 TAV_000024900	Theileria annulata	Ribosome [03010]; Ribosome [03011]	GO:0003735~structural constituent of ribosome	GO:0006412~translation	GO:0005840~ribosome
AJ928824	4.01433	6.10346e-140	4.39814	5.37579e-42	NA	NA	NA	NA	NA	NA	NA
AJ924798	2.18063	3.0122e-42	2.10369	3.24882e-17	NA	NA	NA	NA	NA	NA	NA
AJ924941	3.23196	3.62758e-94	3.40198	4.98829e-37	Heat shock protein 90, putative	TAT_000192800 TAV_000193100	Theileria annulata	Protein processing in endoplasmic reticulum [04141]; Protein phosphatases and associated proteins [01009]; Exosome [04147]; Mitochondrial biogenesis [03029]; Chaperones and folding catalysts [03110]; Membrane trafficking [04131]; Proteasome [03051]	GO:0005524~ATP binding;GO:0016887~ATPase activity;GO:0051082~unfolded protein binding	GO:0006457~protein folding	NA
AJ925156	2.9628	2.1112e-15	3.11713	7.28843e-13	Phosphopyruvate hydratase (EC 4.2.1.11)	TA10425	Theileria annulata	PATHWAY: Carbohydrate degradation; glycolysis; pyruvate from D-glyceraldehyde 3-phosphate: step 4/5. {ECO:0000256|ARBA:ARBA00005031}.; Messenger RNA biogenesis [03019]; Glycolysis / Gluconeogenesis [00010]; Exosome [04147]; RNA degradation [03018]	GO:0000287~magnesium ion binding;GO:0004634~phosphopyruvate hydratase activity	GO:0006096~glycolytic process	GO:0000015~phosphopyruvate hydratase complex
AJ921172	1.46703	0.118535	2.91927	0.000178797	Small GTP-binding protein Rab1, putative	TAT_000289600 TAV_000289700	Theileria annulata	Exosome [04147]; GTP-binding proteins [04031]; Membrane trafficking [04131]	GO:0003924~GTPase activity;GO:0005525~GTP binding	NA	NA
AJ931055	1.14167	0.131852	1.06899	0.120361	Uncharacterized protein	TA09145	Theileria annulata	NA	GO:0034511~U3 snoRNA binding	GO:0006364~rRNA processing	NA
AJ928561	3.02953	0.164542	4.98274	3.543e-05	NA	NA	NA	NA	NA	NA	NA
AJ926486	4.49486	8.10977e-115	4.71032	1.48836e-60	NA	NA	NA	NA	NA	NA	NA
AJ927251	1.72173	0.300195	4.69245	1.948e-05	NA	NA	NA	NA	NA	NA	NA
AJ925198	2.35627	1.77334e-41	2.29613	2.93017e-20	NA	NA	NA	NA	NA	NA	NA
AJ926021	2.56532	2.18416e-13	3.36068	7.62379e-15	NA	NA	NA	NA	NA	NA	NA
AJ926651	3.99784	2.02293e-94	4.46804	6.50445e-24	NA	NA	NA	NA	NA	NA	NA
AJ922570	3.45858	1.29357e-07	3.97899	3.86072e-09	NA	NA	NA	NA	NA	NA	NA
AJ928788	2.97995	5.35328e-77	3.16967	6.68084e-35	Heat shock protein 90, putative	TAT_000192800 TAV_000193100	Theileria annulata	Protein processing in endoplasmic reticulum [04141]; Protein phosphatases and associated proteins [01009]; Exosome [04147]; Mitochondrial biogenesis [03029]; Chaperones and folding catalysts [03110]; Membrane trafficking [04131]; Proteasome [03051]	GO:0005524~ATP binding;GO:0016887~ATPase activity;GO:0051082~unfolded protein binding	GO:0006457~protein folding	NA
AJ922646	3.8532	1.0456e-26	4.08156	9.43388e-19	Uncharacterized protein	TA03420	Theileria annulata	NA	NA	NA	NA
AJ931760	2.09646	0.272831	2.60754	0.0552569	NA	NA	NA	NA	NA	NA	NA
AJ927012	3.42936	8.54675e-21	2.81752	5.80424e-09	NA	NA	NA	NA	NA	NA	NA
AJ928473	3.21108	6.51173e-05	3.98874	3.17617e-08	NA	NA	NA	NA	NA	NA	NA
AJ934038	2.91247	0.0986066	4.52659	0.000161176	NA	NA	NA	NA	NA	NA	NA
AJ927395	4.33485	5.60413e-29	4.65029	4.20328e-20	NA	NA	NA	NA	NA	NA	NA
AJ924764	3.94395	1.16906e-80	4.19214	2.38193e-34	NA	NA	NA	NA	NA	NA	NA
AJ921806	4.15414	3.71708e-60	4.24651	7.22074e-44	NA	NA	NA	NA	NA	NA	NA
AJ927300	2.92692	2.26548e-59	3.16497	4.47452e-11	Elongation factor 2, putative	TA20405 TAT_000053700 TAV_000053400	Theileria annulata	Translation factors [03012]; Exosome [04147]	GO:0003746~translation elongation factor activity;GO:0003924~GTPase activity;GO:0005525~GTP binding	NA	NA
AJ923683	1.26659	2.23605e-10	0.976617	0.00275745	Heat shock 70 kDa protein (70 kDa heat shock protein) (HSP 70.1)	TA11610	Theileria annulata	Exosome [04147]; Protein phosphatases and associated proteins [01009]; Protein processing in endoplasmic reticulum [04141]; Ribosome biogenesis [03009]; Chaperones and folding catalysts [03110]; Mitochondrial biogenesis [03029]; Endocytosis [04144]; Spliceosome [03040]; Proteasome [03051]; Membrane trafficking [04131]; Spliceosome [03041]	GO:0005524~ATP binding;GO:0016887~ATPase activity	NA	NA
AJ921939	3.01359	3.24064e-07	2.36581	0.00186731	Histone H2A	TA14155 TAT_000155100 TAV_000155300	Theileria annulata	Exosome [04147]; Chromosome and associated proteins [03036]	GO:0003677~DNA binding;GO:0046982~protein heterodimerization activity	NA	GO:0000786~nucleosome;GO:0005634~nucleus
AJ933819	1.20737	0.254258	-0.547754	0.74474	Tubulin alpha chain	TA08335 TAT_000305800 TAV_000305900	Theileria annulata	Phagosome [04145]; Cytoskeleton proteins [04812]; Exosome [04147]; Chromosome and associated proteins [03036]; Messenger RNA biogenesis [03019]	GO:0003924~GTPase activity;GO:0005200~structural constituent of cytoskeleton;GO:0005525~GTP binding	GO:0007017~microtubule-based process	GO:0005874~microtubule
AJ927207	2.52941	1.70599e-22	2.57112	8.01264e-14	NA	NA	NA	NA	NA	NA	NA
AJ925386	5.12338	6.20083e-81	6.56937	2.61387e-18	NA	NA	NA	NA	NA	NA	NA
AJ927301	1.2621	0.609637	2.15631	0.30952	Uncharacterized protein	TA05340	Theileria annulata	NA	NA	NA	NA
AJ927288	4.01867	1.2983e-58	4.4031	1.00859e-12	Cytochrome c oxidase subunit 1 (EC 7.1.1.9) (Fragment)	COI	Culiseta annulata	PATHWAY: Energy metabolism; oxidative phosphorylation. {ECO:0000256|ARBA:ARBA00004673, ECO:0000256|RuleBase:RU000369}.	GO:0004129~cytochrome-c oxidase activity;GO:0020037~heme binding;GO:0046872~metal ion binding	GO:0006119~oxidative phosphorylation	GO:0005743~mitochondrial inner membrane;GO:0016021~integral component of membrane;GO:0070469~respiratory chain
AJ934763	3.18932	0.00505702	2.75812	0.0286136	NA	NA	NA	NA	NA	NA	NA
AJ920582	4.6846	9.55885e-93	4.75793	2.8305e-42	NA	NA	NA	NA	NA	NA	NA
AJ921455	1.13485	0.396639	-0.315686	0.873377	60S ribosomal L1/L10a protein, putative	TA09180 TAT_000308000 TAV_000308000	Theileria annulata	Ribosome [03010]; Ribosome [03011]	GO:0003723~RNA binding;GO:0003735~structural constituent of ribosome	GO:0006412~translation	GO:0015934~large ribosomal subunit
AJ930641	1.60204	0.265761	0.293126	0.890486	Uncharacterized protein	TAT_000174700	Theileria annulata	NA	NA	NA	NA
AJ924924	3.85951	3.54899e-103	4.2178	4.65005e-41	NA	NA	NA	NA	NA	NA	NA
AJ928324	3.53464	2.29847e-32	4.00725	6.27895e-13	NA	NA	NA	NA	NA	NA	NA
AJ927551	3.77738	1.88366e-95	3.77691	6.71534e-39	Elongation factor 1-alpha	TA06720 TAT_000071800 TAV_000071300	Theileria annulata	Exosome [04147]; Transfer RNA biogenesis [03016]; Translation factors [03012]; Nucleocytoplasmic transport [03013]; Membrane trafficking [04131]; Messenger RNA biogenesis [03019]	GO:0003746~translation elongation factor activity;GO:0003924~GTPase activity;GO:0005525~GTP binding	NA	NA
AJ931748	1.33902	0.35892	1.70121	0.336954	Ribosomal protein s29, putative	TA12000 TAT_000194900 TAV_000195200	Theileria annulata	Ribosome [03010]; Ribosome [03011]	GO:0003735~structural constituent of ribosome;GO:0008270~zinc ion binding	GO:0006412~translation	GO:0005840~ribosome
AJ934100	2.01904	0.144675	1.44815	0.354831	Heat shock protein, putative	TA12100	Theileria annulata	Chaperones and folding catalysts [03110]	GO:0005524~ATP binding;GO:0016887~ATPase activity	NA	NA
AJ921917	4.18834	1.25905e-82	4.58517	3.9424e-26	NA	NA	NA	NA	NA	NA	NA
AJ935383	2.92452	2.7279e-51	3.20221	1.60726e-18	NA	NA	NA	NA	NA	NA	NA
AJ926236	2.25808	0.410723	2.38559	0.365562	Cysteine proteinase, putative (EC 3.4.22.-)	TA11565	Theileria annulata	NA	GO:0008234~cysteine-type peptidase activity	NA	GO:0016021~integral component of membrane
AJ927574	3.53937	3.9406e-97	3.71791	9.36598e-37	NA	NA	NA	NA	NA	NA	NA
AJ933454	2.02676	1.67228e-06	1.68553	0.000473174	Histone H2B	TA07290 TAT_000303800 TAV_000303900	Theileria annulata	Chromosome and associated proteins [03036]; Exosome [04147]	GO:0003677~DNA binding;GO:0046982~protein heterodimerization activity	NA	GO:0000786~nucleosome;GO:0005634~nucleus
AJ921173	1.56347	0.0084521	0.274925	0.725417	Uncharacterized protein	TA10080	Theileria annulata	NA	NA	NA	NA
AJ926786	3.48315	1.8969e-09	3.23804	3.71689e-06	Heat shock protein 70 (Fragment)	hsp70	Theileria annulata	Exosome [04147]; Protein phosphatases and associated proteins [01009]; Protein processing in endoplasmic reticulum [04141]; Ribosome biogenesis [03009]; Chaperones and folding catalysts [03110]; Mitochondrial biogenesis [03029]; Endocytosis [04144]; Spliceosome [03040]; Proteasome [03051]; Membrane trafficking [04131]; Spliceosome [03041]	GO:0005524~ATP binding;GO:0016887~ATPase activity	NA	NA
AJ924973	1.13056	0.0509007	1.47507	0.0431445	Uncharacterized protein	TA05465	Theileria annulata	NA	NA	NA	GO:0016021~integral component of membrane
AJ934342	4.60501	0.000354711	3.69756	0.0653462	NA	NA	NA	NA	NA	NA	NA
AJ930509	1.46864	0.00304973	1.02263	0.109658	Guanylate kinase (EC 2.7.4.8)	TA13945	Theileria annulata	Purine metabolism [00230]	GO:0004385~guanylate kinase activity;GO:0005524~ATP binding	NA	NA
AJ933530	1.01399	0.101663	0.825198	0.216934	Cdc2-like kinase	TAT_000072000 TAV_000071500	Theileria annulata	Messenger RNA biogenesis [03019]	GO:0004674~protein serine/threonine kinase activity;GO:0005524~ATP binding	NA	NA
AJ921988	2.0242	2.3913e-05	1.8658	1.72724e-05	Uncharacterized protein	TAT_000223800 TAV_000223900	Theileria annulata	NA	NA	NA	NA
AJ925257	4.63029	5.51519e-174	4.91215	4.77622e-84	NA	NA	NA	NA	NA	NA	NA
AJ924157	3.6128	0.284489	5.80103	0.000986668	Cysteine proteinase, tacP, putative	TA03730	Theileria annulata	NA	GO:0008234~cysteine-type peptidase activity	NA	GO:0016021~integral component of membrane
AJ921145	3.50302	9.17454e-11	3.86048	3.78402e-12	NA	NA	NA	NA	NA	NA	NA
AJ928371	4.52778	1.10666e-18	4.48604	2.99813e-16	NA	NA	NA	NA	NA	NA	NA
AJ921427	1.24419	0.242487	1.57954	0.0847365	NA	NA	NA	NA	NA	NA	NA
AJ927312	1.14142	0.232115	0.756266	0.455499	Cytochrome b (Fragment)	cytb	Theileria annulata	NA	GO:0009055~electron carrier activity;GO:0046872~metal ion binding	GO:0022904~respiratory electron transport chain	GO:0005743~mitochondrial inner membrane;GO:0016021~integral component of membrane;GO:0070469~respiratory chain
AJ924842	3.95868	1.42442e-14	4.68523	5.22648e-19	NA	NA	NA	NA	NA	NA	NA
AJ926973	4.59648	4.2053e-09	4.2534	4.07395e-07	YrdC-like domain-containing protein	TA04750	Theileria annulata	NA	GO:0003725~double-stranded RNA binding	NA	NA
AJ925452	3.87973	9.86206e-63	4.10982	1.97274e-34	NA	NA	NA	NA	NA	NA	NA
AJ926155	3.90121	3.31102e-13	4.13202	3.06039e-12	NA	NA	NA	NA	NA	NA	NA
AJ932251	3.725	1.80324e-13	4.8176	1.04401e-06	NA	NA	NA	NA	NA	NA	NA
AJ928698	1.49716	0.234174	1.73788	0.157112	Cytochrome b	cytb	Theileria annulata	NA	GO:0009055~electron carrier activity;GO:0046872~metal ion binding	GO:0022904~respiratory electron transport chain	GO:0005743~mitochondrial inner membrane;GO:0016021~integral component of membrane;GO:0070469~respiratory chain
AJ929587	3.72783	9.79202e-22	3.84991	2.95392e-15	NA	NA	NA	NA	NA	NA	NA
AJ924914	3.24586	3.84209e-24	4.14095	1.85094e-09	NA	NA	NA	NA	NA	NA	NA
AJ921246	3.47956	4.47682e-16	3.36225	1.27295e-13	NA	NA	NA	NA	NA	NA	NA
AJ931670	1.24453	0.0189781	0.910829	0.145368	Chromatin assembly protein, putative	TA15120	Theileria annulata	Chromosome and associated proteins [03036]	NA	GO:0006333~chromatin assembly or disassembly	GO:0005634~nucleus
AJ930441	3.16667	2.97299e-11	3.75566	1.30419e-17	NA	NA	NA	NA	NA	NA	NA
AJ928161	3.18255	1.09314e-85	3.1717	1.15841e-19	Ribosomal protein l6, putative	TA20850 TAT_000044200 TAV_000043800	Theileria annulata	Ribosome [03010]; Ribosome [03011]	GO:0003735~structural constituent of ribosome;GO:0019843~rRNA binding	GO:0006412~translation	GO:0005840~ribosome
AJ920497	3.77904	8.55715e-97	3.95734	1.96614e-23	NA	NA	NA	NA	NA	NA	NA
AJ927687	2.79285	5.25274e-31	3.24123	3.38667e-08	Citrate synthase	TA14450 TAT_000150100 TAV_000150200	Theileria annulata	Citrate cycle (TCA cycle) [00020]; Glyoxylate and dicarboxylate metabolism [00630]	GO:0046912~transferase activity, transferring acyl groups, acyl groups converted into alkyl on transfer	NA	NA
AJ923155	3.01246	0.0984013	3.69536	0.0656015	Uncharacterized protein	TA05615	Theileria annulata	NA	NA	NA	NA
AJ921975	1.66704	0.149043	2.00096	0.0368824	NA	NA	NA	NA	NA	NA	NA
AJ927599	1.46082	3.00673e-08	1.61856	1.59157e-07	NA	NA	NA	NA	NA	NA	NA
AJ927593	1.54386	3.97395e-07	1.16061	0.00124312	Uncharacterized protein	TA11650 TAT_000214200 TAV_000214200	Theileria annulata	DNA replication proteins [03032]; Mismatch repair [03430]; DNA replication [03030]; Homologous recombination [03440]; Nucleotide excision repair [03420]; DNA repair and recombination proteins [03400]	NA	NA	NA
AJ926227	3.07791	2.01935e-28	2.84612	6.96104e-17	NA	NA	NA	NA	NA	NA	NA
AJ927118	3.71328	1.14651e-37	3.62108	3.0345e-16	NA	NA	NA	NA	NA	NA	NA
AJ924917	3.28332	9.87173e-65	3.32732	2.82504e-24	60S ribosomal protein L18a	TA15210	Theileria annulata	Ribosome [03011]; Ribosome [03010]	GO:0003735~structural constituent of ribosome	GO:0006412~translation	GO:0005829~cytosol;GO:0005840~ribosome
AJ931816	1.70556	0.00011842	1.35727	0.00591139	60S ribosomal L1/L10a protein, putative	TA09180 TAT_000308000 TAV_000308000	Theileria annulata	Ribosome [03010]; Ribosome [03011]	GO:0003723~RNA binding;GO:0003735~structural constituent of ribosome	GO:0006412~translation	GO:0015934~large ribosomal subunit
AJ925515	3.83482	6.35926e-98	4.01007	9.30398e-36	Ubiquitin/60S ribosomal fusion protein, putative	TAT_000106800 TAV_000106100	Theileria annulata	Ubiquitin system [04121]; Ribosome [03011]; Ubiquitin mediated proteolysis [04120]; Ribosome [03010]	GO:0003735~structural constituent of ribosome	GO:0006412~translation	GO:0005634~nucleus;GO:0005737~cytoplasm;GO:0005840~ribosome
AJ927051	3.58837	1.80134e-23	3.62585	5.1379e-18	NA	NA	NA	NA	NA	NA	NA
AJ923624	1.03303	0.000827154	0.78513	0.0509564	NA	NA	NA	NA	NA	NA	NA
AJ821281	1.36837	1.3523e-09	1.03784	0.00025619	Eukaryotic translation initiation factor 2 alpha subunit, putative	TA06015	Theileria annulata	Protein processing in endoplasmic reticulum [04141]; Translation factors [03012]	GO:0003743~translation initiation factor activity	NA	NA
AJ928060	3.87398	5.26185e-26	3.69125	3.46991e-17	NA	NA	NA	NA	NA	NA	NA
AJ925795	3.7174	4.90436e-10	4.19987	1.90873e-10	NA	NA	NA	NA	NA	NA	NA
AJ924318	1.40296	1.44754e-06	1.19034	0.00495135	60S ribosomal L1/L10a protein, putative	TA09180 TAT_000308000 TAV_000308000	Theileria annulata	Ribosome [03010]; Ribosome [03011]	GO:0003723~RNA binding;GO:0003735~structural constituent of ribosome	GO:0006412~translation	GO:0015934~large ribosomal subunit
AJ926724	1.59638	0.696596	2.90827	0.381072	Tpr-related protein family member, putative	TA06090	Theileria annulata	NA	NA	NA	GO:0016021~integral component of membrane
AJ923128	5.5619	4.81906e-132	6.02642	2.89753e-64	NA	NA	NA	NA	NA	NA	NA
AJ928626	3.94285	2.06775e-11	3.9679	1.61164e-11	NA	NA	NA	NA	NA	NA	NA
AJ931956	1.05563	0.296689	0.979213	0.341949	60S acidic ribosomal protein p2, putative	TA12815 TAT_000179900 TAV_000180100	Theileria annulata	Ribosome [03010]; Ribosome [03011]	GO:0003735~structural constituent of ribosome	GO:0002182~cytoplasmic translational elongation	GO:0022625~cytosolic large ribosomal subunit
AJ935532	1.106	0.0563406	0.618488	0.509435	Nicotinamide-nucleotide adenylyltransferase (EC 2.7.7.1)	TA18745	Theileria annulata	PATHWAY: Cofactor biosynthesis; NAD(+) biosynthesis; NAD(+) from nicotinamide D-ribonucleotide: step 1/1. {ECO:0000256|ARBA:ARBA00004658}.	GO:0000309~nicotinamide-nucleotide adenylyltransferase activity	GO:0009435~NAD biosynthetic process	NA
AJ925375	3.02234	2.66067e-55	3.04794	7.47783e-17	NA	NA	NA	NA	NA	NA	NA
AJ935948	2.25445	0.02071	2.86085	0.00289739	NA	NA	NA	NA	NA	NA	NA
AJ926448	3.18223	2.08454e-92	3.24261	8.70239e-34	40S ribosomal protein S3, putative	TA08340 TAT_000336000 TAV_000335800	Theileria annulata	Ribosome [03011]; Ribosome [03010]	GO:0003723~RNA binding;GO:0003735~structural constituent of ribosome	GO:0006412~translation	GO:0005737~cytoplasm;GO:0015935~small ribosomal subunit
AJ929073	2.13304	0.0331387	2.49828	0.00367462	NA	NA	NA	NA	NA	NA	NA
AJ929651	4.17443	0.0343329	5.18681	0.00377156	NA	NA	NA	NA	NA	NA	NA
AJ925474	4.17443	0.0343329	5.42123	0.000679595	NA	NA	NA	NA	NA	NA	NA
AJ927928	4.07775	4.28769e-160	4.55026	1.35374e-35	NA	NA	NA	NA	NA	NA	NA
AJ932334	2.53505	0.0210553	2.31904	0.0351984	NA	NA	NA	NA	NA	NA	NA
AJ925679	2.88852	2.34807e-95	2.89536	5.10777e-35	40S ribosomal protein SA	TA10185	Theileria annulata	Ribosome [03011]; Ribosome [03010]	GO:0003735~structural constituent of ribosome	GO:0000028~ribosomal small subunit assembly;GO:0006412~translation	GO:0022627~cytosolic small ribosomal subunit
AJ928137	3.97579	7.15275e-56	4.00607	8.25519e-30	NA	NA	NA	NA	NA	NA	NA
AJ929837	1.27072	0.0337781	1.17731	0.0955453	Uncharacterized protein	TA05465	Theileria annulata	NA	NA	NA	GO:0016021~integral component of membrane
AJ926480	4.64155	8.69693e-141	4.91166	8.78029e-49	NA	NA	NA	NA	NA	NA	NA
AJ933892	3.58733	0.0245978	1.70635	0.516345	NA	NA	NA	NA	NA	NA	NA
AJ933932	1.20348	0.115532	-0.914741	0.437256	Cdc2-like kinase	TAT_000072000 TAV_000071500	Theileria annulata	Messenger RNA biogenesis [03019]	GO:0004674~protein serine/threonine kinase activity;GO:0005524~ATP binding	NA	NA
AJ927869	4.78104	1.49853e-05	5.39756	4.2795e-07	NA	NA	NA	NA	NA	NA	NA
AJ933293	2.02977	0.264999	2.81058	0.0168926	NA	NA	NA	NA	NA	NA	NA
AJ928762	2.1193	7.5209e-24	2.54899	3.51453e-09	NA	NA	NA	NA	NA	NA	NA
AJ927442	3.85463	2.28083e-97	4.52182	3.28905e-28	NA	NA	NA	NA	NA	NA	NA
AJ926376	4.12315	7.01883e-26	4.17464	5.79055e-16	NA	NA	NA	NA	NA	NA	NA
AJ934661	2.88853	0.000127477	2.90121	0.000504766	NA	NA	NA	NA	NA	NA	NA
AJ928059	3.60301	4.79324e-106	3.76354	9.32404e-25	60S ribosomal protein L17, putative	TAT_000144700 TAV_000144700	Theileria annulata	Ribosome [03011]; Ribosome [03010]	GO:0003735~structural constituent of ribosome	GO:0006412~translation	GO:0015934~large ribosomal subunit
AJ933062	1.72543	0.0613298	1.76637	0.0276812	NA	NA	NA	NA	NA	NA	NA
AJ926483	3.17982	0.0473907	2.70341	0.209261	NA	NA	NA	NA	NA	NA	NA
AJ929110	3.84011	3.12883e-56	4.09937	1.85003e-15	Cytochrome b	Cytb	Theileria annulata	NA	GO:0009055~electron carrier activity;GO:0046872~metal ion binding	GO:0022904~respiratory electron transport chain	GO:0005743~mitochondrial inner membrane;GO:0016021~integral component of membrane;GO:0070469~respiratory chain
AJ921292	3.57934	0.0722215	5.33028	7.28902e-06	NA	NA	NA	NA	NA	NA	NA
AJ931523	2.60494	0.0845315	2.77418	0.0488493	Uncharacterized protein	TA02710	Theileria annulata	NA	NA	NA	GO:0016021~integral component of membrane
AJ927954	3.05502	7.86975e-42	3.31982	8.50519e-22	NA	NA	NA	NA	NA	NA	NA
AJ935514	1.24981	0.0534092	1.08584	0.149443	Ubiquitin-related protein, putative	TA16970 TAT_000103600 TAV_000102900	Theileria annulata	NA	NA	NA	NA
AJ925706	3.87039	3.10026e-56	3.80264	4.27337e-16	NA	NA	NA	NA	NA	NA	NA
AJ921148	3.95033	5.68091e-132	4.1599	6.26648e-58	NA	NA	NA	NA	NA	NA	NA
AJ933066	1.27489	6.69972e-07	1.53049	3.96932e-05	NA	NA	NA	NA	NA	NA	NA
AJ925229	3.27882	3.29355e-99	3.40174	3.205e-30	NA	NA	NA	NA	NA	NA	NA
AJ933739	1.25044	9.78727e-07	1.18109	8.54949e-05	40S ribosomal protein S11, putative	TA07590	Theileria annulata	Ribosome [03010]; Ribosome [03011]	GO:0003735~structural constituent of ribosome	GO:0006412~translation	GO:0005840~ribosome;GO:0009507~chloroplast
AJ933096	1.25248	0.0646525	-0.446762	0.631559	60S ribosomal protein L26, putative	TA10065 TAT_000368900 TAV_000368900	Theileria annulata	Ribosome [03010]; Ribosome [03011]	GO:0003723~RNA binding;GO:0003735~structural constituent of ribosome	GO:0006412~translation	GO:0015934~large ribosomal subunit
AJ924104	3.47142	4.70164e-05	3.86011	2.30708e-05	NA	NA	NA	NA	NA	NA	NA
AJ925815	2.4128	0.254299	3.18894	0.027324	NA	NA	NA	NA	NA	NA	NA
AJ924060	1.37087	0.000875464	1.17524	0.0103022	Cysteine proteinase, tacP, putative	TA03750	Theileria annulata	NA	GO:0008234~cysteine-type peptidase activity	NA	GO:0016021~integral component of membrane
AJ926178	3.12777	4.82923e-30	3.91175	2.72526e-12	NA	NA	NA	NA	NA	NA	NA
AJ926344	2.96473	1.56948e-21	3.15456	4.2335e-16	NA	NA	NA	NA	NA	NA	NA
AJ933244	1.80852	0.485234	2.99551	0.0743876	NA	NA	NA	NA	NA	NA	NA
AJ927053	2.58246	0.340671	3.70203	0.0921385	NA	NA	NA	NA	NA	NA	NA
AJ928140	5.78286	3.21714e-05	5.50983	8.40571e-06	NA	NA	NA	NA	NA	NA	NA
AJ925449	2.93973	1.05331e-20	2.91863	8.97478e-20	NA	NA	NA	NA	NA	NA	NA
AJ929594	3.94318	1.54219e-48	3.41244	9.64164e-23	Syntaxin, putative	TA04245	Theileria annulata	NA	NA	GO:0016192~vesicle-mediated transport	GO:0016021~integral component of membrane
AJ935704	1.51118	0.0415645	-0.966143	0.522139	Translation elongation factor E1-F beta, putative	TA16305	Theileria annulata	Translation factors [03012]	GO:0003746~translation elongation factor activity	NA	NA
AJ926242	3.5247	0.000232635	3.87666	6.60739e-06	RING-type domain-containing protein	TA05905	Theileria annulata	Ubiquitin system [04121]	GO:0004842~ubiquitin-protein transferase activity	GO:0043161~proteasome-mediated ubiquitin-dependent protein catabolic process	NA
AJ927774	2.66529	9.2245e-41	2.87355	3.68357e-16	Phosphopyruvate hydratase (EC 4.2.1.11)	ENO	Theileria annulata	PATHWAY: Carbohydrate degradation; glycolysis; pyruvate from D-glyceraldehyde 3-phosphate: step 4/5. {ECO:0000256|ARBA:ARBA00005031}.; Messenger RNA biogenesis [03019]; Glycolysis / Gluconeogenesis [00010]; Exosome [04147]; RNA degradation [03018]	GO:0000287~magnesium ion binding;GO:0004634~phosphopyruvate hydratase activity	GO:0006096~glycolytic process	GO:0000015~phosphopyruvate hydratase complex
AJ930797	1.09811	0.0833248	1.55948	0.00317123	60S ribosomal L34 protein, putative	TA04840	Theileria annulata	Ribosome [03010]; Ribosome [03011]	GO:0003735~structural constituent of ribosome	GO:0006412~translation	GO:0005840~ribosome
AJ935239	2.71982	0.0720956	1.4261	0.533524	NA	NA	NA	NA	NA	NA	NA
AJ927027	4.36487	2.05245e-103	4.62917	1.33525e-61	NA	NA	NA	NA	NA	NA	NA
AJ925819	3.98076	1.07725e-108	4.05643	2.68488e-44	NA	NA	NA	NA	NA	NA	NA
AJ933783	1.5734	0.0642194	2.24026	0.0176089	Leucine--tRNA ligase (EC 6.1.1.4) (Leucyl-tRNA synthetase)	TA10995	Theileria annulata	Transfer RNA biogenesis [03016]; Mitochondrial biogenesis [03029]; Aminoacyl-tRNA biosynthesis [00970]; Amino acid related enzymes [01007]	GO:0002161~aminoacyl-tRNA editing activity;GO:0004823~leucine-tRNA ligase activity;GO:0005524~ATP binding	GO:0006429~leucyl-tRNA aminoacylation	NA
AJ925404	3.38808	9.32197e-120	3.32539	3.68737e-36	NA	NA	NA	NA	NA	NA	NA
AJ927509	3.41688	1.6746e-46	3.48063	5.77808e-24	NA	NA	NA	NA	NA	NA	NA
AJ927565	4.42245	5.01975e-67	4.86514	5.7719e-45	NA	NA	NA	NA	NA	NA	NA
AJ930023	1.09964	0.00294865	0.760052	0.0849056	U1/2 small nuclear ribonucleoprotein, putative	TA12855 TAT_000179000 TAV_000179200	Theileria annulata	Spliceosome [03041]; Spliceosome [03040]	GO:0003723~RNA binding	NA	NA
AJ921010	4.92049	9.57753e-07	4.9409	1.4552e-06	NA	NA	NA	NA	NA	NA	NA
AJ927936	3.43183	3.87895e-15	3.0912	1.40073e-09	NA	NA	NA	NA	NA	NA	NA
AJ920565	2.61761	0.226492	3.80363	0.0050043	Transcription initiation factor (TBP homologue), putative	TA03075	Theileria annulata	Transcription machinery [03021]; Basal transcription factors [03022]; Transcription factors [03000]	GO:0003677~DNA binding;GO:0003743~translation initiation factor activity	GO:0006352~DNA-templated transcription, initiation	GO:0005634~nucleus
AJ925919	3.53275	1.26799e-33	3.6975	5.00116e-20	NA	NA	NA	NA	NA	NA	NA
AJ928842	3.77467	4.08695e-64	4.27128	2.14274e-15	NA	NA	NA	NA	NA	NA	NA
AJ921378	1.3504	0.161386	0.927711	0.401669	60S ribosomal L1/L10a protein, putative	TA09180 TAT_000308000 TAV_000308000	Theileria annulata	Ribosome [03010]; Ribosome [03011]	GO:0003723~RNA binding;GO:0003735~structural constituent of ribosome	GO:0006412~translation	GO:0015934~large ribosomal subunit
AJ925775	1.03022	0.174174	2.26537	0.000272663	NA	NA	NA	NA	NA	NA	NA
AJ925614	2.58015	6.65886e-41	2.83784	1.76207e-22	NA	NA	NA	NA	NA	NA	NA
AJ933178	2.08655	0.0295568	1.43807	0.212535	Uncharacterized protein	TA18625	Theileria annulata	NA	NA	NA	GO:0016021~integral component of membrane
AJ928628	2.95098	2.50217e-72	2.97462	1.7908e-17	Ribosomal protein S2, putative	TA15065 TAT_000139200 TAV_000139300	Theileria annulata	Ribosome [03011]; Ribosome [03010]	GO:0003723~RNA binding;GO:0003735~structural constituent of ribosome	GO:0006412~translation	GO:0005829~cytosol;GO:0015935~small ribosomal subunit
AJ930735	3.0993	0.00526163	2.83446	0.0222252	NA	NA	NA	NA	NA	NA	NA
AJ925039	3.1457	9.72017e-90	3.08645	2.54659e-30	60S ribosomal protein l10, putative	TA15385 TAT_000207200 TAV_000207400	Theileria annulata	Ribosome [03011]; Ribosome [03010]	GO:0003735~structural constituent of ribosome	GO:0006412~translation	GO:0005840~ribosome
AJ929127	3.50305	1.24517e-140	3.70443	9.07499e-59	NA	NA	NA	NA	NA	NA	NA
AJ926685	4.66641	1.58153e-79	4.80212	6.67208e-31	NA	NA	NA	NA	NA	NA	NA
AJ924622	2.12925	0.12093	3.10723	0.00518251	Uncharacterized protein	TAT_000157100 TAV_000157300	Theileria annulata	NA	NA	NA	NA
AJ922560	3.59517	0.108426	4.80058	0.00605741	NA	NA	NA	NA	NA	NA	NA
AJ936881	2.47873	0.0947032	2.10147	0.172828	NA	NA	NA	NA	NA	NA	NA
AJ927372	3.85956	2.87252e-08	2.87287	0.00121427	NA	NA	NA	NA	NA	NA	NA
AJ925135	4.08338	1.55815e-100	4.20859	3.44818e-58	NA	NA	NA	NA	NA	NA	NA
AJ925968	4.18625	0.0335976	3.79983	0.0816196	FYVE-type domain-containing protein	TA14070	Theileria annulata	NA	GO:0046872~metal ion binding	NA	NA
AJ926465	3.38619	1.19335e-44	3.67721	3.71283e-18	NA	NA	NA	NA	NA	NA	NA
AJ922156	1.89886	3.88191e-09	1.68272	6.1879e-06	Heat shock 70 kDa protein (70 kDa heat shock protein) (HSP 70.1)	TA11610	Theileria annulata	Exosome [04147]; Protein phosphatases and associated proteins [01009]; Protein processing in endoplasmic reticulum [04141]; Ribosome biogenesis [03009]; Chaperones and folding catalysts [03110]; Mitochondrial biogenesis [03029]; Endocytosis [04144]; Spliceosome [03040]; Proteasome [03051]; Membrane trafficking [04131]; Spliceosome [03041]	GO:0005524~ATP binding;GO:0016887~ATPase activity	NA	NA
AJ928972	3.59968	3.7402e-53	3.73927	6.17254e-34	NA	NA	NA	NA	NA	NA	NA
AJ925680	4.3562	5.79957e-48	4.53228	3.5087e-37	NA	NA	NA	NA	NA	NA	NA
AJ928882	3.94157	1.06674e-20	4.41038	3.11967e-10	NA	NA	NA	NA	NA	NA	NA
AJ934502	1.96222	0.00401216	1.04945	0.315098	NA	NA	NA	NA	NA	NA	NA
AJ926177	3.53215	1.23928e-92	3.85352	3.87325e-26	NA	NA	NA	NA	NA	NA	NA
AJ928744	2.97594	0.0248858	2.68768	0.0718553	NA	NA	NA	NA	NA	NA	NA
AJ925026	2.82969	1.54521e-19	3.50061	7.13604e-07	NA	NA	NA	NA	NA	NA	NA
AJ935218	5.58868	0.000928667	3.3228	0.316435	NA	NA	NA	NA	NA	NA	NA
AJ932203	2.4484	8.84162e-05	2.00411	0.0883073	Uncharacterized protein	TA02710	Theileria annulata	NA	NA	NA	GO:0016021~integral component of membrane
AJ928084	1.09099	0.411106	0.712787	0.604546	CRAL/TRIO domain containing protein, putative	TA08980 TAT_000348000 TAV_000347800	Theileria annulata	NA	NA	NA	NA
AJ926819	3.01968	1.03666e-87	3.03993	1.59426e-21	NA	NA	NA	NA	NA	NA	NA
AJ933964	1.26874	0.0401741	0.496218	0.505586	Cytochrome b (Complex III subunit 3) (Complex III subunit III) (Cytochrome b-c1 complex subunit 3) (Ubiquinol-cytochrome-c reductase complex cytochrome b subunit)	MT-CYB COB CYTB MTCYB Tap370b08.q2ca38.03c	Theileria annulata	NA	GO:0009055~electron carrier activity;GO:0046872~metal ion binding	GO:0022904~respiratory electron transport chain	GO:0005743~mitochondrial inner membrane;GO:0016021~integral component of membrane;GO:0070469~respiratory chain
AJ929652	4.47121	0.00561932	4.50009	0.00969648	NA	NA	NA	NA	NA	NA	NA
AJ929101	3.89771	9.87268e-104	4.08571	9.16333e-48	NA	NA	NA	NA	NA	NA	NA
AJ920739	1.9464	0.000735767	1.2114	0.0546376	Uncharacterized protein	TA09175 TAT_000307900 TAV_000307900	Theileria annulata	NA	NA	NA	NA
AJ927362	4.52924	2.34536e-154	5.03056	1.26091e-49	NA	NA	NA	NA	NA	NA	NA
AJ928027	6.44229	3.39663e-97	6.46945	1.7433e-50	NA	NA	NA	NA	NA	NA	NA
AJ928735	3.33172	5.96235e-91	3.24026	5.5949e-30	Guanine-nucleotide binding protein, putative	TA07650 TAT_000323200 TAV_000323100	Theileria annulata	Exosome [04147]; Messenger RNA biogenesis [03019]	GO:0043022~ribosome binding	NA	GO:0015935~small ribosomal subunit
AJ924724	2.91612	3.33285e-62	3.0842	6.66813e-22	60S ribosomal protein L13	TA19380 TAT_000025000 TAV_000024900	Theileria annulata	Ribosome [03010]; Ribosome [03011]	GO:0003735~structural constituent of ribosome	GO:0006412~translation	GO:0005840~ribosome
AJ924826	5.97629	7.48622e-78	6.45534	1.38671e-47	NA	NA	NA	NA	NA	NA	NA
AJ927103	5.11418	0.000134393	2.30203	0.345409	NA	NA	NA	NA	NA	NA	NA
AJ927897	2.83409	2.13069e-12	3.25238	1.31734e-10	NA	NA	NA	NA	NA	NA	NA
AJ921355	4.32428	0.00261968	5.0108	1.24799e-05	NA	NA	NA	NA	NA	NA	NA
AJ923513	3.45785	1.21071e-111	3.85777	3.12676e-49	NA	NA	NA	NA	NA	NA	NA
AJ925133	1.86796	0.337459	2.8566	0.0770917	NA	NA	NA	NA	NA	NA	NA
AJ920985	1.49404	1.01096e-08	1.22235	0.00488823	60S ribosomal L1/L10a protein, putative	TA09180 TAT_000308000 TAV_000308000	Theileria annulata	Ribosome [03010]; Ribosome [03011]	GO:0003723~RNA binding;GO:0003735~structural constituent of ribosome	GO:0006412~translation	GO:0015934~large ribosomal subunit
AJ924599	3.72502	2.08445e-08	3.83881	7.0902e-09	NA	NA	NA	NA	NA	NA	NA
AJ821377	1.41734	1.83503e-12	1.28205	6.29017e-06	Splicing factor, putative	TA07805 TAT_000326000 TAV_000325800	Theileria annulata	Spliceosome [03041]; Spliceosome [03040]	GO:0003723~RNA binding	NA	NA
AJ933010	1.99603	4.76845e-13	2.242	8.02984e-10	Uncharacterized protein	TA03665	Theileria annulata	NA	NA	NA	NA
AJ935763	1.2131	0.190041	0.274516	0.809431	Uncharacterized protein	TA09175 TAT_000307900 TAV_000307900	Theileria annulata	NA	NA	NA	NA
AJ933091	1.31803	0.0334754	1.90379	0.00139342	Uncharacterized protein	TA05465	Theileria annulata	NA	NA	NA	GO:0016021~integral component of membrane
AJ927813	3.62827	2.03887e-85	4.05135	2.39115e-41	NA	NA	NA	NA	NA	NA	NA
AJ922837	2.58442	0.439041	4.27521	0.109765	Uncharacterized protein	TA21045	Theileria annulata	NA	NA	NA	NA
AJ931191	1.28219	0.00056375	1.92551	0.000306522	Aurora kinase (EC 2.7.11.1)	TAT_000198600 TAV_000198900	Theileria annulata	NA	GO:0004674~protein serine/threonine kinase activity;GO:0004712~protein serine/threonine/tyrosine kinase activity;GO:0005524~ATP binding	NA	NA
AJ930444	1.92749	6.31687e-05	0.762855	0.220518	NA	NA	NA	NA	NA	NA	NA
AJ923537	4.70168	9.90859e-46	4.77295	7.10255e-28	NA	NA	NA	NA	NA	NA	NA
AJ920956	4.45386	0.00287628	3.78587	0.0244475	Uncharacterized protein	TA10440	Theileria annulata	Spliceosome [03041]; Ubiquitin system [04121]; Spliceosome [03040]	NA	GO:0000398~mRNA splicing, via spliceosome	GO:0046540~U4/U6 x U5 tri-snRNP complex
AJ925025	4.89692	7.79003e-207	5.18227	2.78905e-93	NA	NA	NA	NA	NA	NA	NA
AJ927350	3.38639	4.66422e-20	3.49159	2.74394e-14	NA	NA	NA	NA	NA	NA	NA
AJ921693	1.4017	1.13003e-10	0.901319	0.00939132	Pre-mRNA-splicing factor 38	TA09950	Theileria annulata	Spliceosome [03041]; Spliceosome [03040]	NA	GO:0000398~mRNA splicing, via spliceosome	GO:0016021~integral component of membrane;GO:0071011~precatalytic spliceosome
AJ925328	2.01745	0.166281	3.85867	0.00052383	NA	NA	NA	NA	NA	NA	NA
AJ925373	3.63219	2.50478e-74	3.60175	1.26343e-23	NA	NA	NA	NA	NA	NA	NA
AJ923187	5.411	0.000199027	5.25584	0.000879705	Uncharacterized protein	TA18015	Theileria annulata	NA	NA	NA	NA
AJ926413	4.12673	5.10772e-134	4.39363	1.92131e-69	NA	NA	NA	NA	NA	NA	NA
AJ925472	1.49239	0.00331802	2.1988	6.39641e-06	NA	NA	NA	NA	NA	NA	NA
AJ926011	3.68231	9.91831e-71	3.89131	3.26049e-33	NA	NA	NA	NA	NA	NA	NA
AJ928180	3.82178	4.4651e-59	4.1824	5.26851e-51	NA	NA	NA	NA	NA	NA	NA
AJ927682	3.08307	1.83067e-46	3.42421	4.97927e-31	NA	NA	NA	NA	NA	NA	NA
AJ931603	1.1328	0.368776	2.05131	0.0387779	NA	NA	NA	NA	NA	NA	NA
AJ921090	3.01506	0.00369555	3.6328	5.63117e-05	NA	NA	NA	NA	NA	NA	NA
AJ934023	1.15255	0.0980809	1.25206	0.0910904	Vesicle transport protein, putative	TA09660	Theileria annulata	Membrane trafficking [04131]	NA	NA	GO:0016021~integral component of membrane
AJ821466	1.21371	0.00243534	0.878151	0.0716875	Apoptosis regulatory protein (Programmed cell death protein 2 (PCDC2) homologue), putative	TA16265	Theileria annulata	Ribosome biogenesis [03009]	NA	NA	GO:0005737~cytoplasm
AJ927008	2.96553	2.49651e-66	3.20329	6.94357e-25	NA	NA	NA	NA	NA	NA	NA
AJ926222	4.20416	4.39481e-156	4.19654	6.76326e-60	NA	NA	NA	NA	NA	NA	NA
AJ926320	4.34828	1.47618e-10	3.7278	2.14513e-06	NA	NA	NA	NA	NA	NA	NA
AJ925063	3.704	5.17454e-51	3.77772	8.4061e-23	NA	NA	NA	NA	NA	NA	NA
AJ925353	5.40355	2.01692e-05	6.02537	1.28253e-07	NA	NA	NA	NA	NA	NA	NA
AJ923843	4.23553	1.61539e-25	3.80662	1.95619e-15	NA	NA	NA	NA	NA	NA	NA
AJ927564	2.98023	4.13732e-58	2.96946	6.00529e-14	60S ribosomal protein l10, putative	TA15385 TAT_000207200 TAV_000207400	Theileria annulata	Ribosome [03011]; Ribosome [03010]	GO:0003735~structural constituent of ribosome	GO:0006412~translation	GO:0005840~ribosome
AJ922112	4.10646	2.2673e-148	4.5724	5.43127e-39	NA	NA	NA	NA	NA	NA	NA
AJ929820	3.29144	6.12264e-50	3.55096	4.22174e-32	NA	NA	NA	NA	NA	NA	NA
AJ925295	3.09482	2.38972e-70	3.16634	2.95377e-30	Ribosomal protein S2, putative	TA15065 TAT_000139200 TAV_000139300	Theileria annulata	Ribosome [03011]; Ribosome [03010]	GO:0003723~RNA binding;GO:0003735~structural constituent of ribosome	GO:0006412~translation	GO:0005829~cytosol;GO:0015935~small ribosomal subunit
AJ924130	3.60426	3.61394e-41	3.83156	2.03247e-20	NA	NA	NA	NA	NA	NA	NA
AJ924688	3.70892	1.23457e-29	4.25673	2.13455e-24	NA	NA	NA	NA	NA	NA	NA
AJ926295	1.95812	1.04938e-06	2.15777	3.537e-06	tRNA-dihydrouridine synthase (EC 1.3.1.-)	TA21490	Theileria annulata	Transfer RNA biogenesis [03016]	GO:0017150~tRNA dihydrouridine synthase activity;GO:0050660~flavin adenine dinucleotide binding	NA	NA
AJ923934	3.57151	2.83934e-44	3.68849	1.26453e-22	NA	NA	NA	NA	NA	NA	NA
AJ927452	3.12736	4.6214e-57	3.4123	1.91724e-10	NA	NA	NA	NA	NA	NA	NA
AJ923910	3.81272	1.10222e-65	3.96974	5.44208e-20	NA	NA	NA	NA	NA	NA	NA
AJ924804	3.92147	8.44006e-141	4.002	5.48323e-59	NA	NA	NA	NA	NA	NA	NA
AJ922196	3.59482	3.30179e-41	3.77071	5.95214e-20	NA	NA	NA	NA	NA	NA	NA
AJ926190	4.38056	1.1285e-41	4.62133	1.20367e-19	NA	NA	NA	NA	NA	NA	NA
AJ925222	3.73317	9.35829e-81	3.66704	9.90901e-27	NA	NA	NA	NA	NA	NA	NA
AJ927862	3.32461	1.45004e-67	3.69706	4.03628e-19	Elongation factor 1-alpha	TA06720 TAT_000071800 TAV_000071300	Theileria annulata	Exosome [04147]; Transfer RNA biogenesis [03016]; Translation factors [03012]; Nucleocytoplasmic transport [03013]; Membrane trafficking [04131]; Messenger RNA biogenesis [03019]	GO:0003746~translation elongation factor activity;GO:0003924~GTPase activity;GO:0005525~GTP binding	NA	NA
AJ928096	6.06875	4.86909e-06	6.97518	3.92398e-10	NA	NA	NA	NA	NA	NA	NA
AJ920460	1.01356	0.514542	1.12393	0.544108	Proteasome subunit, putative	TA10120	Theileria annulata	Proteasome [03051]; Proteasome [03050]	NA	NA	GO:0000502~proteasome complex
AJ935969	1.50876	5.36791e-06	1.38356	0.0132797	Chromatin assembly protein, putative	TA15120	Theileria annulata	Chromosome and associated proteins [03036]	NA	GO:0006333~chromatin assembly or disassembly	GO:0005634~nucleus
AJ931433	1.08041	0.0370863	1.3946	0.00637348	Heat shock protein, putative	TA12100	Theileria annulata	Chaperones and folding catalysts [03110]	GO:0005524~ATP binding;GO:0016887~ATPase activity	NA	NA
AJ920425	1.52883	0.00594826	1.175	0.179573	NA	NA	NA	NA	NA	NA	NA
AJ936784	3.87424	8.03164e-59	3.83986	1.16034e-22	NA	NA	NA	NA	NA	NA	NA
AJ932683	1.51241	0.0509934	2.10699	0.0041588	NA	NA	NA	NA	NA	NA	NA
AJ928677	5.60064	0.00201095	4.80498	0.0270561	NA	NA	NA	NA	NA	NA	NA
AJ926690	3.14229	0.00182701	3.90248	0.000495582	NA	NA	NA	NA	NA	NA	NA
AJ926466	3.40534	1.83811e-07	4.14816	3.16654e-06	NA	NA	NA	NA	NA	NA	NA
AJ925138	4.09143	2.27317e-07	4.81134	6.94833e-09	NA	NA	NA	NA	NA	NA	NA
AJ920893	3.58408	0.292171	3.90683	0.239109	NA	NA	NA	NA	NA	NA	NA
AJ930756	2.57671	0.440455	2.90117	0.382402	Uncharacterized protein	TA12655	Theileria annulata	NA	GO:0003899~DNA-directed RNA polymerase activity	NA	NA
AJ934165	1.0001	0.153891	1.35677	0.0580136	Uncharacterized protein	TAT_000174700	Theileria annulata	NA	NA	NA	NA
AJ928215	3.60655	2.3869e-35	3.81933	2.3457e-28	NA	NA	NA	NA	NA	NA	NA
AJ933780	1.26118	0.022069	0.303901	0.659338	Heat shock protein, putative	TA12100	Theileria annulata	Chaperones and folding catalysts [03110]	GO:0005524~ATP binding;GO:0016887~ATPase activity	NA	NA
AJ926309	2.73419	9.31357e-81	2.80727	5.55714e-31	Peptidyl-prolyl cis-trans isomerase (PPIase) (EC 5.2.1.8)	TAT_000028800 TAV_000028700	Theileria annulata	Enzymes with EC numbers[99980]	GO:0003755~peptidyl-prolyl cis-trans isomerase activity	GO:0006457~protein folding	NA
AJ924242	3.64043	1.13601e-36	4.04401	2.83072e-17	Serine/threonine protein kinase, putative	TA21325	Theileria annulata	Spliceosome [03041]; Protein kinases [01001]	GO:0004674~protein serine/threonine kinase activity;GO:0005524~ATP binding	NA	NA
AJ933569	1.21899	0.00170294	1.39134	0.000785536	60S ribosomal L1/L10a protein, putative	TA09180 TAT_000308000 TAV_000308000	Theileria annulata	Ribosome [03010]; Ribosome [03011]	GO:0003723~RNA binding;GO:0003735~structural constituent of ribosome	GO:0006412~translation	GO:0015934~large ribosomal subunit
AJ930782	1.97792	0.076402	0.682563	0.71062	Uncharacterized protein	TA09335	Theileria annulata	NA	NA	NA	GO:0016021~integral component of membrane
AJ926764	3.30199	2.38449e-85	3.32421	2.39988e-26	40S ribosomal protein S26	TA16405 TAT_000097600 TAV_000097000	Theileria annulata	Ribosome [03011]; Ribosome [03010]	GO:0003735~structural constituent of ribosome	GO:0006412~translation	GO:0005840~ribosome
AJ924802	3.12573	1.08387e-81	3.35731	6.81145e-22	Heat shock 70 kDa protein (70 kDa heat shock protein) (HSP 70.1)	TA11610	Theileria annulata	Exosome [04147]; Protein phosphatases and associated proteins [01009]; Protein processing in endoplasmic reticulum [04141]; Ribosome biogenesis [03009]; Chaperones and folding catalysts [03110]; Mitochondrial biogenesis [03029]; Endocytosis [04144]; Spliceosome [03040]; Proteasome [03051]; Membrane trafficking [04131]; Spliceosome [03041]	GO:0005524~ATP binding;GO:0016887~ATPase activity	NA	NA
AJ925397	3.2128	5.09893e-57	3.56782	2.64013e-19	NA	NA	NA	NA	NA	NA	NA
AJ921541	4.20144	0.038581	4.14064	0.0108507	Cysteine proteinase, tacP, putative	TAT_000242100 TAV_000242200	Theileria annulata	NA	GO:0008234~cysteine-type peptidase activity	NA	GO:0016021~integral component of membrane
AJ928243	3.3933	1.09736e-22	3.56229	3.17579e-20	NA	NA	NA	NA	NA	NA	NA
AJ927950	2.90149	7.21082e-14	3.22289	4.51045e-08	NA	NA	NA	NA	NA	NA	NA
AJ926221	4.16179	0.166139	4.35315	0.0726721	NA	NA	NA	NA	NA	NA	NA
AJ924908	3.73707	8.02538e-82	3.82202	7.46399e-29	NA	NA	NA	NA	NA	NA	NA
AJ920965	4.08483	9.79446e-144	4.13307	5.48195e-71	NA	NA	NA	NA	NA	NA	NA
AJ924717	3.30477	9.62837e-85	3.35956	1.72243e-32	Glycine--tRNA ligase (EC 6.1.1.14) (Diadenosine tetraphosphate synthetase)	TA20715	Theileria annulata	Transfer RNA biogenesis [03016]; Mitochondrial biogenesis [03029]; Aminoacyl-tRNA biosynthesis [00970]; Amino acid related enzymes [01007]	GO:0004820~glycine-tRNA ligase activity;GO:0005524~ATP binding	GO:0006426~glycyl-tRNA aminoacylation	GO:0005737~cytoplasm
AJ925013	3.89082	3.16482e-39	4.08362	1.96366e-24	NA	NA	NA	NA	NA	NA	NA
AJ925460	2.32911	1.89886e-23	2.3893	1.23521e-07	Glyceraldehyde-3-phosphate dehydrogenase (EC 1.2.1.12)	TA08145 TAT_000332400 TAV_000332200	Theileria annulata	PATHWAY: Carbohydrate degradation; glycolysis; pyruvate from D-glyceraldehyde 3-phosphate: step 1/5. {ECO:0000256|RuleBase:RU361160}.; Glycolysis / Gluconeogenesis [00010]; Membrane trafficking [04131]; Exosome [04147]	GO:0004365~glyceraldehyde-3-phosphate dehydrogenase (NAD+) (phosphorylating) activity;GO:0050661~NADP binding;GO:0051287~NAD binding	GO:0006006~glucose metabolic process;GO:0006096~glycolytic process	NA
AJ929787	1.15977	0.0144749	1.74415	4.96272e-05	Uncharacterized protein	TA09175 TAT_000307900 TAV_000307900	Theileria annulata	NA	NA	NA	NA
AJ926650	2.9478	3.54571e-31	2.98714	1.28027e-14	NA	NA	NA	NA	NA	NA	NA
AJ934443	1.70119	0.000261128	2.05673	1.23483e-06	Uncharacterized protein	TA21440 TAT_000033000 TAV_000032500	Theileria annulata	NA	NA	NA	NA
AJ933164	1.32504	0.301173	1.39854	0.418113	Phosphatidylinositol/phosphatidylcholine transfer protein, putative	TA15075	Theileria annulata	NA	NA	NA	NA
AJ927319	3.41323	6.96495e-81	3.42848	7.83981e-30	40S ribosomal protein S5, putative	TA17380 TAT_000297600 TAV_000297700	Theileria annulata	Ribosome [03011]; Ribosome [03010]	GO:0003723~RNA binding;GO:0003735~structural constituent of ribosome	GO:0006412~translation	GO:0015935~small ribosomal subunit
AJ926040	2.97787	3.10558e-21	3.57338	3.16625e-09	NA	NA	NA	NA	NA	NA	NA
AJ926114	3.32258	6.65951e-105	3.45784	3.24772e-39	60S ribosomal protein L17, putative	TAT_000144700 TAV_000144700	Theileria annulata	Ribosome [03011]; Ribosome [03010]	GO:0003735~structural constituent of ribosome	GO:0006412~translation	GO:0015934~large ribosomal subunit
AJ930041	1.87163	0.00262136	2.04266	0.0519005	NA	NA	NA	NA	NA	NA	NA
AJ925903	3.27899	0.000357389	2.57524	0.0212485	U1 small nuclear ribonucleoprotein C (U1 snRNP C) (U1-C) (U1C)	TA09515	Theileria annulata	Spliceosome [03041]; Spliceosome [03040]	GO:0003729~mRNA binding;GO:0008270~zinc ion binding;GO:0030619~U1 snRNA binding	GO:0000387~spliceosomal snRNP assembly;GO:0000395~mRNA 5'-splice site recognition	GO:0000243~commitment complex;GO:0005685~U1 snRNP;GO:0071004~U2-type prespliceosome
AJ922312	3.02822	2.38081e-90	3.2763	2.60391e-36	NA	NA	NA	NA	NA	NA	NA
AJ926591	4.1022	2.35809e-142	4.4816	1.59706e-41	NA	NA	NA	NA	NA	NA	NA
AJ923373	1.2519	0.000334941	1.25136	0.00741959	Heat shock protein, putative	TA12100	Theileria annulata	Chaperones and folding catalysts [03110]	GO:0005524~ATP binding;GO:0016887~ATPase activity	NA	NA
AJ932693	1.65911	0.104284	1.35297	0.18843	NA	NA	NA	NA	NA	NA	NA
AJ932615	2.57547	1.42855e-28	2.41975	3.89157e-13	Protein phosphatase inhibitor 2 (IPP-2), putative	TA12355 TAT_000188200 TAV_000188400	Theileria annulata	Protein phosphatases and associated proteins [01009]; Chromosome and associated proteins [03036]	GO:0004864~protein phosphatase inhibitor activity	GO:0009966~regulation of signal transduction;GO:0043666~regulation of phosphoprotein phosphatase activity	NA
AJ925707	2.74844	1.25418e-13	2.68561	3.22924e-06	NA	NA	NA	NA	NA	NA	NA
AJ932557	1.02729	0.671441	2.11809	0.297025	Histone H2B	TA07290 TAT_000303800 TAV_000303900	Theileria annulata	Chromosome and associated proteins [03036]; Exosome [04147]	GO:0003677~DNA binding;GO:0046982~protein heterodimerization activity	NA	GO:0000786~nucleosome;GO:0005634~nucleus
AJ927146	3.94732	3.49383e-114	4.15038	2.31745e-46	NA	NA	NA	NA	NA	NA	NA
AJ926960	4.29205	9.84035e-118	4.44411	8.19355e-54	NA	NA	NA	NA	NA	NA	NA
AJ929386	3.47601	2.87199e-15	3.81403	2.19295e-17	NA	NA	NA	NA	NA	NA	NA
AJ921043	2.53198	6.08556e-08	2.25384	9.24964e-06	NA	NA	NA	NA	NA	NA	NA
AJ927839	3.4924	3.39913e-29	4.32358	4.89963e-10	Serine/threonine-protein phosphatase (EC 3.1.3.16)	TA12680 TAT_000182200 TAV_000182400	Theileria annulata	Spliceosome [03041]; mRNA surveillance pathway [03015]; Messenger RNA biogenesis [03019]; Transcription machinery [03021]; Protein phosphatases and associated proteins [01009]	GO:0004722~protein serine/threonine phosphatase activity;GO:0046872~metal ion binding	NA	GO:0000164~protein phosphatase type 1 complex;GO:0072357~PTW/PP1 phosphatase complex
AJ929232	2.93122	6.04082e-11	1.93584	0.00144098	Uncharacterized protein	TA11335	Theileria annulata	NA	NA	NA	NA
AJ930428	4.61064	0.0115304	3.69344	0.204195	NA	NA	NA	NA	NA	NA	NA
AJ928944	3.03505	1.66839e-17	2.60075	1.1331e-09	NA	NA	NA	NA	NA	NA	NA
AJ927971	3.60575	6.64715e-32	4.26434	1.63521e-10	NA	NA	NA	NA	NA	NA	NA
AJ924331	4.16762	3.90023e-08	4.86274	4.72133e-12	NA	NA	NA	NA	NA	NA	NA
AJ924336	4.23263	3.16954e-51	4.16684	4.91606e-18	NA	NA	NA	NA	NA	NA	NA
AJ927429	1.72184	0.0252693	2.5824	4.00501e-05	NA	NA	NA	NA	NA	NA	NA
AJ920515	3.83923	3.28879e-17	4.0296	3.45236e-17	NA	NA	NA	NA	NA	NA	NA
AJ931667	2.73834	1.33706e-06	2.60734	8.00441e-05	60S ribosomal protein L22, putative	TA08205 TAT_000333500 TAV_000333300	Theileria annulata	Ribosome [03011]; Ribosome [03010]	GO:0003735~structural constituent of ribosome	GO:0006412~translation	GO:0005737~cytoplasm;GO:0005840~ribosome
AJ926447	3.41007	4.64265e-09	3.79134	3.44159e-10	40S ribosomal protein S3, putative	TA08340 TAT_000336000 TAV_000335800	Theileria annulata	Ribosome [03011]; Ribosome [03010]	GO:0003723~RNA binding;GO:0003735~structural constituent of ribosome	GO:0006412~translation	GO:0005737~cytoplasm;GO:0015935~small ribosomal subunit
AJ923309	2.99933	0.372736	5.27232	0.00403736	Cysteine proteinase, tacP, putative	TA03730	Theileria annulata	NA	GO:0008234~cysteine-type peptidase activity	NA	GO:0016021~integral component of membrane
AJ925095	2.42901	2.46017e-07	2.59954	9.5033e-08	Uncharacterized protein	TA05375	Theileria annulata	NA	NA	NA	NA
AJ935495	1.29484	0.00103645	1.09739	0.0102451	40S ribosomal protein S11, putative	TA07590	Theileria annulata	Ribosome [03010]; Ribosome [03011]	GO:0003735~structural constituent of ribosome	GO:0006412~translation	GO:0005840~ribosome;GO:0009507~chloroplast
AJ925945	4.245	3.23096e-101	4.45453	7.6856e-30	NA	NA	NA	NA	NA	NA	NA
AJ931777	3.59229	2.32548e-05	2.44033	0.0214802	NA	NA	NA	NA	NA	NA	NA
AJ926832	1.40152	1.93251e-12	0.969675	0.00193895	NA	NA	NA	NA	NA	NA	NA
AJ926419	3.91805	3.20461e-34	4.49652	2.15101e-13	NA	NA	NA	NA	NA	NA	NA
AJ925959	3.70782	2.76771e-109	3.79483	1.47038e-31	NA	NA	NA	NA	NA	NA	NA
AJ925754	3.27461	6.57952e-47	3.76637	2.70716e-15	NA	NA	NA	NA	NA	NA	NA
AJ928485	3.28455	3.79163e-18	3.70397	1.06027e-18	Heat shock protein 70 (Fragment)	hsp70	Theileria annulata	NA	GO:0005524~ATP binding;GO:0016887~ATPase activity	NA	NA
AJ931215	3.83019	4.73515e-76	4.06432	5.00992e-27	NA	NA	NA	NA	NA	NA	NA
AJ934959	3.19409	0.0116553	2.07127	0.171092	NA	NA	NA	NA	NA	NA	NA
AJ926130	3.27782	2.0967e-83	3.22255	1.43285e-34	NA	NA	NA	NA	NA	NA	NA
AJ928958	7.3856	1.3537e-13	5.83254	5.48422e-05	NA	NA	NA	NA	NA	NA	NA
AJ929035	4.09038	8.22224e-60	4.71205	1.592e-26	NA	NA	NA	NA	NA	NA	NA
AJ930120	3.61323	0.222095	4.215	0.0515706	NA	NA	NA	NA	NA	NA	NA
AJ926031	4.6233	1.52472e-112	4.82845	8.6192e-49	NA	NA	NA	NA	NA	NA	NA
AJ926370	5.08016	1.94958e-64	6.49404	5.50905e-18	NA	NA	NA	NA	NA	NA	NA
AJ928306	1.98157	0.0269059	1.89375	0.019377	NA	NA	NA	NA	NA	NA	NA
AJ926944	4.09108	1.06359e-21	4.06354	2.20167e-18	NA	NA	NA	NA	NA	NA	NA
AJ923793	2.2905	0.401081	2.38559	0.365562	Heat shock protein 90, putative	TAT_000192800 TAV_000193100	Theileria annulata	Protein processing in endoplasmic reticulum [04141]; Protein phosphatases and associated proteins [01009]; Exosome [04147]; Mitochondrial biogenesis [03029]; Chaperones and folding catalysts [03110]; Membrane trafficking [04131]; Proteasome [03051]	GO:0005524~ATP binding;GO:0016887~ATPase activity;GO:0051082~unfolded protein binding	GO:0006457~protein folding	NA
AJ924516	4.27742	5.15596e-25	5.13235	6.86207e-40	NA	NA	NA	NA	NA	NA	NA
AJ935880	1.45126	0.156318	1.59678	0.151414	NA	NA	NA	NA	NA	NA	NA
AJ922594	2.64833	4.25079e-06	2.53937	4.99456e-05	60S ribosomal protein L17, putative	TAT_000144700 TAV_000144700	Theileria annulata	Ribosome [03011]; Ribosome [03010]	GO:0003735~structural constituent of ribosome	GO:0006412~translation	GO:0015934~large ribosomal subunit
AJ933918	3.39777	0.00273756	3.71494	0.000245127	NA	NA	NA	NA	NA	NA	NA
AJ932428	1.76339	0.0176781	0.954252	0.28855	NA	NA	NA	NA	NA	NA	NA
AJ928997	3.56122	5.95857e-65	3.92029	3.59402e-44	NA	NA	NA	NA	NA	NA	NA
AJ936434	4.92136	0.0202049	5.74988	0.00189378	NA	NA	NA	NA	NA	NA	NA
AJ923312	4.18171	2.18417e-05	5.11817	1.70151e-10	NA	NA	NA	NA	NA	NA	NA
AJ927100	5.19167	0.0098925	4.35841	0.072218	LisH, putative	TAT_000172000 TAV_000172200	Theileria annulata	NA	GO:0003714~transcription corepressor activity	GO:0016575~histone deacetylation	NA
AJ929985	1.64991	0.00117142	1.16255	0.102355	Cytochrome c oxidase subunit 1 (EC 7.1.1.9) (Fragment)	coxI	Theileria annulata	PATHWAY: Energy metabolism; oxidative phosphorylation. {ECO:0000256|RuleBase:RU000369}.	GO:0004129~cytochrome-c oxidase activity;GO:0020037~heme binding;GO:0046872~metal ion binding	GO:0006119~oxidative phosphorylation	GO:0005743~mitochondrial inner membrane;GO:0016021~integral component of membrane;GO:0070469~respiratory chain
AJ926586	4.086	2.33822e-134	4.1498	1.09259e-58	NA	NA	NA	NA	NA	NA	NA
AJ926272	3.59917	4.74268e-82	3.64544	1.89799e-32	NA	NA	NA	NA	NA	NA	NA
AJ925829	4.59583	0.0434478	3.69363	0.282971	Uncharacterized protein	TAT_000288800 TAV_000288900	Theileria annulata	NA	NA	NA	NA
AJ927199	3.99287	6.74642e-34	4.28319	1.11394e-18	NA	NA	NA	NA	NA	NA	NA
AJ929947	1.92374	6.51262e-16	1.5399	7.27801e-07	Uncharacterized protein	TA05465	Theileria annulata	NA	NA	NA	GO:0016021~integral component of membrane
AJ924419	1.28981	0.612254	1.56441	0.518717	NA	NA	NA	NA	NA	NA	NA
AJ927742	4.5959	3.24508e-117	4.84918	1.50971e-42	NA	NA	NA	NA	NA	NA	NA
AJ928217	3.45391	3.42286e-93	3.55671	2.71259e-44	NA	NA	NA	NA	NA	NA	NA
AJ928791	3.61523	0.0525362	3.75353	0.00884186	NA	NA	NA	NA	NA	NA	NA
AJ925403	3.39741	4.86919e-75	3.27973	1.47192e-23	NA	NA	NA	NA	NA	NA	NA
AJ925132	3.01344	6.27841e-48	2.91005	4.79179e-22	NA	NA	NA	NA	NA	NA	NA
AJ925236	2.99887	4.66305e-73	3.15048	9.0252e-34	Heat shock protein 90, putative	TAT_000192800 TAV_000193100	Theileria annulata	Protein processing in endoplasmic reticulum [04141]; Protein phosphatases and associated proteins [01009]; Exosome [04147]; Mitochondrial biogenesis [03029]; Chaperones and folding catalysts [03110]; Membrane trafficking [04131]; Proteasome [03051]	GO:0005524~ATP binding;GO:0016887~ATPase activity;GO:0051082~unfolded protein binding	GO:0006457~protein folding	NA
AJ934094	1.02994	0.670615	2.21742	0.159268	Uncharacterized protein	TA15985	Theileria annulata	NA	NA	NA	NA
AJ934472	1.47974	0.304733	-0.923358	0.704271	Cytochrome b (Fragment)	cytB	Theileria annulata	NA	GO:0009055~electron carrier activity;GO:0046872~metal ion binding	GO:0022904~respiratory electron transport chain	GO:0005743~mitochondrial inner membrane;GO:0016021~integral component of membrane;GO:0070469~respiratory chain
AJ926884	4.18883	0.0118605	4.35765	0.00512802	NA	NA	NA	NA	NA	NA	NA
AJ925972	3.99939	8.27638e-52	4.024	9.50287e-29	Flap endonuclease 1 (FEN-1) (EC 3.1.-.-) (Flap structure-specific endonuclease 1)	FEN1 TA15785	Theileria annulata	NA	GO:0000287~magnesium ion binding;GO:0003677~DNA binding;GO:0008409~5'-3' exonuclease activity;GO:0017108~5'-flap endonuclease activity	GO:0006284~base-excision repair;GO:0043137~DNA replication, removal of RNA primer	GO:0005654~nucleoplasm;GO:0005730~nucleolus;GO:0005739~mitochondrion
AJ925547	3.83845	1.9159e-56	4.23708	1.37928e-43	NA	NA	NA	NA	NA	NA	NA
AJ924909	3.67303	2.12656e-80	3.79163	5.74928e-26	NA	NA	NA	NA	NA	NA	NA
AJ925640	3.6026	7.80908e-119	3.82556	7.7812e-26	Elongation factor 1-alpha	TA06720 TAT_000071800 TAV_000071300	Theileria annulata	Exosome [04147]; Transfer RNA biogenesis [03016]; Translation factors [03012]; Nucleocytoplasmic transport [03013]; Membrane trafficking [04131]; Messenger RNA biogenesis [03019]	GO:0003746~translation elongation factor activity;GO:0003924~GTPase activity;GO:0005525~GTP binding	NA	NA
AJ927587	4.18144	4.13052e-18	4.46255	2.55827e-10	NA	NA	NA	NA	NA	NA	NA
AJ927405	2.49283	4.65333e-35	2.62757	9.58549e-14	NA	NA	NA	NA	NA	NA	NA
AJ924867	3.78296	7.55459e-93	4.18713	3.3926e-50	226S proteasome regulatory particle, putative	TA21405 TAT_000033700 TAV_000033200	Theileria annulata	Proteasome [03051]; Proteasome [03050]	GO:0005524~ATP binding;GO:0016887~ATPase activity;GO:0036402~proteasome-activating ATPase activity	GO:0030163~protein catabolic process	GO:0000502~proteasome complex;GO:0005737~cytoplasm
AJ927694	2.74927	4.08688e-26	2.63067	4.32826e-17	40S ribosomal protein S6	TA13460 TAT_000167500 TAV_000167700	Theileria annulata	Ribosome [03010]; Ribosome [03011]	GO:0003735~structural constituent of ribosome	GO:0006412~translation	GO:0005737~cytoplasm;GO:0005840~ribosome
AJ926659	4.14512	4.1455e-20	4.06333	1.17324e-16	NA	NA	NA	NA	NA	NA	NA
AJ920512	1.51721	0.123343	0.878377	0.433452	NA	NA	NA	NA	NA	NA	NA
AJ926036	3.69686	3.05914e-32	3.92164	2.77882e-09	NA	NA	NA	NA	NA	NA	NA
AJ928794	1.03035	0.584845	0.139786	0.946619	NA	NA	NA	NA	NA	NA	NA
AJ925961	1.09245	0.568238	1.27846	0.386815	DNA replication licensing factor Mcm2, putative	TA20515	Theileria annulata	DNA replication [03030]; Chromosome and associated proteins [03036]; DNA replication proteins [03032]	GO:0003677~DNA binding;GO:0005524~ATP binding	GO:0032508~DNA duplex unwinding	NA
AJ925577	2.94325	1.44562e-42	3.42046	1.77203e-13	Heat shock protein 90, putative	TAT_000192800 TAV_000193100	Theileria annulata	Protein processing in endoplasmic reticulum [04141]; Protein phosphatases and associated proteins [01009]; Exosome [04147]; Mitochondrial biogenesis [03029]; Chaperones and folding catalysts [03110]; Membrane trafficking [04131]; Proteasome [03051]	GO:0005524~ATP binding;GO:0016887~ATPase activity;GO:0051082~unfolded protein binding	GO:0006457~protein folding	NA
AJ927561	3.74261	1.05825e-87	3.81264	4.19467e-36	NA	NA	NA	NA	NA	NA	NA
AJ924925	3.97593	1.28516e-85	4.29881	1.13391e-41	NA	NA	NA	NA	NA	NA	NA
AJ923172	7.76515	6.54062e-159	8.19315	3.36892e-85	NA	NA	NA	NA	NA	NA	NA
AJ927640	3.63698	2.97403e-12	3.79517	4.84975e-12	NA	NA	NA	NA	NA	NA	NA
AJ929203	1.64844	7.72702e-05	0.612592	0.264447	Cytochrome c oxidase subunit 1 (EC 7.1.1.9) (Cytochrome c oxidase polypeptide I)	MT-CO1 COI COXI MTCO1 Tap370b08.q2ca38.01	Theileria annulata	PATHWAY: Energy metabolism; oxidative phosphorylation. {ECO:0000250|UniProtKB:P00401}.	GO:0004129~cytochrome-c oxidase activity;GO:0020037~heme binding;GO:0046872~metal ion binding	GO:0006119~oxidative phosphorylation	GO:0005743~mitochondrial inner membrane;GO:0016021~integral component of membrane;GO:0045277~respiratory chain complex IV
AJ921456	3.74184	5.03556e-10	4.39171	1.86863e-11	NA	NA	NA	NA	NA	NA	NA
AJ925372	3.67817	3.66663e-103	3.88457	1.91013e-48	NA	NA	NA	NA	NA	NA	NA
AJ928805	3.12821	4.67224e-05	3.58995	2.70898e-07	NA	NA	NA	NA	NA	NA	NA
AJ929046	1.77608	0.489189	2.9944	0.0654887	Heat shock protein 90, putative	TAT_000192800 TAV_000193100	Theileria annulata	Protein processing in endoplasmic reticulum [04141]; Protein phosphatases and associated proteins [01009]; Exosome [04147]; Mitochondrial biogenesis [03029]; Chaperones and folding catalysts [03110]; Membrane trafficking [04131]; Proteasome [03051]	GO:0005524~ATP binding;GO:0016887~ATPase activity;GO:0051082~unfolded protein binding	GO:0006457~protein folding	NA
AJ926543	2.77754	6.23405e-45	2.87829	5.61861e-18	Phosphopyruvate hydratase (EC 4.2.1.11)	ENO	Theileria annulata	PATHWAY: Carbohydrate degradation; glycolysis; pyruvate from D-glyceraldehyde 3-phosphate: step 4/5. {ECO:0000256|ARBA:ARBA00005031}.; Messenger RNA biogenesis [03019]; Glycolysis / Gluconeogenesis [00010]; Exosome [04147]; RNA degradation [03018]	GO:0000287~magnesium ion binding;GO:0004634~phosphopyruvate hydratase activity	GO:0006096~glycolytic process	GO:0000015~phosphopyruvate hydratase complex
AJ923543	4.25406	1.52782e-05	4.67562	2.46966e-06	NA	NA	NA	NA	NA	NA	NA
AJ920435	1.12497	0.646297	2.89963	0.0389907	Uncharacterized protein	TA05155	Theileria annulata	NA	GO:0022857~transmembrane transporter activity	NA	GO:0016021~integral component of membrane
AJ928439	3.4437	2.07526e-71	3.36839	2.73031e-21	60S ribosomal protein L12, putative	TA07620 TAT_000322500 TAV_000322400	Theileria annulata	Ribosome [03010]; Ribosome [03011]	GO:0003735~structural constituent of ribosome	GO:0006412~translation	GO:0005840~ribosome
AJ923321	3.58408	0.292171	4.42139	0.06644	NA	NA	NA	NA	NA	NA	NA
AJ926610	4.06455	3.72019e-93	3.79505	4.14225e-41	NA	NA	NA	NA	NA	NA	NA
AJ930664	3.01435	0.00624773	3.63288	0.000113935	Eukaryotic translation initiation factor 5A (eIF-5A)	TA06205	Theileria annulata	Translation factors [03012]	GO:0003743~translation initiation factor activity;GO:0003746~translation elongation factor activity;GO:0043022~ribosome binding	GO:0045901~positive regulation of translational elongation;GO:0045905~positive regulation of translational termination	GO:0005737~cytoplasm;GO:0005840~ribosome
AJ925445	4.22333	8.71537e-13	4.76358	2.22244e-10	NA	NA	NA	NA	NA	NA	NA
AJ936808	1.21469	0.04078	0.679854	0.352355	Tubulin alpha chain	TA08335 TAT_000305800 TAV_000305900	Theileria annulata	Phagosome [04145]; Cytoskeleton proteins [04812]; Exosome [04147]; Chromosome and associated proteins [03036]; Messenger RNA biogenesis [03019]	GO:0003924~GTPase activity;GO:0005200~structural constituent of cytoskeleton;GO:0005525~GTP binding	GO:0007017~microtubule-based process	GO:0005874~microtubule
AJ929755	1.95424	5.50036e-07	2.10006	3.14709e-07	Ras-related protein Rab-1 (Small GTP-binding protein rab1)	rab1 TA18180	Theileria annulata	Exosome [04147]; GTP-binding proteins [04031]; Membrane trafficking [04131]	GO:0003924~GTPase activity;GO:0005525~GTP binding	GO:0015031~protein transport	GO:0005886~plasma membrane
AJ926839	2.54056	9.32167e-27	2.59408	5.78924e-16	NA	NA	NA	NA	NA	NA	NA
AJ935965	1.31156	0.00368182	1.24005	0.0573761	60S ribosomal protein L26, putative	TA10065 TAT_000368900 TAV_000368900	Theileria annulata	Ribosome [03010]; Ribosome [03011]	GO:0003723~RNA binding;GO:0003735~structural constituent of ribosome	GO:0006412~translation	GO:0015934~large ribosomal subunit
AJ924776	3.56579	4.6962e-106	3.41765	1.32384e-40	NA	NA	NA	NA	NA	NA	NA
AJ925268	4.56747	5.44193e-204	4.94276	7.53885e-93	NA	NA	NA	NA	NA	NA	NA
AJ923039	4.03923	9.24374e-06	3.34672	0.00643096	NA	NA	NA	NA	NA	NA	NA
AJ929607	1.82427	0.0444813	2.36083	0.00616016	NA	NA	NA	NA	NA	NA	NA
AJ921536	1.99644	0.447812	3.31354	0.119042	Cysteine protease, tacP, putative	TA03735	Theileria annulata	NA	GO:0008234~cysteine-type peptidase activity	NA	GO:0016021~integral component of membrane
AJ924986	3.49514	5.1032e-68	3.46489	1.09325e-20	NA	NA	NA	NA	NA	NA	NA
AJ925780	4.04699	4.43839e-158	4.20793	2.05025e-73	NA	NA	NA	NA	NA	NA	NA
AJ927433	3.56245	9.25112e-131	3.71353	5.9776e-42	Elongation factor 1-alpha	TA06720 TAT_000071800 TAV_000071300	Theileria annulata	Exosome [04147]; Transfer RNA biogenesis [03016]; Translation factors [03012]; Nucleocytoplasmic transport [03013]; Membrane trafficking [04131]; Messenger RNA biogenesis [03019]	GO:0003746~translation elongation factor activity;GO:0003924~GTPase activity;GO:0005525~GTP binding	NA	NA
AJ929163	1.46365	0.525428	4.07489	0.0006265	NA	NA	NA	NA	NA	NA	NA
AJ935851	1.42713	0.121983	1.56293	0.152795	NA	NA	NA	NA	NA	NA	NA
AJ921779	2.59467	0.201917	4.17169	0.00344762	Cysteine proteinase, tacP, putative	TAT_000242100 TAV_000242200	Theileria annulata	NA	GO:0008234~cysteine-type peptidase activity	NA	GO:0016021~integral component of membrane
AJ926994	3.73857	3.77057e-22	4.03967	2.38606e-16	NA	NA	NA	NA	NA	NA	NA
AJ821594	1.95651	1.03398e-23	1.65015	3.22175e-09	26S proteasome ATPase subunit, putative	TA09310	Theileria annulata	Proteasome [03050]; Proteasome [03051]	GO:0005524~ATP binding;GO:0016887~ATPase activity;GO:0036402~proteasome-activating ATPase activity	GO:0030163~protein catabolic process	GO:0000502~proteasome complex;GO:0005737~cytoplasm
AJ928975	4.2882	5.63492e-18	4.82843	1.82856e-16	NA	NA	NA	NA	NA	NA	NA
AJ925885	3.07697	1.46668e-64	3.10876	8.49135e-21	NA	NA	NA	NA	NA	NA	NA
AJ927721	5.34107	6.06556e-09	5.90786	1.03142e-11	NA	NA	NA	NA	NA	NA	NA
AJ931288	1.90845	0.071392	2.01901	0.0430389	Adp-ribosylation factor (ARF homologue), putative	TA17385	Theileria annulata	NA	GO:0003924~GTPase activity;GO:0005525~GTP binding	NA	NA
AJ928142	3.45637	9.97271e-60	3.81179	2.74722e-17	Eukaryotic translation initiation factor 5, putative	TAT_000284500 TAV_000284600	Theileria annulata	Translation factors [03012]	GO:0003743~translation initiation factor activity;GO:0005525~GTP binding	NA	NA
AJ926310	3.13819	7.26702e-18	3.58967	1.45431e-22	NA	NA	NA	NA	NA	NA	NA
AJ927047	3.63795	1.80717e-113	3.95393	1.14358e-56	NA	NA	NA	NA	NA	NA	NA
AJ926350	4.59026	0.00320109	4.90917	0.0126597	NA	NA	NA	NA	NA	NA	NA
AJ926411	3.6128	0.284489	3.69363	0.282971	NA	NA	NA	NA	NA	NA	NA
AJ931273	4.20048	0.104278	2.76926	0.401956	NA	NA	NA	NA	NA	NA	NA
AJ927679	2.03441	2.91943e-21	2.19365	7.13715e-11	Glyceraldehyde-3-phosphate dehydrogenase (EC 1.2.1.12)	TA08145 TAT_000332400 TAV_000332200	Theileria annulata	PATHWAY: Carbohydrate degradation; glycolysis; pyruvate from D-glyceraldehyde 3-phosphate: step 1/5. {ECO:0000256|RuleBase:RU361160}.; Glycolysis / Gluconeogenesis [00010]; Membrane trafficking [04131]; Exosome [04147]	GO:0004365~glyceraldehyde-3-phosphate dehydrogenase (NAD+) (phosphorylating) activity;GO:0050661~NADP binding;GO:0051287~NAD binding	GO:0006006~glucose metabolic process;GO:0006096~glycolytic process	NA
AJ935139	1.03987	0.00147155	0.945343	0.0120925	Acetyltransferase, putative (EC 2.3.1.1)	TA10830 TAT_000354800 TAV_000354700	Theileria annulata	Mitochondrial biogenesis [03029]	GO:0004042~acetyl-CoA:L-glutamate N-acetyltransferase activity	NA	NA
AJ924781	3.90988	4.0076e-117	3.92516	7.19864e-50	NA	NA	NA	NA	NA	NA	NA
AJ922011	1.02826	0.000249378	1.38055	9.4552e-05	Serine/threonine protein kinase, putative	TA21325	Theileria annulata	Spliceosome [03041]; Protein kinases [01001]	GO:0004674~protein serine/threonine kinase activity;GO:0005524~ATP binding	NA	NA
AJ927501	3.94419	4.51161e-103	3.97362	2.11773e-33	NA	NA	NA	NA	NA	NA	NA
AJ926702	3.94858	6.41453e-120	4.09106	1.86856e-59	NA	NA	NA	NA	NA	NA	NA
AJ923988	3.68644	2.16857e-15	4.04782	2.28451e-18	NA	NA	NA	NA	NA	NA	NA
AJ936818	2.40396	0.00303963	2.52167	0.00126468	NA	NA	NA	NA	NA	NA	NA
AJ923521	3.54161	3.41115e-09	3.67799	3.22581e-10	NA	NA	NA	NA	NA	NA	NA
AJ929334	1.54167	0.00761791	0.307547	0.708146	NA	NA	NA	NA	NA	NA	NA
AJ934411	2.15804	0.0407741	2.05831	0.0381735	Uncharacterized protein	TA02710	Theileria annulata	NA	NA	NA	GO:0016021~integral component of membrane
AJ925867	5.26001	0.03067	4.67566	0.00155639	NA	NA	NA	NA	NA	NA	NA
AJ928879	2.68249	5.57255e-60	2.68644	2.19819e-19	60S ribosomal subunit protein L4/L1, putative	TA13910	Theileria annulata	Ribosome [03011]; Ribosome [03010]	GO:0003735~structural constituent of ribosome	GO:0006412~translation	GO:0005840~ribosome
AJ936022	1.03204	0.59709	1.31379	0.502208	Uncharacterized protein	TA08275	Theileria annulata	NA	NA	NA	NA
AJ924107	1.52642	0.000968173	0.870469	0.106355	RNA helicase (EC 3.6.4.13)	TA04765	Theileria annulata	Spliceosome [03041]; Messenger RNA biogenesis [03019]; Chromosome and associated proteins [03036]	GO:0003676~nucleic acid binding;GO:0003724~RNA helicase activity;GO:0005524~ATP binding;GO:0016887~ATPase activity	NA	NA
AJ929071	2.6125	0.4307	2.90117	0.382402	NA	NA	NA	NA	NA	NA	NA
AJ922489	1.96375	0.0169671	1.61785	0.0816823	NA	NA	NA	NA	NA	NA	NA
AJ926924	4.36408	8.22164e-97	4.65762	2.11894e-41	NA	NA	NA	NA	NA	NA	NA
AJ927221	3.78623	3.78449e-81	3.8849	7.63278e-23	NA	NA	NA	NA	NA	NA	NA
AJ926356	2.59772	3.43264e-43	2.72562	3.30229e-17	60S ribosomal subunit protein L4/L1, putative	TA13910	Theileria annulata	Ribosome [03011]; Ribosome [03010]	GO:0003735~structural constituent of ribosome	GO:0006412~translation	GO:0005840~ribosome
AJ927634	3.67051	2.66555e-53	3.50037	2.19873e-15	NA	NA	NA	NA	NA	NA	NA
AJ922673	4.37827	9.63506e-98	4.4803	3.60356e-38	NA	NA	NA	NA	NA	NA	NA
AJ928705	3.06102	7.32518e-29	3.15611	1.85572e-09	40S ribosomal protein S5, putative	TA17380 TAT_000297600 TAV_000297700	Theileria annulata	Ribosome [03011]; Ribosome [03010]	GO:0003723~RNA binding;GO:0003735~structural constituent of ribosome	GO:0006412~translation	GO:0015935~small ribosomal subunit
AJ929146	3.33688	1.96536e-08	4.07599	1.9827e-10	NA	NA	NA	NA	NA	NA	NA
AJ927739	4.30258	4.92844e-118	4.36545	1.50462e-59	NA	NA	NA	NA	NA	NA	NA
AJ932389	1.1545	0.633796	3.68227	0.0014828	Uncharacterized protein	TA02710	Theileria annulata	NA	NA	NA	GO:0016021~integral component of membrane
AJ924848	3.62943	3.51405e-77	3.7053	2.23291e-27	60S ribosomal protein L13, putative	TAT_000332800 TAV_000332600	Theileria annulata	Ribosome [03010]; Ribosome [03011]	GO:0003735~structural constituent of ribosome	GO:0006412~translation	GO:0015934~large ribosomal subunit
AJ925177	4.11871	2.15648e-17	4.56991	1.90661e-19	NA	NA	NA	NA	NA	NA	NA
AJ927678	3.77016	1.02167e-63	4.10823	3.69807e-17	NA	NA	NA	NA	NA	NA	NA
AJ929435	1.60064	0.00580735	1.2005	0.0423942	60S ribosomal L34 protein, putative	TA04840	Theileria annulata	Ribosome [03010]; Ribosome [03011]	GO:0003735~structural constituent of ribosome	GO:0006412~translation	GO:0005840~ribosome
AJ926641	1.7358	0.00254035	1.30413	0.035157	Heat shock 70 kDa protein (70 kDa heat shock protein) (HSP 70.1)	TA11610	Theileria annulata	Exosome [04147]; Protein phosphatases and associated proteins [01009]; Protein processing in endoplasmic reticulum [04141]; Ribosome biogenesis [03009]; Chaperones and folding catalysts [03110]; Mitochondrial biogenesis [03029]; Endocytosis [04144]; Spliceosome [03040]; Proteasome [03051]; Membrane trafficking [04131]; Spliceosome [03041]	GO:0005524~ATP binding;GO:0016887~ATPase activity	NA	NA
AJ921895	3.98287	6.15918e-22	4.39918	7.86023e-28	60S ribosomal protein L37a(E), putative	TA04180 TAT_000250800 TAV_000250800	Theileria annulata	Ribosome [03011]; Ribosome [03010]	GO:0003735~structural constituent of ribosome	GO:0006412~translation	GO:0005840~ribosome
AJ928317	2.76919	3.00945e-62	2.79294	4.30293e-28	Actin 1, putative	TA15750 TAT_000126900 TAV_000127000	Theileria annulata	NA	NA	NA	NA
AJ923006	1.22189	0.0391026	1.95846	0.00365673	ING domain-containing protein	TA21130	Theileria annulata	NA	NA	NA	NA
AJ928874	3.90686	6.13604e-14	4.58987	1.26245e-16	NA	NA	NA	NA	NA	NA	NA
AJ927582	4.40147	3.06459e-19	4.17979	8.13793e-10	NA	NA	NA	NA	NA	NA	NA
AJ924000	4.60125	0.0431635	4.69434	0.103802	NA	NA	NA	NA	NA	NA	NA
AJ932253	1.59871	0.000960728	0.919983	0.133029	60S ribosomal protein L26, putative	TA10065 TAT_000368900 TAV_000368900	Theileria annulata	Ribosome [03010]; Ribosome [03011]	GO:0003723~RNA binding;GO:0003735~structural constituent of ribosome	GO:0006412~translation	GO:0015934~large ribosomal subunit
AJ923794	2.99509	0.171554	4.77037	0.000102334	NA	NA	NA	NA	NA	NA	NA
AJ821733	1.8709	4.19243e-09	1.84984	4.49323e-05	KH domain-containing protein	TA06215	Theileria annulata	Proteasome [03051]; Ribosome biogenesis [03009]	GO:0003723~RNA binding	NA	NA
AJ933148	2.61446	0.331512	2.71197	0.289829	NA	NA	NA	NA	NA	NA	NA
AJ924762	3.83616	5.03515e-124	3.97071	1.63692e-53	NA	NA	NA	NA	NA	NA	NA
AJ926151	3.68461	2.61179e-77	3.9361	1.32407e-47	NA	NA	NA	NA	NA	NA	NA
AJ923324	4.40146	1.64051e-103	4.82502	1.57642e-77	NA	NA	NA	NA	NA	NA	NA
AJ926412	4.07922	9.27555e-93	4.30531	4.85443e-31	NA	NA	NA	NA	NA	NA	NA
AJ928664	3.61978	0.28351	4.80498	0.0270561	NA	NA	NA	NA	NA	NA	NA
AJ923362	1.61525	0.0357261	1.51398	0.0580572	NA	NA	NA	NA	NA	NA	NA
AJ933535	1.29035	0.0752749	-0.308526	0.736503	Uncharacterized protein	TA07670	Theileria annulata	NA	NA	NA	NA
AJ927522	3.68077	3.96524e-07	3.74239	2.78666e-06	NA	NA	NA	NA	NA	NA	NA
AJ928175	3.4228	1.00619e-106	3.62405	3.63058e-30	NA	NA	NA	NA	NA	NA	NA
AJ926257	3.57708	0.293163	5.59422	0.00231584	NA	NA	NA	NA	NA	NA	NA
AJ927204	3.4658	9.50653e-08	3.8247	2.83927e-08	NA	NA	NA	NA	NA	NA	NA
AJ933890	1.69056	0.0218009	0.85802	0.359737	NA	NA	NA	NA	NA	NA	NA
AJ921074	2.41206	0.24891	3.45159	0.00893119	Uncharacterized protein	TAT_000223700 TAV_000223800	Theileria annulata	NA	NA	NA	NA
AJ932958	1.56239	0.00723409	0.720994	0.330429	dTMP kinase (EC 2.7.4.9)	TA12510	Theileria annulata	Pyrimidine metabolism [00240]	GO:0004798~thymidylate kinase activity;GO:0005524~ATP binding	GO:0006233~dTDP biosynthetic process	NA
AJ924388	1.12555	0.00349808	0.707315	0.0983123	Pre-mRNA-splicing factor SLU7	TAT_000327100 TAV_000326900	Theileria annulata	Spliceosome [03040]; Spliceosome [03041]	GO:0000386~second spliceosomal transesterification activity;GO:0030628~pre-mRNA 3'-splice site binding	GO:0000398~mRNA splicing, via spliceosome	GO:0005681~spliceosomal complex
AJ926793	4.71614	6.26211e-100	5.12219	1.24028e-58	NA	NA	NA	NA	NA	NA	NA
AJ925668	2.90396	1.89451e-16	2.80442	1.77379e-06	NA	NA	NA	NA	NA	NA	NA
AJ922608	2.58313	0.234912	1.71463	0.489024	Cysteine proteinase, tacP, putative	TAT_000242100 TAV_000242200	Theileria annulata	NA	GO:0008234~cysteine-type peptidase activity	NA	GO:0016021~integral component of membrane
AJ927138	5.00859	1.74694e-05	4.59721	0.00113392	NA	NA	NA	NA	NA	NA	NA
AJ924828	4.58168	2.85029e-31	5.09523	4.63662e-38	NA	NA	NA	NA	NA	NA	NA
AJ923882	1.28935	3.66511e-08	1.00517	0.00104063	Coatomer subunit beta'	TAT_000042700 TAV_000042300	Theileria annulata	Exosome [04147]; Membrane trafficking [04131]	GO:0005198~structural molecule activity	GO:0006886~intracellular protein transport;GO:0016192~vesicle-mediated transport	GO:0000139~Golgi membrane;GO:0030117~membrane coat;GO:0030663~COPI-coated vesicle membrane
AJ927801	2.59553	0.109047	2.90957	0.153292	NA	NA	NA	NA	NA	NA	NA
AJ926570	3.36936	1.09775e-58	3.49123	6.49041e-28	40S ribosomal protein S27, putative	TA02525 TAT_000221300 TAV_000221300	Theileria annulata	Ribosome [03010]; Ribosome [03011]	GO:0003735~structural constituent of ribosome	GO:0006412~translation	GO:0005840~ribosome
AJ931938	2.429	0.160307	4.15453	0.00161007	NA	NA	NA	NA	NA	NA	NA
AJ923264	2.31757	0.0360943	1.689	0.0785	NA	NA	NA	NA	NA	NA	NA
AJ931958	1.24663	0.00141779	0.776914	0.127572	60S ribosomal protein L22, putative	TA08205 TAT_000333500 TAV_000333300	Theileria annulata	Ribosome [03011]; Ribosome [03010]	GO:0003735~structural constituent of ribosome	GO:0006412~translation	GO:0005737~cytoplasm;GO:0005840~ribosome
AJ926992	4.56916	7.44778e-80	4.45089	3.21862e-41	NA	NA	NA	NA	NA	NA	NA
AJ935710	1.77731	0.587636	2.1015	0.526689	NA	NA	NA	NA	NA	NA	NA
AJ927566	3.81158	3.5041e-45	4.02062	5.47345e-24	NA	NA	NA	NA	NA	NA	NA
AJ925240	3.44217	1.33027e-09	3.61132	9.33073e-11	NA	NA	NA	NA	NA	NA	NA
AJ933136	2.22345	0.0382033	0.84582	0.546418	Uncharacterized protein	TA03245	Theileria annulata	NA	NA	NA	NA
AJ936101	1.29101	0.59954	0.525582	0.845421	NA	NA	NA	NA	NA	NA	NA
AJ927111	3.52794	0.000793199	2.44727	0.180338	NA	NA	NA	NA	NA	NA	NA
AJ926911	3.80049	3.96754e-91	3.99423	2.50193e-23	NA	NA	NA	NA	NA	NA	NA
AJ935656	2.65296	1.39053e-05	2.03209	0.00391357	Uncharacterized protein	TA02710	Theileria annulata	NA	NA	NA	GO:0016021~integral component of membrane
AJ924113	2.86488	0.0751701	3.43043	0.0184908	NA	NA	NA	NA	NA	NA	NA
AJ936286	1.36426	0.0112601	1.08712	0.0312785	NA	NA	NA	NA	NA	NA	NA
AJ933159	2.01663	3.47135e-07	1.74597	0.00249972	Uncharacterized protein	TA12820	Theileria annulata	NA	NA	GO:0043248~proteasome assembly	NA
AJ928030	1.496	0.456575	1.81135	0.360836	Uncharacterized protein	TA08840	Theileria annulata	NA	GO:0004674~protein serine/threonine kinase activity;GO:0005509~calcium ion binding;GO:0005524~ATP binding	NA	NA
AJ928410	4.93678	0.0237215	4.65203	0.0139599	NA	NA	NA	NA	NA	NA	NA
AJ926405	2.25252	1.11981e-40	2.17733	1.11809e-11	NA	NA	NA	NA	NA	NA	NA
AJ923639	3.33339	0.00776353	3.65281	0.00152783	NA	NA	NA	NA	NA	NA	NA
AJ928582	4.27371	1.18073e-102	4.41351	8.88659e-41	NA	NA	NA	NA	NA	NA	NA
AJ929067	3.52327	5.74202e-89	3.74655	2.18166e-30	NA	NA	NA	NA	NA	NA	NA
AJ933248	2.05537	0.00950244	2.40692	0.00116913	NA	NA	NA	NA	NA	NA	NA
AJ928253	3.178	3.10161e-108	3.26567	6.29237e-36	40S ribosomal protein S11, putative	TA12390 TAT_000188800 TAV_000189000	Theileria annulata	Ribosome [03011]; Ribosome [03010]	GO:0003735~structural constituent of ribosome	GO:0006412~translation	GO:0005840~ribosome
AJ921444	1.61392	0.520621	1.71535	0.472754	NA	NA	NA	NA	NA	NA	NA
AJ921765	3.77954	0.00959571	4.65423	0.000167731	Heat shock protein 70	NA	Theileria annulata	Mitochondrial biogenesis [03029]; Exosome [04147]; RNA degradation [03018]; Chaperones and folding catalysts [03110]; Messenger RNA biogenesis [03019]	GO:0005524~ATP binding;GO:0016887~ATPase activity;GO:0051082~unfolded protein binding	GO:0006457~protein folding	NA
AJ924100	3.93976	5.57316e-08	4.00248	3.37494e-07	NA	NA	NA	NA	NA	NA	NA
AJ928449	3.186	2.23174e-47	3.21478	5.29927e-18	Ribonucleoside-diphosphate reductase (EC 1.17.4.1)	TA05060	Theileria annulata	PATHWAY: Genetic information processing; DNA replication. {ECO:0000256|ARBA:ARBA00005160, ECO:0000256|RuleBase:RU003410}.	GO:0004748~ribonucleoside-diphosphate reductase activity, thioredoxin disulfide as acceptor;GO:0005524~ATP binding	GO:0006260~DNA replication	NA
AJ935267	1.30846	0.216269	-0.748003	0.683645	60S acidic ribosomal protein P0	TA21355	Theileria annulata	Ribosome [03010]; Ribosome [03011]	NA	GO:0042254~ribosome biogenesis	GO:0005840~ribosome
AJ925425	3.68843	5.91172e-42	3.73709	8.49801e-17	NA	NA	NA	NA	NA	NA	NA
AJ926818	2.85677	3.76213e-38	2.98836	5.33317e-17	Fibrillarin, putative	TAT_000371500 TAV_000371500	Theileria annulata	Ribosome biogenesis in eukaryotes [03008]; Ribosome biogenesis [03009]	GO:0003723~RNA binding;GO:0008168~methyltransferase activity	GO:0006364~rRNA processing;GO:0032259~methylation	GO:0016021~integral component of membrane
AJ924930	4.74544	1.99365e-107	4.88014	6.58131e-56	NA	NA	NA	NA	NA	NA	NA
AJ924670	5.30017	0.000363694	4.8573	0.0506052	NA	NA	NA	NA	NA	NA	NA
AJ935750	1.50439	0.0268823	1.54199	0.0278948	Uncharacterized protein	TA09175 TAT_000307900 TAV_000307900	Theileria annulata	NA	NA	NA	NA
AJ925123	4.60458	0.0116922	5.89519	0.000180613	NA	NA	NA	NA	NA	NA	NA
AJ933635	1.03993	0.159022	1.89331	0.0124385	Uncharacterized protein	TA15695	Theileria annulata	NA	NA	NA	NA
AJ920443	3.30697	1.75233e-52	3.3719	1.14183e-20	40s ribosomal protein s15, putative	TA17310 TAT_000301800 TAV_000301900	Theileria annulata	Ribosome [03010]; Ribosome [03011]	GO:0003723~RNA binding;GO:0003735~structural constituent of ribosome	GO:0006412~translation	GO:0015935~small ribosomal subunit
AJ920431	5.1614	0.038114	3.69363	0.282971	NA	NA	NA	NA	NA	NA	NA
AJ923096	1.99644	0.447812	4.80155	5.96219e-05	NA	NA	NA	NA	NA	NA	NA
AJ928478	5.60064	0.00201095	3.70016	0.281977	NA	NA	NA	NA	NA	NA	NA
AJ927727	7.51526	4.62218e-08	8.45334	5.91271e-11	NA	NA	NA	NA	NA	NA	NA
AJ929216	3.58176	0.0553503	2.80321	0.0959104	NA	NA	NA	NA	NA	NA	NA
AJ922047	4.32948	3.26023e-184	4.40732	5.16267e-37	Cytochrome c oxidase subunit 1 (EC 7.1.1.9) (Cytochrome c oxidase polypeptide I)	MT-CO1 COI COXI MTCO1 Tap370b08.q2ca38.01	Theileria annulata	PATHWAY: Energy metabolism; oxidative phosphorylation. {ECO:0000250|UniProtKB:P00401}.	GO:0004129~cytochrome-c oxidase activity;GO:0020037~heme binding;GO:0046872~metal ion binding	GO:0006119~oxidative phosphorylation	GO:0005743~mitochondrial inner membrane;GO:0016021~integral component of membrane;GO:0045277~respiratory chain complex IV
AJ921076	2.12474	6.55928e-10	2.3573	6.00399e-08	Haloacid dehalogenase-like family hydrolase, putative	TA16215	Theileria annulata	NA	GO:0016787~hydrolase activity	NA	NA
AJ933204	2.8729	0.0190431	3.29995	0.00061841	NA	NA	NA	NA	NA	NA	NA
AJ921904	1.12389	1.64326e-07	0.899891	0.00741628	Heat shock protein, putative	TA12100	Theileria annulata	Chaperones and folding catalysts [03110]	GO:0005524~ATP binding;GO:0016887~ATPase activity	NA	NA
AJ928346	3.66443	7.22182e-64	3.9229	4.16553e-33	NA	NA	NA	NA	NA	NA	NA
AJ921754	4.07034	2.70945e-10	3.35991	1.19424e-05	Uncharacterized protein	TA05375	Theileria annulata	NA	NA	NA	NA
AJ926481	4.50738	3.00198e-31	5.43792	3.63585e-13	NA	NA	NA	NA	NA	NA	NA
AJ925285	3.36213	5.22472e-79	3.4329	1.5075e-20	NA	NA	NA	NA	NA	NA	NA
AJ928457	3.41676	4.17931e-62	3.53131	2.04678e-25	NA	NA	NA	NA	NA	NA	NA
AJ920608	2.58246	0.340671	4.41612	0.00469587	NA	NA	NA	NA	NA	NA	NA
AJ929064	1.73366	3.64192e-08	2.24543	0.00575554	NA	NA	NA	NA	NA	NA	NA
AJ930803	5.60959	0.00282977	5.01447	0.0680377	NA	NA	NA	NA	NA	NA	NA
AJ927553	5.19673	2.51707e-118	5.31467	1.34033e-52	NA	NA	NA	NA	NA	NA	NA
AJ934912	1.84773	0.370741	2.79979	0.0869014	NA	NA	NA	NA	NA	NA	NA
AJ921122	1.03206	0.106555	0.0271595	0.971578	Uncharacterized protein	TA08345	Theileria annulata	NA	NA	NA	NA
AJ921462	3.80337	1.38229e-12	4.15619	3.24174e-11	NA	NA	NA	NA	NA	NA	NA
AJ932316	2.4861	4.10595e-06	1.75009	0.0102211	Uncharacterized protein	TA02710	Theileria annulata	NA	NA	NA	GO:0016021~integral component of membrane
AJ925978	4.59855	0.00210719	2.71197	0.289829	NA	NA	NA	NA	NA	NA	NA
AJ927382	4.24279	6.85892e-94	4.35719	2.12169e-30	Cytochrome b	Cytb	Theileria annulata	NA	GO:0009055~electron carrier activity;GO:0046872~metal ion binding	GO:0022904~respiratory electron transport chain	GO:0005743~mitochondrial inner membrane;GO:0016021~integral component of membrane;GO:0070469~respiratory chain
AJ926834	3.41156	3.74199e-11	3.32504	4.99415e-10	Actin 1, putative	TA15750 TAT_000126900 TAV_000127000	Theileria annulata	Cytoskeleton proteins [04812]	NA	NA	NA
AJ921093	2.94062	5.07833e-72	3.01125	2.41527e-37	60S ribosomal protein l10, putative	TA15385 TAT_000207200 TAV_000207400	Theileria annulata	Ribosome [03011]; Ribosome [03010]	GO:0003735~structural constituent of ribosome	GO:0006412~translation	GO:0005840~ribosome
AJ921184	3.36005	2.33313e-88	3.4372	2.64706e-29	60S ribosomal protein P1, putative	TA10385	Theileria annulata	Ribosome [03010]; Ribosome [03011]	GO:0003735~structural constituent of ribosome	GO:0006414~translational elongation	GO:0005840~ribosome
AJ924630	3.6128	0.284489	6.82308	0.0030296	NA	NA	NA	NA	NA	NA	NA
AJ924883	3.17793	1.58922e-79	3.17468	6.59817e-30	NA	NA	NA	NA	NA	NA	NA
AJ928153	1.29518	0.0294628	1.00677	0.222232	Heat shock protein, putative	TA12100	Theileria annulata	Chaperones and folding catalysts [03110]	GO:0005524~ATP binding;GO:0016887~ATPase activity	NA	NA
AJ920835	3.93624	7.67067e-20	3.98172	4.14947e-16	NA	NA	NA	NA	NA	NA	NA
AJ928902	4.20871	2.16094e-09	4.25626	1.71756e-13	NA	NA	NA	NA	NA	NA	NA
AJ933005	2.9636	5.36782e-07	2.85624	5.10456e-06	Nucleolar protein 10	TA02850 TAT_000066000 TAV_000065700	Theileria annulata	Ribosome biogenesis in eukaryotes [03008]; DNA replication proteins [03032]; Ribosome biogenesis [03009]	GO:0030515~snoRNA binding	GO:0001522~pseudouridine synthesis;GO:0006364~rRNA processing	NA
AJ924232	3.01013	0.00211395	2.97	0.00802611	Proteasome subunit beta	TA06335	Theileria annulata	Proteasome [03050]; Peptidases and inhibitors [01002]; Proteasome [03051]	GO:0004298~threonine-type endopeptidase activity	GO:0051603~proteolysis involved in cellular protein catabolic process	GO:0005634~nucleus;GO:0005737~cytoplasm;GO:0005839~proteasome core complex
AJ928605	4.23005	1.69885e-170	4.37039	1.39896e-38	Cytochrome c oxidase subunit 1 (EC 7.1.1.9) (Cytochrome c oxidase polypeptide I)	MT-CO1 COI COXI MTCO1 Tap370b08.q2ca38.01	Theileria annulata	PATHWAY: Energy metabolism; oxidative phosphorylation. {ECO:0000250|UniProtKB:P00401}.	GO:0004129~cytochrome-c oxidase activity;GO:0020037~heme binding;GO:0046872~metal ion binding	GO:0006119~oxidative phosphorylation	GO:0005743~mitochondrial inner membrane;GO:0016021~integral component of membrane;GO:0045277~respiratory chain complex IV
AJ925657	2.13377	4.73316e-44	2.28125	6.57322e-16	Glyceraldehyde-3-phosphate dehydrogenase (EC 1.2.1.12)	TA08145 TAT_000332400 TAV_000332200	Theileria annulata	PATHWAY: Carbohydrate degradation; glycolysis; pyruvate from D-glyceraldehyde 3-phosphate: step 1/5. {ECO:0000256|RuleBase:RU361160}.; Glycolysis / Gluconeogenesis [00010]; Membrane trafficking [04131]; Exosome [04147]	GO:0004365~glyceraldehyde-3-phosphate dehydrogenase (NAD+) (phosphorylating) activity;GO:0050661~NADP binding;GO:0051287~NAD binding	GO:0006006~glucose metabolic process;GO:0006096~glycolytic process	NA
AJ930343	1.81179	0.0130537	0.634191	0.499791	Hypothetical prptein	TA12050	Theileria annulata	NA	NA	NA	GO:0016021~integral component of membrane
AJ928642	3.98989	4.30536e-115	4.24662	7.93766e-56	NA	NA	NA	NA	NA	NA	NA
AJ932383	3.59426	0.0256874	2.3043	0.344818	NA	NA	NA	NA	NA	NA	NA
AJ933087	1.05808	0.0558225	1.13018	0.0868952	14-3-3 protein homologue, putative	TA14115 TAT_000155800 TAV_000156000	Theileria annulata	DNA repair and recombination proteins [03400]; Exosome [04147]	NA	NA	NA
AJ821290	1.31121	1.03835e-07	1.08398	0.000891826	Serine/threonine protein phosphatase 2C, putative	TA08300	Theileria annulata	NA	GO:0016791~phosphatase activity	NA	NA
AJ926537	4.29884	2.11265e-20	4.91792	4.26043e-26	NA	NA	NA	NA	NA	NA	NA
AJ926914	3.40478	8.2765e-15	2.62814	1.98455e-07	NA	NA	NA	NA	NA	NA	NA
AJ930341	2.16359	0.013694	1.6635	0.109157	NA	NA	NA	NA	NA	NA	NA
AJ929554	2.60036	0.0553517	1.80317	0.258446	Uncharacterized protein	TA02710	Theileria annulata	NA	NA	NA	GO:0016021~integral component of membrane
AJ928369	3.98614	1.94143e-11	4.12064	2.99777e-05	NA	NA	NA	NA	NA	NA	NA
AJ923472	1.31341	1.84908e-06	1.12273	0.0053657	Uncharacterized protein	TA09710	Theileria annulata	NA	GO:0003723~RNA binding	NA	NA
AJ922861	3.58408	0.292171	5.91762	0.0172349	NA	NA	NA	NA	NA	NA	NA
AJ926538	4.10547	5.83879e-41	4.91699	4.74155e-17	NA	NA	NA	NA	NA	NA	NA
AJ929156	3.29493	3.36331e-71	3.43183	4.18836e-37	NA	NA	NA	NA	NA	NA	NA
AJ925266	2.71811	1.81361e-39	2.85606	6.26094e-20	Phosphopyruvate hydratase (EC 4.2.1.11)	TA10425	Theileria annulata	PATHWAY: Carbohydrate degradation; glycolysis; pyruvate from D-glyceraldehyde 3-phosphate: step 4/5. {ECO:0000256|ARBA:ARBA00005031}.; Messenger RNA biogenesis [03019]; Glycolysis / Gluconeogenesis [00010]; Exosome [04147]; RNA degradation [03018]	GO:0000287~magnesium ion binding;GO:0004634~phosphopyruvate hydratase activity	GO:0006096~glycolytic process	GO:0000015~phosphopyruvate hydratase complex
AJ928029	3.38443	2.23339e-81	3.54538	2.09897e-22	NA	NA	NA	NA	NA	NA	NA
AJ925778	4.20747	9.69356e-48	4.88763	3.51126e-29	DnaJ-like molecular chaperone, putative	TA16620	Theileria annulata	Protein processing in endoplasmic reticulum [04141]; Chaperones and folding catalysts [03110]	NA	NA	GO:0016021~integral component of membrane
AJ928241	2.95199	3.33911e-56	3.0394	8.48646e-24	NA	NA	NA	NA	NA	NA	NA
AJ926086	3.55828	2.25393e-09	3.60801	2.6999e-09	NA	NA	NA	NA	NA	NA	NA
AJ928430	1.61768	0.0356725	2.94661	1.69812e-07	Uncharacterized protein	TA08010	Theileria annulata	NA	NA	NA	NA
AJ935277	1.36719	0.00065381	1.3372	0.00262215	U1/2 small nuclear ribonucleoprotein, putative	TA12855 TAT_000179000 TAV_000179200	Theileria annulata	Spliceosome [03041]; Spliceosome [03040]	GO:0003723~RNA binding	NA	NA
AJ926629	1.50955	0.0127912	1.56192	0.101159	DEAD-box family (RNA) helicase, putative	TA04530	Theileria annulata	Ribosome biogenesis [03009]	GO:0003676~nucleic acid binding;GO:0004386~helicase activity;GO:0005524~ATP binding	NA	NA
AJ932409	2.242	0.000160116	1.61398	0.100454	Protein phosphatase 2c, putative	TAT_000130400 TAV_000130500	Theileria annulata	Protein phosphatases and associated proteins [01009]	GO:0004722~protein serine/threonine phosphatase activity;GO:0046872~metal ion binding	NA	GO:0016020~membrane
AJ926579	1.04299	0.0219851	1.26733	0.0211112	60S ribosomal export protein NMD3	TA05875	Theileria annulata	Ribosome biogenesis in eukaryotes [03008]; Ribosome biogenesis [03009]; Nucleocytoplasmic transport [03013]	GO:0043023~ribosomal large subunit binding	GO:0015031~protein transport	GO:0005634~nucleus;GO:0005737~cytoplasm
AJ936542	1.17947	0.301522	-0.715353	0.701884	40S ribosomal protein S26	TA16405 TAT_000097600 TAV_000097000	Theileria annulata	Ribosome [03011]; Ribosome [03010]	GO:0003735~structural constituent of ribosome	GO:0006412~translation	GO:0005840~ribosome
AJ926019	4.8178	1.20416e-34	5.42484	2.65842e-32	NA	NA	NA	NA	NA	NA	NA
AJ927387	3.91371	0.0601635	2.90117	0.382402	NA	NA	NA	NA	NA	NA	NA
AJ927267	3.13037	1.44383e-73	3.23707	3.76848e-22	50s ribosomal subunit l24, putative	TAT_000198900 TAV_000199200	Theileria annulata	NA	GO:0003723~RNA binding;GO:0003735~structural constituent of ribosome	GO:0006412~translation	GO:0005840~ribosome
AJ927867	3.77879	3.11873e-49	3.9661	1.00221e-23	NA	NA	NA	NA	NA	NA	NA
AJ934284	1.64716	5.27189e-05	1.34309	0.00367383	PITH domain containing protein, putative	TA04185 TAT_000250900 TAV_000250900	Theileria annulata	NA	NA	NA	NA
AJ929990	1.05874	0.00157736	0.998581	0.0281128	14-3-3 protein homologue, putative	TA14115 TAT_000155800 TAV_000156000	Theileria annulata	DNA repair and recombination proteins [03400]; Exosome [04147]	NA	NA	NA
AJ931116	4.18351	0.000430555	4.45398	0.000778763	Uncharacterized protein	TA17450	Theileria annulata	NA	NA	NA	GO:0016021~integral component of membrane
AJ928490	3.45236	2.26357e-26	3.92245	7.92009e-13	NA	NA	NA	NA	NA	NA	NA
AJ935650	1.4415	0.0851098	2.31956	0.00125235	NA	NA	NA	NA	NA	NA	NA
AJ924805	2.85479	2.17535e-47	3.18674	5.13669e-11	Serine/threonine-protein phosphatase (EC 3.1.3.16)	TA12680 TAT_000182200 TAV_000182400	Theileria annulata	Spliceosome [03041]; mRNA surveillance pathway [03015]; Messenger RNA biogenesis [03019]; Transcription machinery [03021]; Protein phosphatases and associated proteins [01009]	GO:0004722~protein serine/threonine phosphatase activity;GO:0046872~metal ion binding	NA	GO:0000164~protein phosphatase type 1 complex;GO:0072357~PTW/PP1 phosphatase complex
AJ922364	2.18663	0.00297741	1.47652	0.0864374	Heat shock 70 kDa protein (70 kDa heat shock protein) (HSP 70.1)	TA11610	Theileria annulata	Exosome [04147]; Protein phosphatases and associated proteins [01009]; Protein processing in endoplasmic reticulum [04141]; Ribosome biogenesis [03009]; Chaperones and folding catalysts [03110]; Mitochondrial biogenesis [03029]; Endocytosis [04144]; Spliceosome [03040]; Proteasome [03051]; Membrane trafficking [04131]; Spliceosome [03041]	GO:0005524~ATP binding;GO:0016887~ATPase activity	NA	NA
AJ923653	2.6125	0.4307	4.41916	0.0237175	NA	NA	NA	NA	NA	NA	NA
AJ925827	1.4107	0.476418	0.548857	0.803828	Uncharacterized protein	TAT_000288800 TAV_000288900	Theileria annulata	NA	NA	NA	NA
AJ925136	3.97559	6.53197e-93	4.21166	4.86012e-23	NA	NA	NA	NA	NA	NA	NA
AJ928172	4.35071	4.09447e-107	4.51235	3.2279e-38	NA	NA	NA	NA	NA	NA	NA
AJ926762	3.20765	4.77816e-19	3.39198	3.55946e-07	NA	NA	NA	NA	NA	NA	NA
AJ932714	1.0116	0.536392	0.133906	0.951057	NA	NA	NA	NA	NA	NA	NA
AJ928198	3.8737	1.2929e-84	5.13841	1.36967e-10	Uncharacterized protein	TAV_000046500	Theileria annulata	NA	NA	NA	NA
AJ927889	2.74789	8.74481e-47	2.90257	3.68218e-17	NA	NA	NA	NA	NA	NA	NA
AJ923059	4.59583	0.0434478	3.90044	0.240025	NA	NA	NA	NA	NA	NA	NA
AJ936428	2.79168	0.0313241	2.88774	0.105624	NA	NA	NA	NA	NA	NA	NA
AJ926389	3.24189	1.53042e-07	3.36262	5.67812e-07	NA	NA	NA	NA	NA	NA	NA
AJ928678	4.96108	2.43496e-05	5.16748	9.33921e-06	NA	NA	NA	NA	NA	NA	NA
AJ924947	2.60338	3.87332e-70	2.67005	2.77786e-17	NA	NA	NA	NA	NA	NA	NA
AJ929346	1.51221	0.375474	-0.667697	0.75513	Uncharacterized protein	TA18355	Theileria annulata	NA	NA	NA	NA
AJ926407	3.66793	3.09784e-05	3.67341	4.82432e-05	NA	NA	NA	NA	NA	NA	NA
AJ925763	3.92533	0.00337166	1.89005	0.436049	NA	NA	NA	NA	NA	NA	NA
AJ927255	4.31177	1.91074e-34	5.22108	8.19157e-15	NA	NA	NA	NA	NA	NA	NA
AJ922403	3.40085	1.67962e-33	3.21825	3.25774e-21	60S ribosomal protein L23, putative	TA12535 TAT_000185000 TAV_000185200	Theileria annulata	Ribosome [03011]; Ribosome [03010]	GO:0003735~structural constituent of ribosome	GO:0006412~translation	GO:0005840~ribosome
AJ926277	4.06827	5.03699e-17	4.77113	5.57218e-10	NA	NA	NA	NA	NA	NA	NA
AJ920867	7.70955	3.19404e-16	9.48409	4.57549e-25	NA	NA	NA	NA	NA	NA	NA
AJ925842	2.5846	6.69869e-29	2.72412	1.82458e-17	NA	NA	NA	NA	NA	NA	NA
AJ926989	3.23334	3.09636e-43	3.38033	8.71939e-17	Ribosomal protein l6, putative	TA20850 TAT_000044200 TAV_000043800	Theileria annulata	Ribosome [03010]; Ribosome [03011]	GO:0003735~structural constituent of ribosome;GO:0019843~rRNA binding	GO:0006412~translation	GO:0005840~ribosome
AJ923767	1.81051	4.68378e-05	1.17843	0.0549342	Uncharacterized protein	TA09245	Theileria annulata	NA	NA	NA	GO:0016021~integral component of membrane
AJ929710	1.26732	0.0676727	1.3539	0.0324795	NA	NA	NA	NA	NA	NA	NA
AJ931117	4.60125	0.0431635	3.70016	0.281977	NA	NA	NA	NA	NA	NA	NA
AJ927540	4.35748	1.1869e-38	4.31845	7.81086e-31	NA	NA	NA	NA	NA	NA	NA
AJ923125	4.59992	5.13193e-05	4.85544	8.01903e-05	NA	NA	NA	NA	NA	NA	NA
AJ926244	3.66868	6.01722e-08	4.10274	1.3965e-06	NA	NA	NA	NA	NA	NA	NA
AJ935056	5.41759	0.000207866	4.84899	0.00175932	NA	NA	NA	NA	NA	NA	NA
AJ927139	4.15739	5.08509e-109	4.75328	5.26952e-23	NA	NA	NA	NA	NA	NA	NA
AJ925311	4.48253	7.16317e-69	4.50422	2.55677e-46	NA	NA	NA	NA	NA	NA	NA
AJ928926	4.48946	3.21917e-49	4.47932	4.25541e-30	NA	NA	NA	NA	NA	NA	NA
AJ936690	1.85642	0.0728979	1.25239	0.284939	Uncharacterized protein	TA02710	Theileria annulata	NA	NA	NA	GO:0016021~integral component of membrane
AJ922065	4.36242	1.93657e-193	4.37389	3.28248e-77	Cytochrome c oxidase subunit 1 (EC 7.1.1.9) (Cytochrome c oxidase polypeptide I)	MT-CO1 COI COXI MTCO1 Tap370b08.q2ca38.01	Theileria annulata	PATHWAY: Energy metabolism; oxidative phosphorylation. {ECO:0000250|UniProtKB:P00401}.	GO:0004129~cytochrome-c oxidase activity;GO:0020037~heme binding;GO:0046872~metal ion binding	GO:0006119~oxidative phosphorylation	GO:0005743~mitochondrial inner membrane;GO:0016021~integral component of membrane;GO:0045277~respiratory chain complex IV
AJ921015	3.62618	6.52382e-31	3.86153	9.80958e-21	NA	NA	NA	NA	NA	NA	NA
AJ925419	3.87939	1.19307e-74	3.88483	6.82315e-34	NA	NA	NA	NA	NA	NA	NA
AJ926988	4.10245	8.93497e-77	4.17076	2.64724e-30	NA	NA	NA	NA	NA	NA	NA
AJ924651	4.32509	9.94841e-110	4.18051	3.21628e-28	NA	NA	NA	NA	NA	NA	NA
AJ934483	2.59451	0.0859554	2.21742	0.159268	Uncharacterized protein	TA02710	Theileria annulata	NA	NA	NA	GO:0016021~integral component of membrane
AJ926860	3.54006	4.4218e-30	3.53927	4.26121e-22	NA	NA	NA	NA	NA	NA	NA
AJ934077	2.23115	0.0477931	0.848679	0.57202	Uncharacterized protein	TA18355	Theileria annulata	NA	NA	NA	NA
AJ924271	1.3963	0.1113	1.27805	0.150818	Uncharacterized protein	TAT_000323500 TAV_000323400	Theileria annulata	NA	NA	NA	NA
AJ925242	3.39498	5.57554e-75	3.49554	5.93691e-27	Nascent polypeptide associated complex (NAC), alpha chain, putative	TAT_000377900 TAV_000377800	Theileria annulata	NA	NA	NA	GO:0005854~nascent polypeptide-associated complex
AJ933310	1.25981	0.459833	-0.179448	0.928695	PHF5-like zinc-finger protein, putative	TA11730 TAT_000199800 TAV_000200100	Theileria annulata	Spliceosome [03041]; Spliceosome [03040]	NA	GO:0000398~mRNA splicing, via spliceosome	NA
AJ927258	4.70135	3.66606e-120	4.76341	8.51191e-37	NA	NA	NA	NA	NA	NA	NA
AJ934582	1.1022	0.00948336	0.833556	0.119279	60S ribosomal protein L22, putative	TA08205 TAT_000333500 TAV_000333300	Theileria annulata	Ribosome [03011]; Ribosome [03010]	GO:0003735~structural constituent of ribosome	GO:0006412~translation	GO:0005737~cytoplasm;GO:0005840~ribosome
AJ924889	3.94673	4.78636e-06	4.07926	7.54776e-13	NA	NA	NA	NA	NA	NA	NA
AJ925796	3.94333	2.2192e-89	3.89947	4.21574e-31	NA	NA	NA	NA	NA	NA	NA
AJ925954	3.3265	4.56332e-11	4.23232	2.91852e-09	NA	NA	NA	NA	NA	NA	NA
AJ927668	3.16996	4.86468e-84	3.50026	2.0341e-29	60S ribosomal protein L27a, putative (EC 3.6.1.-)	TA12500 TAT_000185700 TAV_000185900	Theileria annulata	Ribosome [03010]; Ribosome [03011]	GO:0003735~structural constituent of ribosome;GO:0016787~hydrolase activity	GO:0006412~translation	GO:0005737~cytoplasm;GO:0015934~large ribosomal subunit
AJ925055	3.59621	8.52643e-30	3.98814	7.64825e-22	NA	NA	NA	NA	NA	NA	NA
AJ936235	1.01166	0.0247596	0.976846	0.110752	Small GTPase, putative	TA08955 TAT_000347500 TAV_000347300	Theileria annulata	Membrane trafficking [04131]; GTP-binding proteins [04031]; Protein processing in endoplasmic reticulum [04141]	GO:0003924~GTPase activity;GO:0005525~GTP binding	GO:0006886~intracellular protein transport;GO:0016192~vesicle-mediated transport	GO:0005783~endoplasmic reticulum;GO:0005794~Golgi apparatus
AJ921630	4.60791	0.00642228	4.87413	0.0066282	NA	NA	NA	NA	NA	NA	NA
AJ932897	2.91734	0.0138028	1.80094	0.22693	NA	NA	NA	NA	NA	NA	NA
AJ926689	1.96734	1.51561e-20	2.19689	1.05641e-11	Glyceraldehyde-3-phosphate dehydrogenase (EC 1.2.1.12)	TA08145 TAT_000332400 TAV_000332200	Theileria annulata	PATHWAY: Carbohydrate degradation; glycolysis; pyruvate from D-glyceraldehyde 3-phosphate: step 1/5. {ECO:0000256|RuleBase:RU361160}.; Glycolysis / Gluconeogenesis [00010]; Membrane trafficking [04131]; Exosome [04147]	GO:0004365~glyceraldehyde-3-phosphate dehydrogenase (NAD+) (phosphorylating) activity;GO:0050661~NADP binding;GO:0051287~NAD binding	GO:0006006~glucose metabolic process;GO:0006096~glycolytic process	NA
AJ933923	2.27734	0.07057	1.81772	0.188172	Uncharacterized protein	TA02710	Theileria annulata	NA	NA	NA	GO:0016021~integral component of membrane
AJ821707	1.51526	2.97278e-05	0.715884	0.124403	Uncharacterized protein	TA08040	Theileria annulata	NA	NA	NA	NA
AJ924346	3.01755	0.000673674	3.51365	1.07366e-05	NA	NA	NA	NA	NA	NA	NA
AJ923033	5.91173	0.00102241	6.31811	0.000336575	NA	NA	NA	NA	NA	NA	NA
AJ934206	1.55833	0.0681165	0.15262	0.895576	Uncharacterized protein	TA14530	Theileria annulata	NA	NA	NA	NA
AJ926733	2.77618	0.00745104	1.27675	0.376598	NA	NA	NA	NA	NA	NA	NA
AJ936416	4.32764	0.0136007	2.32379	0.484193	NA	NA	NA	NA	NA	NA	NA
AJ927021	1.97618	1.64244e-10	1.99724	0.000734313	NA	NA	NA	NA	NA	NA	NA
AJ934233	2.5583	6.98801e-12	2.11877	1.45807e-05	Cyclin, putative	TA11045	Theileria annulata	Nucleotide excision repair [03420]; Transcription machinery [03021]; Basal transcription factors [03022]; DNA repair and recombination proteins [03400]	GO:0016538~cyclin-dependent protein serine/threonine kinase regulator activity	GO:0006357~regulation of transcription from RNA polymerase II promoter	NA
AJ926687	4.13183	4.61194e-148	4.24755	1.05447e-58	NA	NA	NA	NA	NA	NA	NA
AJ934176	3.45871	0.00571551	1.95337	0.265348	Histone H2B	TA07290 TAT_000303800 TAV_000303900	Theileria annulata	Chromosome and associated proteins [03036]; Exosome [04147]	GO:0003677~DNA binding;GO:0046982~protein heterodimerization activity	NA	GO:0000786~nucleosome;GO:0005634~nucleus
AJ935471	3.54243	6.35414e-05	3.02694	0.00633374	Trafficking protein particle complex subunit	TA09085	Theileria annulata	Membrane trafficking [04131]	NA	GO:0006888~ER to Golgi vesicle-mediated transport	GO:0005783~endoplasmic reticulum;GO:0005794~Golgi apparatus;GO:0030008~TRAPP complex
AJ923611	3.67101	1.56099e-08	4.56237	4.47635e-17	NA	NA	NA	NA	NA	NA	NA
AJ926123	3.13795	3.02148e-11	2.37579	7.7661e-05	40S ribosomal protein S26	TA16405 TAT_000097600 TAV_000097000	Theileria annulata	Ribosome [03011]; Ribosome [03010]	GO:0003735~structural constituent of ribosome	GO:0006412~translation	GO:0005840~ribosome
AJ920583	3.58022	2.38403e-64	3.65593	1.00645e-14	tRNA pseudouridine synthase (EC 5.4.99.12)	TA07595	Theileria annulata	NA	GO:0003723~RNA binding	GO:0001522~pseudouridine synthesis;GO:0008033~tRNA processing	GO:0016021~integral component of membrane
AJ925267	3.04563	2.90267e-19	3.72453	1.23432e-19	NA	NA	NA	NA	NA	NA	NA
AJ935556	3.02162	0.0282317	3.17247	0.0138601	NA	NA	NA	NA	NA	NA	NA
AJ927220	4.17192	7.83087e-114	4.33046	6.80999e-59	Ubiquitin, putative	TA06690	Theileria annulata	Ubiquitin mediated proteolysis [04120]; Ubiquitin system [04121]	NA	NA	NA
AJ921050	1.08637	1.57023e-06	0.599082	0.139338	Uncharacterized protein	TA10080	Theileria annulata	NA	NA	NA	NA
AJ926633	3.6004	0.000737866	4.72502	1.48485e-08	NA	NA	NA	NA	NA	NA	NA
AJ926080	3.70753	0.000535034	2.65806	0.0499722	NA	NA	NA	NA	NA	NA	NA
AJ923434	3.17815	0.00495589	4.38727	8.70218e-08	NA	NA	NA	NA	NA	NA	NA
AJ925826	3.61852	6.43122e-109	4.09242	5.55732e-61	226S proteasome regulatory particle, putative	TA21405 TAT_000033700 TAV_000033200	Theileria annulata	Proteasome [03051]; Proteasome [03050]	GO:0005524~ATP binding;GO:0016887~ATPase activity;GO:0036402~proteasome-activating ATPase activity	GO:0030163~protein catabolic process	GO:0000502~proteasome complex;GO:0005737~cytoplasm
AJ925079	1.63456	1.29631e-10	1.29326	0.000129582	RNA helicase (EC 3.6.4.13)	TA04765	Theileria annulata	Spliceosome [03041]; Messenger RNA biogenesis [03019]; Chromosome and associated proteins [03036]	GO:0003676~nucleic acid binding;GO:0003724~RNA helicase activity;GO:0005524~ATP binding;GO:0016887~ATPase activity	NA	NA
AJ925951	4.33727	6.13475e-58	4.06591	5.20243e-30	Tpr-related protein family member, putative	TA05970	Theileria annulata	NA	NA	NA	GO:0016021~integral component of membrane
AJ929866	1.3421	0.281839	2.054	0.0608619	Zinc-transport protein, putative	TA18130	Theileria annulata	Transporters [02000]	GO:0046873~metal ion transmembrane transporter activity	NA	GO:0016021~integral component of membrane
AJ928419	3.06564	3.81689e-75	2.97411	4.91362e-21	NA	NA	NA	NA	NA	NA	NA
AJ936696	1.73171	6.24095e-07	2.17317	1.18597e-06	Uncharacterized protein	TA09175 TAT_000307900 TAV_000307900	Theileria annulata	NA	NA	NA	NA
AJ934784	2.43234	0.00212823	2.48694	0.00240967	Uncharacterized protein	TA02710	Theileria annulata	NA	NA	NA	GO:0016021~integral component of membrane
AJ926136	4.96063	1.22178e-176	5.31248	3.27605e-89	NA	NA	NA	NA	NA	NA	NA
AJ926804	3.6039	0.00754467	4.22168	0.000845922	NA	NA	NA	NA	NA	NA	NA
AJ924838	4.0414	1.45976e-107	4.24799	1.22885e-53	Histone H3	TA07840 TAT_000326700 TAV_000326500	Theileria annulata	Chromosome and associated proteins [03036]; Exosome [04147]	GO:0003677~DNA binding;GO:0046982~protein heterodimerization activity	NA	GO:0000786~nucleosome;GO:0005634~nucleus
AJ821492	1.216	0.00235134	1.41951	0.000471152	UMP-CMP kinase, putative	TAT_000147400 TAV_000147500	Theileria annulata	Pyrimidine metabolism [00240]	GO:0005524~ATP binding;GO:0019205~nucleobase-containing compound kinase activity	GO:0006139~nucleobase-containing compound metabolic process	NA
AJ927956	3.74988	0.033785	3.10693	0.0372567	60S ribosomal subunit protein L4/L1, putative	TA13910	Theileria annulata	Ribosome [03011]; Ribosome [03010]	GO:0003735~structural constituent of ribosome	GO:0006412~translation	GO:0005840~ribosome
AJ925435	4.61599	2.69414e-107	4.69693	1.24847e-35	NA	NA	NA	NA	NA	NA	NA
AJ925157	2.34252	9.67079e-07	1.98528	1.71635e-05	Heat shock protein 90, putative	TAT_000192800 TAV_000193100	Theileria annulata	Protein processing in endoplasmic reticulum [04141]; Protein phosphatases and associated proteins [01009]; Exosome [04147]; Mitochondrial biogenesis [03029]; Chaperones and folding catalysts [03110]; Membrane trafficking [04131]; Proteasome [03051]	GO:0005524~ATP binding;GO:0016887~ATPase activity;GO:0051082~unfolded protein binding	GO:0006457~protein folding	NA
AJ925500	3.5321	3.44838e-17	3.33774	3.51365e-09	NA	NA	NA	NA	NA	NA	NA
AJ923483	3.72278	0.00858408	4.49182	8.08095e-05	NA	NA	NA	NA	NA	NA	NA
AJ933818	3.74072	3.55867e-61	3.73151	3.11232e-36	NA	NA	NA	NA	NA	NA	NA
AJ926270	3.60194	0.107553	4.42498	0.0234069	Uncharacterized protein	TA20310	Theileria annulata	NA	NA	NA	NA
AJ928310	3.2764	0.00308454	3.71506	0.000193959	DnaJ protein, putative	TAT_000195000 TAV_000195300	Theileria annulata	NA	NA	NA	NA
AJ930757	1.5381	0.000467808	1.10289	0.0412513	Ribosome biogenesis protein NOP53	TA12660	Theileria annulata	Ribosome biogenesis [03009]	NA	GO:0000027~ribosomal large subunit assembly	GO:0005654~nucleoplasm;GO:0005730~nucleolus
AJ930296	1.03973	0.307201	-1.49656	0.393165	Uncharacterized protein	TA12990	Theileria annulata	NA	NA	NA	NA
AJ927022	4.70652	2.89147e-19	5.29195	1.08956e-23	NA	NA	NA	NA	NA	NA	NA
AJ922169	5.37599	1.36029e-61	5.49742	1.25589e-48	NA	NA	NA	NA	NA	NA	NA
AJ926879	3.36781	4.81282e-40	3.52947	2.47909e-16	NA	NA	NA	NA	NA	NA	NA
AJ930368	1.91103	0.169931	1.6596	0.193232	Uncharacterized protein	TA14110	Theileria annulata	NA	NA	NA	NA
AJ931553	1.22482	0.362135	2.27783	0.177017	NA	NA	NA	NA	NA	NA	NA
AJ928723	2.99509	0.171554	2.12668	0.394463	ORF1-related protein, putative	TAT_000242800 TAV_000242900	Theileria annulata	Ribosome biogenesis [03009]	GO:0005525~GTP binding	NA	NA
AJ932744	1.99644	0.447812	3.43484	0.096618	NA	NA	NA	NA	NA	NA	NA
AJ929105	3.95847	4.57221e-107	4.45473	1.83764e-22	NA	NA	NA	NA	NA	NA	NA
AJ920481	3.28541	0.0199315	4	0.00164913	NA	NA	NA	NA	NA	NA	NA
AJ923119	5.67675	9.36248e-06	4.6218	0.0016405	NA	NA	NA	NA	NA	NA	NA
AJ925695	1.98752	3.86839e-29	1.93722	4.23798e-10	NA	NA	NA	NA	NA	NA	NA
AJ935732	3.604	3.31212e-35	3.75054	2.75043e-18	NA	NA	NA	NA	NA	NA	NA
AJ936770	2.35909	0.199683	2.83949	0.0318493	Uncharacterized protein	TA02710	Theileria annulata	NA	NA	NA	GO:0016021~integral component of membrane
AJ923359	3.41639	2.43002e-37	3.86605	3.17525e-25	NA	NA	NA	NA	NA	NA	NA
AJ924987	4.76291	5.56604e-12	4.9197	5.35502e-08	NA	NA	NA	NA	NA	NA	NA
AJ934762	3.09809	3.85501e-112	3.31419	1.05892e-35	NA	NA	NA	NA	NA	NA	NA
AJ925840	2.88702	0.0581933	2.65337	0.0909905	GTP-binding nuclear protein	TA06865 TAT_000074600 TAV_000074100	Theileria annulata	NA	GO:0003924~GTPase activity;GO:0005525~GTP binding	GO:0006913~nucleocytoplasmic transport;GO:0015031~protein transport	GO:0005634~nucleus
AJ926091	4.60125	0.0431635	4.91252	0.0809824	NA	NA	NA	NA	NA	NA	NA
AJ928281	2.94113	0.00093893	4.13921	1.11859e-09	NA	NA	NA	NA	NA	NA	NA
AJ929043	1.62608	0.0826145	1.72653	0.0567061	DEAD-box family RNA-dependent helicase, putative	TA09060	Theileria annulata	Spliceosome [03040]; Ribosome biogenesis [03009]; Spliceosome [03041]	GO:0003676~nucleic acid binding;GO:0003724~RNA helicase activity;GO:0005524~ATP binding;GO:0016787~hydrolase activity	NA	NA
AJ933568	1.88222	0.354304	1.77693	0.392362	NA	NA	NA	NA	NA	NA	NA
AJ927316	2.3081	5.317e-54	2.79357	2.08042e-18	NA	NA	NA	NA	NA	NA	NA
AJ920955	1.30951	1.11376e-10	1.09326	0.00075026	Heat shock 70 kDa protein (70 kDa heat shock protein) (HSP 70.1)	TA11610	Theileria annulata	Exosome [04147]; Protein phosphatases and associated proteins [01009]; Protein processing in endoplasmic reticulum [04141]; Ribosome biogenesis [03009]; Chaperones and folding catalysts [03110]; Mitochondrial biogenesis [03029]; Endocytosis [04144]; Spliceosome [03040]; Proteasome [03051]; Membrane trafficking [04131]; Spliceosome [03041]	GO:0005524~ATP binding;GO:0016887~ATPase activity	NA	NA
AJ935945	2.6003	0.150984	2.70341	0.209261	NA	NA	NA	NA	NA	NA	NA
AJ934511	1.85403	0.0311812	0.955773	0.536977	NA	NA	NA	NA	NA	NA	NA
AJ924821	3.03972	7.03028e-77	3.30686	6.21023e-22	NA	NA	NA	NA	NA	NA	NA
AJ925463	3.30753	7.54667e-74	3.37738	3.79032e-37	NA	NA	NA	NA	NA	NA	NA
AJ932380	1.75619	0.0371531	1.8915	0.0673749	NA	NA	NA	NA	NA	NA	NA
AJ928894	2.80987	0.105175	3.93354	0.000154037	NA	NA	NA	NA	NA	NA	NA
AJ921008	1.30446	0.098858	0.5988	0.523161	Methionine--tRNA ligase (EC 6.1.1.10)	TA05325	Theileria annulata	Transfer RNA biogenesis [03016]; Selenocompound metabolism [00450]; Amino acid related enzymes [01007]; Aminoacyl-tRNA biosynthesis [00970]	GO:0004825~methionine-tRNA ligase activity;GO:0005524~ATP binding	GO:0006431~methionyl-tRNA aminoacylation	NA
AJ935508	1.1742	1.60199e-05	1.04543	0.0144749	Uncharacterized protein	TA14760	Theileria annulata	NA	NA	NA	NA
AJ929495	2.44391	0.00277844	1.38407	0.204847	NA	NA	NA	NA	NA	NA	NA
AJ920951	2.57671	0.440455	2.69247	0.43258	NA	NA	NA	NA	NA	NA	NA
AJ925178	5.01567	3.04734e-12	4.73755	6.11844e-09	NA	NA	NA	NA	NA	NA	NA
AJ925119	4.15006	4.65491e-166	4.63474	7.06246e-35	NA	NA	NA	NA	NA	NA	NA
AJ929766	2.50542	4.13447e-07	1.52424	0.00977841	Serine/threonine-protein phosphatase 2A activator (EC 5.2.1.8) (Phosphotyrosyl phosphatase activator)	TA05630	Theileria annulata	Protein phosphatases and associated proteins [01009]	GO:0003755~peptidyl-prolyl cis-trans isomerase activity;GO:0019211~phosphatase activator activity	NA	GO:0005737~cytoplasm
AJ924749	1.4221	7.10292e-05	1.62682	6.6418e-07	U1 small nuclear ribonucleoprotein C (U1 snRNP C) (U1-C) (U1C)	TA09515	Theileria annulata	Spliceosome [03041]; Spliceosome [03040]	GO:0003729~mRNA binding;GO:0008270~zinc ion binding;GO:0030619~U1 snRNA binding	GO:0000387~spliceosomal snRNP assembly;GO:0000395~mRNA 5'-splice site recognition	GO:0000243~commitment complex;GO:0005685~U1 snRNP;GO:0071004~U2-type prespliceosome
AJ925942	3.87578	2.32944e-07	3.95824	2.82711e-07	NA	NA	NA	NA	NA	NA	NA
AJ926117	6.59776	0.00124436	5.80134	0.0128409	Uncharacterized protein	TAT_000040300 TAV_000039900	Theileria annulata	NA	NA	NA	NA
[truncated: 8,314 more rows]
